# Supplementary material for: Regulatory consequences of neuronal ELAV-like protein binding to coding and non-coding RNAs in human brain
Source: eLife. 2016 Feb 19;5:e10421. doi: 10.7554/eLife.10421 (PMC4798961; doi:10.7554/eLife.10421)
Supplement: Supplementary file 1. — (A) Sample summary. Shown is subject sample information including postmortem interval (PMI), age, pathology diagnosis, cognitive performance assessed by clinical dementia rating (CDR), plaque pathology assessed by plaque counts, and neuritic performance assessed by Braak staging (BB), as well as read statistics, used linker indexes, and batch information for RNAseq and CLIP data for brain and IMR-32 samples. (B) RNAseq data from human brain List containing 14,876 genes that are expressed in either control or AD brain. Shown are Entrez Gene ID and Symbol, rpkm, log cpm, and the comparison between control and AD brain using edgeR (log2 average cpm, log2 FC (fold change), p and FDR values). (C) nELAVL binding sites in human brain. The table contains 74,423 peaks in human brain that mapped to transcripts expressed in brain. Shown are PeakName, hg18 and hg19 genomic coordinates (chromosome, start, end, strand), Entrez Gene ID and Symbol, genomic region, BC (biological complexity), PH (PeakHeight), and PH normalized for mRNA abundance. (D) nELAVL targets in human brain. Shown are 8681 genes with nELAVL binding sites in human brain. Entrez Gene ID and Symbol, rpkm, log2 cpm and the peak number, log2 nELAVL binding (CLIP tags within peaks were summarized per transcript), and log2 normalized nELAVL binding (CLIP tags within peaks were normalized for mRNA abundance and summarized per transcript) of total, 3’UTR and intronic peaks are displayed. Top targets and top 3’UTR targets can be extracted by selecting the top 1000 targets according to log2 normalized nELAVL binding or log2 normalized 3’UTR nELAVL binding, respectively. (E) nELAVL top targets in human brain. List of top 1000 nELAVL targets in human brain. Entrez Gene ID and Symbol, rpkm, log2 cpm and the peak number, log2 nELAVL binding (CLIP tags within peaks were summarized per transcript), and log2 normalized nELAVL binding (CLIP tags within peaks were normalized for mRNA abundance and summarized per transcript) of to [file elife-10421-supp1.xlsx]

## Sheet: 1A Sample Summary
AD samples
	Patient #	PMI [min]	Age	Pathology Diagnosis	CDR	Plaque Mean (5 cortical regions) [mm2]	Plaque BM9 [mm2]	BB
Control	1	300	85	NL	3	0	0	0
Control	2	325	80	NL	2	0	0	1
Control	3	290	90	NL	0	0	0	0
Control	4	460	79	NL	0	0	0	0
Control	5	720	72	NL	0	0	0	0
Control	6	140	89	NL	0	1.28	0	2
Control	7	420	62	NL	0	0	0	0
Control	8	1080	70	NL	0	0	0	0
AD	1	200	100	AD	4	4.88	5.6	4
AD	2	175	88	AD	5	25.28	27.6	5
AD	3	130	85	AD	5	18.88	17.6	5
AD	4	575	74	AD	5	12.32	11.2	6
AD	5	285	93	AD	5	9.36	7.6	5
AD	6	739	100	AD	5	7.2	5.6	6
AD	7	660	99	AD	5	12.48	13.6	5
AD	8	165	84	AD	5	14.32	16	2
AD	9	360	93	AD	4	20.46	13.7	6
		PMI: postmortem interval			CDR: clinical dementia rating			BB: Braak staging
CLIP/RNAseq datasets:
	Sample #	CLIP: unambiguous unique tags (novoalign)	CLIP: ambigous unique tags (Bowtie2)	Index (MSFP5)	Batch CLIP	RNAseq: unambiguously mapped reads (Tophat)	Batch RNAseq
Control	1	695659	944018	-	1	52568304	1
Control	2	2046538	2985411	-	1	40484363	1
Control	3	220392	380843	-	1	42630716	1
Control	4	1132400	1294125	CATG	2	59200843	1
Control	5	2591316	3467085	CTAG	2	52619711	1
Control	6	677114	828700	GTGC	2	54167053	2
Control	7	375206	499621	ACCG	2	75204403	2
Control	8	2647000	3138704	CATG	2	51882792	2
AD	9	473329	666089	-	1	44198090	1
AD	10	739345	991477	-	1	44426309	1
AD	11	74746	123486	-	1	53492720	1
AD	12	3725101	4238144	GATC	2	62294882	1
AD	13	2497835	3077733	CGTA	2	54493579	1
AD	14	1205619	1456716	ATGC	2	70397125	1
AD	15	823574	1010040	TGCA	2	60887649	2
AD	16	1331201	1609797	TCAC	2	78599705	2
AD	17	637771	814072	AGTG	2	44795003	2
IMR-32 samples
CLIP datasets:
	CLIP: unambiguous unique tags (novoalign)	CLIP: ambigous unique tags (Bowtie2)	Index (5' RNA linker)	Index (MSFP5)
noUV_1	108790	132664	-	GATC
noUV_2	909334	1045352	GA	-
noUV_3	216964	236710	AC	-
UV2_1	319458	373217	-	CGTA
UV2_2	126853	154148	-	GCAT
UV2_3	510401	583435	-	TCAC
UV5_1	194432	226206	-	GTGC
UV5_2	57040	72196	-	CATG
UV5_3	328882	376324	-	AGTG
RNAseq datasets:
	RNAseq: unambiguously mapped reads (Tophat)
mock noUV_1	58808318
mock noUV_2	45200902
mock noUV_3	57229288
nElavl noUV_1	43679022
nElavl noUV_2	74976519
nElavl noUV_3	63371923
mock UV_1	67856196
mock UV_2	51816091
mock UV_3	57924918
nElavl UV_1	40491770
nElavl UV_2	58794300
nElavl UV_3	54105755
non-infected 1	44024842
non-infected 2	51683342
non-infected 3	49399964
Y3wt infected 1	41617006
Y3wt infected 2	40094242
Y3wt infected 3	43224015
Y3mut infected 1	49422402
Y3mut infected 2	47632267
Y3mut infected 3	47395191

## Sheet: 1B RNAseq data brain
GeneID	GeneSymbol	rpkm_Control	rpkm_AD	logCPM_Control	logCPM_AD	logCPM	logFC	Pvalue	FDR
1	A1BG	1.44147	1.45475	2.6575	2.62392	2.38844	-0.708106	0.467638	0.681141
445582	A26C1A	2.19862	1.84492	3.08118	2.83725	2.77717	0.923082	0.317241	0.640836
728378	A26C1B	0.909628	0.814113	2.22548	2.08781	1.84319	1.42315	0.163953	0.59129
54715	A2BP1	52.2624	50.4663	7.87254	7.79535	7.82674	1.30558	0.115066	0.570776
87769	A2LD1	1.49789	1.5889	2.24981	2.30274	1.99228	0.324263	0.666247	0.736639
2	A2M	68.9932	76.5348	8.34427	8.48068	8.41434	-0.725104	0.342237	0.644421
144568	A2ML1	3.00573	2.93066	4.28834	4.22494	4.18029	-1.83512	0.0312503	0.547825
53947	A4GALT	1.1389	1.57271	1.68459	1.9988	1.42945	-2.98982	0.0253795	0.533026
8086	AAAS	13.7726	13.2341	4.69998	4.61006	4.59699	-0.429151	0.491925	0.688237
65985	AACS	20.8358	18.0578	6.21298	5.97701	6.07388	0.685337	0.273713	0.626825
57552	AADACL1	22.8776	22.3146	6.65468	6.59813	6.61307	0.967504	0.225622	0.609406
51166	AADAT	7.52219	8.07334	4.44293	4.51377	4.4209	0.368052	0.55386	0.706553
22848	AAK1	20.3882	20.2261	8.77621	8.73603	8.75213	0.763181	0.170382	0.592445
14	AAMP	37.9693	37.7211	6.34877	6.31069	6.31317	0.848021	0.130652	0.578595
16	AARS	112.921	113.049	8.61248	8.58322	8.59381	0.490271	0.395524	0.659501
57505	AARS2	8.94457	7.81254	5.47913	5.24932	5.32681	0.154895	0.806687	0.766266
80755	AARSD1	10.7013	9.80826	5.06506	4.90853	4.94113	0.887671	0.207688	0.603984
132949	AASDH	7.98858	8.50612	4.54332	4.60448	4.5198	0.253184	0.602574	0.718922
60496	AASDHPPT	38.8555	41.8004	6.83558	6.91976	6.87077	1.31965	0.0860197	0.565706
10157	AASS	22.6311	23.7552	6.19083	6.23298	6.19484	0.208996	0.70755	0.748354
26574	AATF	15.0696	14.8898	5.07816	5.02732	5.00946	-0.676804	0.222234	0.607638
9625	AATK	55.3488	44.9912	7.90087	7.54218	7.71402	-0.135401	0.907737	0.781628
18	ABAT	54.6949	55.5817	8.32731	8.32813	8.32389	-0.401222	0.455333	0.677331
92154	ABBA-1	54.974	51.5479	8.11138	7.97426	8.03474	-3.06515	0.00203016	0.283877
19	ABCA1	11.2415	10.7591	6.79247	6.7041	6.73329	-0.788867	0.21705	0.605829
10349	ABCA10	8.40173	8.10218	5.72276	5.63873	5.65173	0.278243	0.626021	0.725729
26154	ABCA12	0.164556	0.17632	1.35189	1.39258	0.743307	1.05768	0.311249	0.640836
650655	ABCA17P	1.63022	2.056	3.32205	3.59068	3.34259	0.127117	0.857613	0.774118
20	ABCA2	134.359	130.512	10.2391	10.1515	10.1921	-0.325207	0.7307	0.753056
21	ABCA3	31.3016	31.0882	7.76372	7.72005	7.7345	-0.191429	0.711841	0.749123
24	ABCA4	0.491656	0.415214	2.26903	2.04704	1.78181	-0.620695	0.59131	0.716049
23461	ABCA5	28.8708	33.2035	7.74918	7.92294	7.83818	1.19611	0.0388494	0.565706
23460	ABCA6	13.643	12.7525	6.25869	6.13903	6.17758	-1.614	0.0770367	0.565706
10347	ABCA7	4.76155	3.58922	5.1508	4.70605	4.87897	-2.01515	0.105148	0.570306
10351	ABCA8	31.4701	33.6834	7.71258	7.78556	7.74513	-0.263919	0.730754	0.753056
10350	ABCA9	12.3675	9.78525	6.44537	6.07341	6.2407	-0.920629	0.193836	0.598186
5243	ABCB1	11.6654	10.4435	5.85055	5.68434	5.73957	-2.29414	0.0011204	0.269933
23456	ABCB10	6.5064	6.54035	4.72558	4.70351	4.66119	-0.0467804	0.923855	0.784881
5244	ABCB4	0.494583	0.373888	1.67426	1.39079	0.948896	-0.438141	0.634853	0.7287
10058	ABCB6	12.6009	13.0325	5.93492	5.948	5.92004	-0.453121	0.39979	0.661798
22	ABCB7	12.4068	13.1893	4.96754	5.02843	4.95939	-0.00894143	0.985123	0.796073
11194	ABCB8	8.39057	8.75483	5.45132	5.47136	5.42955	-0.695996	0.273931	0.627177
23457	ABCB9	7.0737	6.22897	4.79442	4.5801	4.62897	-0.00274713	0.996492	0.798555
4363	ABCC1	5.72886	5.0778	5.30212	5.08386	5.14871	-0.306751	0.693981	0.74403
89845	ABCC10	5.5814	4.82199	5.00289	4.7575	4.82667	-0.766905	0.299923	0.640372
85320	ABCC11	0.36959	0.480634	1.51672	1.74126	1.1173	1.59947	0.124669	0.574904
94160	ABCC12	0.888308	0.529383	2.7203	2.083	2.13735	1.37172	0.303437	0.640836
1244	ABCC2	0.580589	0.549559	1.98782	1.8933	1.51076	-2.45856	0.0292991	0.543954
8714	ABCC3	0.340257	0.278796	1.56514	1.34247	0.78994	0.282051	0.85739	0.774118
10257	ABCC4	4.27902	4.87818	4.80099	4.96741	4.84683	-0.00747406	0.98994	0.797081
10057	ABCC5	23.8072	21.1197	7.44202	7.22634	7.32265	0.63251	0.351375	0.646873
368	ABCC6	0.380379	0.361912	1.76205	1.68404	1.21717	-2.18368	0.0651366	0.565706
6833	ABCC8	24.3223	16.2185	6.98693	6.35192	6.66921	-0.297316	0.786597	0.762175
10060	ABCC9	5.32914	8.2029	5.90853	6.5065	6.23948	-0.832641	0.171764	0.592445
215	ABCD1	1.2392	1.13145	2.53538	2.39988	2.1883	-1.60807	0.0585465	0.565706
225	ABCD2	7.33654	7.61432	4.93114	4.96028	4.9065	0.555983	0.360445	0.648525
5825	ABCD3	24.5477	29.8547	6.48821	6.75061	6.62055	0.143651	0.804971	0.766266
5826	ABCD4	12.461	12.4252	5.23591	5.18758	5.17018	-0.290763	0.680958	0.740692
6059	ABCE1	11.8386	14.6295	5.67951	5.96341	5.81561	0.95575	0.189124	0.596454
23	ABCF1	6.32103	5.87439	6.08914	5.94933	5.99522	-0.144288	0.776017	0.759436
10061	ABCF2	19.6642	18.9368	6.27049	6.1887	6.21035	0.378592	0.438775	0.673085
55324	ABCF3	21.51	18.7734	5.81669	5.58601	5.67214	0.316261	0.592017	0.71634
9619	ABCG1	14.7999	15.2386	5.58835	5.60675	5.57097	0.00986633	0.984661	0.796055
9429	ABCG2	12.1786	11.1572	5.91583	5.77173	5.81763	-2.71875	8.75884e-06	0.0406758
64137	ABCG4	4.14104	3.88841	4.18417	4.06407	4.04261	0.997728	0.188573	0.596454
64240	ABCG5	0.2882	0.406107	1.00412	1.2524	0.380755	0.00527266	0.995254	0.798254
64241	ABCG8	0.932662	0.908026	1.81363	1.76481	1.33327	-0.175515	0.844034	0.772151
84696	ABHD1	3.10737	3.20309	2.25071	2.25767	1.92787	-0.598192	0.42961	0.670536
55347	ABHD10	14.573	15.221	5.32561	5.36753	5.31863	1.09978	0.118799	0.57152
83451	ABHD11	4.60409	4.07436	3.40152	3.1974	3.13897	0.15	0.869627	0.776148
26090	ABHD12	37.4981	42.4762	6.44479	6.59784	6.51427	0.634258	0.213336	0.603984
145447	ABHD12B	4.39763	4.48392	2.92197	2.92721	2.75768	0.292279	0.733248	0.753056
84945	ABHD13	5.81716	5.85245	5.00302	4.99398	4.95987	0.484048	0.469103	0.681604
25864	ABHD14A	21.4187	21.8113	4.59075	4.59404	4.54174	0.57313	0.445422	0.674752
84836	ABHD14B	3.0415	3.19374	2.97906	3.01773	2.82297	-0.0220431	0.974283	0.795265
11057	ABHD2	26.0613	25.6106	7.85565	7.80882	7.82556	0.119374	0.816552	0.766708
171586	ABHD3	2.95507	3.12978	3.74164	3.80016	3.67493	-0.684152	0.335509	0.643928
63874	ABHD4	4.61953	5.8975	3.65264	3.95622	3.72801	-1.73703	0.0239299	0.527742
51099	ABHD5	9.79627	10.8908	3.92114	4.03855	3.90061	-0.0878075	0.875574	0.777492
57406	ABHD6	16.9371	19.0596	5.38953	5.53307	5.43881	0.073319	0.896866	0.78032
253152	ABHD7	12.8241	11.8775	4.28125	4.15577	4.15091	0.867646	0.325866	0.642634
79575	ABHD8	19.2699	19.4296	5.38232	5.36188	5.3409	-0.84215	0.145041	0.584861
10006	ABI1	28.3181	29.176	6.6916	6.70915	6.68899	0.500765	0.333423	0.643747
10152	ABI2	43.2767	44.8716	8.17506	8.20393	8.18626	0.797018	0.191072	0.596858
51225	ABI3	2.64753	2.95207	2.73867	2.85109	2.59673	0.25672	0.815682	0.76669
25890	ABI3BP	2.56409	3.08152	3.96751	4.19279	4.01153	0.644963	0.29731	0.63892
25	ABL1	12.268	12.1309	6.23044	6.17812	6.18347	-0.994288	0.105291	0.570306
27	ABL2	8.32123	8.74088	6.67927	6.72557	6.69194	0.301255	0.55058	0.706242
3983	ABLIM1	32.8179	39.6159	8.20561	8.44055	8.33063	-0.643007	0.263918	0.622133
84448	ABLIM2	21.6714	19.6636	6.14998	5.97416	6.03903	0.716502	0.268964	0.624184
22885	ABLIM3	11.1532	11.711	5.61844	5.64154	5.60225	-0.360312	0.586649	0.715651
29	ABR	81.2319	78.0257	9.07525	8.98338	9.0248	-0.296004	0.586942	0.715668
137735	ABRA	0.655421	0.694334	1.23101	1.26679	0.595989	1.2548	0.294724	0.637706
29777	ABT1	3.69107	3.69005	3.23444	3.21018	3.07955	0.391107	0.52703	0.698365
80325	ABTB1	17.514	15.2151	5.45821	5.2208	5.30216	-0.32913	0.612535	0.722884
25841	ABTB2	3.45138	3.83898	3.94982	4.05781	3.91853	-1.17528	0.202893	0.6034
30	ACAA1	23.2981	21.6988	5.50169	5.36011	5.39459	-0.32371	0.611012	0.722117
10449	ACAA2	12.4133	14.2408	4.6596	4.83215	4.70627	-0.571405	0.312366	0.640836
31	ACACA	29.5378	31.927	8.31386	8.39906	8.35572	0.698476	0.184613	0.592985
32	ACACB	14.9439	11.2255	7.19149	6.73014	6.9529	-1.69475	0.0914179	0.566063
80724	ACAD10	5.75114	6.33528	4.66574	4.7672	4.66831	-0.638571	0.225552	0.609406
84129	ACAD11	23.5903	22.5981	6.36663	6.27778	6.30313	-0.731588	0.153444	0.588047
27034	ACAD8	16.7874	17.4949	5.2652	5.29625	5.24852	0.143676	0.782635	0.761902
28976	ACAD9	18.1462	17.2708	5.89534	5.78312	5.81174	0.614758	0.313919	0.640836
33	ACADL	2.27512	2.45557	2.73405	2.82125	2.58271	-0.567621	0.510621	0.694755
34	ACADM	23.5814	24.9933	6.00538	6.06639	6.01879	0.152555	0.769298	0.758256
35	ACADS	6.07347	5.72306	3.5813	3.47709	3.40708	-0.363298	0.549809	0.706242
36	ACADSB	10.1691	11.9764	5.95839	6.16614	6.05373	0.940447	0.144582	0.584861
37	ACADVL	61.7992	52.2978	7.53169	7.24622	7.37864	-0.886536	0.245948	0.614447
176	ACAN	0.630779	0.63282	2.52287	2.50209	2.2628	-1.20795	0.245871	0.614447
38	ACAT1	27.8176	30.2209	6.01919	6.11666	6.05323	0.45134	0.419322	0.668346
39	ACAT2	26.2551	30.8334	5.42408	5.63086	5.51133	1.3936	0.0428668	0.565706
64746	ACBD3	13.2143	13.5161	5.60441	5.61069	5.58095	0.349356	0.445669	0.674752
79777	ACBD4	5.12476	4.795	3.84397	3.72063	3.67418	-0.708015	0.270063	0.625008
91452	ACBD5	23.9977	25.962	6.64893	6.73923	6.68512	-0.0417804	0.928268	0.786102
84320	ACBD6	32.4505	30.2766	5.13532	5.00251	5.02571	0.140663	0.77949	0.760894
414149	ACBD7	22.1791	20.3693	6.24954	6.10879	6.15793	-1.21982	0.0942173	0.567776
40	ACCN1	5.13083	4.57288	4.53954	4.35349	4.38389	1.12097	0.0592364	0.565706
41	ACCN2	8.85279	7.52034	5.09891	4.82992	4.9148	-0.869214	0.201434	0.602653
9311	ACCN3	4.90404	4.32785	3.44748	3.22668	3.16319	-0.452958	0.715426	0.749807
55515	ACCN4	1.5323	1.19398	2.64504	2.32502	2.21964	-1.69974	0.0206722	0.518473
84680	ACCS	4.08949	4.63123	3.28703	3.41221	3.21412	-0.225188	0.814689	0.766606
65057	ACD	8.47944	8.49263	4.2321	4.20168	4.14419	-0.263277	0.650284	0.732741
1636	ACE	1.55487	1.31448	3.67557	3.40827	3.4071	-0.211691	0.820872	0.767593
43	ACHE	4.5108	4.16514	4.08579	3.946	3.92967	0.254937	0.6822	0.740853
22985	ACIN1	29.8365	24.3698	7.24597	6.90281	7.06256	-0.679383	0.437492	0.67277
47	ACLY	33.8522	35.6293	7.24131	7.29059	7.25971	0.697198	0.238645	0.613765
130013	ACMSD	1.89538	1.92953	1.76042	1.76242	1.30728	-0.0901155	0.916328	0.783072
57001	ACN9	2.14975	2.21482	2.44817	2.46885	2.21895	0.458639	0.558109	0.707673
48	ACO1	15.0432	14.5968	5.95534	5.87952	5.89265	-0.597689	0.244179	0.614447
50	ACO2	101.173	107.029	8.19532	8.2479	8.21913	-0.465042	0.37961	0.653252
641371	ACOT1	2.22236	2.68401	2.21395	2.40807	2.02488	1.73467	0.142904	0.584861
26027	ACOT11	15.9747	11.5824	5.79514	5.2798	5.50896	-0.373475	0.735442	0.753662
10965	ACOT2	5.68863	6.41426	3.82533	3.95627	3.8068	0.986692	0.116455	0.570776
122970	ACOT4	2.52946	2.27482	2.36671	2.2218	1.9943	-1.15514	0.0974664	0.567776
641372	ACOT6	2.29616	2.13663	1.73539	1.63624	1.16873	-1.589	0.125781	0.576033
11332	ACOT7	33.9079	30.7255	6.38513	6.21327	6.27991	0.696792	0.359387	0.647837
10005	ACOT8	9.69556	9.57805	5.01382	4.97076	4.95075	-0.423995	0.417933	0.667369
23597	ACOT9	14.1374	13.9907	4.92464	4.88516	4.8607	0.141795	0.785557	0.762175
51	ACOX1	15.6527	17.9889	6.90611	7.08621	6.99471	0.0879882	0.881468	0.777958
8309	ACOX2	2.11551	2.26986	2.69591	2.75757	2.50575	-1.91554	0.0405392	0.565706
8310	ACOX3	12.6588	11.7416	5.48577	5.34183	5.37781	-0.0428709	0.94267	0.789185
52	ACP1	24.1783	24.3433	5.17572	5.16434	5.13633	0.89118	0.209048	0.603984
53	ACP2	12.8949	11.9815	4.74093	4.60687	4.61857	0.658647	0.24122	0.614447
54	ACP5	0.619337	0.664493	1.08934	1.1268	0.314374	-0.605098	0.562041	0.708104
51205	ACP6	8.82528	7.71917	4.02461	3.81496	3.81914	-0.911528	0.199249	0.601834
92370	ACPL2	8.58449	8.61299	4.84591	4.82139	4.78764	0.967309	0.101078	0.570306
55	ACPP	0.364054	0.451793	1.12042	1.28838	0.517946	0.0331224	0.980734	0.796055
93953	ACRC	4.09968	3.09129	3.65992	3.241	3.29865	-2.07518	0.0871152	0.565797
23205	ACSBG1	24.9317	24.4243	6.14009	6.0845	6.09166	-1.22682	0.0359713	0.565706
81616	ACSBG2	0.468529	0.50204	1.21487	1.2398	0.461526	-2.19264	0.0715122	0.565706
80221	ACSF2	6.43561	5.0957	3.97472	3.63206	3.69772	-1.53938	0.0417596	0.565706
197322	ACSF3	5.32099	4.87578	4.40892	4.24771	4.2517	-0.242077	0.745553	0.755136
2180	ACSL1	24.5861	29.7336	6.74436	6.99389	6.871	0.256455	0.660648	0.736184
2181	ACSL3	58.2998	61.8403	7.97639	8.0433	8.00764	0.809635	0.309162	0.640836
2182	ACSL4	25.5585	23.4813	7.11515	6.9737	7.03301	1.34303	0.0592027	0.565706
51703	ACSL5	7.91441	6.58973	4.93609	4.67008	4.75324	-2.08851	0.0244171	0.530549
23305	ACSL6	43.0396	39.6701	7.78813	7.64112	7.70572	0.54208	0.392382	0.658969
6296	ACSM3	0.917332	1.18051	1.63742	1.88441	1.34222	0.752484	0.393715	0.659501
54988	ACSM5	1.89655	2.11504	2.7032	2.80654	2.54458	0.874493	0.424364	0.669662
84532	ACSS1	13.9204	12.7102	6.46069	6.29664	6.35905	-0.909782	0.17536	0.592445
55902	ACSS2	16.2262	16.7283	5.71218	5.72169	5.6914	0.160624	0.752985	0.756195
79611	ACSS3	11.1862	11.2881	5.21148	5.20976	5.17533	-1.17376	0.0776585	0.565706
59	ACTA2	15.7824	12.4496	4.84403	4.49927	4.62095	-2.06493	0.0170029	0.504856
60	ACTB	408.462	429.779	9.78302	9.83033	9.80688	0.634125	0.309542	0.640836
70	ACTC1	0.708012	0.712819	1.87214	1.85938	1.46667	1.4507	0.0820916	0.565706
71	ACTG1	201.725	222.483	8.80261	8.9182	8.86234	0.286523	0.631235	0.727197
86	ACTL6A	7.86053	8.961	4.03022	4.1938	4.04322	-0.584338	0.398593	0.661015
51412	ACTL6B	34.5359	31.5869	5.52319	5.36659	5.41368	0.725125	0.385366	0.655823
87	ACTN1	31.075	27.2037	7.62274	7.39202	7.4973	-0.302782	0.648856	0.731965
88	ACTN2	23.1047	16.4498	6.6903	6.15517	6.41329	0.601858	0.509329	0.694623
81	ACTN4	54.4266	50.6394	7.76273	7.61942	7.68157	-0.604654	0.352277	0.647221
55860	ACTR10	26.2641	28.0073	6.09279	6.16577	6.11549	1.20612	0.197705	0.601168
10121	ACTR1A	64.6337	65.9273	7.54587	7.54942	7.54114	0.614159	0.273109	0.626688
10120	ACTR1B	44.5254	43.4933	6.75571	6.6929	6.71064	0.382197	0.494247	0.6894
10097	ACTR2	40.3546	44.4717	7.31053	7.4318	7.36867	1.17092	0.0830817	0.565706
10096	ACTR3	42.2455	45.011	6.86723	6.94024	6.89636	0.743535	0.255579	0.618783
57180	ACTR3B	20.72	19.5687	5.53888	5.42871	5.45273	0.718687	0.22394	0.609046
79913	ACTR5	6.28679	5.6126	4.08145	3.88628	3.88449	0.0483357	0.948039	0.789965
64431	ACTR6	25.0101	27.4633	5.61173	5.72787	5.65116	1.11063	0.144175	0.584861
93973	ACTR8	13.4547	14.463	5.68275	5.76284	5.70107	0.492719	0.304622	0.640836
90	ACVR1	6.98128	6.77356	4.51888	4.45196	4.42296	-0.949678	0.10423	0.570306
91	ACVR1B	10.9754	11.1181	5.90158	5.89313	5.87647	0.590294	0.314368	0.640836
130399	ACVR1C	3.54516	3.26281	5.06472	4.93378	4.95766	1.77433	0.0131757	0.466518
92	ACVR2A	10.0737	10.8366	5.79038	5.87177	5.81278	0.505677	0.392421	0.658969
93	ACVR2B	4.43979	4.55504	5.70698	5.72123	5.68963	-0.195423	0.676532	0.738921
94	ACVRL1	3.5888	3.50626	4.06668	4.0195	3.95721	-2.16348	0.0169015	0.504856
95	ACY1	6.407	7.23082	3.41146	3.54626	3.36128	-0.12492	0.831437	0.769474
97	ACYP1	13.7241	14.5362	3.23692	3.2898	3.13138	0.98941	0.151239	0.587862
98	ACYP2	20.2692	21.0243	4.70498	4.73103	4.6701	0.491773	0.373198	0.652538
100	ADA	3.8428	4.07375	2.81888	2.85461	2.62635	-1.68428	0.0858379	0.565706
161823	ADAL	5.7481	4.87211	4.56818	4.30916	4.37398	-1.01635	0.0749819	0.565706
102	ADAM10	28.512	30.2007	7.24607	7.30426	7.26874	0.0538499	0.907009	0.781628
4185	ADAM11	25.3279	20.708	6.84491	6.5219	6.66971	0.310483	0.657227	0.734726
8038	ADAM12	1.41283	1.32657	3.14126	3.02294	2.89439	-1.20964	0.161124	0.590334
8751	ADAM15	11.9597	12.3588	5.73877	5.75028	5.71934	-0.0655387	0.899366	0.78032
6868	ADAM17	15.4064	16.4522	5.93736	5.99878	5.94809	0.0524929	0.916086	0.783072
8728	ADAM19	3.77254	3.07772	4.8071	4.4936	4.59232	0.246586	0.665017	0.736578
8748	ADAM20	3.32675	3.51381	3.37108	3.42581	3.27611	0.604302	0.429133	0.670396
8747	ADAM21	2.13536	2.20279	2.62926	2.64777	2.41685	0.586715	0.46412	0.68027
53616	ADAM22	38.6085	39.9307	7.64046	7.66477	7.6473	1.28299	0.0636495	0.565706
8745	ADAM23	47.6332	50.1116	7.21752	7.26199	7.23286	1.15621	0.122375	0.572096
10863	ADAM28	4.68793	5.99286	4.20645	4.52074	4.31514	1.62329	0.0446286	0.565706
203102	ADAM32	5.90906	5.59615	4.35326	4.25713	4.23812	-0.237935	0.667105	0.736929
80332	ADAM33	3.46996	2.27382	3.41976	2.84898	2.96774	-3.42715	0.00344219	0.32152
8756	ADAM7	0.466337	0.56482	1.3318	1.49325	0.835477	-0.18847	0.867583	0.77613
101	ADAM8	1.87519	1.3319	2.88408	2.42512	2.3794	-1.61797	0.212424	0.603984
8754	ADAM9	24.6432	25.0151	6.65954	6.66116	6.64807	0.331834	0.515207	0.695378
9510	ADAMTS1	9.77862	9.27961	5.53614	5.45079	5.46123	-1.51352	0.0583206	0.565706
81794	ADAMTS10	11.8881	8.57382	5.82593	5.30691	5.53949	-0.762706	0.484618	0.685363
11093	ADAMTS13	2.78603	2.57546	4.3943	4.23737	4.23542	-1.62526	0.0945442	0.567776
140766	ADAMTS14	1.99179	2.16062	3.89507	3.94187	3.80972	1.70429	0.242313	0.614447
170690	ADAMTS16	1.39529	1.46056	3.22997	3.2489	3.08241	0.85673	0.261839	0.621886
170691	ADAMTS17	2.73811	2.11487	4.20711	3.82076	3.91995	-1.24162	0.124806	0.574904
171019	ADAMTS19	3.97445	3.76085	4.45222	4.33449	4.32282	0.72854	0.268027	0.62339
9509	ADAMTS2	2.83281	3.0719	3.54411	3.61714	3.46413	-1.6873	0.25649	0.619632
80070	ADAMTS20	0.155124	0.102892	1.06029	0.769163	-0.0505474	1.56411	0.184519	0.592985
9508	ADAMTS3	2.37315	2.02795	3.87305	3.63404	3.65569	1.32721	0.10368	0.570306
9507	ADAMTS4	6.87967	9.21874	4.81653	5.19169	4.98602	0.612563	0.408977	0.664702
11096	ADAMTS5	0.351797	0.310912	2.07224	1.9262	1.64081	0.880409	0.307314	0.640836
11174	ADAMTS6	0.903835	0.788367	3.02209	2.82619	2.73385	-0.747954	0.262623	0.621886
11173	ADAMTS7	0.450772	0.333572	1.96876	1.60868	1.2424	-2.98196	0.0886041	0.566063
11095	ADAMTS8	4.2956	3.95296	3.6324	3.49759	3.44928	-0.641652	0.311205	0.640836
56999	ADAMTS9	4.75204	4.80367	5.36878	5.36668	5.33477	-2.01745	0.0555402	0.565706
92949	ADAMTSL1	0.882302	0.755093	3.05358	2.82942	2.74754	1.5007	0.0847488	0.565706
9719	ADAMTSL2	4.91748	4.45121	4.80373	4.62929	4.65954	-0.134698	0.842854	0.771684
57188	ADAMTSL3	4.47031	3.59344	5.32513	4.99003	5.11538	-1.05656	0.163326	0.59129
54507	ADAMTSL4	1.34709	1.27227	2.69163	2.59483	2.39887	-1.39398	0.153997	0.588714
339366	ADAMTSL5	0.625753	0.55761	1.43319	1.30191	0.690775	-2.674	0.0352263	0.565706
103	ADAR	62.8064	57.4032	8.74972	8.59118	8.66484	0.492042	0.375834	0.6526
104	ADARB1	7.48325	7.5619	6.06397	6.04919	6.03647	0.0541061	0.915843	0.783072
105	ADARB2	8.11017	9.11752	4.92852	5.04556	4.94593	-0.0165653	0.98243	0.796055
23536	ADAT1	11.2186	10.968	5.03754	4.96952	4.95714	0.528469	0.367775	0.649976
134637	ADAT2	1.18387	1.10326	3.34142	3.22067	3.12628	0.820972	0.28529	0.633679
113451	ADC	4.77637	4.6182	4.99517	4.91554	4.91009	0.608725	0.232799	0.613765
57143	ADCK1	4.14298	3.83101	3.96401	3.81415	3.78098	0.940777	0.261899	0.621886
90956	ADCK2	11.5532	11.4518	4.84873	4.80601	4.78156	0.465605	0.413422	0.665495
79934	ADCK4	5.57277	6.46462	4.65935	4.82897	4.70041	-0.84673	0.164733	0.59129
203054	ADCK5	5.00525	4.23284	3.54087	3.28201	3.26837	-1.033	0.173764	0.592445
107	ADCY1	37.9678	38.2195	8.83401	8.8163	8.82188	0.461269	0.426429	0.670279
55811	ADCY10	0.531026	0.586297	1.89366	1.97932	1.54481	-0.62256	0.451536	0.67649
108	ADCY2	37.835	41.4971	7.98145	8.08049	8.0298	-0.197207	0.700171	0.746503
109	ADCY3	22.5773	21.3061	6.66849	6.55149	6.59365	-0.18919	0.701603	0.746503
196883	ADCY4	1.57799	1.4881	2.92044	2.80112	2.63554	-1.97189	0.0794365	0.565706
111	ADCY5	27.0007	26.221	6.95592	6.87589	6.90241	-0.645425	0.245391	0.614447
112	ADCY6	12.18	10.1757	5.84275	5.54798	5.66546	-0.30556	0.652154	0.732765
113	ADCY7	4.93877	5.33989	5.00861	5.08661	5.00867	-0.0254899	0.971658	0.794486
114	ADCY8	9.67472	10.8802	4.87245	5.00585	4.90065	0.402848	0.401825	0.662685
115	ADCY9	7.09318	7.05757	5.82752	5.78867	5.78268	-0.556717	0.297297	0.63892
116	ADCYAP1	3.54002	3.37207	3.67353	3.58853	3.52479	3.07356	0.00335962	0.32152
117	ADCYAP1R1	53.9387	63.299	6.44065	6.63998	6.5358	-0.499916	0.314167	0.640836
118	ADD1	41.3326	44.7642	8.53517	8.62028	8.57747	-0.0624847	0.896988	0.78032
119	ADD2	34.4871	35.357	7.60542	7.61143	7.60211	0.750132	0.317435	0.640836
120	ADD3	78.5722	92.0065	8.77687	8.97751	8.8838	-0.481541	0.348185	0.646236
123	ADFP	5.77008	5.55273	3.69525	3.62934	3.55599	-1.55555	0.069928	0.565706
125	ADH1B	3.03826	1.30548	3.11722	2.10031	2.43137	-4.70899	0.00576575	0.362587
128	ADH5	11.7164	12.9164	5.4297	5.55096	5.46829	0.630086	0.37406	0.6526
137872	ADHFE1	8.85385	10.5208	4.50007	4.71552	4.56388	-0.0890083	0.892868	0.780251
55256	ADI1	21.2059	19.5334	5.20422	5.06592	5.09381	0.182858	0.714976	0.749807
51094	ADIPOR1	33.5514	34.1367	5.35895	5.35957	5.32888	-0.069238	0.897013	0.78032
79602	ADIPOR2	25.8946	30.7948	6.69665	6.93174	6.81462	-0.830346	0.263174	0.622133
132	ADK	15.5945	18.4115	5.14521	5.35951	5.23017	0.550227	0.358861	0.647785
133	ADM	4.66382	2.4068	3.20058	2.37542	2.62591	-0.14476	0.923118	0.784795
23394	ADNP	22.0553	23.3307	6.72677	6.78171	6.74417	-0.0671437	0.876843	0.777621
22850	ADNP2	6.76821	7.23043	5.24811	5.31173	5.24892	0.319519	0.489906	0.687758
84890	ADO	9.45395	10.4726	5.19269	5.31311	5.22552	0.757119	0.190017	0.596783
134	ADORA1	10.8381	10.7375	5.0844	5.0402	5.02068	-0.147404	0.780089	0.761009
135	ADORA2A	1.72239	1.44727	2.60587	2.38097	2.21694	-2.3574	0.0200079	0.518364
136	ADORA2B	2.76614	3.10367	2.63355	2.75969	2.49407	-1.71515	0.0586042	0.565706
140	ADORA3	4.47965	4.42517	4.03861	4.00212	3.93816	1.22185	0.201033	0.602232
83440	ADPGK	4.99804	5.33882	3.97472	4.04079	3.92914	0.318607	0.549517	0.706242
141	ADPRH	0.744812	0.71875	1.85168	1.80233	1.40842	-0.989733	0.359415	0.647837
113622	ADPRHL1	4.25609	4.4503	3.29204	3.31759	3.16582	0.416225	0.568722	0.708593
54936	ADPRHL2	9.77526	9.35217	4.13959	4.05306	4.01809	0.283751	0.575545	0.712493
148	ADRA1A	4.01902	4.66923	3.33251	3.49894	3.29567	-0.417948	0.560244	0.708074
147	ADRA1B	3.1888	2.72593	3.05336	2.82669	2.75505	0.899219	0.181911	0.59282
150	ADRA2A	1.42979	1.26787	2.65405	2.48164	2.3334	-0.266795	0.71676	0.750266
152	ADRA2C	1.35475	1.38001	1.87666	1.86979	1.45426	-1.80844	0.0446922	0.565706
153	ADRB1	4.66983	4.29551	3.86081	3.71569	3.68552	-0.77718	0.16817	0.591782
154	ADRB2	2.16791	2.33579	2.45258	2.50579	2.20338	-0.307761	0.745855	0.755136
156	ADRBK1	40.516	40.6048	7.16422	7.13579	7.14003	-0.367853	0.428273	0.670396
157	ADRBK2	19.8848	19.9694	7.51883	7.50101	7.50257	0.836989	0.159047	0.588714
11047	ADRM1	19.5788	20.4324	5.55922	5.58867	5.54797	0.325828	0.486878	0.686616
158	ADSL	18.1618	17.8638	4.74786	4.6928	4.66794	0.457154	0.361278	0.648848
159	ADSS	26.3954	29.8316	6.22623	6.38205	6.29503	0.593003	0.306485	0.640836
122622	ADSSL1	3.09199	2.81683	2.88088	2.72654	2.5749	0.588335	0.479092	0.683686
165	AEBP1	12.3373	16.1139	5.61741	5.95471	5.78198	-1.29882	0.230391	0.61205
121536	AEBP2	14.0553	14.365	6.38696	6.39207	6.37394	0.729606	0.108412	0.570776
64782	AEN	1.91315	2.41927	2.77591	3.04935	2.74345	-2.01465	0.00439111	0.340316
166	AES	75.5231	75.6185	8.22904	8.20454	8.21202	-0.167207	0.764694	0.758011
60312	AFAP1	7.7952	6.6597	6.00769	5.74949	5.8534	-0.103945	0.838323	0.770429
134265	AFAP1L1	2.12402	1.46575	3.31827	2.8291	2.90476	-2.68645	0.00647273	0.375277
84632	AFAP1L2	8.6873	6.94344	5.6016	5.2588	5.39715	-1.69819	0.00529209	0.358365
246181	AFAR3	0.769908	0.744332	1.35709	1.29983	0.629303	-0.118089	0.900291	0.780634
246182	AFARP1	3.51983	3.72528	2.51117	2.55567	2.2897	-0.787132	0.242448	0.614447
4299	AFF1	12.003	12.3691	6.81875	6.8306	6.81292	-1.08211	0.0726605	0.565706
2334	AFF2	3.66736	3.6255	5.68553	5.64356	5.63804	0.997481	0.0806045	0.565706
3899	AFF3	13.9555	12.5708	7.04389	6.85888	6.93765	0.226206	0.720763	0.751573
27125	AFF4	32.8786	33.0738	8.35873	8.33857	8.34404	0.131261	0.773641	0.759052
172	AFG3L1	4.1247	3.16307	4.89118	4.46346	4.61264	-1.14361	0.32711	0.64273
10939	AFG3L2	27.9264	28.0718	6.41413	6.39604	6.38968	0.926981	0.10768	0.570776
125061	AFMID	15.4876	15.8367	4.42263	4.40989	4.34764	0.256343	0.716929	0.750359
54812	AFTPH	20.0074	20.5225	6.33614	6.35113	6.32904	0.403908	0.480063	0.683802
175	AGA	6.55006	7.17156	3.86288	3.95776	3.82799	0.691682	0.382801	0.654539
123624	AGBL1	0.426541	0.36448	1.55629	1.37784	0.836306	0.225886	0.826358	0.768879
84871	AGBL4	6.60225	5.50381	5.39564	5.10304	5.21106	1.04039	0.204704	0.6034
60509	AGBL5	8.10881	8.41199	4.94826	4.96993	4.91672	-0.209035	0.668596	0.736929
177	AGER	0.669661	0.543122	2.15639	1.8782	1.56631	-1.29031	0.337341	0.643928
55109	AGGF1	19.614	19.7228	6.42614	6.40801	6.40148	0.579119	0.206939	0.603984
55750	AGK	22.8091	22.3353	6.10566	6.04882	6.05693	0.654278	0.224524	0.609406
178	AGL	12.9258	14.6693	6.76285	6.91777	6.83593	0.669573	0.221485	0.607415
79814	AGMAT	1.42735	1.45513	2.06508	2.06154	1.73325	1.31313	0.151445	0.587862
10554	AGPAT1	6.35058	6.47841	5.93885	5.93901	5.91801	-0.111658	0.813826	0.766376
10555	AGPAT2	3.5175	3.25041	2.70925	2.58687	2.42398	-0.255754	0.725641	0.752328
56894	AGPAT3	18.3034	18.8308	6.97624	6.98714	6.97177	-0.195228	0.659304	0.735499
56895	AGPAT4	12.9016	12.5498	6.77783	6.70015	6.72421	0.568623	0.297416	0.63892
55326	AGPAT5	9.89555	11.5565	5.82548	6.02619	5.91528	0.248857	0.682412	0.740853
137964	AGPAT6	20.7797	21.2664	5.78365	5.7867	5.76122	-0.150492	0.741037	0.754965
84803	AGPAT9	1.69829	1.58956	2.54417	2.45253	2.25734	1.48653	0.090493	0.566063
8540	AGPS	11.1069	12.2284	6.44575	6.56222	6.49497	0.70541	0.197717	0.601168
375790	AGRN	15.8089	11.6867	6.90883	6.42328	6.65623	-1.05436	0.299815	0.640372
183	AGT	46.2732	65.9151	6.92622	7.40583	7.19129	-0.148725	0.794056	0.764142
23287	AGTPBP1	77.6754	84.2866	8.44385	8.53594	8.48975	-0.0209563	0.968421	0.79422
57085	AGTRAP	5.00505	5.91642	2.79924	2.98093	2.71775	-0.19161	0.836769	0.770247
64850	AGXT2L1	66.4222	76.5757	7.13804	7.32187	7.22981	-0.0522975	0.945178	0.789715
85007	AGXT2L2	8.1302	7.35683	5.32828	5.1477	5.19509	-0.795256	0.286177	0.634794
25909	AHCTF1	9.53543	9.21053	6.39719	6.31836	6.33931	-0.114956	0.799184	0.765589
191	AHCY	14.1189	13.8627	5.15686	5.10683	5.09476	-0.0101566	0.984448	0.796055
10768	AHCYL1	97.753	131.666	8.72816	9.1335	8.95433	0.14314	0.819809	0.767353
23382	AHCYL2	30.2746	31.2594	7.35792	7.38263	7.36327	-0.651721	0.236352	0.613765
27245	AHDC1	7.33687	7.34774	5.65018	5.61349	5.6015	-1.41586	0.056285	0.565706
54806	AHI1	61.0888	48.4489	8.4468	8.06304	8.25113	0.856739	0.356335	0.647615
79026	AHNAK	44.5277	48.9023	9.74726	9.85642	9.80458	-1.52306	0.0530284	0.565706
113146	AHNAK2	6.21865	6.26633	6.86676	6.84664	6.84527	0.667155	0.236806	0.613765
196	AHR	7.16234	7.92089	5.45627	5.58001	5.49588	-0.214179	0.718999	0.750671
57491	AHRR	1.21175	1.19708	3.14614	3.10288	2.96594	0.476753	0.46435	0.680355
10598	AHSA1	61.3269	66.9129	6.64039	6.74404	6.6845	-0.586011	0.425734	0.670207
130872	AHSA2	28.4098	25.6717	5.84914	5.66845	5.72792	-0.92266	0.236685	0.613765
64853	AIDA	3.48518	3.7695	3.92494	4.01403	3.89151	0.0344711	0.958526	0.792196
199	AIF1	7.30043	6.19466	2.18668	1.99152	1.76252	2.04686	0.155771	0.588714
9131	AIFM1	7.82278	7.77693	4.68217	4.64459	4.60798	0.918885	0.0981977	0.567776
84883	AIFM2	4.1692	3.95547	3.88565	3.77132	3.71945	-0.78261	0.357872	0.647785
150209	AIFM3	38.1803	30.5604	6.52241	6.16459	6.32489	-1.76282	0.045591	0.565706
51390	AIG1	21.4758	24.3115	5.0224	5.17438	5.06932	1.10258	0.0959137	0.567776
202	AIM1	1.05389	1.05402	3.27107	3.24555	3.11137	-0.308304	0.661563	0.736237
9049	AIP	27.3793	26.5765	5.11003	5.04184	5.03627	-0.222555	0.684275	0.740853
326	AIRE	0.523466	0.591803	1.42762	1.50859	0.842115	0.119806	0.927169	0.785956
55966	AJAP1	13.6728	12.9011	5.55185	5.43606	5.46172	-0.524028	0.307344	0.640836
203	AK1	56.8816	57.9276	5.23783	5.23033	5.19847	0.119952	0.797946	0.765394
204	AK2	7.86772	7.80304	4.98619	4.94366	4.9195	0.0364091	0.944572	0.789502
50808	AK3	15.6168	17.0675	6.05882	6.15954	6.09329	-0.582657	0.232468	0.613765
205	AK3L1	4.92783	4.60849	3.75954	3.65503	3.60485	-0.74846	0.266578	0.62339
26289	AK5	89.4329	87.5	8.97382	8.91494	8.94044	1.404	0.0527069	0.565706
122481	AK7	1.08801	1.21774	2.17811	2.29	1.94983	0.878902	0.312312	0.640836
8165	AKAP1	14.8178	14.2285	5.92242	5.83154	5.8522	-0.079996	0.864787	0.775488
11216	AKAP10	28.6514	29.7558	6.42523	6.45193	6.42478	0.234333	0.610394	0.721875
11215	AKAP11	58.296	60.5115	9.18212	9.21561	9.19791	1.2476	0.066582	0.565706
9590	AKAP12	41.2937	38.1597	8.1712	8.03626	8.09677	0.408133	0.472783	0.682168
11214	AKAP13	11.4572	10.2138	7.23621	7.04449	7.12823	-0.528295	0.310968	0.640836
11217	AKAP2	10.6949	9.41115	4.94671	4.73779	4.79155	0.127261	0.794902	0.764409
10566	AKAP3	0.828778	1.06899	1.8298	2.07612	1.56493	-0.608573	0.544839	0.704799
9495	AKAP5	9.07526	8.07207	5.92363	5.73351	5.80494	1.16736	0.108505	0.570776
9472	AKAP6	54.4988	54.1975	9.16388	9.12755	9.1425	0.97661	0.103191	0.570306
9465	AKAP7	11.2003	11.4739	5.14954	5.158	5.11614	-0.243665	0.622065	0.725286
10270	AKAP8	10.3205	8.83275	5.25318	4.99778	5.08206	-0.179196	0.780226	0.761049
26993	AKAP8L	42.9977	31.8474	6.69635	6.21227	6.44144	-0.351514	0.721365	0.751792
10142	AKAP9	37.0677	29.0202	9.05414	8.65924	8.85526	0.0469408	0.945903	0.789715
79647	AKIRIN1	27.9223	30.3308	5.81993	5.91075	5.84692	0.287826	0.576293	0.7125
55122	AKIRIN2	16.6783	18.0052	4.82039	4.9041	4.82224	0.0458761	0.93343	0.787388
80709	AKNA	3.13395	3.27622	4.58353	4.60247	4.53295	-1.35279	0.0989607	0.567776
10327	AKR1A1	15.9359	16.2283	4.95445	4.96071	4.91847	0.776059	0.235646	0.613765
231	AKR1B1	27.3595	29.6876	5.19268	5.28615	5.21001	0.301689	0.599184	0.717877
1645	AKR1C1	4.60671	3.5835	3.27541	2.9448	2.94968	-1.49075	0.0642216	0.565706
1646	AKR1C2	7.44734	7.54761	3.69274	3.68251	3.5776	-1.60644	0.0473519	0.565706
8644	AKR1C3	7.78945	10.912	3.39387	3.81072	3.52193	-1.7653	0.0699814	0.565706
1109	AKR1C4	1.02559	1.46577	1.21588	1.51977	0.756601	-1.90902	0.108845	0.570776
83592	AKR1CL2	5.86306	5.62328	4.00953	3.9182	3.86982	0.353468	0.63007	0.726425
8574	AKR7A2	17.0128	19.0343	4.61003	4.73896	4.62785	-0.289228	0.555098	0.706611
22977	AKR7A3	2.48559	2.20497	2.06187	1.8998	1.56968	-1.23975	0.200357	0.602157
207	AKT1	19.8832	18.3735	6.53031	6.37902	6.43625	-0.655264	0.213357	0.603984
84335	AKT1S1	4.2475	4.12326	3.48003	3.40916	3.31313	-1.55	0.0304685	0.545739
208	AKT2	14.6363	12.0205	6.46653	6.13403	6.27978	-0.925398	0.32319	0.64162
10000	AKT3	129.059	126.826	8.98713	8.93944	8.9596	0.299088	0.604267	0.719531
64400	AKTIP	17.3414	20.6587	5.31561	5.54293	5.41196	0.59	0.314234	0.640836
210	ALAD	18.3801	20.2079	5.95849	6.06701	5.99667	-0.203517	0.665717	0.736639
211	ALAS1	21.5239	22.3367	5.65928	5.68707	5.64953	0.472197	0.405258	0.663695
212	ALAS2	0.472607	0.589443	1.12735	1.30489	0.537032	-0.55372	0.640301	0.730529
213	ALB	0.765246	0.793156	1.26376	1.27191	0.599955	0.959234	0.559573	0.707924
214	ALCAM	37.2088	43.4745	7.66695	7.87539	7.77542	0.558849	0.377732	0.653024
126133	ALDH16A1	3.19037	3.23447	3.24763	3.23252	3.08516	0.788029	0.333866	0.643766
5832	ALDH18A1	10.9746	10.5963	5.31416	5.23968	5.24215	0.0464304	0.923159	0.784795
216	ALDH1A1	23.0744	24.9517	5.6568	5.74767	5.68138	-0.520627	0.432881	0.671748
8854	ALDH1A2	1.21032	1.09428	2.38232	2.25384	2.029	0.553618	0.510616	0.694755
220	ALDH1A3	5.46637	5.80202	4.3545	4.41089	4.3233	0.917949	0.148242	0.587862
219	ALDH1B1	2.43791	2.53404	3.07783	3.10664	2.94457	0.417865	0.603521	0.719234
10840	ALDH1L1	16.225	16.0244	6.77479	6.73058	6.73924	-0.541817	0.436565	0.672676
160428	ALDH1L2	6.57958	6.64481	4.22987	4.19983	4.1337	-0.0349804	0.96251	0.792737
217	ALDH2	70.0978	70.6363	7.42105	7.41129	7.40846	-0.828721	0.0988711	0.567776
224	ALDH3A2	20.5637	24.1605	6.37156	6.58214	6.47331	0.456044	0.50064	0.691949
221	ALDH3B1	0.659528	0.676703	2.15227	2.14707	1.80613	-0.123489	0.900961	0.780744
8659	ALDH4A1	19.2519	15.8036	5.96406	5.65648	5.78536	-1.44872	0.00565119	0.360681
7915	ALDH5A1	18.9486	21.3724	6.64253	6.79259	6.71228	0.417863	0.487742	0.687264
4329	ALDH6A1	82.9773	92.6605	7.30857	7.44917	7.37721	-0.605675	0.332082	0.643047
501	ALDH7A1	9.2318	10.396	5.10771	5.26068	5.15541	-0.7928	0.196606	0.600102
64577	ALDH8A1	2.41168	1.92498	2.77306	2.4736	2.37686	-0.608109	0.538453	0.702522
223	ALDH9A1	26.03	30.8092	6.05453	6.2761	6.15918	-0.184871	0.773694	0.759052
226	ALDOA	209.197	212.186	9.38724	9.38254	9.38294	0.937567	0.161301	0.590412
229	ALDOB	1.54284	1.75234	1.83858	1.95133	1.50043	0.287393	0.744803	0.755136
230	ALDOC	347.996	385.592	9.18691	9.31639	9.25488	0.089089	0.893596	0.780282
56052	ALG1	4.75973	5.18691	4.11374	4.19889	4.08559	0.0798926	0.886973	0.779282
84920	ALG10	2.262	2.51522	3.01701	3.14054	2.93009	0.152487	0.843404	0.771871
144245	ALG10B	1.92913	2.38449	4.28709	4.56573	4.38452	0.409882	0.613068	0.722884
440138	ALG11	3.91105	4.29718	3.74599	3.84946	3.70681	0.519468	0.335023	0.643928
79087	ALG12	7.74683	8.54923	4.29502	4.39949	4.2847	-0.533107	0.360914	0.648767
79868	ALG13	11.5018	10.8858	4.04234	3.9428	3.9074	-0.0370986	0.948449	0.789965
199857	ALG14	5.28901	6.11623	2.68496	2.84187	2.5809	0.847764	0.331025	0.64304
85365	ALG2	4.79212	5.33907	3.87653	4.00146	3.86111	0.569908	0.311427	0.640836
10195	ALG3	3.85302	3.8432	3.13274	3.09852	2.95241	-0.69442	0.257389	0.620299
29880	ALG5	13.031	15.6364	3.98867	4.21268	4.03684	0.959706	0.107491	0.570776
29929	ALG6	7.03869	7.5672	4.06541	4.14144	4.03039	0.248248	0.670017	0.737019
79053	ALG8	10.3531	12.0056	4.18353	4.36623	4.21723	0.043561	0.935193	0.787728
79796	ALG9	6.92731	7.71113	5.57683	5.70409	5.62031	0.582875	0.241946	0.614447
238	ALK	2.96249	2.68661	4.29348	4.13398	4.13669	-0.554649	0.301866	0.640665
8846	ALKBH1	3.24096	3.59123	3.24591	3.35318	3.16682	0.711537	0.225538	0.609406
121642	ALKBH2	4.2191	4.90147	2.56276	2.71961	2.42852	0.528345	0.450815	0.67649
221120	ALKBH3	12.7152	12.635	4.38607	4.34122	4.29408	0.634869	0.335517	0.643928
54784	ALKBH4	4.62007	4.3271	3.41346	3.29931	3.22229	-0.464564	0.414805	0.666105
54890	ALKBH5	26.8198	28.6029	6.55358	6.61949	6.5758	-0.42894	0.367689	0.649976
84964	ALKBH6	7.4885	7.27105	3.0799	3.00701	2.86758	-0.000588325	0.999305	0.798879
84266	ALKBH7	10.74	10.3296	3.71125	3.62937	3.56266	0.461119	0.404756	0.663695
91801	ALKBH8	6.39851	6.95222	3.90794	3.98972	3.86403	1.3936	0.0250991	0.533026
7840	ALMS1	20.1453	15.8198	7.9827	7.58255	7.77726	-0.173463	0.846635	0.772766
239	ALOX12	2.4856	2.6817	2.72706	2.79826	2.54762	-1.31178	0.0892734	0.566063
242	ALOX12B	0.564295	0.578988	1.28765	1.29117	0.618846	1.37255	0.189851	0.596783
245	ALOX12P2	6.17387	5.97219	4.34437	4.26536	4.22891	-0.522214	0.427266	0.670279
247	ALOX15B	1.00542	0.879862	1.84464	1.69345	1.32138	-1.38418	0.3138	0.640836
240	ALOX5	4.90278	4.21221	3.78574	3.54005	3.54085	-0.572672	0.656698	0.734699
241	ALOX5AP	12.4343	9.65437	3.571	3.22492	3.27858	0.260809	0.864416	0.775457
59344	ALOXE3	0.854811	0.663551	1.99401	1.69165	1.38326	0.838851	0.421345	0.668594
80216	ALPK1	1.18184	1.40969	3.04333	3.24201	2.99541	0.114312	0.893737	0.78032
57538	ALPK3	0.77503	0.743591	3.25781	3.17222	3.06064	-0.470438	0.490341	0.687758
249	ALPL	5.4996	5.75472	3.92944	3.97326	3.86908	-2.77152	0.000762007	0.234807
57679	ALS2	17.3433	17.2348	7.1982	7.16217	7.17034	0.443056	0.381645	0.65408
259173	ALS2CL	5.11294	4.09667	4.80269	4.43703	4.55524	-0.710399	0.561352	0.708104
151254	ALS2CR11	1.3528	1.46423	3.1277	3.21037	3.02223	-0.703121	0.30841	0.640836
130540	ALS2CR12	9.04765	7.36231	4.0308	3.70468	3.75778	-1.56925	0.106224	0.570776
55437	ALS2CR2	5.00503	6.2581	3.66344	3.93913	3.7226	0.522911	0.373921	0.6526
65062	ALS2CR4	7.90773	8.27398	5.48385	5.52735	5.48025	0.925416	0.158224	0.588714
79800	ALS2CR8	10.042	10.2767	5.88363	5.88385	5.86033	0.335233	0.500237	0.691772
257	ALX3	1.7137	1.60452	1.83167	1.74328	1.32417	-0.248817	0.739712	0.754738
23600	AMACR	5.0482	4.72031	4.05626	3.94383	3.92105	0.36692	0.616157	0.723986
55626	AMBRA1	12.3032	12.264	6.19381	6.15764	6.15643	-0.053547	0.90571	0.781628
262	AMD1	45.4179	52.745	7.30298	7.50171	7.40454	0.81439	0.25392	0.618482
51005	AMDHD2	7.50332	7.17523	3.38172	3.28244	3.17886	0.114012	0.889795	0.779824
267	AMFR	49.0801	52.4605	7.49046	7.56156	7.52185	-0.0195459	0.969766	0.794486
268	AMH	1.15624	1.04902	1.75113	1.62076	1.13682	-3.10016	0.0538609	0.565706
57463	AMIGO1	10.8583	11.0147	4.81782	4.81134	4.77003	0.841859	0.168319	0.591782
347902	AMIGO2	1.23085	1.39602	2.50499	2.63014	2.3501	0.592351	0.451588	0.67649
386724	AMIGO3	2.06746	1.67288	2.47196	2.18338	1.98823	-2.22617	0.0819833	0.565706
9949	AMMECR1	1.93348	2.19767	3.64711	3.79507	3.62877	0.326834	0.588794	0.715671
83607	AMMECR1L	4.21328	4.44902	4.40748	4.45791	4.37194	-0.340773	0.489077	0.687758
196394	AMN1	20.6559	22.0079	5.49188	5.56423	5.50461	0.872269	0.239626	0.613765
154796	AMOT	18.1088	19.2409	6.89927	6.96291	6.92251	-1.222	0.0237876	0.527742
154810	AMOTL1	5.77846	5.72593	5.82255	5.78295	5.77833	-0.513906	0.2646	0.622995
51421	AMOTL2	16.239	17.1377	6.49119	6.53633	6.50013	0.141757	0.800964	0.766132
271	AMPD2	21.7976	21.2799	6.66852	6.6011	6.61968	-0.256148	0.607898	0.72086
272	AMPD3	8.25195	7.60521	5.49145	5.3311	5.37358	0.103642	0.87971	0.777903
273	AMPH	53.0976	49.608	8.00413	7.88134	7.93536	1.26347	0.113328	0.570776
275	AMT	7.44306	7.10387	3.92612	3.82985	3.77635	-1.2491	0.0886236	0.566063
276	AMY1A	11.7908	12.5884	4.90242	4.97134	4.89594	0.340824	0.721142	0.751789
278	AMY1C	4.94381	5.49807	3.64226	3.76194	3.60868	0.873856	0.397951	0.660837
279	AMY2A	2.75479	3.11717	2.56355	2.69344	2.41376	0.762784	0.471681	0.682168
280	AMY2B	9.58743	9.61619	5.84733	5.82831	5.81431	0.806868	0.138115	0.58484
155185	AMZ1	3.12555	2.26254	3.93977	3.46804	3.58821	-2.13616	0.0136599	0.473438
51321	AMZ2	25.015	26.4468	6.25484	6.3011	6.26269	0.340226	0.483709	0.684859
64682	ANAPC1	14.602	16.6368	6.6665	6.82987	6.74365	0.358765	0.520745	0.696524
10393	ANAPC10	11.1627	11.2538	3.43871	3.42616	3.30464	0.400359	0.499247	0.691263
51529	ANAPC11	7.33072	7.69096	4.0703	4.11118	4.01937	0.125722	0.831035	0.769455
25847	ANAPC13	22.5879	23.6051	4.75401	4.79632	4.73255	1.14853	0.119643	0.57152
29882	ANAPC2	14.4197	11.9471	5.37839	5.06436	5.17823	-0.0388962	0.96442	0.792798
29945	ANAPC4	18.6173	20.062	6.23577	6.31634	6.26209	0.854082	0.0804501	0.565706
51433	ANAPC5	51.2413	51.2186	7.19122	7.15906	7.16503	0.411217	0.403771	0.663119
51434	ANAPC7	23.9224	26.1348	5.27316	5.36962	5.29265	0.265318	0.589625	0.715671
283	ANG	0.937661	1.0683	1.16866	1.26126	0.504428	0.589591	0.52437	0.69741
23357	ANGEL1	12.7267	12.182	5.73891	5.64471	5.66291	0.101133	0.842258	0.771684
90806	ANGEL2	11.9077	12.8592	5.99957	6.0854	6.02669	0.225883	0.655652	0.734541
284	ANGPT1	1.54386	2.39131	2.89621	3.44235	3.0671	-0.671073	0.395051	0.659501
285	ANGPT2	4.30934	2.8763	4.52926	3.9604	4.1834	-2.15117	0.0368166	0.565706
9068	ANGPTL1	1.83161	2.35012	2.9129	3.20553	2.91855	0.300641	0.709137	0.748496
23452	ANGPTL2	3.1965	3.33703	3.65102	3.67575	3.55264	-0.201248	0.745929	0.755136
27329	ANGPTL3	1.15147	1.2813	1.79158	1.89056	1.44743	0.432099	0.610921	0.722117
51129	ANGPTL4	10.3666	11.6469	4.43945	4.57963	4.45947	-2.77852	0.00156217	0.269933
83854	ANGPTL6	3.88629	3.12759	3.05635	2.75263	2.71331	0.213171	0.787414	0.762175
10218	ANGPTL7	1.08789	1.26522	1.78556	1.92652	1.44863	0.154801	0.84329	0.771826
286	ANK1	6.36797	5.68261	5.96011	5.75481	5.8299	0.0309273	0.966358	0.793573
287	ANK2	220.229	213.407	10.8219	10.7467	10.7818	0.646214	0.304485	0.640836
288	ANK3	83.0384	81.0143	9.59251	9.52621	9.556	0.390417	0.502114	0.692852
150709	ANKAR	6.73515	7.2906	4.63807	4.73213	4.63707	-0.644802	0.265146	0.62339
348094	ANKDD1A	8.73645	8.26967	4.91053	4.80682	4.80846	-0.897914	0.136283	0.582867
162282	ANKFN1	3.27754	3.45257	3.16709	3.18378	3.01018	-0.0366453	0.970816	0.794486
51479	ANKFY1	17.552	18.5801	7.28415	7.33351	7.30193	0.0453251	0.927684	0.786043
56172	ANKH	20.3231	22.1227	7.38654	7.48298	7.43124	-0.00472971	0.992975	0.79801
54882	ANKHD1	21.7108	20.9437	5.53759	5.44994	5.45977	0.168624	0.756905	0.756195
404734	ANKHD1-EIF4EBP3	30.8127	28.318	7.68917	7.52795	7.59851	-0.0665661	0.909949	0.782026
54467	ANKIB1	36.905	39.0148	7.83198	7.88284	7.85329	-0.159729	0.736317	0.753945
126549	ANKLE1	0.588272	0.532472	1.47172	1.35156	0.747983	-2.43946	0.0173881	0.505277
23141	ANKLE2	15.6738	15.4455	6.17774	6.11714	6.12593	0.386604	0.488784	0.687758
51281	ANKMY1	3.63271	3.194	3.13873	2.92873	2.82767	0.0730533	0.94604	0.789715
57037	ANKMY2	24.7205	24.0342	5.99386	5.9275	5.93918	0.773369	0.211499	0.603984
57763	ANKRA2	8.13944	8.42581	4.22851	4.25941	4.17847	0.123773	0.842789	0.771684
55608	ANKRD10	25.5194	27.9707	4.94603	5.04774	4.9597	0.286275	0.545926	0.705284
29123	ANKRD11	12.3532	10.2844	7.44252	7.12718	7.27409	-1.07625	0.224136	0.609046
23253	ANKRD12	36.2062	35.5796	8.59623	8.53918	8.56268	-0.301097	0.542596	0.703562
88455	ANKRD13A	14.1749	15.0517	6.05111	6.10242	6.05808	0.201352	0.687189	0.741969
124930	ANKRD13B	12.8478	10.6578	5.50068	5.1857	5.3034	-1.08305	0.253371	0.618482
81573	ANKRD13C	15.5879	15.8341	6.29541	6.29054	6.27613	0.498183	0.283203	0.631474
338692	ANKRD13D	10.5382	9.90267	5.46363	5.33306	5.36192	-0.96531	0.147238	0.587053
54522	ANKRD16	4.45125	4.74775	4.15096	4.20291	4.10104	-0.0360895	0.949617	0.790018
26057	ANKRD17	44.3519	43.1053	8.74235	8.67008	8.70132	0.151002	0.754568	0.756195
26287	ANKRD2	2.13828	1.29375	2.05226	1.5161	1.36815	-0.782884	0.459905	0.678976
441430	ANKRD20A2	3.31202	2.97779	2.17274	2.00936	1.67147	-0.316899	0.837665	0.770356
441425	ANKRD20A3	3.39293	2.3564	5.27455	4.71317	4.95161	-1.06249	0.325893	0.642634
728747	ANKRD20A4	13.4821	6.86891	5.65449	4.6375	5.15048	-0.221658	0.887095	0.779332
200539	ANKRD23	5.96849	5.28257	4.06395	3.8537	3.8538	-0.893146	0.323316	0.64162
170961	ANKRD24	18.277	13.5201	6.2321	5.74249	5.96737	-0.566955	0.619508	0.724362
22852	ANKRD26	28.8158	22.097	7.65099	7.22253	7.43087	-0.22088	0.773323	0.759052
84079	ANKRD27	12.7454	12.0895	6.41244	6.30092	6.33747	-0.50347	0.318767	0.640836
23243	ANKRD28	22.5588	23.3108	7.30215	7.32316	7.30526	0.613028	0.210874	0.603984
147463	ANKRD29	6.53274	6.3356	4.01347	3.94153	3.89002	0.336848	0.572436	0.711158
91074	ANKRD30A	0.222173	0.45704	1.05769	1.67438	0.784633	4.31308	6.75469e-05	0.133805
84250	ANKRD32	13.0629	13.5325	5.80767	5.82842	5.79535	0.682978	0.214037	0.603984
284615	ANKRD34A	4.40687	4.35403	4.09654	4.05272	3.99795	-0.0927589	0.885016	0.778477
148741	ANKRD35	3.41404	3.13794	3.70059	3.54472	3.49988	-0.639622	0.408909	0.664702
375248	ANKRD36	39.4636	31.5508	5.72905	5.36111	5.51142	0.0511091	0.955893	0.79153
57730	ANKRD36B	41.3523	28.5967	7.98447	7.38898	7.69136	0.0153454	0.989161	0.797059
353322	ANKRD37	14.4901	13.1089	3.85734	3.71028	3.68522	-0.575474	0.547857	0.705712
51239	ANKRD39	13.8976	12.8412	3.78144	3.63578	3.5946	0.214862	0.755348	0.756195
91369	ANKRD40	52.7694	58.8068	6.75728	6.89099	6.81794	-1.46172	0.0262003	0.533303
338699	ANKRD42	11.3435	10.6397	5.11975	4.99988	5.01676	0.87896	0.103216	0.570306
134548	ANKRD43	13.9404	13.7926	5.63153	5.58753	5.58156	-1.19873	0.0243937	0.530549
91526	ANKRD44	7.72783	7.96312	5.61824	5.62511	5.59321	0.257237	0.64925	0.7322
339416	ANKRD45	2.97478	3.70066	2.99862	3.24582	2.97967	-0.859927	0.208379	0.603984
157567	ANKRD46	22.1336	24.1144	6.2476	6.34874	6.2871	1.2059	0.112052	0.570776
63926	ANKRD5	1.12606	1.23852	2.3978	2.49125	2.19389	0.625464	0.37863	0.653252
57182	ANKRD50	6.55642	6.68495	5.71338	5.7186	5.69249	0.892924	0.113864	0.570776
283373	ANKRD52	12.683	13.288	6.80142	6.83409	6.80695	-0.377649	0.460654	0.679289
79998	ANKRD53	0.939183	1.08697	1.59593	1.7063	1.12821	-0.585416	0.544499	0.704723
129138	ANKRD54	7.72625	8.1366	4.14226	4.17889	4.08545	-0.0228648	0.964589	0.792798
79722	ANKRD55	2.20069	1.55986	2.82558	2.36873	2.3346	2.07288	0.05763	0.565706
345079	ANKRD56	3.85566	3.5923	3.63682	3.5217	3.47332	1.28087	0.232022	0.613765
65124	ANKRD57	1.09118	1.51855	2.60599	2.99194	2.62796	-1.07321	0.181204	0.59282
22881	ANKRD6	9.21812	9.39768	5.60006	5.59342	5.56931	0.196605	0.695118	0.744517
56311	ANKRD7	2.52022	3.16742	2.11987	2.36676	1.97127	1.02626	0.232828	0.613765
122416	ANKRD9	7.89473	6.90506	4.04544	3.82581	3.83494	-1.92569	0.0155096	0.49581
23294	ANKS1A	13.8583	11.0569	6.505	6.13517	6.30128	-0.844065	0.307936	0.640836
56899	ANKS1B	63.8996	56.5175	8.5639	8.34856	8.44985	0.456834	0.458471	0.67803
124401	ANKS3	6.30149	5.27564	4.87067	4.5797	4.66537	-0.376526	0.624108	0.725492
203286	ANKS6	6.40114	5.56611	5.63269	5.38879	5.47431	-0.0951636	0.909775	0.782026
55139	ANKZF1	16.2902	12.0722	6.2645	5.77811	6.00111	0.0700715	0.946334	0.789715
54443	ANLN	71.999	79.3376	8.44109	8.55976	8.50142	-0.815871	0.354389	0.647221
55107	ANO1	1.33401	0.868999	2.96224	2.3918	2.42149	-0.235021	0.830212	0.769291
55129	ANO10	13.1589	13.7501	5.22437	5.26278	5.21138	0.538957	0.279629	0.628916
57101	ANO2	4.35401	3.03801	4.10902	3.59624	3.74866	-2.91907	0.0138755	0.473899
63982	ANO3	10.7341	10.1999	5.99151	5.89586	5.92222	1.77431	0.0578647	0.565706
121601	ANO4	22.2821	18.9875	6.50765	6.23764	6.35298	0.168766	0.801323	0.76615
203859	ANO5	29.2743	31.845	6.55678	6.65547	6.59705	0.693536	0.237306	0.613765
196527	ANO6	8.14095	9.88819	5.67271	5.92861	5.79076	-0.778332	0.206269	0.603984
50636	ANO7	0.565067	0.589154	1.91767	1.92817	1.48895	-0.523981	0.597968	0.717426
57719	ANO8	14.0256	11.5935	5.92984	5.60347	5.73604	-1.62618	0.120809	0.571756
8125	ANP32A	25.5846	27.075	4.746	4.79944	4.72568	-0.0478677	0.924687	0.785046
10541	ANP32B	12.5428	12.2805	4.43184	4.36811	4.32803	-1.05517	0.142895	0.584861
23520	ANP32C	7.51854	6.60725	2.67821	2.48814	2.31753	-0.253979	0.766344	0.758256
81611	ANP32E	16.6051	16.1925	4.16801	4.11188	4.06133	-0.53678	0.374096	0.6526
290	ANPEP	0.858342	0.570158	2.06275	1.62443	1.37573	-1.80988	0.199329	0.601834
84168	ANTXR1	8.07052	10.4592	5.90074	6.24623	6.07437	-1.18139	0.0343328	0.563622
118429	ANTXR2	3.30218	3.64163	3.53926	3.65568	3.49	-0.853864	0.207017	0.603984
93550	ANUBL1	3.44439	3.86534	3.73637	3.86426	3.70539	-0.534361	0.395166	0.659501
301	ANXA1	13.923	12.8069	5.10388	4.97222	4.99844	-0.976655	0.396423	0.659992
311	ANXA11	33.9718	34.8437	6.61306	6.61635	6.60186	0.196895	0.707897	0.748475
302	ANXA2	3.91011	3.83747	2.96972	2.94747	2.78129	-2.18583	0.0879112	0.565859
306	ANXA3	11.5566	10.5373	4.43895	4.29878	4.30135	-2.46682	0.0018064	0.269933
307	ANXA4	9.51313	10.977	4.40118	4.57675	4.43811	0.733453	0.17583	0.592445
308	ANXA5	92.6538	99.1719	6.5284	6.6008	6.55362	-0.227322	0.698706	0.745898
309	ANXA6	152.038	143.527	8.80185	8.69388	8.74285	1.34157	0.0772463	0.565706
310	ANXA7	61.9102	67.7569	7.07916	7.18434	7.12694	0.743279	0.158565	0.588714
8416	ANXA9	2.97933	3.78557	2.77822	3.06269	2.75221	-1.29248	0.0800579	0.565706
313	AOAH	5.40363	5.04663	3.82614	3.69027	3.63745	0.631004	0.496314	0.69014
314	AOC2	1.11188	1.21013	1.99897	2.06707	1.66066	-0.713172	0.417603	0.667347
221656	AOF1	9.08615	9.3927	5.62117	5.63934	5.60345	-0.718747	0.17495	0.592445
23028	AOF2	41.2353	39.9732	7.02649	6.95673	6.97992	0.577747	0.248425	0.61619
316	AOX1	1.60328	1.39053	3.16004	2.96806	2.89551	-0.52299	0.520461	0.69638
162	AP1B1	40.5609	38.7136	6.72712	6.62845	6.66292	0.289257	0.551773	0.706242
164	AP1G1	23.4493	24.8072	7.43907	7.4963	7.46262	0.431136	0.397986	0.660837
8906	AP1G2	23.5538	16.5754	5.95576	5.40009	5.65493	-0.594191	0.614528	0.723412
11276	AP1GBP1	9.65941	9.44743	6.42007	6.35646	6.37036	-0.00295023	0.9949	0.798254
8907	AP1M1	32.0552	31.3211	6.2686	6.20583	6.21877	-0.20899	0.689649	0.742947
1174	AP1S1	39.2488	33.6047	5.71996	5.4758	5.57118	1.84712	0.0264797	0.533303
8905	AP1S2	13.2881	14.6389	4.98422	5.10092	5.01009	1.37462	0.0336098	0.557919
130340	AP1S3	0.810973	0.755836	2.06192	1.96522	1.65365	0.456519	0.516532	0.69613
160	AP2A1	32.8772	32.4814	7.54548	7.49753	7.51335	0.187036	0.719077	0.750671
161	AP2A2	29.8515	27.9728	7.52357	7.39944	7.4519	0.364285	0.479137	0.683686
163	AP2B1	61.2078	64.8034	8.48309	8.54399	8.51234	0.648852	0.316097	0.640836
1173	AP2M1	158.316	150.607	8.38769	8.29102	8.33359	1.0066	0.138453	0.58484
1175	AP2S1	42.1917	43.145	5.35044	5.36113	5.32726	1.08037	0.205823	0.603838
8546	AP3B1	22.8585	23.9835	6.54554	6.58353	6.55143	-0.309576	0.512248	0.694755
8120	AP3B2	42.7292	35.635	7.362	7.0642	7.20257	0.736129	0.295405	0.637907
8943	AP3D1	42.1167	40.2893	7.63457	7.53299	7.5745	-0.412656	0.42614	0.670225
26985	AP3M1	7.07895	8.3253	5.30095	5.5088	5.38519	0.00545051	0.991899	0.797593
10947	AP3M2	20.1834	19.9167	6.46393	6.42547	6.43013	1.05793	0.151496	0.587862
1176	AP3S1	24.4978	25.5484	5.03814	5.07888	5.02308	0.58596	0.391961	0.658969
10239	AP3S2	11.0427	11.9632	6.06988	6.15942	6.10005	-0.0898639	0.863754	0.775396
10717	AP4B1	8.73879	8.77434	4.62373	4.60231	4.55835	0.440786	0.371831	0.652394
23431	AP4E1	5.63229	6.24315	5.28761	5.41081	5.3224	0.0518622	0.915245	0.783072
9179	AP4M1	9.28166	7.83456	4.25174	3.98573	4.03429	0.209407	0.729012	0.75298
11154	AP4S1	7.86121	7.98635	4.23544	4.23172	4.16557	0.939162	0.127161	0.576518
317	APAF1	8.7432	8.86636	5.98718	5.98492	5.96565	0.251186	0.587228	0.715668
320	APBA1	34.7629	33.8627	7.06764	6.99938	7.02217	0.444323	0.410673	0.664702
321	APBA2	43.5482	40.1411	7.79042	7.63739	7.70512	0.679799	0.226222	0.610112
9546	APBA3	3.64014	3.67421	3.47132	3.437	3.31239	-1.53627	0.1263	0.576033
322	APBB1	105.535	109.948	8.31322	8.34433	8.32591	0.584383	0.308745	0.640836
54518	APBB1IP	5.27458	6.32286	3.76226	3.97164	3.77873	1.14656	0.246475	0.614447
323	APBB2	29.5758	28.867	7.17243	7.11163	7.13098	-0.278416	0.576195	0.7125
10307	APBB3	11.4619	10.9206	5.05356	4.95121	4.95751	0.236908	0.671725	0.737329
324	APC	66.4949	68.989	9.53396	9.55676	9.54434	-0.082451	0.871568	0.776772
10297	APC2	18.0003	17.3077	7.85174	7.7507	7.79233	-1.45662	0.0734969	0.565706
147495	APCDD1	13.0463	12.0971	5.10627	4.97898	4.99942	-1.69162	0.0139876	0.474713
327	APEH	27.3511	24.9559	6.25676	6.09593	6.15575	0.0142237	0.97879	0.795817
328	APEX1	20.9175	18.7834	5.03969	4.85336	4.89863	0.713657	0.253532	0.618482
27301	APEX2	2.91962	3.01798	2.7726	2.79115	2.58388	0.46176	0.457002	0.677692
51107	APH1A	14.3053	15.5065	5.05609	5.14847	5.06883	-0.175824	0.748207	0.755519
83464	APH1B	10.9046	13.8027	3.51423	3.80914	3.57942	0.419745	0.553344	0.706553
8539	API5	21.5367	24.9389	6.30782	6.4993	6.39822	0.800518	0.258114	0.62045
51074	APIP	9.16429	10.6557	3.66197	3.84805	3.66707	-0.138419	0.830235	0.769291
378708	APITD1	3.45593	3.51547	3.37278	3.36921	3.23994	0.512957	0.397975	0.660837
8862	APLN	4.50425	4.15983	3.92176	3.79528	3.75825	0.126611	0.853727	0.774031
187	APLNR	6.39797	11.4279	4.69201	5.47965	5.12949	1.08798	0.24049	0.614447
333	APLP1	220.734	259.223	9.10373	9.30617	9.21228	0.372901	0.528248	0.698773
334	APLP2	98.7367	98.1751	8.92154	8.89167	8.90325	0.662719	0.273271	0.626688
128240	APOA1BP	21.6453	22.6488	5.15558	5.19139	5.13893	-0.0575163	0.910057	0.782026
338	APOB	0.27772	0.227028	2.3045	2.06036	1.8589	0.635394	0.540976	0.703026
10930	APOBEC2	0.890272	1.12952	1.0427	1.22133	0.374844	0.462841	0.619194	0.724362
60489	APOBEC3G	0.895214	0.838454	1.87684	1.78898	1.4201	-1.44226	0.254355	0.618482
403314	APOBEC4	1.40291	1.41913	2.30079	2.29439	2.00991	0.195937	0.800976	0.766132
341	APOC1	10.0974	10.4577	2.59406	2.61281	2.38381	0.11066	0.933155	0.787317
344	APOC2	7.94223	9.18672	2.77005	2.91924	2.67021	0.974216	0.498271	0.690556
347	APOD	260.114	256.865	8.0946	8.05976	8.0713	-1.07674	0.120013	0.57152
348	APOE	224.796	223.994	8.08846	8.05513	8.06607	-0.718465	0.204747	0.6034
8542	APOL1	4.4415	1.9654	3.79284	2.7239	3.19665	-1.28157	0.429881	0.67062
23780	APOL2	26.692	26.0223	6.24366	6.18455	6.19559	2.27425	0.00311615	0.32152
80833	APOL3	2.50927	1.83315	3.37398	2.92885	2.99676	-1.7308	0.31821	0.640836
80830	APOL6	4.28986	2.74805	5.48081	4.82754	5.13923	-0.480992	0.764257	0.757976
81575	APOLD1	13.392	11.3942	5.96355	5.73736	5.82511	-2.60971	0.016375	0.504856
55937	APOM	1.7227	2.14897	2.47933	2.72808	2.39841	0.00439774	0.995104	0.798254
79135	APOO	13.51	13.3711	4.59611	4.56525	4.52836	1.17764	0.158171	0.588714
139322	APOOL	7.85555	8.29417	4.68356	4.73873	4.66474	0.0969195	0.860193	0.775061
351	APP	395.854	419.85	10.495	10.5577	10.5277	0.947949	0.196806	0.600102
10513	APPBP2	20.9019	24.6899	7.10259	7.32283	7.2154	1.04952	0.137379	0.584564
26060	APPL1	30.2971	32.9466	7.53943	7.63972	7.58705	0.126318	0.817531	0.766748
55198	APPL2	28.8786	29.6694	6.55519	6.5556	6.5403	-0.474005	0.419556	0.668432
353	APRT	13.8277	13.5044	3.63186	3.56947	3.48375	0.117055	0.86144	0.775362
54840	APTX	7.8755	8.63722	4.55925	4.66112	4.56165	0.468516	0.342884	0.644421
358	AQP1	25.5339	49.3509	6.16824	7.07558	6.70581	-0.106368	0.879636	0.777903
282679	AQP11	3.63117	4.03643	2.6552	2.76253	2.50743	0.952506	0.171189	0.592445
361	AQP4	158.426	254.38	9.69829	10.3659	10.0884	0.622649	0.522472	0.697062
363	AQP6	0.317096	0.247944	1.40289	1.17298	0.573113	-2.33041	0.0165828	0.504856
375719	AQP7P1	0.418347	0.514749	1.35572	1.51341	0.836153	-1.5089	0.225409	0.609406
366	AQP9	1.74497	1.15914	2.65968	2.16774	2.16124	0.897337	0.36959	0.651553
9716	AQR	22.5477	23.7158	6.86797	6.91441	6.88191	0.207	0.638571	0.730008
367	AR	0.733496	0.969265	2.11498	2.40575	1.97194	-0.401063	0.599702	0.717904
369	ARAF	9.75634	10.1101	4.40678	4.42545	4.35133	-0.201524	0.692072	0.74364
23237	ARC	2.41764	1.96188	3.05042	2.74649	2.68917	0.0451495	0.95956	0.792276
372	ARCN1	32.1398	34.7186	6.9976	7.08863	7.03722	0.604688	0.287067	0.63501
8260	ARD1A	33.5536	28.2152	4.68461	4.40153	4.47717	-0.179474	0.788519	0.762175
375	ARF1	67.8306	67.3331	7.29683	7.26029	7.26965	0.247977	0.644078	0.730946
377	ARF3	76.339	73.4904	8.03231	7.95473	7.98704	0.870165	0.196418	0.600102
378	ARF4	24.581	28.6845	5.49382	5.69673	5.58027	0.725906	0.362384	0.649249
381	ARF5	116.432	113.974	5.88417	5.82945	5.83466	0.92532	0.239101	0.613765
382	ARF6	6.33489	6.43103	4.70774	4.70786	4.6587	-0.0048443	0.993134	0.79801
55738	ARFGAP1	20.5661	19.4547	6.21961	6.09967	6.13735	0.0980796	0.879095	0.777892
84364	ARFGAP2	27.2441	26.403	6.72735	6.65281	6.67593	0.647229	0.170293	0.592445
26286	ARFGAP3	16.891	17.3991	5.5439	5.5664	5.52852	-0.536222	0.293566	0.636699
10565	ARFGEF1	20.5324	20.1903	7.85907	7.80405	7.82428	0.245005	0.589899	0.715726
10564	ARFGEF2	30.4699	31.6132	8.12526	8.15111	8.1345	0.725104	0.176745	0.592445
27236	ARFIP1	9.40236	10.6021	4.91938	5.06883	4.96048	0.420222	0.435344	0.672505
23647	ARFIP2	13.5367	12.8224	5.14803	5.04307	5.05532	0.227716	0.659194	0.735499
10139	ARFRP1	13.9685	13.3723	4.14226	4.0493	4.01074	-0.237612	0.668412	0.736929
384	ARG2	16.8361	18.2285	5.12401	5.21235	5.1371	0.393508	0.512155	0.694755
503640	ARGFXP2	1.67599	1.75132	1.59003	1.61752	1.07654	-2.57894	0.00583523	0.363165
55082	ARGLU1	71.8755	52.0547	6.74669	6.23504	6.48029	0.0217307	0.980096	0.796055
392	ARHGAP1	21.1214	20.6025	6.21906	6.13681	6.15514	0.0150417	0.984144	0.796055
79658	ARHGAP10	10.4497	8.69888	5.52763	5.2453	5.35083	-0.750437	0.198573	0.60173
9824	ARHGAP11A	0.916507	1.01009	2.68267	2.78249	2.52293	-0.447248	0.517886	0.69613
94134	ARHGAP12	24.4217	25.9905	6.81139	6.87532	6.83444	0.57017	0.206686	0.603984
55843	ARHGAP15	3.67686	3.39478	2.9384	2.81308	2.67037	0.479728	0.565192	0.708325
55114	ARHGAP17	5.50885	5.75176	5.68679	5.71099	5.67109	-0.653936	0.345688	0.645459
93663	ARHGAP18	5.19024	4.07731	4.28112	3.91925	4.01691	-0.669799	0.376115	0.6526
84986	ARHGAP19	3.38763	3.55287	4.30932	4.35527	4.26619	-0.0950961	0.864292	0.775457
57569	ARHGAP20	6.82393	6.5865	5.59905	5.52411	5.53356	1.13995	0.0595881	0.565706
57584	ARHGAP21	84.4065	73.7519	9.39083	9.15335	9.26754	-0.330865	0.641688	0.73089
58504	ARHGAP22	4.24789	4.14143	4.29424	4.21695	4.17429	-0.281037	0.725151	0.752328
83478	ARHGAP24	5.78124	5.80165	5.16709	5.14649	5.12077	0.728446	0.247063	0.614953
9938	ARHGAP25	2.25771	1.98095	3.05697	2.86737	2.77979	0.639588	0.339469	0.643928
23092	ARHGAP26	45.9975	41.1288	8.67803	8.48112	8.57353	0.208062	0.709257	0.748496
201176	ARHGAP27	3.87202	3.51479	4.01461	3.84202	3.8245	-0.445239	0.649421	0.7322
79822	ARHGAP28	0.761007	0.703284	3.02126	2.8999	2.77673	0.852866	0.219794	0.605978
9411	ARHGAP29	8.64062	6.89426	6.2462	5.90998	6.05791	-1.23114	0.0556488	0.565706
257106	ARHGAP30	1.57429	1.63553	3.00299	3.02257	2.83998	-1.25466	0.219563	0.605829
393	ARHGAP4	3.69511	3.12721	3.74059	3.48047	3.48686	-0.43689	0.6287	0.725909
394	ARHGAP5	54.7061	62.082	9.0543	9.21818	9.14115	-0.514783	0.41137	0.664702
395	ARHGAP6	1.20585	1.25545	3.1227	3.14628	2.96875	0.287624	0.683889	0.740853
23779	ARHGAP8	0.990747	0.954211	1.17888	1.12033	0.305585	-1.00076	0.413892	0.665498
64333	ARHGAP9	2.88889	2.51885	3.61547	3.4011	3.37545	-0.852479	0.250461	0.616936
396	ARHGDIA	30.6253	30.9671	6.38354	6.36759	6.3594	-0.0265911	0.953407	0.790595
397	ARHGDIB	11.2909	10.5652	3.99606	3.88841	3.85868	1.41484	0.194848	0.598255
398	ARHGDIG	52.6996	42.5369	6.15048	5.81533	5.96291	0.600493	0.337786	0.643928
9138	ARHGEF1	14.3735	8.92942	6.2328	5.47899	5.84978	-0.737266	0.629248	0.72597
9639	ARHGEF10	14.2179	16.557	6.22424	6.39749	6.30013	-1.22966	0.131783	0.578595
55160	ARHGEF10L	8.59924	8.4389	5.89515	5.82639	5.83438	-1.11627	0.0840195	0.565706
9826	ARHGEF11	36.9298	35.8331	8.01897	7.94093	7.97284	-0.00190693	0.997087	0.798555
23365	ARHGEF12	84.1619	80.7024	9.64315	9.5549	9.59543	-0.183982	0.721346	0.751792
22899	ARHGEF15	0.642546	0.556177	2.12286	1.93648	1.62295	-1.65851	0.152441	0.587862
27237	ARHGEF16	0.954627	0.639232	2.18937	1.71766	1.50144	-1.66964	0.236108	0.613765
9828	ARHGEF17	20.7938	19.4481	7.32071	7.18502	7.2413	-0.613619	0.287014	0.63501
23370	ARHGEF18	10.0207	9.72591	6.04007	5.95899	5.97541	-0.425962	0.458485	0.67803
9181	ARHGEF2	39.4854	37.5254	7.58368	7.4706	7.5171	0.0775226	0.899927	0.78046
50650	ARHGEF3	19.0721	19.5755	6.04885	6.06154	6.03716	1.08011	0.136959	0.584418
50649	ARHGEF4	26.6401	23.6517	7.67199	7.45207	7.55179	-0.752303	0.32522	0.642122
9459	ARHGEF6	16.8763	18.4553	6.50564	6.60187	6.54287	-0.669572	0.217309	0.605829
8874	ARHGEF7	28.0185	26.089	8.11875	7.98066	8.0421	0.00104223	0.998314	0.798757
23229	ARHGEF9	38.2467	37.1408	7.87408	7.80694	7.83364	1.09516	0.13043	0.578595
8289	ARID1A	14.5292	15.6096	7.03588	7.10129	7.06057	-0.877015	0.109015	0.570776
57492	ARID1B	11.3143	11.3005	7.06703	7.02992	7.03716	-0.123945	0.802958	0.766266
196528	ARID2	8.13374	8.41037	6.52891	6.5473	6.52389	-0.364466	0.44425	0.674752
1820	ARID3A	1.24372	1.03006	2.19305	1.94539	1.67389	-0.401797	0.697713	0.745712
10620	ARID3B	1.00024	0.815311	2.43403	2.15492	1.93787	-0.638279	0.550547	0.706242
5926	ARID4A	19.7504	17.1955	6.8711	6.63599	6.73797	0.114869	0.830857	0.769393
51742	ARID4B	23.794	21.7828	7.04919	6.88758	6.95444	0.393496	0.463537	0.680199
10865	ARID5A	4.05184	4.07915	3.45398	3.44135	3.32337	-1.4765	0.0333563	0.557694
84159	ARID5B	15.7584	15.3062	6.9693	6.89797	6.92126	0.642614	0.162558	0.591043
25820	ARIH1	25.1228	27.0699	7.07398	7.1598	7.11116	0.576825	0.278344	0.628411
10425	ARIH2	21.634	21.3228	6.69236	6.63855	6.65043	0.527711	0.298033	0.639383
400	ARL1	25.6843	28.4258	6.3934	6.5191	6.44774	1.04823	0.144411	0.584861
285598	ARL10	8.56498	8.82692	4.34738	4.35812	4.28579	0.12418	0.812924	0.766266
392509	ARL13A	0.931968	0.951051	1.15773	1.15975	0.396197	-0.543902	0.493081	0.688796
200894	ARL13B	4.51164	4.64905	4.16787	4.18313	4.10134	-0.0729087	0.888227	0.779347
54622	ARL15	8.5314	8.31987	4.48517	4.43262	4.40017	0.181488	0.769052	0.758256
339231	ARL16	9.00093	8.84266	4.07171	4.024	3.9676	-0.111985	0.854903	0.774031
51326	ARL17P1	3.68901	4.01002	4.49349	4.54986	4.45864	-0.669537	0.615583	0.72382
402	ARL2	55.3103	59.162	5.79899	5.87004	5.81569	0.165856	0.774307	0.759052
23568	ARL2BP	24.1065	26.2935	5.73397	5.83638	5.7669	0.511202	0.353173	0.647221
403	ARL3	12.5195	13.5716	5.64174	5.73378	5.66702	0.387678	0.477959	0.683359
10124	ARL4A	8.86626	7.96562	4.95218	4.78692	4.82512	0.722989	0.321838	0.641153
10123	ARL4C	9.62796	9.19065	5.32566	5.23533	5.24682	1.28996	0.0363911	0.565706
379	ARL4D	2.69165	2.09221	2.41641	2.10754	1.97771	1.07946	0.22461	0.609406
26225	ARL5A	15.3275	17.0542	5.64466	5.77882	5.69423	0.4482	0.532839	0.699864
221079	ARL5B	7.30016	8.0688	4.77492	4.89924	4.79937	0.545221	0.425433	0.670034
84100	ARL6	17.4461	19.1167	4.587	4.69334	4.59503	1.26657	0.103105	0.570306
23204	ARL6IP1	152.847	156.982	8.45963	8.47896	8.46658	1.38025	0.0873671	0.565859
64225	ARL6IP2	25.4847	24.7461	6.22718	6.16502	6.17766	0.911415	0.116805	0.570809
51329	ARL6IP4	12.3805	11.4549	2.64028	2.50726	2.30867	0.545056	0.489044	0.687758
10550	ARL6IP5	56.9212	59.7381	6.94718	6.99853	6.96516	1.28172	0.0818439	0.565706
151188	ARL6IP6	4.1787	4.43311	3.43652	3.50562	3.35384	-1.01093	0.189164	0.596454
127829	ARL8A	28.4691	30.1945	5.99915	6.05655	6.01042	0.053707	0.912994	0.782908
55207	ARL8B	47.7789	52.5348	7.18112	7.30001	7.2374	1.15573	0.114871	0.570776
132946	ARL9	1.30795	0.970288	1.07241	0.85538	0.0699458	0.275307	0.782853	0.761924
55156	ARMC1	20.5491	22.6512	5.80756	5.92232	5.84816	0.882156	0.110487	0.570776
83787	ARMC10	10.6321	12.3845	4.73207	4.92251	4.79289	1.30332	0.0482737	0.565706
84071	ARMC2	12.4469	11.2801	5.47162	5.29138	5.34344	-0.160774	0.808349	0.766266
219681	ARMC3	0.940127	1.39263	2.48913	2.94531	2.54066	-0.333653	0.662702	0.736362
55130	ARMC4	0.613238	0.61922	1.68754	1.67205	1.18715	-0.499401	0.605064	0.719866
79798	ARMC5	3.14234	3.19369	4.06394	4.04768	3.97022	-0.477804	0.459117	0.678629
93436	ARMC6	9.37486	9.13876	4.51309	4.44438	4.41798	-0.193962	0.725022	0.752328
79637	ARMC7	1.74314	1.82408	2.56729	2.59038	2.33547	-0.37771	0.597241	0.717426
25852	ARMC8	15.4152	17.3666	6.57235	6.72099	6.64069	0.45343	0.404086	0.663269
80210	ARMC9	10.6791	9.3953	5.79424	5.56888	5.65052	0.12379	0.867588	0.77613
51309	ARMCX1	12.657	12.1829	4.82353	4.74883	4.73953	0.801554	0.170171	0.592445
9823	ARMCX2	15.5356	15.8319	5.5807	5.58403	5.55651	0.348813	0.535732	0.701571
51566	ARMCX3	29.3755	28.9483	6.71641	6.67512	6.6831	1.22373	0.050692	0.565706
64860	ARMCX5	5.41861	5.78617	4.11657	4.18145	4.08176	1.1595	0.0917682	0.566063
54470	ARMCX6	2.76643	3.3871	2.62051	2.85183	2.54598	0.338238	0.611997	0.722693
7873	ARMET	12.4949	12.3754	3.5771	3.54993	3.45263	-0.803853	0.316238	0.640836
441549	ARMETL1	1.12953	1.36762	1.51169	1.67643	1.09557	1.7012	0.040125	0.565706
405	ARNT	15.2346	14.1828	6.25607	6.11759	6.16489	0.256553	0.616077	0.723986
9915	ARNT2	78.5393	75.7154	8.98046	8.89854	8.93513	0.321256	0.558975	0.707914
406	ARNTL	23.4415	23.4154	6.2084	6.1767	6.1736	-0.271664	0.599609	0.717904
56938	ARNTL2	15.9692	15.182	4.93663	4.83635	4.83975	0.990578	0.074516	0.565706
10552	ARPC1A	41.7306	44.4741	6.11019	6.17709	6.1285	0.324065	0.557654	0.707673
10095	ARPC1B	11.828	9.63384	4.25321	3.95192	4.02325	-1.41338	0.184303	0.592985
10109	ARPC2	40.0165	40.1689	6.9094	6.89379	6.89108	0.403154	0.510371	0.694755
10094	ARPC3	33.744	36.0027	4.99901	5.07135	5.00008	0.643088	0.338267	0.643928
10093	ARPC4	28.0178	26.4305	6.4786	6.36594	6.40508	0.317917	0.5183	0.69613
10092	ARPC5	27.9407	27.7469	5.8286	5.79706	5.78969	0.13242	0.808756	0.766266
81873	ARPC5L	6.72847	5.98665	3.27672	3.09712	3.03417	0.738008	0.272728	0.626668
84517	ARPM1	0.843635	0.820948	1.4355	1.39534	0.823271	-0.544514	0.484145	0.685118
10776	ARPP-19	61.9456	63.9793	8.37068	8.39607	8.38059	0.637317	0.355534	0.647221
10777	ARPP-21	33.3147	26.635	7.74666	7.3836	7.55826	0.41137	0.546942	0.70562
408	ARRB1	54.4063	51.4532	6.82518	6.71301	6.75477	-0.409378	0.402187	0.662723
409	ARRB2	25.4562	23.0633	5.68654	5.50804	5.56633	0.0438803	0.936677	0.788013
92714	ARRDC1	5.74135	5.71173	4.00342	3.95603	3.88492	-0.708303	0.343318	0.644421
27106	ARRDC2	16.8259	14.4145	5.66859	5.4297	5.5167	-1.16919	0.123903	0.573652
57561	ARRDC3	17.6907	18.5587	6.2148	6.26754	6.22643	0.219524	0.756258	0.756195
91947	ARRDC4	12.4514	16.0976	5.69333	6.03162	5.86043	0.0307989	0.957179	0.791909
51593	ARS2	22.9993	17.9525	5.99956	5.59851	5.77245	-0.672215	0.443293	0.674445
410	ARSA	10.901	9.42515	4.56977	4.33589	4.38365	-0.685753	0.326267	0.642634
411	ARSB	3.19585	3.33908	4.49099	4.52986	4.45487	-0.377877	0.448718	0.676121
414	ARSD	1.74445	2.01506	3.57452	3.73678	3.55514	-0.0727509	0.908301	0.781778
415	ARSE	0.953608	0.844752	1.67611	1.53621	1.05526	-0.933432	0.313584	0.640836
416	ARSF	0.802424	0.903914	1.47728	1.57347	0.99087	-0.548565	0.630456	0.726728
22901	ARSG	5.50193	4.73514	4.07613	3.83826	3.86127	1.04728	0.183244	0.59282
340075	ARSI	0.430745	0.656433	1.25083	1.6102	0.865468	-0.350811	0.731614	0.753056
79642	ARSJ	1.27899	1.24784	2.82291	2.76081	2.58416	0.0190195	0.978598	0.795817
153642	ARSK	3.09251	3.54191	3.51285	3.67798	3.50044	0.746131	0.377162	0.652728
419	ART3	16.1729	13.6301	4.86779	4.59893	4.67762	-0.310743	0.650079	0.73258
64801	ARV1	11.6105	11.8355	4.16507	4.17318	4.10024	0.702364	0.333821	0.643766
421	ARVCF	6.8749	6.98661	5.13755	5.11709	5.08539	-0.0470127	0.945123	0.789715
170302	ARX	2.39909	2.29539	2.98582	2.89385	2.74863	0.31457	0.668192	0.736929
57412	AS3MT	6.59407	6.31354	4.12253	4.03997	3.99943	-0.581704	0.329986	0.642898
427	ASAH1	44.5875	54.5294	7.12313	7.39116	7.26323	0.93463	0.0944712	0.567776
653308	ASAH2B	2.42781	2.87266	1.4479	1.59425	1.01274	1.83435	0.162268	0.591043
340485	ASAH3L	3.19212	3.05176	3.45748	3.38012	3.28622	-1.4676	0.034053	0.560991
79827	ASAM	2.2815	2.11477	2.82328	2.719	2.5782	0.134974	0.872303	0.776852
51665	ASB1	7.72165	8.23849	5.76941	5.83284	5.77984	-0.214168	0.629142	0.72597
79754	ASB13	6.85101	7.66153	4.31146	4.44024	4.32183	0.554005	0.335733	0.643928
142686	ASB14	4.22109	4.84152	3.87397	4.03716	3.87909	0.366728	0.505569	0.693595
92591	ASB16	1.28707	1.37983	1.91619	1.96142	1.51847	-1.53063	0.134158	0.579609
51676	ASB2	1.99594	1.80573	3.24658	3.09138	3.01162	1.66485	0.035752	0.565706
51130	ASB3	32.3081	32.6215	6.21506	6.20296	6.19118	0.116628	0.80469	0.766266
140458	ASB5	0.377229	0.244288	1.13292	0.820302	0.133037	0.0321919	0.978399	0.795817
140459	ASB6	6.80258	6.54552	5.2649	5.17273	5.17985	-0.578086	0.294666	0.637706
140460	ASB7	5.17303	5.05102	3.968	3.90807	3.84828	-0.151795	0.76775	0.758256
140461	ASB8	12.1327	13.0007	5.04543	5.12042	5.04987	0.600371	0.358373	0.647785
51008	ASCC1	16.8817	18.1547	5.29789	5.36815	5.30203	-0.501248	0.313645	0.640836
84164	ASCC2	11.0124	9.48862	5.02476	4.76415	4.83936	-0.389036	0.65452	0.734105
10973	ASCC3	11.9768	12.3148	6.9924	7.00344	6.98781	0.0178965	0.967671	0.79389
23020	ASCC3L1	26.5439	26.9723	8.0212	8.00762	8.00863	0.0321672	0.950917	0.790082
429	ASCL1	4.42327	4.20932	3.58199	3.50243	3.42111	-1.48812	0.0410071	0.565706
25842	ASF1A	9.8763	11.027	4.42512	4.56215	4.44419	0.306007	0.637046	0.729708
432	ASGR1	2.46656	2.50711	2.26007	2.24433	1.93755	0.856039	0.365746	0.649976
55870	ASH1L	48.167	46.9472	9.17074	9.10432	9.13361	0.159652	0.745156	0.755136
9070	ASH2L	21.3183	22.7989	5.98786	6.06053	6.00822	0.740466	0.241683	0.614447
435	ASL	11.438	10.7672	4.72934	4.59994	4.60448	0.31137	0.662529	0.736362
439	ASNA1	22.571	23.5094	4.96638	5.00077	4.94663	0.672612	0.310797	0.640836
440	ASNS	37.1652	37.3756	6.63199	6.60968	6.60706	1.09983	0.0626924	0.565706
54529	ASNSD1	19.951	20.7316	5.66023	5.69624	5.65514	-0.00778176	0.98906	0.797059
443	ASPA	26.726	35.6962	5.36942	5.75228	5.55758	0.216213	0.746804	0.755417
444	ASPH	39.4928	44.1669	7.97456	8.11151	8.04385	-0.442513	0.349475	0.646236
253982	ASPHD1	16.7954	15.2869	4.71577	4.54551	4.57124	-0.204711	0.726965	0.752328
57168	ASPHD2	4.53886	4.26125	3.27261	3.16569	3.07678	0.76	0.302517	0.640665
259266	ASPM	0.455065	0.530705	2.53849	2.70648	2.4087	0.697062	0.331689	0.643047
54829	ASPN	1.38746	1.57055	2.1445	2.28062	1.92261	0.228616	0.824372	0.768546
151516	ASPRV1	2.49911	2.72545	2.69267	2.77434	2.51183	-0.850136	0.302522	0.640665
79058	ASPSCR1	12.8061	11.5143	4.50431	4.31074	4.33241	-0.0438555	0.955875	0.79153
80150	ASRGL1	12.5649	12.4326	5.60669	5.56702	5.5582	-1.16939	0.0140191	0.474713
445	ASS1	14.1077	13.9048	4.79253	4.75356	4.72534	-0.579988	0.33462	0.643812
28990	ASTE1	5.63459	6.50006	4.05436	4.22454	4.07467	0.508305	0.378441	0.653252
460	ASTN1	39.1232	39.1223	8.25589	8.22748	8.23674	0.362232	0.498892	0.690933
23245	ASTN2	18.2389	16.3873	6.60527	6.40958	6.48895	0.213724	0.742019	0.754965
171023	ASXL1	10.6667	10.4824	6.30406	6.24477	6.25485	-0.170766	0.73863	0.754738
55252	ASXL2	10.6192	10.196	6.24885	6.15303	6.17937	-0.558967	0.331332	0.643047
80816	ASXL3	8.44633	7.4282	6.06242	5.84116	5.92659	0.386961	0.480347	0.683802
84896	ATAD1	26.2368	29.416	6.47081	6.61618	6.5367	1.23263	0.0941552	0.567776
29028	ATAD2	8.0974	7.71173	5.49618	5.39943	5.4151	0.293922	0.538765	0.702522
54454	ATAD2B	10.6029	9.19587	6.36488	6.12112	6.22099	-0.350954	0.583633	0.715098
55210	ATAD3A	7.96286	6.80557	5.20706	4.92865	5.0175	-0.68738	0.516709	0.69613
83858	ATAD3B	4.92691	3.87101	4.49638	4.11621	4.22548	-1.06984	0.27555	0.627639
219293	ATAD3C	0.939029	1.11448	2.21528	2.3736	1.97922	-1.79919	0.289776	0.636094
79915	ATAD5	2.84862	3.15753	4.263	4.37361	4.25161	0.0030571	0.995979	0.798444
85300	ATCAY	50.181	47.0389	8.00819	7.88488	7.93912	0.528117	0.357239	0.647785
11101	ATE1	34.1849	35.3069	6.41024	6.43543	6.40925	0.390142	0.470219	0.68181
466	ATF1	6.45038	6.14361	4.08244	3.99201	3.95111	-0.696248	0.198451	0.601693
1386	ATF2	47.1875	48.3506	6.94734	6.95531	6.94128	0.462955	0.33095	0.64304
467	ATF3	1.66591	1.75076	2.39963	2.43537	2.16059	-0.105174	0.91287	0.78288
468	ATF4	30.2059	30.3191	5.97278	5.93983	5.93384	-1.0453	0.0834668	0.565706
22809	ATF5	1.9444	1.86066	2.35924	2.28166	2.034	0.0678698	0.941695	0.78898
22926	ATF6	16.5604	16.5403	6.25876	6.23164	6.22751	0.0300902	0.946741	0.78976
11016	ATF7	9.18758	10.536	4.64703	4.80219	4.67791	-0.864802	0.167275	0.59129
55729	ATF7IP	21.93	22.9395	6.51162	6.53623	6.50947	-0.388416	0.473852	0.682294
80063	ATF7IP2	5.16315	4.7859	4.35173	4.21771	4.21062	0.123109	0.815103	0.76669
83734	ATG10	2.78749	3.07584	3.37216	3.47364	3.30274	0.401846	0.548352	0.705809
9140	ATG12	8.04986	9.06658	4.64281	4.78811	4.6743	0.868384	0.119362	0.57152
55054	ATG16L1	20.05	18.4202	6.23023	6.0725	6.12919	0.936429	0.0982326	0.567776
89849	ATG16L2	5.01214	4.55198	3.70225	3.53835	3.49492	-1.14993	0.14777	0.587791
23130	ATG2A	8.38527	8.41768	5.91883	5.88571	5.87785	-0.583232	0.344822	0.645096
55102	ATG2B	23.8796	24.947	8.07184	8.11028	8.0877	0.46681	0.353341	0.647221
64422	ATG3	44.6169	47.4442	5.39523	5.46019	5.40047	0.275627	0.598908	0.717789
115201	ATG4A	3.55341	4.00018	3.32858	3.46365	3.27442	-0.0650834	0.907636	0.781628
23192	ATG4B	11.0089	9.95642	6.10896	5.91885	5.98831	-0.483078	0.526085	0.69789
84938	ATG4C	31.144	34.2826	5.85274	5.97007	5.89393	-0.332285	0.544426	0.704723
84971	ATG4D	7.11604	7.51672	3.98622	4.02874	3.9253	-0.348261	0.520686	0.696524
9474	ATG5	15.6428	15.7167	5.71231	5.69582	5.6796	0.913747	0.0849222	0.565706
10533	ATG7	26.3692	27.1059	6.01487	6.02384	5.9996	0.486358	0.286523	0.634794
79065	ATG9A	25.049	26.6169	6.13082	6.18994	6.14476	0.0690678	0.8869	0.779276
285973	ATG9B	1.10632	0.975489	2.52208	2.34275	2.13897	-1.33857	0.140744	0.584861
80162	ATHL1	2.85233	2.83266	3.22741	3.1733	3.02433	-2.23773	0.0410185	0.565706
471	ATIC	23.0655	26.4006	5.59978	5.76153	5.66139	0.0179964	0.969303	0.794269
25923	ATL3	13.572	18.1333	5.1802	5.57334	5.37169	-0.322586	0.574251	0.711837
472	ATM	26.0957	27.9521	8.48121	8.55402	8.51651	-0.239212	0.654276	0.7339
23300	ATMIN	16.0047	17.239	6.60707	6.68833	6.63843	0.469334	0.408433	0.664702
1822	ATN1	28.6849	26.8333	7.62892	7.48544	7.54667	-1.35273	0.0992454	0.567776
84913	ATOH8	3.67262	3.6357	3.37903	3.33261	3.21169	-3.05328	0.0102405	0.441788
475	ATOX1	5.26854	5.24645	3.77006	3.7433	3.65992	0.164264	0.781899	0.761648
57194	ATP10A	7.71662	6.50693	5.01136	4.72431	4.80943	-1.3013	0.243657	0.614447
23120	ATP10B	5.31971	6.24792	5.69293	5.87826	5.76681	0.903328	0.250321	0.616936
57205	ATP10D	6.60069	5.77327	5.42479	5.20975	5.27924	-0.92113	0.151149	0.587862
23250	ATP11A	14.3359	15.3051	7.06612	7.12067	7.08467	-0.786272	0.244616	0.614447
23200	ATP11B	13.361	14.3054	6.58437	6.66325	6.61385	0.436843	0.393898	0.659501
286410	ATP11C	4.58886	4.70598	4.86204	4.88313	4.82675	-0.721716	0.271793	0.626214
57130	ATP13A1	10.4139	8.12435	5.93302	5.53069	5.70399	-0.597988	0.497543	0.690465
23400	ATP13A2	39.3297	37.7642	7.59502	7.50448	7.54083	0.168318	0.760113	0.756505
79572	ATP13A3	16.074	17.5952	7.22624	7.33683	7.27791	0.290488	0.595806	0.717426
84239	ATP13A4	28.0967	28.0062	7.02477	6.99466	6.99838	-0.504163	0.396561	0.660006
344905	ATP13A5	1.56247	1.5007	2.76565	2.68111	2.48353	-0.982167	0.268437	0.62339
476	ATP1A1	175.412	181.106	9.80596	9.83256	9.8188	1.28723	0.148648	0.587862
477	ATP1A2	260.957	247.342	10.535	10.4366	10.4828	-1.18474	0.0588265	0.565706
478	ATP1A3	252.632	248.214	9.64535	9.59467	9.61721	1.32061	0.158688	0.588714
480	ATP1A4	14.302	13.5427	6.33627	6.23333	6.26503	-1.84247	0.0272073	0.533303
481	ATP1B1	291.267	313.208	9.35453	9.4376	9.39732	1.48235	0.0851463	0.565706
482	ATP1B2	48.8886	58.2699	7.35832	7.58938	7.47802	-2.16724	0.000107559	0.167171
483	ATP1B3	12.7592	12.7074	5.41244	5.39418	5.37299	-0.141728	0.825449	0.768664
487	ATP2A1	1.03662	0.714481	2.26135	1.81045	1.60728	-2.31116	0.0577861	0.565706
488	ATP2A2	78.7325	76.1816	9.35423	9.28357	9.31534	0.712364	0.250553	0.616936
489	ATP2A3	0.667959	0.509439	2.08884	1.77064	1.49992	-1.33576	0.2233	0.608725
490	ATP2B1	105.651	98.6843	9.50647	9.38636	9.44245	1.56717	0.0847347	0.565706
491	ATP2B2	71.6494	67.1386	9.05842	8.93245	8.99058	0.818592	0.255577	0.618783
492	ATP2B3	16.7029	14.9315	6.81938	6.62478	6.70689	0.826291	0.238984	0.613765
493	ATP2B4	60.1906	62.854	8.06154	8.09634	8.07545	0.401683	0.427508	0.670279
27032	ATP2C1	39.8456	40.1121	8.05967	8.04762	8.04862	0.332619	0.545255	0.705089
9914	ATP2C2	2.16139	1.70836	3.66745	3.31561	3.35628	-0.953861	0.320871	0.640836
495	ATP4A	0.65118	0.409449	1.78293	1.30408	0.926961	-1.95714	0.192789	0.598031
498	ATP5A1	206.317	212.203	8.87986	8.90088	8.88855	1.16687	0.164059	0.59129
506	ATP5B	220.292	227.493	8.70271	8.73014	8.71449	1.251	0.137884	0.58484
509	ATP5C1	109.365	106.363	7.03417	6.97465	6.99368	0.748366	0.296562	0.638648
513	ATP5D	28.3714	24.7926	4.89254	4.6737	4.73076	-0.136748	0.809647	0.766266
514	ATP5E	193.715	208.553	6.43569	6.52545	6.46989	0.374576	0.538216	0.702522
432369	ATP5EP2	14.3539	6.95485	2.6618	1.82542	2.01649	1.22478	0.2671	0.62339
515	ATP5F1	36.4509	38.9827	6.30493	6.38095	6.33108	0.817178	0.270538	0.625116
516	ATP5G1	39.8073	40.4392	4.81485	4.81424	4.77095	0.763453	0.363418	0.649916
517	ATP5G2	36.2389	40.0029	5.34608	5.46407	5.38036	0.463841	0.425485	0.670034
518	ATP5G3	21.2637	21.6856	5.79563	5.80285	5.77815	1.11386	0.143961	0.584861
10476	ATP5H	98.3789	98.9335	5.97645	5.96433	5.95064	1.09987	0.135366	0.580826
521	ATP5I	133.954	131.535	6.53101	6.48024	6.49037	0.360235	0.470586	0.681823
522	ATP5J	20.2275	20.9982	4.64166	4.67469	4.61085	0.223707	0.757105	0.756195
9551	ATP5J2	69.7524	65.2943	5.24997	5.13677	5.1574	0.582018	0.460016	0.678976
10632	ATP5L	32.6088	33.7976	5.49381	5.52518	5.48409	0.833591	0.25547	0.618783
539	ATP5O	66.4505	75.7145	6.57085	6.73548	6.64849	0.925227	0.209399	0.603984
27109	ATP5S	6.15777	7.05856	3.65625	3.82088	3.65096	0.253606	0.740803	0.754965
55101	ATP5SL	5.62418	5.83902	3.96559	3.98939	3.89686	-0.141196	0.829867	0.769291
537	ATP6AP1	26.6958	29.101	6.89231	6.9937	6.93726	0.992674	0.195384	0.598824
10159	ATP6AP2	76.3748	84.1103	7.3068	7.42658	7.36443	1.45763	0.0987429	0.567776
535	ATP6V0A1	91.2736	88.134	8.94198	8.86566	8.89949	0.999925	0.110079	0.570776
23545	ATP6V0A2	7.07653	7.44487	5.1796	5.22012	5.16385	0.102693	0.839335	0.7708
533	ATP6V0B	151.129	142.117	4.52444	4.41979	4.41654	0.958791	0.275734	0.627639
527	ATP6V0C	50.314	50.7222	5.83875	5.82074	5.80705	0.0355206	0.95811	0.792026
9114	ATP6V0D1	20.598	19.7541	6.6448	6.55962	6.58778	0.825822	0.20421	0.6034
8992	ATP6V0E1	29.9612	33.3141	4.77983	4.90982	4.80631	-0.523623	0.45909	0.678629
155066	ATP6V0E2	37.7199	36.9382	6.80454	6.74694	6.76282	0.14088	0.7986	0.765519
523	ATP6V1A	98.4646	100.732	8.82926	8.84295	8.83401	1.93693	0.0632254	0.565706
525	ATP6V1B1	0.463685	0.427676	1.19146	1.10598	0.340381	-1.23849	0.249605	0.616743
526	ATP6V1B2	105.106	99.3108	8.9569	8.85534	8.9016	2.21982	0.0269388	0.533303
528	ATP6V1C1	59.5739	61.5674	8.43175	8.45976	8.44332	1.78108	0.0465229	0.565706
245973	ATP6V1C2	8.87591	8.54716	4.80564	4.73412	4.72228	0.428499	0.483781	0.684859
51382	ATP6V1D	59.6882	59.3487	7.27893	7.24943	7.25547	1.40424	0.0518698	0.565706
529	ATP6V1E1	128.383	139.711	7.53266	7.63693	7.58266	1.29124	0.165584	0.59129
90423	ATP6V1E2	1.93344	2.31255	2.59877	2.79337	2.49132	-0.63906	0.322271	0.641327
9296	ATP6V1F	49.6754	44.4944	5.15882	4.98203	5.03245	0.791948	0.313272	0.640836
9550	ATP6V1G1	33.6579	31.1669	5.80645	5.66985	5.71161	0.648648	0.193836	0.598186
534	ATP6V1G2	23.2025	21.1297	6.87753	6.72299	6.78728	1.26566	0.191142	0.596858
51606	ATP6V1H	53.1532	52.144	7.69023	7.64109	7.65864	1.47405	0.0927976	0.566063
538	ATP7A	2.8943	3.26048	4.60892	4.75374	4.6373	0.513047	0.326228	0.642634
540	ATP7B	3.8133	3.37594	5.01405	4.81048	4.86193	-0.610044	0.328351	0.642898
10396	ATP8A1	98.9839	108.23	9.68481	9.78417	9.73673	1.04295	0.0929189	0.566063
51761	ATP8A2	43.7444	39.2358	7.83852	7.65066	7.736	1.42495	0.0377188	0.565706
5205	ATP8B1	3.66004	3.37851	4.49841	4.35367	4.3563	-0.547933	0.376058	0.6526
57198	ATP8B2	14.7834	12.1152	6.64453	6.31981	6.46479	-0.675661	0.303569	0.640836
79895	ATP8B4	3.13772	3.66737	4.82046	5.01523	4.88359	1.51532	0.0186283	0.510085
10079	ATP9A	104.045	109.445	9.64787	9.69337	9.67065	0.787407	0.227135	0.610889
374868	ATP9B	16.3548	15.952	7.19837	7.12853	7.15218	-0.00631698	0.990334	0.797116
64756	ATPAF1	29.5482	31.2079	6.96314	7.02024	6.98407	0.673581	0.253957	0.618482
91647	ATPAF2	5.7692	6.06761	4.09602	4.1326	4.0363	-0.598911	0.314761	0.640836
90353	ATPBD3	2.01555	2.17773	1.75009	1.79377	1.2943	-0.0293211	0.977737	0.795817
89978	ATPBD4	3.76548	3.97109	4.07066	4.11116	4.01062	0.941199	0.25278	0.618321
93974	ATPIF1	20.7546	19.5131	5.36762	5.25259	5.27511	0.914633	0.107373	0.570776
545	ATR	11.625	12.0191	7.12587	7.14646	7.12764	0.397223	0.398977	0.661015
84126	ATRIP	3.47396	3.36214	3.21556	3.13712	3.00558	0.195553	0.796377	0.764819
8455	ATRN	24.6204	26.2907	7.7906	7.86462	7.825	1.01281	0.13462	0.580103
26033	ATRNL1	186.96	188.919	10.7048	10.6981	10.7005	0.88168	0.335352	0.643928
546	ATRX	37.3481	34.3385	8.67084	8.51848	8.58864	0.294707	0.558782	0.707914
6310	ATXN1	19.0699	18.6234	7.88385	7.82279	7.84625	0.265436	0.564393	0.708325
25814	ATXN10	67.507	69.936	7.65169	7.67975	7.66053	0.579475	0.277817	0.628411
6311	ATXN2	16.0182	15.1293	7.21174	7.09175	7.13934	-0.213152	0.698391	0.745712
11273	ATXN2L	27.9167	25.7179	6.97851	6.81305	6.88034	-0.658218	0.39795	0.660837
4287	ATXN3	8.04616	8.24002	5.84166	5.85293	5.82525	0.741881	0.12859	0.578595
6314	ATXN7	8.02351	7.35435	5.69875	5.53834	5.58692	-0.00952064	0.986142	0.796382
222255	ATXN7L1	3.8394	3.58872	4.61647	4.48343	4.4854	0.127843	0.838254	0.770429
127002	ATXN7L2	3.69485	3.34929	3.68574	3.50778	3.46503	-0.67848	0.457659	0.677852
56970	ATXN7L3	38.0571	36.831	7.12746	7.05335	7.0795	0.241904	0.643938	0.730946
549	AUH	23.1391	24.1233	5.2564	5.29122	5.24266	0.744442	0.217749	0.605829
550	AUP1	17.7515	17.2941	5.24875	5.18089	5.1772	-0.64458	0.23854	0.613765
6790	AURKA	1.07217	1.01264	1.81884	1.74821	1.35432	0.312108	0.695711	0.744841
54998	AURKAIP1	13.4808	12.9222	4.85794	4.77088	4.76657	0.113994	0.824826	0.768573
6795	AURKC	1.11107	0.820068	1.27861	1.01573	0.319706	-0.527838	0.606393	0.720159
26053	AUTS2	11.268	8.60466	6.29644	5.85804	6.05679	-0.446635	0.618224	0.724362
57099	AVEN	7.41163	6.39211	3.65049	3.4188	3.39989	-0.189207	0.812752	0.766266
10677	AVIL	4.87708	4.84275	3.8841	3.83539	3.75654	-0.388415	0.605939	0.71995
60370	AVPI1	8.70561	9.00222	3.72701	3.75052	3.64727	0.65031	0.354047	0.647221
8312	AXIN1	7.95991	6.97399	4.81643	4.58506	4.63953	-0.83799	0.305004	0.640836
8313	AXIN2	6.24867	5.26894	4.92812	4.65334	4.73629	-0.351093	0.566728	0.708325
558	AXL	15.6172	12.9172	6.14837	5.85941	5.98202	-1.13289	0.0984713	0.567776
64651	AXUD1	5.13443	4.35911	4.14862	3.90815	3.94263	-1.11755	0.10821	0.570776
563	AZGP1	12.3443	8.16352	3.99999	3.44315	3.62978	-0.146872	0.910775	0.782178
22994	AZI1	6.03617	4.21921	4.44199	3.89362	4.08205	-0.502436	0.667967	0.736929
64343	AZI2	16.5028	17.8242	5.79229	5.87953	5.81711	0.720829	0.152169	0.587862
51582	AZIN1	50.6913	55.3882	7.76652	7.87217	7.81818	1.14277	0.0870844	0.565797
567	B2M	452.354	212.98	9.05128	7.95246	8.56991	0.676208	0.652888	0.733202
8706	B3GALNT1	11.6701	12.1104	5.41707	5.44703	5.40597	1.53116	0.0676623	0.565706
148789	B3GALNT2	5.78432	5.49156	4.35296	4.25167	4.22812	0.068495	0.9004	0.780634
8708	B3GALT1	6.44836	6.17281	3.91942	3.83715	3.78892	0.720613	0.23122	0.613156
8707	B3GALT2	15.0855	15.5972	5.36672	5.39102	5.35138	0.968451	0.198682	0.601794
8705	B3GALT4	0.675786	0.713734	2.16014	2.19268	1.85763	0.128643	0.854378	0.774031
10317	B3GALT5	0.616581	0.857685	1.86	2.1964	1.69993	-0.276037	0.750799	0.756195
126792	B3GALT6	3.91289	3.65069	3.60181	3.46785	3.40804	-0.336751	0.633009	0.727904
145173	B3GALTL	8.84416	10.1484	5.22057	5.39683	5.28578	0.426827	0.532621	0.69969
27087	B3GAT1	54.0273	53.7822	7.64878	7.60617	7.61928	-1.04351	0.0844256	0.565706
135152	B3GAT2	8.80358	11.9547	4.068	4.46178	4.22544	-0.107169	0.855558	0.774036
26229	B3GAT3	12.4659	12.4452	4.62919	4.5936	4.55596	-0.266334	0.594745	0.717189
11041	B3GNT1	59.0982	58.6288	6.96391	6.93126	6.93736	1.14279	0.187276	0.596337
10678	B3GNT2	4.67464	4.37716	3.80567	3.6967	3.65465	0.242286	0.686108	0.741408
79369	B3GNT4	2.59231	2.41554	2.39096	2.28857	2.05667	0.136585	0.839833	0.770859
84002	B3GNT5	2.41156	3.04554	3.6511	3.94265	3.71955	0.585489	0.392062	0.658969
93010	B3GNT7	1.04776	1.1936	1.77941	1.8899	1.41217	-1.2217	0.109631	0.570776
84752	B3GNT9	3.96932	4.80479	3.56417	3.79496	3.58929	0.0397615	0.943208	0.789185
146712	B3GNTL1	4.1358	3.75991	3.88995	3.71894	3.69619	-0.121945	0.868731	0.776148
2583	B4GALNT1	12.5882	12.3609	5.79075	5.73168	5.73576	0.473009	0.475977	0.682763
283358	B4GALNT3	4.02856	2.99062	4.24288	3.78012	3.90936	-0.291983	0.803102	0.766266
338707	B4GALNT4	37.5418	27.445	7.02994	6.52865	6.77128	-1.75818	0.0962459	0.567776
2683	B4GALT1	1.89037	1.71618	3.11368	2.98134	2.87789	-0.957838	0.366649	0.649976
8704	B4GALT2	14.4627	13.8397	5.11967	5.02769	5.03241	-1.10962	0.0226658	0.522082
8703	B4GALT3	7.99231	7.64729	4.16694	4.07881	4.04496	-0.402614	0.486598	0.686383
8702	B4GALT4	2.82078	2.77706	4.21852	4.17288	4.12294	-0.0504987	0.929517	0.786388
9334	B4GALT5	12.4955	12.1873	5.92281	5.86306	5.87062	0.28324	0.606458	0.720159
9331	B4GALT6	13.2873	13.9674	6.01368	6.06041	6.02047	1.85998	0.0279666	0.535847
11285	B4GALT7	7.00297	6.84138	3.91823	3.8495	3.78753	-0.519651	0.401716	0.662685
27077	B9D1	16.1171	15.6668	3.3617	3.29909	3.19875	0.628878	0.349351	0.646236
80776	B9D2	2.27225	2.04735	1.70372	1.58606	1.16666	0.382866	0.667621	0.736929
79870	BAALC	75.4186	74.973	7.7712	7.73637	7.74707	-0.218612	0.689779	0.742947
570	BAAT	0.708083	0.63198	1.82372	1.68905	1.31159	1.7639	0.061843	0.565706
23621	BACE1	24.4127	29.1533	7.18793	7.41633	7.30541	0.275285	0.573091	0.711188
25825	BACE2	3.09932	3.09438	3.35021	3.33687	3.20878	-2.5896	0.00244146	0.305241
571	BACH1	9.23988	9.08553	5.97179	5.92917	5.92871	0.196303	0.727591	0.752332
60468	BACH2	2.36047	2.21284	4.50202	4.37875	4.37234	0.166104	0.767628	0.758256
572	BAD	22.7874	23.5205	4.82688	4.83898	4.78773	-0.647132	0.200677	0.602157
573	BAG1	8.98363	9.30317	5.22717	5.25471	5.20843	0.479282	0.355717	0.647233
9532	BAG2	5.52302	5.74982	3.25801	3.28936	3.13257	-0.782995	0.240268	0.614131
9531	BAG3	6.85022	11.8145	4.20945	4.93126	4.58259	-3.5396	0.000434009	0.219062
9530	BAG4	18.324	18.0405	5.30331	5.25787	5.24836	0.86001	0.203962	0.6034
9529	BAG5	11.0566	11.3867	5.88736	5.90519	5.87561	0.662855	0.179699	0.59282
85317	BAGE4	2.65158	2.76192	2.08321	2.10075	1.73399	-0.909457	0.347151	0.646214
57597	BAHCC1	5.18719	4.52109	5.76025	5.51308	5.603	-1.55295	0.113942	0.570776
22893	BAHD1	4.48088	4.62524	4.42661	4.43796	4.36956	-0.621415	0.22907	0.611395
575	BAI1	24.2523	17.3728	7.11075	6.58008	6.83986	-1.34229	0.19076	0.596783
576	BAI2	45.6835	39.582	8.07345	7.83281	7.94564	-0.309333	0.571131	0.710135
577	BAI3	71.5068	68.9147	8.82099	8.7401	8.77582	0.541907	0.336353	0.643928
10458	BAIAP2	28.7064	27.1989	7.31552	7.19841	7.24556	0.0798777	0.898379	0.78032
55971	BAIAP2L1	1.10379	0.849898	1.70949	1.43477	0.980137	-1.12776	0.293792	0.63697
80115	BAIAP2L2	3.54468	2.82414	3.13834	2.80117	2.75093	-0.876821	0.416489	0.666705
8938	BAIAP3	53.5119	46.0601	8.02855	7.76354	7.88826	-0.0257138	0.980184	0.796055
578	BAK1	1.68992	1.5156	2.25393	2.1014	1.8419	-0.196938	0.812653	0.766266
25805	BAMBI	3.61692	4.05241	2.97456	3.10169	2.87648	-0.922503	0.280012	0.629246
8815	BANF1	5.56081	5.9774	2.90356	2.96941	2.76205	-0.272212	0.680616	0.740621
55024	BANK1	0.673378	0.709243	1.78048	1.80773	1.34864	-0.225318	0.780575	0.761202
54971	BANP	7.10639	7.08231	4.38989	4.33829	4.29033	-1.39559	0.127054	0.576518
8314	BAP1	35.6822	34.8518	7.05332	6.9882	7.00931	-0.394111	0.431103	0.670665
580	BARD1	5.84065	7.19961	4.02293	4.28167	4.09214	-1.04274	0.0505857	0.565706
10409	BASP1	93.5852	86.6627	7.42717	7.28312	7.34484	0.559003	0.415029	0.666185
7919	BAT1	8.71751	7.68625	7.3757	7.15101	7.25137	-0.0791743	0.904582	0.781396
7916	BAT2	14.5941	14.7405	8.2434	8.22199	8.2275	-1.14661	0.0556548	0.565706
23215	BAT2D1	44.4364	36.2598	8.88754	8.54933	8.7147	-0.282138	0.698421	0.745712
7917	BAT3	13.5994	14.6987	7.39129	7.4767	7.42983	-0.403972	0.378588	0.653252
7918	BAT4	2.17679	1.94954	4.04079	3.85299	3.85065	0.273953	0.656161	0.734608
7920	BAT5	9.44682	8.51416	6.13781	5.96529	6.03023	0.292053	0.582412	0.714342
55509	BATF3	1.90557	1.7341	1.53986	1.42004	0.878371	0.629007	0.546599	0.70562
581	BAX	6.43832	6.53462	3.19415	3.17738	3.02594	-0.6157	0.402453	0.66279
11177	BAZ1A	6.64125	5.68154	5.43026	5.17761	5.26339	-1.3627	0.089597	0.566063
9031	BAZ1B	36.853	34.6671	7.49947	7.37646	7.42753	-0.292213	0.561972	0.708104
11176	BAZ2A	14.7102	12.9453	7.09526	6.86975	6.96823	-0.561644	0.403459	0.66295
29994	BAZ2B	47.6357	39.3895	8.61338	8.29317	8.44823	-0.628904	0.43621	0.672523
27113	BBC3	1.34138	1.55025	1.78556	1.91234	1.44739	-0.616826	0.465561	0.680533
8424	BBOX1	9.9544	13.2859	4.32034	4.70095	4.48065	-0.23335	0.762172	0.757094
582	BBS1	17.1161	17.6971	5.91775	5.9338	5.90386	0.144526	0.774251	0.759052
79738	BBS10	6.1642	6.68661	4.53807	4.63062	4.53749	0.460598	0.550469	0.706242
166379	BBS12	2.23814	2.23767	3.05895	3.04058	2.89231	1.40512	0.0449704	0.565706
583	BBS2	59.9702	64.0156	7.44773	7.51975	7.4791	-0.217193	0.683053	0.740853
585	BBS4	10.9262	11.6728	4.93278	4.9989	4.92768	0.357645	0.533173	0.699993
129880	BBS5	8.28934	8.71383	4.78146	4.82561	4.75833	0.523333	0.35635	0.647615
55212	BBS7	20.7572	21.1683	6.47849	6.4796	6.46498	0.835252	0.146359	0.586163
27241	BBS9	15.983	16.5526	6.27089	6.29102	6.264	-0.117131	0.813579	0.766337
56987	BBX	34.406	37.6679	6.71667	6.81846	6.75917	-0.325412	0.510413	0.694755
4059	BCAM	5.48919	5.30738	4.15525	4.08016	4.03493	-2.66699	0.00195673	0.280202
63827	BCAN	31.1739	32.0592	7.00218	7.01185	6.99655	-1.84248	0.0086742	0.417372
55973	BCAP29	17.2089	18.6641	6.91774	7.01368	6.95975	1.21194	0.071093	0.565706
10134	BCAP31	55.0852	54.5983	6.57591	6.5408	6.54462	0.788248	0.202544	0.6034
9564	BCAR1	9.7799	10.6376	5.56888	5.64935	5.58311	-0.556001	0.353783	0.647221
8412	BCAR3	5.78927	7.20397	4.58717	4.85881	4.68689	-1.15061	0.106686	0.570776
8537	BCAS1	119.882	114.341	8.46966	8.36658	8.41181	-1.65849	0.0746423	0.565706
10286	BCAS2	29.8164	31.4776	5.33734	5.39046	5.33587	1.07672	0.101881	0.570306
54828	BCAS3	28.6045	29.3575	6.65326	6.65964	6.64382	0.539221	0.300637	0.640665
55653	BCAS4	14.065	11.8515	4.60645	4.34011	4.41474	1.0185	0.150326	0.587862
586	BCAT1	8.05839	8.17933	6.16877	6.17013	6.1531	1.75501	0.0267276	0.533303
587	BCAT2	5.83801	5.11575	4.2949	4.07723	4.10201	-1.93637	0.0245368	0.532177
56647	BCCIP	9.36049	9.44305	4.96301	4.94911	4.91272	-0.354312	0.483068	0.684722
144233	BCDIN3D	2.7854	3.24127	2.36678	2.52492	2.19867	0.112347	0.861866	0.775396
590	BCHE	2.34624	2.55159	2.7548	2.85027	2.61897	-0.211001	0.804866	0.766266
593	BCKDHA	12.1202	13.1354	4.64364	4.733	4.64263	0.335176	0.523812	0.69727
594	BCKDHB	9.63321	12.022	5.21212	5.50297	5.34333	-0.0662491	0.902682	0.781205
10295	BCKDK	18.2559	15.239	5.37911	5.07636	5.18578	-0.303859	0.694705	0.744265
8915	BCL10	2.98531	2.88296	3.43187	3.36722	3.26719	-0.272951	0.64127	0.73089
53335	BCL11A	4.95644	4.88131	4.96409	4.9096	4.89293	0.62603	0.299494	0.640372
64919	BCL11B	2.43475	2.50772	4.3047	4.31834	4.24649	0.779366	0.157914	0.588714
596	BCL2	5.67376	6.47205	5.30246	5.46365	5.35928	-0.625355	0.352477	0.647221
598	BCL2L1	22.8017	23.0769	6.01895	6.01263	5.99595	-0.318317	0.525005	0.69741
10018	BCL2L11	1.55856	1.7839	3.26361	3.42462	3.21863	-0.401421	0.558087	0.707673
83596	BCL2L12	0.986121	0.850264	1.51086	1.35665	0.797609	-0.468531	0.614537	0.723412
23786	BCL2L13	15.7695	15.8326	6.45463	6.43588	6.43044	0.415021	0.442906	0.674445
79370	BCL2L14	0.754384	0.729384	1.5482	1.5035	0.971211	-0.699572	0.439642	0.673225
440603	BCL2L15	0.363664	0.476211	1.49894	1.74678	1.14961	0.423677	0.651731	0.732751
599	BCL2L2	34.4411	32.5604	6.92958	6.82579	6.86487	0.274963	0.582199	0.714258
602	BCL3	1.41524	1.2108	1.86539	1.68509	1.29263	-1.8666	0.0639848	0.565706
604	BCL6	17.9954	20.1825	6.01668	6.15185	6.06991	-1.41713	0.0499986	0.565706
255877	BCL6B	1.05129	0.747248	2.21662	1.83827	1.64302	-4.05622	0.000929517	0.263043
605	BCL7A	8.81671	9.22344	5.09568	5.12874	5.07629	0.275609	0.598742	0.717789
9275	BCL7B	13.209	13.9274	4.70249	4.7514	4.68018	-0.233613	0.648157	0.731787
9274	BCL7C	6.53815	5.99199	3.80496	3.6546	3.61867	-1.03878	0.119508	0.57152
607	BCL9	5.44086	5.54369	5.15479	5.1448	5.11096	-0.172579	0.741244	0.754965
283149	BCL9L	2.99471	2.98164	4.60571	4.5654	4.52403	-2.14004	0.00360722	0.32152
9774	BCLAF1	33.4391	32.5578	7.95142	7.8846	7.91097	0.767877	0.133331	0.579206
53630	BCMO1	1.4533	1.76222	2.30016	2.49809	2.1412	-0.643823	0.547379	0.705627
83875	BCO2	6.09742	6.31115	4.67648	4.6916	4.63085	0.471501	0.423421	0.669315
54880	BCOR	5.67059	6.19419	4.57349	4.66422	4.56646	0.37339	0.476963	0.682763
63035	BCORL1	2.33926	2.11604	4.14954	3.97873	3.97276	-1.10704	0.11362	0.570776
613	BCR	22.9535	20.9473	7.71943	7.55469	7.62773	-0.975631	0.0625796	0.565706
617	BCS1L	6.65418	6.37604	3.90541	3.81769	3.76542	-0.0973833	0.857121	0.774118
622	BDH1	6.87463	6.54718	5.56367	5.46035	5.47947	1.04601	0.0833952	0.565706
56898	BDH2	7.46207	8.86303	4.44015	4.66423	4.50805	-0.599359	0.31211	0.640836
627	BDNF	1.25401	1.12154	3.05709	2.89818	2.80893	1.32144	0.110683	0.570776
497258	BDNFOS	3.40258	3.78287	3.23634	3.35165	3.16033	0.00963295	0.989987	0.797081
55814	BDP1	17.1123	13.1694	8.67491	8.24952	8.46085	0.244009	0.760341	0.756555
8678	BECN1	26.3659	26.2314	5.69387	5.66213	5.65237	0.815411	0.131576	0.578595
57596	BEGAIN	8.20258	6.94129	4.59801	4.32917	4.39769	-0.818911	0.21319	0.603984
7439	BEST1	36.8481	40.4884	7.38886	7.50054	7.4418	-0.33637	0.538191	0.702522
144453	BEST3	0.641056	0.600919	2.30353	2.20863	1.94505	-1.29443	0.167697	0.59129
10282	BET1	3.89635	4.39191	3.69991	3.8453	3.68547	0.730058	0.266958	0.62339
51272	BET1L	6.3322	6.75612	4.32416	4.38472	4.29092	-0.42544	0.404494	0.663395
55859	BEX1	141.63	120.968	6.96547	6.71706	6.82905	1.96489	0.0520625	0.565706
84707	BEX2	59.0898	56.3949	6.00169	5.90978	5.93461	1.59982	0.0923573	0.566063
56271	BEX4	64.8297	66.9631	6.41225	6.43552	6.41051	1.41043	0.0746592	0.565706
340542	BEX5	25.3087	21.0853	4.52822	4.25445	4.33379	2.56946	0.0247541	0.533026
51283	BFAR	7.91483	8.33429	4.69723	4.74419	4.67401	-0.00759987	0.988368	0.797059
631	BFSP1	1.50292	1.52347	2.23987	2.23226	1.93384	1.78732	0.07475	0.565706
632	BGLAP	2.80645	3.05234	1.13761	1.1915	0.412951	-0.756327	0.4039	0.663153
633	BGN	10.2364	12.8243	4.69525	4.98051	4.80558	-2.01983	0.00878572	0.417372
8553	BHLHB2	25.535	23.1776	6.16253	6.00327	6.06121	-0.0341255	0.947318	0.789965
79365	BHLHB3	47.5112	53.8443	4.58602	4.73107	4.61089	-0.146877	0.790359	0.762858
27319	BHLHB5	1.20832	1.40763	2.35998	2.51922	2.19737	2.65984	0.00526385	0.358365
80823	BHLHB9	11.7955	11.587	5.63163	5.58347	5.58118	1.00891	0.117716	0.57152
635	BHMT	0.932653	0.861772	1.74394	1.65022	1.21939	0.349195	0.752209	0.756195
23743	BHMT2	2.25255	1.98404	2.45532	2.28499	2.07198	-2.00696	0.0542153	0.565706
114614	BIC	1.23868	1.45002	4.0973	4.29506	4.13708	0.44933	0.594735	0.717189
80114	BICC1	4.87304	4.32695	4.1651	3.98311	3.99223	-0.534814	0.301185	0.640665
636	BICD1	13.1858	11.2543	5.68641	5.41058	5.51354	-0.303031	0.707189	0.748336
23299	BICD2	10.6751	10.4726	6.1381	6.07877	6.08715	-0.0782671	0.8694	0.776148
637	BID	11.3414	11.7297	4.87574	4.90103	4.84757	0.788686	0.213016	0.603984
274	BIN1	148.492	136.84	8.39749	8.23034	8.30659	0.123616	0.880927	0.777947
51411	BIN2	2.57296	1.88871	2.66085	2.24962	2.14249	-0.18888	0.883107	0.778186
55909	BIN3	9.1031	7.81937	4.19905	3.95122	3.98284	-0.614072	0.43868	0.673085
329	BIRC2	15.8774	17.3978	6.10242	6.21105	6.14343	0.390721	0.448126	0.67609
330	BIRC3	2.32488	2.08183	3.7204	3.55939	3.53462	0.332759	0.739018	0.754738
57448	BIRC6	42.5829	43.0537	9.36373	9.35259	9.35584	0.0586709	0.906128	0.781628
54841	BIVM	12.6038	12.8452	5.83134	5.83012	5.80755	0.0684962	0.879687	0.777903
10904	BLCAP	33.9173	32.6985	6.19754	6.11723	6.13804	0.763722	0.144419	0.584861
414899	BLID	2.56542	3.59586	1.68121	2.02483	1.46466	0.570455	0.560293	0.708074
641	BLM	2.27462	2.25202	3.61116	3.57125	3.47712	-0.900431	0.173502	0.592445
642	BLMH	8.97578	8.91767	4.60823	4.57577	4.53711	0.159557	0.741055	0.754965
29760	BLNK	3.91586	3.59729	2.97511	2.83245	2.68873	0.884759	0.392885	0.659368
2647	BLOC1S1	62.6739	60.3873	5.21826	5.14318	5.14533	0.387158	0.544249	0.704572
282991	BLOC1S2	20.1253	21.4208	5.45431	5.51989	5.46283	1.32514	0.0756009	0.565706
388552	BLOC1S3	1.74672	2.0143	2.48526	2.62721	2.31888	-0.0222634	0.971954	0.794564
644	BLVRA	21.4878	20.5312	4.62317	4.53758	4.52521	0.806239	0.204289	0.6034
645	BLVRB	18.6243	19.1376	4.27127	4.28237	4.20995	0.0461101	0.93646	0.788013
8548	BLZF1	10.1468	10.2318	4.92869	4.916	4.87888	0.491425	0.289912	0.636094
90427	BMF	0.424383	0.463613	1.5835	1.65116	1.10633	-0.565429	0.533632	0.700441
648	BMI1	30.7309	33.7851	6.53817	6.65365	6.58741	-0.0564643	0.917587	0.783086
649	BMP1	4.10047	3.13228	4.16719	3.75549	3.85845	-1.92987	0.0793714	0.565706
650	BMP2	1.24849	1.26861	2.30459	2.30954	2.02445	-0.659422	0.403026	0.66295
55589	BMP2K	16.822	19.7291	5.73154	5.92676	5.81435	0.0748074	0.881361	0.777958
651	BMP3	0.360089	0.39329	1.62898	1.70111	1.21386	2.19418	0.0604125	0.565706
652	BMP4	1.74781	1.41266	1.96394	1.73416	1.41691	0.0395345	0.969199	0.794269
654	BMP6	3.02798	2.5474	1.67126	1.50091	1.05622	-2.66581	0.0186843	0.510085
655	BMP7	9.76497	9.91967	5.29853	5.29345	5.26182	-1.58439	0.0205485	0.518473
353500	BMP8A	3.16859	2.90407	4.24792	4.09891	4.08941	-1.19333	0.0630616	0.565706
656	BMP8B	2.53342	2.21394	2.35717	2.16737	1.9393	-0.459198	0.611024	0.722117
168667	BMPER	6.93122	6.47098	5.19093	5.06627	5.08968	0.792246	0.202583	0.6034
657	BMPR1A	6.05966	6.99008	4.52779	4.70577	4.57264	-0.753683	0.180706	0.59282
658	BMPR1B	10.0736	12.5125	5.80125	6.09022	5.94119	-0.297652	0.638106	0.730008
659	BMPR2	28.7919	29.5667	8.45955	8.47815	8.46605	0.67907	0.304976	0.640836
9790	BMS1	18.558	17.8245	6.33965	6.24314	6.27077	0.565812	0.325256	0.642122
54796	BNC2	0.416727	0.351466	2.77005	2.55475	2.43049	-1.60729	0.160285	0.589888
662	BNIP1	5.40485	5.71695	2.9845	3.02923	2.83427	1.18642	0.0829076	0.565706
663	BNIP2	17.7684	18.4696	5.52221	5.5559	5.51133	-0.907213	0.111792	0.570776
664	BNIP3	18.4011	17.4291	5.91543	5.81984	5.84469	1.29181	0.0456133	0.565706
665	BNIP3L	53.6862	58.7585	7.61942	7.7286	7.67231	1.04403	0.0853691	0.565706
91653	BOC	2.88713	2.82884	4.72807	4.66861	4.64427	-1.62986	0.0279371	0.535847
666	BOK	18.784	18.9357	5.65708	5.62845	5.61251	-1.39619	0.106615	0.570776
51027	BOLA1	4.8756	4.48948	2.31455	2.20188	1.95807	-0.0160575	0.98075	0.796055
552900	BOLA2	0.382266	0.714813	0.772202	1.20452	0.211372	1.50341	0.227471	0.610889
654483	BOLA2B	12.0655	19.0387	1.76209	2.24009	1.70359	1.32672	0.211834	0.603984
388962	BOLA3	13.2981	14.1519	3.09357	3.14965	2.97234	0.927195	0.206666	0.603984
23246	BOP1	7.05821	6.79552	4.18458	4.09138	4.05194	-1.19757	0.221777	0.607415
669	BPGM	6.17402	6.53666	3.58918	3.64392	3.51427	0.531724	0.410963	0.664702
670	BPHL	7.13017	6.7077	3.69199	3.58444	3.5291	0.457995	0.530826	0.699266
10380	BPNT1	7.33841	8.40946	4.32176	4.49001	4.35534	0.876979	0.174114	0.592445
2186	BPTF	37.1214	31.035	8.74349	8.44035	8.58692	-0.627416	0.418007	0.667369
673	BRAF	36.788	36.9309	6.79826	6.77581	6.77443	0.224565	0.639106	0.730043
8315	BRAP	11.6719	12.6527	5.60117	5.68929	5.62257	0.401135	0.384667	0.655133
672	BRCA1	3.18477	3.34909	3.84277	3.87169	3.75633	-0.163093	0.818943	0.767079
675	BRCA2	0.352058	0.353327	2.33122	2.32091	2.04092	0.719076	0.383282	0.654714
79184	BRCC3	6.32654	6.57041	4.30388	4.32643	4.2477	0.90486	0.0942563	0.567776
23774	BRD1	10.9594	9.11846	5.83614	5.52623	5.65014	-0.437967	0.583428	0.715098
6046	BRD2	10.0437	9.89469	7.28686	7.22817	7.24705	-0.650807	0.190096	0.596783
8019	BRD3	7.82708	7.40602	4.86226	4.74144	4.74605	-0.66859	0.346534	0.645899
23476	BRD4	12.9601	11.319	6.64011	6.39606	6.49909	-1.21564	0.167529	0.59129
29117	BRD7	11.1868	10.384	4.6975	4.56526	4.57201	-0.362078	0.49064	0.687758
10902	BRD8	28.5657	25.4814	7.12106	6.91668	7.00525	0.441824	0.461692	0.679523
65980	BRD9	22.5975	18.8213	6.29309	5.97918	6.11277	-0.122556	0.885764	0.778622
9577	BRE	29.0396	26.6959	5.77134	5.61836	5.66609	0.384152	0.519206	0.696176
2972	BRF1	13.5902	12.2676	5.66057	5.46899	5.53047	-0.30303	0.682884	0.740853
55290	BRF2	5.74096	6.06614	3.64156	3.68926	3.56682	0.591204	0.349646	0.646236
25798	BRI3	13.0328	13.3778	3.50794	3.51708	3.3962	-0.756939	0.252928	0.618428
140707	BRI3BP	5.72095	6.22969	1.87337	1.93504	1.51819	-0.253285	0.751472	0.756195
83990	BRIP1	0.83067	0.906949	2.53157	2.60513	2.31487	1.71071	0.0794753	0.565706
25855	BRMS1	11.2051	10.6904	4.01575	3.9131	3.86968	-0.722444	0.29322	0.636428
84312	BRMS1L	10.6509	11.4954	4.85134	4.93544	4.8539	1.01982	0.0723536	0.565706
25874	BRP44	46.644	45.7196	5.42697	5.37805	5.37337	0.80734	0.30431	0.640836
51660	BRP44L	37.5094	43.8007	5.22557	5.42257	5.30261	1.11754	0.0591468	0.565706
7862	BRPF1	5.20472	4.7204	4.73295	4.55663	4.58398	-0.651284	0.320076	0.640836
27154	BRPF3	11.9691	11.5675	6.21753	6.13176	6.15368	-0.543183	0.290709	0.636094
84446	BRSK1	75.2612	63.2674	8.03816	7.74557	7.88449	-0.30699	0.66155	0.736237
9024	BRSK2	32.0497	26.2339	6.77316	6.43715	6.58905	-0.203033	0.813273	0.76633
56853	BRUNOL4	21.2206	20.1231	7.08321	6.97477	7.01701	0.495114	0.368159	0.650302
60680	BRUNOL5	16.3981	14.5138	6.21358	6.00023	6.08472	0.297064	0.656688	0.734699
60677	BRUNOL6	9.25499	8.41093	5.41147	5.23359	5.28393	-0.0229879	0.971561	0.794486
54014	BRWD1	29.1961	28.1744	8.9723	8.89054	8.92681	0.167633	0.739391	0.754738
55717	BRWD2	20.3775	22.9123	6.55564	6.69816	6.61994	0.258027	0.594557	0.717132
254065	BRWD3	14.3761	13.8868	6.48119	6.40085	6.4231	0.0190249	0.969208	0.794269
26580	BSCL2	122.983	116.374	8.01206	7.90702	7.95251	1.2316	0.0794775	0.565706
55108	BSDC1	24.0239	23.1828	6.81851	6.73696	6.76378	-0.174331	0.684589	0.740853
682	BSG	136.294	120.567	8.48766	8.28589	8.38047	-0.346978	0.491889	0.688237
8927	BSN	33.1817	34.1737	9.06745	9.07796	9.07063	-0.344801	0.577258	0.7125
54836	BSPRY	1.00242	1.17805	1.76144	1.90906	1.45604	0.492544	0.632357	0.727579
683	BST1	1.08021	1.15956	1.67805	1.72808	1.22268	0.395423	0.639937	0.730529
684	BST2	19.2102	13.1709	4.25284	3.71239	3.91263	-1.29879	0.426421	0.670279
9044	BTAF1	25.2714	27.7138	7.54842	7.65482	7.59881	0.69028	0.163794	0.59129
53339	BTBD1	37.8744	40.689	6.98572	7.06921	7.02142	0.644292	0.340765	0.644421
84280	BTBD10	38.8221	38.4403	6.63492	6.59754	6.60284	0.564081	0.365253	0.649976
121551	BTBD11	3.7934	3.58907	4.58534	4.482	4.47743	1.35346	0.0505609	0.565706
84464	BTBD12	3.38524	3.00521	4.94044	4.72635	4.77644	-0.104857	0.901127	0.780744
138151	BTBD14A	19.8422	24.4942	5.42242	5.67953	5.53417	-2.45888	0.00350813	0.32152
112939	BTBD14B	12.8029	12.8251	5.88581	5.85569	5.84747	-0.646993	0.194192	0.598186
118663	BTBD16	1.06863	1.32058	1.59889	1.77861	1.21148	1.07536	0.392069	0.658969
55643	BTBD2	32.8343	35.7854	6.69799	6.7836	6.73135	-1.01425	0.0751344	0.565706
22903	BTBD3	34.3133	35.0698	7.4418	7.45258	7.44055	1.28923	0.0377431	0.565706
90135	BTBD6	17.9194	17.1175	5.2528	5.15803	5.16869	-0.361502	0.506977	0.693601
55727	BTBD7	5.82855	6.30047	5.80559	5.89227	5.8294	-0.488838	0.306635	0.640836
284697	BTBD8	16.2328	18.4012	4.59068	4.74394	4.62251	0.286615	0.584876	0.715098
114781	BTBD9	14.0011	13.8468	7.02124	6.97515	6.98697	0.0915968	0.858338	0.774329
685	BTC	1.15912	0.98256	1.35159	1.19914	0.620093	1.47907	0.132888	0.578595
686	BTD	7.31332	8.23816	4.01876	4.16484	4.02432	0.500701	0.456962	0.677692
689	BTF3	60.2072	69.6765	6.26825	6.46208	6.35928	0.377418	0.573926	0.711837
91408	BTF3L4	11.7606	13.5326	4.76896	4.94712	4.82447	1.14006	0.117939	0.57152
694	BTG1	4.73305	5.17392	1.66317	1.73296	1.22705	-1.57034	0.0912358	0.566063
7832	BTG2	8.0069	8.14895	4.50501	4.51152	4.44916	-0.741039	0.299834	0.640372
10950	BTG3	4.65617	5.49993	2.99641	3.18684	2.94661	0.534579	0.45395	0.676902
695	BTK	1.77863	1.62252	2.69727	2.55545	2.38399	0.852176	0.46891	0.681579
11120	BTN2A1	7.15325	6.74724	4.5585	4.44797	4.44201	0.306287	0.575304	0.712447
10385	BTN2A2	1.93394	1.73394	1.47482	1.35974	0.821935	-0.154425	0.869205	0.776148
11119	BTN3A1	7.09294	4.04554	4.66524	3.86477	4.23027	0.725813	0.578076	0.712699
11118	BTN3A2	5.245	1.97195	4.43527	3.10428	3.79833	1.73548	0.317441	0.640836
10384	BTN3A3	8.04918	4.51952	4.52001	3.71461	4.07973	1.34945	0.26465	0.622995
153579	BTNL9	2.7343	2.3321	3.65441	3.41554	3.39714	-1.0871	0.268921	0.624184
8945	BTRC	21.1075	21.4585	7.04526	7.04395	7.0352	0.681622	0.213004	0.603984
699	BUB1	0.277304	0.344581	1.1229	1.28851	0.538529	1.42553	0.192997	0.598031
701	BUB1B	0.383997	0.448987	1.29265	1.40688	0.724168	0.809499	0.379248	0.653252
9184	BUB3	36.6643	37.1394	5.08123	5.07585	5.03995	0.450713	0.348814	0.646236
84811	BUD13	7.61139	7.21551	4.16563	4.06022	4.0291	0.0564601	0.917771	0.783086
8896	BUD31	25.221	27.5379	4.80692	4.90221	4.81467	-0.00215433	0.996732	0.798555
11149	BVES	2.09443	2.66526	3.71772	4.02928	3.80168	0.163952	0.840619	0.771248
84154	BXDC1	10.8927	11.933	3.47143	3.56547	3.40244	0.381964	0.476444	0.682763
55299	BXDC2	18.6487	20.2311	4.59446	4.68727	4.59331	0.559327	0.307319	0.640836
80135	BXDC5	11.8466	11.8104	4.6268	4.60158	4.56109	0.197719	0.705313	0.748015
705	BYSL	3.13142	2.81175	2.88314	2.72664	2.59815	-0.344944	0.584305	0.715098
9256	BZRAP1	24.8003	19.6912	8.0181	7.64318	7.82519	-0.19169	0.805284	0.766266
9689	BZW1	19.4886	22.3442	5.90779	6.08513	5.98541	0.682148	0.330019	0.642898
28969	BZW2	8.39219	8.17575	4.89305	4.82975	4.81533	0.880264	0.185416	0.593686
11067	C10orf10	12.8947	12.9884	4.77397	4.76403	4.72084	-2.26771	0.0763107	0.565706
119504	C10orf104	10.0718	10.3451	5.19035	5.21261	5.16763	-0.554025	0.383767	0.655072
219621	C10orf107	2.86786	4.8858	2.30663	2.93529	2.46409	2.60781	0.0215777	0.521467
642394	C10orf109	1.82804	1.447	1.57108	1.32142	0.802738	-0.727394	0.524227	0.697338
83938	C10orf11	3.92699	3.38563	2.18225	1.99174	1.71777	-0.549079	0.58474	0.715098
387638	C10orf113	4.15119	5.53274	1.65106	1.93102	1.37401	-1.66836	0.0842143	0.565706
399726	C10orf114	2.8214	2.84064	2.73044	2.7032	2.49206	-2.56421	0.0177343	0.505472
10974	C10orf116	51.8835	58.8082	3.74309	3.89145	3.72871	0.30258	0.704696	0.747875
55088	C10orf118	14.7603	13.0936	6.38677	6.18135	6.2634	0.490575	0.331896	0.643047
79892	C10orf119	8.90801	9.84187	5.49322	5.61272	5.53026	-0.11674	0.812693	0.766266
26148	C10orf12	5.17682	4.20861	4.64051	4.3147	4.40918	-0.715278	0.3043	0.640836
282969	C10orf125	2.21714	1.84756	1.36293	1.1854	0.620508	-0.613643	0.566774	0.708325
170371	C10orf128	14.8469	17.5059	1.18202	1.30356	0.544757	-0.965067	0.319481	0.640836
142827	C10orf129	0.88779	1.4512	1.66861	2.16836	1.5645	1.25548	0.238713	0.613765
401647	C10orf132	17.5111	15.8627	5.71405	5.53363	5.59246	-0.415263	0.519632	0.696176
26098	C10orf137	10.661	11.2659	5.6251	5.67123	5.62244	0.318087	0.504709	0.693494
387640	C10orf140	0.991837	0.895721	2.92663	2.7762	2.6543	-0.439372	0.496252	0.69014
642938	C10orf141	1.91765	2.12522	3.25332	3.36711	3.17996	-0.793531	0.277452	0.628411
54906	C10orf18	13.6833	13.9245	7.13442	7.12911	7.12188	-0.171703	0.705304	0.748015
56652	C10orf2	1.37357	1.41939	2.59307	2.60878	2.36477	-1.60732	0.0384045	0.565706
220979	C10orf25	0.739712	0.829595	1.71791	1.81198	1.32251	-1.31831	0.104528	0.570306
54838	C10orf26	7.89599	8.08321	5.16741	5.17258	5.13269	-0.955414	0.0984024	0.567776
27291	C10orf28	6.86458	6.73307	4.61758	4.55516	4.5244	0.187075	0.74804	0.755519
222389	C10orf30	2.16155	1.96289	2.62156	2.48101	2.28998	-2.27476	0.0117937	0.459586
119032	C10orf32	12.1355	11.2206	4.71663	4.58903	4.60207	0.962318	0.22507	0.609406
84795	C10orf33	3.79418	3.11512	3.54265	3.24317	3.2398	-1.9032	0.0497291	0.565706
219738	C10orf35	5.25371	4.77432	2.92486	2.78281	2.67113	0.813411	0.305363	0.640836
118924	C10orf4	10.3694	10.0124	5.95917	5.88212	5.89639	0.124525	0.81248	0.766266
143384	C10orf46	13.7326	15.2363	6.56116	6.68686	6.6169	0.286563	0.64766	0.731764
64115	C10orf54	8.03057	8.75629	5.40841	5.49963	5.42811	-2.0482	0.0437539	0.565706
80195	C10orf57	5.17019	5.52035	3.64061	3.70545	3.57383	-0.0751794	0.900805	0.780744
84293	C10orf58	76.9974	75.5625	6.95411	6.90502	6.91817	0.512639	0.378072	0.653252
55328	C10orf59	3.89162	4.11039	3.5257	3.57308	3.43668	1.45667	0.0329722	0.557358
219670	C10orf63	2.06016	2.55329	3.11645	3.36254	3.11474	1.44348	0.0781369	0.565706
112817	C10orf65	1.1617	1.28252	2.49448	2.59039	2.29949	0.243011	0.739567	0.754738
256815	C10orf67	0.405257	0.377566	1.15076	1.07334	0.322949	1.88996	0.0540653	0.565706
79741	C10orf68	16.8862	17.1364	4.64323	4.62261	4.57512	-0.300694	0.612273	0.722875
196740	C10orf72	2.78243	3.14026	4.55149	4.69783	4.57836	-1.0102	0.0685782	0.565706
79591	C10orf76	15.5274	16.1203	5.96956	5.98984	5.95866	-0.0500404	0.917584	0.783086
119392	C10orf78	2.30797	2.96644	2.58179	2.86579	2.53085	1.03498	0.140101	0.584861
80217	C10orf79	3.46584	3.52261	4.58256	4.55512	4.50426	-1.20628	0.139978	0.584861
63877	C10orf84	19.0121	18.9508	5.73843	5.7087	5.69841	0.896843	0.114211	0.570776
80007	C10orf88	4.9132	5.23494	4.03391	4.09544	3.99081	0.449884	0.427351	0.670279
118611	C10orf90	10.6908	9.22407	5.50804	5.24391	5.3334	-0.248518	0.82752	0.768879
54777	C10orf92	4.02051	2.56621	3.63305	2.99474	3.15041	0.0436216	0.973961	0.795171
255352	C10orf93	5.72682	3.85205	3.25058	2.69088	2.74678	0.80405	0.561074	0.708104
79946	C10orf95	1.63013	1.7115	1.77174	1.79761	1.34362	-0.750866	0.341495	0.644421
80013	C10orf97	36.2216	37.6206	6.67449	6.70754	6.68032	0.274142	0.642387	0.730911
64776	C11orf1	3.67825	4.08549	2.95453	3.06862	2.85187	-0.222256	0.738783	0.754738
746	C11orf10	31.2168	35.2209	3.6469	3.79379	3.63235	0.729461	0.353941	0.647221
56672	C11orf17	6.7218	7.31004	3.40589	3.49336	3.33384	-0.300617	0.594075	0.717045
738	C11orf2	31.6412	29.8128	6.39091	6.27521	6.3146	-0.00158657	0.997187	0.798555
53838	C11orf24	3.80842	4.02123	3.20725	3.24495	3.0751	-0.0194799	0.97554	0.795525
56946	C11orf30	12.2686	11.098	6.01886	5.83565	5.9002	-0.697567	0.287118	0.63501
280636	C11orf31	26.2945	24.5514	5.15061	5.02837	5.05096	1.10964	0.0666951	0.565706
399967	C11orf38	0.549007	0.715225	0.930141	1.11292	0.19697	0.288223	0.752277	0.756195
25758	C11orf41	32.8719	30.9157	8.67117	8.55431	8.60734	1.18229	0.112464	0.570776
160298	C11orf42	2.26485	2.37357	1.84756	1.88003	1.4567	0.439115	0.593813	0.717045
219833	C11orf45	0.515384	0.449303	1.5498	1.40009	0.879439	1.3638	0.108424	0.570776
120534	C11orf46	14.0226	14.9325	4.96851	5.03463	4.96519	0.690027	0.227692	0.610889
283294	C11orf47	6.29549	6.15331	4.68526	4.61946	4.59245	-0.352403	0.553661	0.706553
79081	C11orf48	8.18914	8.09635	3.95156	3.90561	3.83887	-0.187486	0.733765	0.753254
79096	C11orf49	25	24.6538	5.88232	5.83719	5.83722	0.0584309	0.915004	0.783072
25906	C11orf51	22.6342	23.1067	3.74138	3.74626	3.64768	0.862459	0.200134	0.602157
28970	C11orf54	9.06234	10.2579	5.19262	5.34596	5.24328	0.369504	0.516558	0.69613
55216	C11orf57	7.88534	7.80462	4.83381	4.79792	4.76993	0.0920093	0.860926	0.775184
10944	C11orf58	54.5498	57.5428	6.50408	6.55696	6.51877	1.08464	0.0662369	0.565706
55004	C11orf59	19.805	21.4954	4.84186	4.92909	4.84518	-0.148852	0.766991	0.758256
56912	C11orf60	24.3799	24.9449	5.4209	5.42526	5.39232	0.0294945	0.95053	0.790082
79684	C11orf61	5.10259	4.61798	4.31893	4.13928	4.14483	-0.62331	0.401911	0.662685
79864	C11orf63	3.41858	3.39685	3.76955	3.71569	3.62961	0.472864	0.550634	0.706242
160140	C11orf65	1.6212	2.02525	1.39676	1.56871	0.875513	1.34894	0.198358	0.601693
220004	C11orf66	3.44471	3.53504	2.67291	2.67296	2.43249	-0.0639937	0.931502	0.786769
28971	C11orf67	7.90632	9.88551	2.85956	3.12899	2.84197	-0.439415	0.519414	0.696176
83638	C11orf68	10.0947	10.2529	4.07593	4.0693	3.99563	-0.082341	0.888013	0.779333
51501	C11orf73	9.72727	10.4979	4.10634	4.19568	4.08624	0.159838	0.851121	0.773526
119710	C11orf74	9.08714	8.10809	4.80343	4.6061	4.64723	0.385615	0.509131	0.694432
56935	C11orf75	1.88522	1.51105	1.53047	1.31573	0.824696	0.71942	0.431101	0.670665
54949	C11orf79	16.367	16.5003	4.40222	4.38359	4.32857	-0.211485	0.683231	0.740853
79703	C11orf80	11.825	10.9944	4.63518	4.49582	4.50192	-0.132822	0.839706	0.770859
790955	C11orf83	8.40221	6.96575	1.48725	1.30298	0.799909	0.366952	0.667728	0.736929
144097	C11orf84	3.52952	3.44261	4.12402	4.05417	4.00423	-1.37071	0.0363247	0.565706
399947	C11orf87	8.78983	9.91939	1.02267	1.09598	0.275631	2.06207	0.0577322	0.565706
745	C11orf9	37.1559	38.8623	7.83954	7.85304	7.83985	0.105883	0.911536	0.782348
60314	C12orf10	16.8017	18.2175	4.31089	4.39673	4.29474	0.743327	0.179234	0.59282
55726	C12orf11	9.91415	10.4421	4.94842	4.99187	4.92762	-0.0904881	0.874994	0.777492
90488	C12orf23	8.96426	9.96397	4.89313	5.02442	4.92525	0.739604	0.296432	0.638535
29902	C12orf24	19.0298	19.0972	4.92479	4.90713	4.8743	0.847652	0.204263	0.6034
84070	C12orf25	0.739014	0.717456	1.65901	1.60168	1.09365	-0.731499	0.449575	0.676352
84190	C12orf26	11.009	10.4684	4.51646	4.43295	4.41499	-0.325046	0.601878	0.718716
91298	C12orf29	15.8569	17.6755	5.50949	5.64173	5.55463	1.21056	0.0230496	0.526838
80018	C12orf30	17.5585	17.7684	6.6503	6.63386	6.62772	0.383595	0.437489	0.67277
84298	C12orf31	4.66768	5.06424	2.75895	2.83902	2.61011	0.608699	0.357962	0.647785
83695	C12orf32	4.44263	4.55669	3.31334	3.31598	3.17962	0.18533	0.758795	0.756302
84915	C12orf34	6.4442	7.23024	4.47563	4.5904	4.47344	-1.3426	0.150607	0.587862
55196	C12orf35	10.6027	11.1367	3.81674	3.85845	3.74122	-0.166037	0.75889	0.756302
80763	C12orf39	10.3404	16.0361	2.82043	3.36016	2.97694	0.775552	0.338557	0.643928
57102	C12orf4	13.3459	13.8207	5.71949	5.74127	5.70727	0.64046	0.190771	0.596783
54934	C12orf41	10.6557	10.4463	4.43104	4.36894	4.33152	0.263139	0.64204	0.73089
64897	C12orf43	9.62261	9.2827	4.31195	4.23368	4.20347	0.509402	0.400695	0.662004
60673	C12orf44	9.77017	9.65411	3.92386	3.8857	3.81878	0.117432	0.854624	0.774031
121053	C12orf45	14.7514	14.1143	3.3734	3.28108	3.18314	0.854163	0.192357	0.59803
55010	C12orf48	0.690338	0.69643	1.53176	1.51707	0.990553	1.14803	0.285475	0.633972
79794	C12orf49	12.9301	14.9767	5.21815	5.39684	5.28399	-0.0865799	0.876808	0.777621
57103	C12orf5	2.82078	3.10546	4.60378	4.71485	4.61473	0.236184	0.714921	0.749807
283450	C12orf51	46.3421	44.6867	9.18171	9.09656	9.13489	-0.0813579	0.881606	0.77796
84934	C12orf52	9.11858	8.51691	4.12056	3.99755	3.98108	-0.178334	0.76456	0.758011
196500	C12orf53	9.77953	11.4025	4.7047	4.88965	4.75869	-0.619255	0.333608	0.643765
121273	C12orf54	1.90351	1.6434	1.20949	1.08356	0.379387	-0.680669	0.480589	0.683802
113246	C12orf57	51.5444	47.5868	3.70931	3.58076	3.54261	0.792821	0.232843	0.613765
144608	C12orf60	1.03463	1.20994	1.12555	1.23009	0.436204	0.309605	0.721231	0.751792
283416	C12orf61	1.47396	1.38759	1.80575	1.72857	1.2976	-0.740523	0.362059	0.649216
84987	C12orf62	25.0976	24.3172	4.02213	3.95961	3.91127	1.02906	0.11573	0.570776
374467	C12orf63	3.03892	3.66474	3.61945	3.83845	3.6386	-1.02988	0.123259	0.572934
91574	C12orf65	3.90314	3.56731	3.75233	3.59971	3.56237	-0.152093	0.790975	0.763142
144577	C12orf66	3.88682	4.33822	3.49002	3.60869	3.44094	0.239346	0.676596	0.738922
387856	C12orf68	6.26378	5.43776	3.97782	3.75779	3.77474	1.85627	0.02719	0.533303
254013	C12orf72	2.11489	2.51315	2.48734	2.6718	2.36187	0.512713	0.45768	0.677852
57213	C13orf1	8.26249	9.2618	4.79642	4.93356	4.82825	1.35984	0.0324169	0.554376
28984	C13orf15	79.3316	79.2571	6.47564	6.452	6.44803	-1.34505	0.102396	0.570306
121793	C13orf16	4.5124	4.71732	2.09177	2.11363	1.75622	-0.993972	0.250464	0.616936
80183	C13orf18	2.55048	2.44139	3.48336	3.40271	3.31669	0.385907	0.567754	0.708593
80209	C13orf23	5.63686	5.79209	4.94385	4.94892	4.90211	-0.0887703	0.854592	0.774031
122046	C13orf26	1.54225	1.81445	1.36011	1.47943	0.840969	-0.150217	0.858695	0.774469
93081	C13orf27	3.89537	4.30427	3.00785	3.11859	2.91247	0.81578	0.266232	0.62339
144811	C13orf31	5.75694	6.84242	4.7745	4.99291	4.8516	-0.737361	0.239906	0.613765
79866	C13orf34	1.97713	2.32223	2.72137	2.90313	2.62918	0.113318	0.862705	0.775396
400120	C13orf36	4.51487	4.32624	3.97041	3.89443	3.85087	2.61478	0.0111442	0.455411
440145	C13orf37	9.21236	9.61517	4.55642	4.59332	4.52561	1.81196	0.0202368	0.518364
196541	C13orf39	1.35589	1.07837	1.42237	1.21064	0.691221	1.4547	0.152826	0.587862
11161	C14orf1	6.11409	6.47704	3.90444	3.96141	3.85237	-0.0100926	0.987775	0.796865
51528	C14orf100	15.6567	16.984	5.09473	5.19262	5.11336	0.653909	0.379601	0.653252
54916	C14orf101	8.85231	9.57665	5.44731	5.53451	5.4661	0.667782	0.212106	0.603984
55051	C14orf102	8.51346	7.24543	5.26628	4.99807	5.08702	-0.302477	0.657504	0.734726
55172	C14orf104	3.60317	3.37832	3.55872	3.44971	3.38171	-0.544687	0.318459	0.640836
55320	C14orf106	6.81383	6.24709	5.02648	4.87155	4.90001	-0.0733624	0.89763	0.78032
55745	C14orf108	20.8311	23.3895	5.69692	5.84256	5.75363	0.702861	0.304886	0.640836
55668	C14orf118	8.5235	8.05135	6.06466	5.95337	5.98576	0.126306	0.782817	0.761924
55017	C14orf119	4.07942	3.96057	3.66101	3.60452	3.52787	-0.35307	0.582434	0.714342
56948	C14orf124	9.18216	11.03	4.36229	4.59236	4.4299	-0.0912175	0.863257	0.775396
112487	C14orf126	5.0752	5.71173	3.87953	4.01332	3.86994	0.0903143	0.890017	0.779824
51527	C14orf129	10.4602	11.1332	4.51822	4.58372	4.50207	1.89169	0.0126414	0.461767
63894	C14orf133	11.7071	12.049	5.1548	5.15751	5.11723	0.279234	0.602424	0.718888
64430	C14orf135	14.8634	15.3948	5.90716	5.93468	5.90098	0.111615	0.822701	0.767987
79609	C14orf138	5.22817	5.64833	3.5155	3.59659	3.45107	0.866099	0.18146	0.59282
84520	C14orf142	3.44285	3.98554	2.34663	2.50291	2.18099	1.06673	0.164177	0.59129
90141	C14orf143	2.58754	2.99555	2.83957	3.00285	2.75054	0.277452	0.687804	0.742364
145508	C14orf145	4.56556	4.19895	4.759	4.59859	4.61462	-0.353294	0.660982	0.736237
171546	C14orf147	4.49235	5.71774	3.63667	3.94354	3.71574	-0.00908961	0.989048	0.797059
122945	C14orf148	0.689995	0.751457	1.10452	1.14818	0.341556	0.515868	0.593529	0.716983
112849	C14orf149	10.9321	11.2722	4.0328	4.04593	3.95713	0.178164	0.726271	0.752328
84334	C14orf153	19.1438	19.7744	3.46011	3.47405	3.34598	0.08708	0.885271	0.778477
81892	C14orf156	84.1095	84.7201	5.14815	5.13723	5.10728	0.970004	0.139812	0.584861
80017	C14orf159	26.6693	25.3628	6.30079	6.19645	6.22843	-0.570707	0.239808	0.613765
51637	C14orf166	39.3315	40.5652	4.99628	5.01871	4.96983	0.294725	0.631487	0.727197
79697	C14orf169	4.29308	4.25449	3.55461	3.50563	3.40354	-0.162171	0.797018	0.765122
115708	C14orf172	3.67641	4.11887	3.70739	3.82486	3.67006	-0.878588	0.149909	0.587862
161394	C14orf174	3.61252	2.99	1.15086	0.993164	0.248865	-1.78944	0.0650926	0.565706
283579	C14orf178	2.9038	2.963	1.85888	1.8522	1.40968	-0.563074	0.479002	0.683686
112752	C14orf179	18.7138	17.7051	3.75495	3.63791	3.57575	0.418502	0.626631	0.725729
400258	C14orf180	0.857486	0.64327	1.37956	1.11876	0.498654	-2.53669	0.00994078	0.434465
280655	C14orf19	8.4273	7.72583	2.54518	2.43069	2.2417	0.586179	0.456666	0.677688
9556	C14orf2	104.217	104.656	4.60106	4.58808	4.54426	1.13252	0.170038	0.592445
161424	C14orf21	11.7215	12.9882	4.6704	4.7906	4.68832	0.626636	0.253682	0.618482
122525	C14orf28	1.50318	1.73341	2.74323	2.90452	2.6437	0.597556	0.445331	0.674752
145407	C14orf37	10.7116	10.5877	5.26042	5.21688	5.20197	0.0126784	0.97911	0.795817
64207	C14orf4	7.90892	8.18883	5.09153	5.11238	5.06381	-0.62814	0.222871	0.608244
91748	C14orf43	6.40353	6.90734	6.10574	6.17687	6.12439	-0.498222	0.339035	0.643928
80127	C14orf45	10.1199	10.8051	5.22122	5.29051	5.22364	-0.383126	0.419289	0.668346
161176	C14orf49	7.12735	6.71081	4.76948	4.63158	4.63672	-0.850498	0.40755	0.664702
145376	C14orf50	0.887944	0.911382	1.67198	1.68392	1.18752	-0.62081	0.453067	0.676902
122616	C14orf79	3.80444	3.91805	3.05519	3.05873	2.89229	0.606873	0.420183	0.668432
283643	C14orf80	3.36576	3.15918	2.92116	2.80066	2.64464	0.273475	0.753364	0.756195
161145	C14orf83	3.74389	3.58627	4.26061	4.17732	4.14744	-0.211355	0.71661	0.750266
319085	C14orf85	1.00265	1.03128	2.52069	2.52355	2.25112	-0.812687	0.364727	0.649976
60686	C14orf93	1.88534	2.04226	2.57247	2.63641	2.35844	-0.522144	0.525095	0.69741
54930	C14orf94	11.0042	11.3196	4.38361	4.38809	4.31852	-0.620916	0.253915	0.618482
51187	C15orf15	32.229	34.303	5.50604	5.57975	5.51976	1.2711	0.115946	0.570776
57184	C15orf17	15.8005	16.6925	5.7942	5.84769	5.8004	-0.231983	0.635334	0.728747
23742	C15orf2	0.401018	0.315304	2.10315	1.81836	1.52805	1.24364	0.179541	0.59282
90417	C15orf23	13.6086	12.6133	4.18064	4.04777	4.03263	-0.590648	0.316801	0.640836
56851	C15orf24	19.9475	21.9183	4.47896	4.58862	4.48614	0.813814	0.257973	0.620299
161502	C15orf26	2.28559	2.76071	1.34192	1.49005	0.818247	0.289832	0.7311	0.753056
123591	C15orf27	3.27188	3.07476	3.414	3.29946	3.21559	0.509522	0.466973	0.680669
79768	C15orf29	9.45122	10.6597	4.72204	4.87206	4.75668	0.565428	0.328178	0.642898
196951	C15orf33	4.34592	5.17226	3.05805	3.26596	3.02158	1.04099	0.120945	0.571756
283687	C15orf37	0.89613	0.888196	1.53599	1.50409	0.965538	0.42741	0.599386	0.717904
348110	C15orf38	8.20447	8.75487	4.5318	4.59027	4.50684	-0.519035	0.295395	0.637907
56905	C15orf39	1.22286	1.31817	2.68762	2.75398	2.50827	-1.49651	0.0527809	0.565706
123207	C15orf40	5.7551	6.73014	3.1946	3.37493	3.16032	-0.161572	0.795996	0.764803
84529	C15orf41	2.97919	3.45527	3.26044	3.41536	3.20439	0.534332	0.429355	0.670403
90381	C15orf42	0.373189	0.375066	1.8223	1.79623	1.3498	-0.244698	0.787479	0.762175
81556	C15orf44	8.97213	9.94731	4.57919	4.69473	4.58903	0.559609	0.270457	0.625116
388115	C15orf52	1.75604	1.68486	3.80502	3.69625	3.62986	-1.43664	0.161396	0.59042
90416	C15orf57	5.83304	6.39528	3.488	3.58582	3.42955	0.813282	0.209351	0.603984
390637	C15orf58	3.41405	3.82284	2.50307	2.61338	2.3264	-0.184437	0.798881	0.765519
388135	C15orf59	18.6681	15.666	4.7286	4.44577	4.52518	-0.935298	0.158357	0.588714
84326	C16orf13	31.6803	31.7345	4.84732	4.82043	4.78903	0.195743	0.736605	0.75402
84331	C16orf14	6.04702	5.08771	3.60673	3.3495	3.34604	-1.48683	0.0414128	0.565706
750	C16orf3	1.24305	1.28135	1.1777	1.17442	0.384007	-0.457591	0.689395	0.742866
79622	C16orf33	25.6141	23.1181	4.35389	4.1899	4.20346	0.17493	0.755462	0.756195
8131	C16orf35	8.53448	9.10735	4.8891	4.94483	4.872	-1.29488	0.0453171	0.565706
115939	C16orf42	24.6941	26.0056	4.95959	4.99774	4.93776	-0.350097	0.477048	0.682763
89927	C16orf45	80.8402	75.823	7.46557	7.34695	7.39685	1.00892	0.151815	0.587862
123775	C16orf46	3.47954	3.19315	3.09818	2.95424	2.8427	-0.382762	0.605202	0.719866
84080	C16orf48	4.2352	3.81555	3.25328	3.09019	3.00788	-0.834456	0.18714	0.596337
29965	C16orf5	31.9453	30.8039	6.64298	6.56899	6.59133	-0.419508	0.409836	0.664702
79447	C16orf53	7.64721	6.53447	4.95395	4.68129	4.75808	-0.459573	0.616645	0.724014
124045	C16orf55	2.32327	2.24931	2.62115	2.54201	2.3137	-0.569034	0.558759	0.707914
79650	C16orf57	6.72879	6.91952	3.92925	3.93291	3.83972	-0.501487	0.394124	0.659501
64755	C16orf58	22.5426	23.7451	5.34177	5.38269	5.33196	0.367657	0.544758	0.704799
80178	C16orf59	1.83712	1.45972	2.09548	1.81763	1.54069	-0.888216	0.300099	0.640372
56942	C16orf61	25.399	26.5292	4.4981	4.53511	4.46156	0.831166	0.118522	0.57152
57020	C16orf62	36.5938	38.5159	7.25382	7.29979	7.26982	0.0119085	0.978916	0.795817
123811	C16orf63	10.1269	11.1612	4.58576	4.6995	4.59773	0.746899	0.239458	0.613765
255762	C16orf65	1.3708	1.50473	1.2719	1.33572	0.64941	-1.10163	0.243197	0.614447
79091	C16orf68	8.31968	7.35491	3.77429	3.56531	3.54332	0.135986	0.872639	0.776852
9605	C16orf7	14.2172	12.0951	5.63859	5.35846	5.46265	-0.994104	0.273523	0.626753
80262	C16orf70	9.06495	9.53866	5.44506	5.49174	5.44138	0.577252	0.270572	0.625116
146562	C16orf71	1.47083	1.45614	2.32925	2.27945	1.97616	-1.57193	0.18306	0.59282
29035	C16orf72	17.2568	18.619	6.13838	6.22009	6.16452	0.379335	0.398144	0.661006
254528	C16orf73	0.783102	0.886289	1.09531	1.17513	0.363974	1.22712	0.1753	0.592445
116028	C16orf75	0.719156	0.490237	1.37255	1.04545	0.523595	0.665883	0.493143	0.688796
283870	C16orf79	8.98857	8.17766	2.73507	2.57266	2.39509	-1.17105	0.315397	0.640836
29105	C16orf80	16.4467	16.9418	4.82334	4.83913	4.7889	0.892077	0.185367	0.593686
348180	C16orf84	9.59426	8.94673	4.15381	4.02309	4.00342	-1.02952	0.103223	0.570306
400555	C16orf85	0.785314	0.775336	1.83719	1.78374	1.32472	0.393416	0.709667	0.748496
388284	C16orf86	1.66078	1.53013	1.95569	1.84822	1.48411	-0.60283	0.421545	0.668594
388272	C16orf87	7.38683	5.97847	3.5016	3.20585	3.22528	0.472226	0.463251	0.680199
400506	C16orf88	11.0993	7.29149	4.51724	3.91419	4.14462	-1.31052	0.107675	0.570776
146556	C16orf89	7.40134	6.97183	3.89907	3.79712	3.75326	-1.58909	0.0120268	0.460493
388327	C17orf100	1.59228	1.72795	1.81534	1.87566	1.42483	-0.00321623	0.996863	0.798555
283987	C17orf28	23.7433	19.2555	6.60237	6.25115	6.40869	-0.690114	0.434175	0.672399
84299	C17orf37	22.936	21.8968	4.20866	4.11679	4.08963	0.0662143	0.906541	0.781628
79018	C17orf39	4.56416	4.72074	4.35088	4.37514	4.29989	-0.842141	0.117042	0.571062
79736	C17orf42	9.24385	7.86691	2.66201	2.43164	2.27127	0.0494164	0.95196	0.790082
125144	C17orf45	63.2422	69.1584	6.12661	6.23493	6.1683	0.00469209	0.99399	0.798211
56985	C17orf48	5.16632	5.35259	3.23552	3.25117	3.09781	0.405263	0.501799	0.69278
124944	C17orf49	17.13	16.5813	2.46233	2.39798	2.16956	-0.16307	0.808074	0.766266
339263	C17orf51	10.4758	8.88485	5.56096	5.30035	5.39875	-0.167287	0.799982	0.76574
78995	C17orf53	0.577088	0.525247	1.35053	1.24841	0.59901	-1.51374	0.131793	0.578595
146705	C17orf56	3.75522	3.3905	3.85936	3.6776	3.64988	-0.989089	0.289693	0.636094
124989	C17orf57	3.4523	4.05236	3.82216	4.01772	3.83799	-0.770998	0.282207	0.630722
284018	C17orf58	3.21207	3.42666	2.60237	2.65981	2.41967	0.230642	0.767188	0.758256
54785	C17orf59	2.73776	2.7712	2.65583	2.64208	2.41959	-0.447385	0.507922	0.69397
284021	C17orf60	2.32713	2.30519	2.14406	2.10733	1.76856	0.682692	0.515502	0.695552
254863	C17orf61	29.5391	34.4398	3.9263	4.11743	3.9534	-0.0525895	0.933973	0.787556
79415	C17orf62	7.59218	8.11156	4.77428	4.83612	4.75841	-0.942687	0.085818	0.565706
55731	C17orf63	3.50633	3.45411	4.05276	3.99541	3.93311	-0.769995	0.243838	0.614447
339201	C17orf65	1.17336	1.33851	1.86814	1.98343	1.52473	-0.840672	0.357945	0.647785
339210	C17orf67	2.01835	1.90055	2.34376	2.24502	1.97333	-2.96626	0.00201143	0.283877
80169	C17orf68	9.69253	8.74027	5.61408	5.42407	5.48403	-0.34035	0.630749	0.726854
80233	C17orf70	3.76684	3.6987	4.23554	4.17233	4.12453	-1.08718	0.113497	0.570776
55181	C17orf71	5.02937	5.31871	4.13414	4.19167	4.09489	0.393644	0.516931	0.69613
64149	C17orf75	19.7712	21.3096	5.08263	5.16239	5.09026	1.21832	0.112976	0.570776
388341	C17orf76	3.47649	3.98614	3.57981	3.73285	3.55699	-0.306341	0.60818	0.720988
284099	C17orf78	1.19776	1.45388	1.69551	1.87751	1.34248	-0.576826	0.551026	0.706242
55352	C17orf79	42.2428	44.5417	5.23147	5.28444	5.2283	0.682843	0.338143	0.643928
55028	C17orf80	7.36493	7.54707	4.88334	4.88678	4.83868	0.381727	0.438308	0.672927
23587	C17orf81	7.39834	7.02575	4.24353	4.14597	4.12231	-0.348671	0.521223	0.696772
55421	C17orf85	17.2071	14.0438	6.03574	5.69691	5.83844	0.295418	0.726513	0.752328
388325	C17orf87	8.1806	5.47688	1.68163	1.27112	0.813348	0.000583222	1	0.799026
284184	C17orf89	23.0073	22.3311	3.80282	3.73943	3.66696	-0.809339	0.154574	0.588714
84981	C17orf91	3.08978	2.88727	2.40007	2.30174	2.07455	1.20014	0.0890755	0.566063
124512	C17orf95	6.55675	7.59862	2.91986	3.09079	2.84785	-0.0943511	0.889402	0.779687
400566	C17orf97	2.44693	2.25033	2.43335	2.31232	2.08108	0.101172	0.892713	0.78023
753	C18orf1	8.33208	8.92365	6.42154	6.4921	6.44497	0.671492	0.167374	0.59129
25941	C18orf10	21.6284	22.5878	5.78859	5.82216	5.7844	0.60921	0.252328	0.617927
125228	C18orf19	3.45949	3.73472	4.02509	4.1106	3.99561	0.242321	0.676309	0.738905
56651	C18orf2	0.455384	0.491197	1.35151	1.40869	0.769265	0.789495	0.450189	0.67649
83608	C18orf21	12.0504	11.8894	3.74461	3.69979	3.61951	0.454391	0.420459	0.668432
79863	C18orf22	6.9279	6.79098	4.07003	4.00342	3.94541	0.15708	0.804571	0.766266
147339	C18orf25	9.29942	9.30312	5.66725	5.63946	5.62655	0.727873	0.119346	0.57152
497661	C18orf32	53.2088	60.8771	5.9419	6.11453	6.01732	0.372403	0.562655	0.708104
374864	C18orf34	0.522754	0.456722	1.53922	1.39066	0.855896	1.74384	0.0620057	0.565706
85019	C18orf45	5.93494	6.34894	4.3579	4.42722	4.33636	0.738985	0.289992	0.636094
125704	C18orf51	4.95116	5.92266	3.59622	3.80898	3.61146	0.401009	0.542115	0.703382
162681	C18orf54	1.56465	2.13564	3.07314	3.46597	3.15955	1.16813	0.120222	0.57152
29090	C18orf55	10.7595	11.9597	4.2228	4.34849	4.22593	0.035316	0.950163	0.790082
494514	C18orf56	2.31343	3.92979	1.57838	2.10321	1.48284	0.258865	0.802522	0.766266
29919	C18orf8	18.2901	21.7497	5.43313	5.65241	5.5257	0.250031	0.588725	0.715671
56005	C19orf10	16.1595	14.8352	4.1789	4.04159	4.03822	0.0256349	0.975321	0.795525
83636	C19orf12	7.27252	7.39106	5.18984	5.18815	5.15532	0.506543	0.367456	0.649976
57828	C19orf15	1.3635	1.23916	2.68627	2.51779	2.30592	-0.262733	0.833968	0.769482
147685	C19orf18	1.73387	1.96	1.39221	1.47247	0.808733	0.602532	0.615023	0.723534
8725	C19orf2	38.3137	37.9071	6.47288	6.43519	6.43817	-0.503321	0.292289	0.636094
91978	C19orf20	5.35054	4.97541	2.81667	2.69995	2.54913	-0.269863	0.693178	0.743835
91300	C19orf22	10.0027	10.4502	4.25348	4.28397	4.20056	-0.859043	0.076543	0.565706
148046	C19orf23	1.42677	1.13269	1.57692	1.32221	0.779288	-1.70434	0.233038	0.613765
55009	C19orf24	5.43598	6.02942	2.57089	2.65684	2.38045	-0.957287	0.309196	0.640836
148223	C19orf25	5.22474	5.45343	3.8091	3.83637	3.72888	-0.946061	0.122585	0.572096
255057	C19orf26	4.27571	3.92313	3.69817	3.54462	3.50136	-1.46101	0.0601767	0.565706
126321	C19orf28	12.0135	11.7777	5.14874	5.08139	5.07287	-0.918747	0.118264	0.57152
58509	C19orf29	6.4314	5.86449	4.63315	4.46154	4.48166	-0.653541	0.36514	0.649976
113177	C19orf36	8.37954	8.04587	3.18811	3.10558	2.97525	0.179401	0.802237	0.766232
126074	C19orf39	0.646997	0.689335	1.05617	1.09138	0.254514	-1.62524	0.06239	0.565706
79086	C19orf42	19.5962	19.5334	5.56499	5.53123	5.51937	0.49093	0.28991	0.636094
79002	C19orf43	33.807	29.7779	4.88025	4.67671	4.72862	0.125967	0.806397	0.766266
84167	C19orf44	2.80555	2.10018	3.67534	3.24487	3.3124	-0.942573	0.374489	0.6526
126526	C19orf47	7.40362	7.09131	4.09987	3.99807	3.95653	-0.724418	0.334475	0.643812
84798	C19orf48	2.67705	2.79692	2.69695	2.71663	2.49282	-0.125151	0.879306	0.777903
79036	C19orf50	9.77967	9.79002	5.10954	5.07242	5.04907	-0.0783159	0.884164	0.778477
90580	C19orf52	5.87867	5.62224	3.30234	3.21051	3.10513	0.0753135	0.90953	0.782026
28974	C19orf53	25.5227	26.4027	4.61517	4.63632	4.57543	0.474299	0.371984	0.652394
284325	C19orf54	0.860275	0.901405	1.70538	1.73609	1.25418	-2.39682	0.0031911	0.32152
148137	C19orf55	2.1529	2.101	2.84067	2.76939	2.57821	-1.40816	0.158215	0.588714
51398	C19orf56	25.9878	27.5434	4.33793	4.39591	4.30884	0.182201	0.753876	0.756195
79173	C19orf57	1.29272	1.20868	2.21744	2.10683	1.80303	-1.1613	0.182251	0.59282
91304	C19orf6	27.9337	23.8533	6.4262	6.15447	6.26917	-0.585065	0.453761	0.676902
55049	C19orf60	21.4752	18.1082	4.37804	4.11094	4.16862	0.230732	0.71447	0.749633
56006	C19orf61	16.4348	15.0627	5.17689	5.01294	5.04883	-0.271599	0.719612	0.750985
29086	C19orf62	42.3563	41.0753	5.96367	5.88803	5.90322	0.720526	0.20308	0.6034
284361	C19orf63	24.7313	25.7539	5.64115	5.66854	5.62982	0.209122	0.661915	0.736293
55337	C19orf66	14.2847	11.6362	4.87552	4.55191	4.65908	0.214273	0.760215	0.756505
125988	C19orf70	7.88848	7.23419	4.2161	4.0713	4.07014	0.479901	0.399094	0.661015
10438	C1D	4.64757	4.9811	2.57524	2.63734	2.40521	1.6986	0.122593	0.572096
56913	C1GALT1	10.0051	11.1677	3.51105	3.64037	3.47236	-0.0757612	0.903648	0.781271
29071	C1GALT1C1	5.33559	5.60781	3.31271	3.36297	3.21399	0.719016	0.33821	0.643928
257044	C1orf101	1.76645	2.30564	2.93959	3.26082	2.96472	0.77018	0.280691	0.629439
127700	C1orf102	12.1728	10.6895	4.41491	4.2094	4.24233	0.845524	0.135262	0.580826
55791	C1orf103	6.78737	7.70496	3.74401	3.89112	3.73037	0.813635	0.16785	0.59129
284618	C1orf104	10.3354	10.9687	4.88814	4.94386	4.87468	0.412739	0.418493	0.667871
27042	C1orf107	5.09749	5.01267	5.49157	5.43518	5.43274	0.672244	0.21396	0.603984
54955	C1orf109	4.39898	4.77833	3.69463	3.78077	3.64631	0.557311	0.358183	0.647785
339512	C1orf110	0.638045	0.937678	1.01332	1.284	0.38642	0.805968	0.478236	0.683516
55732	C1orf112	3.85849	4.56107	4.16572	4.37336	4.21023	-0.0419453	0.938725	0.788716
79729	C1orf113	6.34741	4.06388	4.67835	4.00186	4.26987	-0.354871	0.796043	0.764803
57821	C1orf114	8.24426	7.75327	3.94916	3.83572	3.79666	0.914292	0.1582	0.588714
79762	C1orf115	30.1634	26.2893	6.52041	6.30224	6.39517	1.10262	0.181995	0.59282
127687	C1orf122	11.9244	12.1157	4.80391	4.7974	4.75117	-0.498719	0.329766	0.642898
54987	C1orf123	33.4134	30.9654	5.35118	5.20789	5.24114	0.379632	0.511648	0.694755
83932	C1orf124	2.6319	3.07636	3.48664	3.67144	3.47844	0.652682	0.252209	0.617927
126859	C1orf125	0.31453	0.232549	1.40889	1.11662	0.490435	0.660772	0.636695	0.729674
57095	C1orf128	60.1728	61.5441	6.63491	6.64752	6.6297	1.3441	0.0921927	0.566063
128061	C1orf131	2.00621	1.90121	3.39111	3.288	3.19256	0.103588	0.877357	0.777621
79000	C1orf135	0.87703	0.930274	1.50154	1.54056	0.989132	0.392688	0.651928	0.732751
116841	C1orf142	16.3547	16.6413	5.49623	5.48783	5.46304	0.107888	0.842952	0.771689
26099	C1orf144	8.41548	9.02169	4.96554	5.04003	4.96452	-1.13565	0.0537486	0.565706
64769	C1orf149	24.0141	23.8995	6.13889	6.10671	6.10386	1.31061	0.0396659	0.565706
440574	C1orf151	8.52211	8.17921	4.53865	4.46165	4.44329	0.111324	0.86181	0.775396
92342	C1orf156	2.73251	3.00743	2.31429	2.4092	2.09623	0.580514	0.421875	0.668594
54991	C1orf159	3.83975	4.59174	2.05179	2.21002	1.77085	-0.110481	0.916227	0.783072
128346	C1orf162	7.07163	5.61092	2.61609	2.32394	2.20634	-0.681561	0.556724	0.707318
65260	C1orf163	7.77803	8.03988	3.77825	3.79916	3.69714	0.553215	0.398569	0.661015
79656	C1orf165	14.3944	11.4327	4.44443	4.0909	4.19372	1.49925	0.0324889	0.554445
199920	C1orf168	0.640859	0.633395	1.73463	1.68454	1.19158	0.0690437	0.955893	0.79153
127254	C1orf173	11.003	10.2765	6.24792	6.12486	6.16693	1.76072	0.0314452	0.548607
339448	C1orf174	7.3179	6.79108	3.6457	3.50902	3.45386	0.40666	0.539371	0.702619
374977	C1orf175	10.6622	9.10965	5.73759	5.46764	5.56888	-0.820089	0.380827	0.653806
64789	C1orf176	2.10119	1.77467	2.90352	2.66207	2.57678	-0.476176	0.546404	0.70562
55924	C1orf183	8.02006	8.64998	4.33686	4.41525	4.31712	-0.0241791	0.964246	0.792798
541468	C1orf190	7.20798	6.97969	4.03089	3.95204	3.89903	0.303125	0.618598	0.724362
257177	C1orf192	30.113	29.4565	4.6134	4.5656	4.53664	0.16125	0.803772	0.766266
84886	C1orf198	24.5841	31.2105	6.70144	7.01854	6.86692	-0.251615	0.626136	0.725729
10712	C1orf2	3.91578	3.91098	4.10077	4.06427	3.9958	-1.16172	0.113313	0.570776
90529	C1orf201	5.94134	6.22543	4.12738	4.16572	4.07425	0.000869706	0.998906	0.798879
81563	C1orf21	15.9789	15.779	7.38651	7.34643	7.35788	0.388485	0.475479	0.682763
113444	C1orf212	7.7713	7.69538	4.3808	4.34486	4.30165	0.439548	0.464094	0.68027
148898	C1orf213	2.43302	2.71874	2.98364	3.0996	2.88101	-0.439237	0.457668	0.677852
127703	C1orf216	24.8128	22.7324	6.22646	6.07741	6.13252	1.31728	0.0754788	0.565706
400798	C1orf220	1.32789	1.31642	2.16948	2.12591	1.78696	0.805095	0.37678	0.6526
339457	C1orf222	0.704144	0.619276	1.58238	1.42549	0.85255	-0.246184	0.85863	0.774469
81627	C1orf25	9.35813	10.2705	5.41638	5.52846	5.44865	0.614792	0.256199	0.619417
54823	C1orf26	10.054	10.0148	5.33688	5.30017	5.28232	-0.0167099	0.974608	0.795366
54953	C1orf27	20.102	19.7803	6.29752	6.23979	6.24877	-0.00751709	0.988678	0.797059
388753	C1orf31	13.772	12.691	3.59127	3.45942	3.41223	0.778253	0.278298	0.628411
387597	C1orf32	14.1533	12.324	5.23935	5.01769	5.0876	-0.33879	0.524066	0.697279
79169	C1orf35	8.95249	7.39291	3.77811	3.47508	3.49329	-0.207905	0.829885	0.769291
9473	C1orf38	5.74861	5.48574	3.40613	3.31705	3.22319	0.283861	0.710089	0.748737
25912	C1orf43	55.204	58.7416	6.69889	6.76882	6.72522	0.469635	0.503053	0.693208
79078	C1orf50	8.87964	8.46493	3.3625	3.27488	3.1813	-0.0510818	0.930906	0.786654
148523	C1orf51	4.95456	3.7638	3.34641	2.9647	2.99947	-0.0126929	0.988708	0.797059
148423	C1orf52	17.9652	17.5716	4.53284	4.47433	4.44304	0.772728	0.148097	0.587862
79630	C1orf54	11.2668	11.2874	2.88978	2.87313	2.69429	-0.247245	0.767723	0.758256
163859	C1orf55	6.92049	7.63982	4.86305	4.97599	4.8812	0.443864	0.370288	0.652004
54964	C1orf56	5.2923	6.87986	2.60079	2.91554	2.58082	-0.111307	0.906021	0.781628
84284	C1orf57	12.3079	12.2639	4.74343	4.71473	4.68054	0.346504	0.5363	0.701918
148362	C1orf58	34.0465	40.4448	6.12019	6.34358	6.22623	0.245172	0.628768	0.725909
113802	C1orf59	6.8912	6.81332	3.93184	3.89482	3.83051	1.27087	0.148056	0.587862
10485	C1orf61	17.9233	18.8726	7.14175	7.18968	7.1582	-0.610967	0.282558	0.631031
57035	C1orf63	44.3923	40.2006	6.55035	6.37792	6.44541	0.745021	0.26803	0.62339
149563	C1orf64	5.01892	4.20019	2.48055	2.26888	2.07589	-2.03591	0.0445958	0.565706
51093	C1orf66	6.51378	6.12892	3.77843	3.66214	3.60858	-0.503395	0.449611	0.676352
200095	C1orf67	4.52485	4.86772	2.72531	2.78517	2.55059	0.588838	0.441492	0.673516
200205	C1orf69	1.66038	1.81078	3.83128	3.91743	3.78385	-1.00539	0.104574	0.570306
339453	C1orf70	6.44904	6.22164	3.0577	2.97907	2.83799	-0.0358889	0.95947	0.792276
163882	C1orf71	26.1805	24.955	4.66991	4.57972	4.57143	0.58445	0.330994	0.64304
148304	C1orf74	1.65208	1.73119	1.85247	1.88337	1.47479	1.38547	0.0621805	0.565706
26097	C1orf77	20.8529	19.3149	3.82691	3.69395	3.654	-0.285104	0.610614	0.721988
127428	C1orf83	2.00565	2.2528	3.61737	3.74577	3.57739	-0.281111	0.638589	0.730008
149469	C1orf84	5.22957	5.12544	4.00146	3.93515	3.87249	-0.498741	0.476658	0.682763
112770	C1orf85	3.41231	3.12746	3.29928	3.16155	3.0867	-0.169133	0.789898	0.762721
199990	C1orf86	7.52608	7.08932	4.72573	4.60769	4.61108	-0.476125	0.374186	0.6526
127795	C1orf87	0.267809	0.484644	0.942032	1.40752	0.514547	0.697362	0.707749	0.748395
128344	C1orf88	1.94408	2.65805	2.41627	2.76999	2.39646	1.11085	0.232712	0.613765
79363	C1orf89	3.88139	4.91423	2.63249	2.90171	2.58515	-1.25418	0.0970805	0.567776
51430	C1orf9	14.5814	16.0645	6.39582	6.51206	6.44381	0.188718	0.690976	0.743482
56063	C1orf91	9.56882	8.12999	3.8418	3.5753	3.58699	0.14123	0.874897	0.777492
127281	C1orf93	11.6669	11.9744	5.08947	5.09554	5.05465	0.27678	0.587415	0.715668
375057	C1orf95	6.68788	6.55429	4.84631	4.78614	4.7706	0.276531	0.671249	0.737236
126731	C1orf96	27.2888	27.0807	7.14624	7.11077	7.11874	1.00803	0.0639495	0.565706
712	C1QA	21.6505	11.4005	4.67217	3.77897	4.20591	0.362491	0.831371	0.769474
713	C1QB	40.8142	34.587	5.45093	5.19645	5.2916	0.288277	0.854357	0.774031
708	C1QBP	49.8381	51.3662	5.90326	5.92461	5.89427	0.902268	0.152332	0.587862
714	C1QC	27.2469	19.0655	5.20191	4.68343	4.91156	-0.617066	0.685484	0.741004
10882	C1QL1	3.19861	3.99675	2.5472	2.78311	2.45384	-1.98404	0.0180617	0.506103
165257	C1QL2	2.48667	2.31109	2.6067	2.50213	2.31411	-1.4391	0.128922	0.578595
389941	C1QL3	17.2213	17.602	5.4779	5.48455	5.45454	2.17988	0.0109365	0.455411
114897	C1QTNF1	1.34977	0.983323	2.47286	2.10186	1.98311	-2.13255	0.0398705	0.565706
114898	C1QTNF2	0.815128	0.699162	1.57841	1.41469	0.952129	1.53054	0.0819913	0.565706
114899	C1QTNF3	2.87968	3.39528	3.63275	3.81924	3.62855	-0.404722	0.546923	0.70562
114900	C1QTNF4	11.5055	9.33958	4.13569	3.81955	3.89082	0.214334	0.758529	0.756302
114902	C1QTNF5	1.13878	1.65825	2.01704	2.41318	1.92909	-0.668556	0.437594	0.67277
114904	C1QTNF6	1.06985	1.15428	3.05745	3.11481	2.91807	-1.67839	0.0457642	0.565706
114905	C1QTNF7	0.778927	0.724257	2.04614	1.95576	1.62419	0.407592	0.671448	0.737236
715	C1R	13.0691	8.05873	4.85023	4.16504	4.47499	-1.24379	0.392848	0.659368
51279	C1RL	3.2582	3.39474	3.81356	3.84697	3.74174	-0.751553	0.343394	0.644421
716	C1S	12.6941	9.64232	5.45335	5.05216	5.22289	-0.341246	0.757682	0.756195
717	C2	0.760073	0.577531	2.82581	2.47476	2.43698	1.20124	0.302435	0.640665
27296	C20orf10	4.37164	5.32044	2.42569	2.62837	2.2765	0.590743	0.426776	0.670279
24141	C20orf103	18.621	14.8619	5.14121	4.80616	4.93462	1.65249	0.0645244	0.565706
116151	C20orf108	8.46711	9.6621	4.74691	4.90765	4.79026	0.392308	0.542653	0.703562
54994	C20orf11	11.0865	10.7145	5.66697	5.59028	5.60037	-0.208274	0.643546	0.730946
51526	C20orf111	14.3925	13.8407	4.57583	4.49751	4.47931	0.368798	0.463386	0.680199
140688	C20orf112	9.20642	7.40654	5.27931	4.92309	5.05545	-0.553155	0.537059	0.702302
65992	C20orf116	52.7786	42.3474	6.03403	5.67768	5.83091	-0.0589785	0.932882	0.787205
140710	C20orf117	21.0689	20.1296	6.54643	6.42998	6.46865	-0.646012	0.444265	0.674752
140711	C20orf118	4.37956	3.45836	3.31518	2.99649	3.00034	-0.502645	0.597731	0.717426
55184	C20orf12	3.73979	3.62929	4.229	4.14796	4.1063	0.664242	0.325815	0.642634
140699	C20orf132	4.36587	4.54053	4.12321	4.14594	4.0582	0.430187	0.497771	0.690465
170487	C20orf134	1.12834	1.04528	1.7306	1.62532	1.13699	-1.64957	0.133524	0.579609
140701	C20orf135	1.28751	1.39079	1.7325	1.7775	1.288	-1.04518	0.286494	0.634794
128486	C20orf142	5.53024	6.02051	2.66943	2.74831	2.50563	0.457041	0.502407	0.692894
79144	C20orf149	30.9737	34.2383	4.67148	4.78344	4.68283	-0.626174	0.34711	0.646214
140706	C20orf160	1.82832	1.80329	2.18865	2.14852	1.81452	-1.41373	0.124384	0.574794
128497	C20orf165	2.48071	2.28395	1.48491	1.39202	0.815271	-0.952466	0.256018	0.619317
63939	C20orf177	44.2506	41.8807	4.43828	4.33216	4.31789	0.440892	0.409965	0.664702
55857	C20orf19	30.6212	27.2796	6.11173	5.90385	5.982	-0.18478	0.785548	0.762175
25943	C20orf194	33.1994	36.2896	7.82634	7.92256	7.87238	0.151248	0.743069	0.754965
149840	C20orf196	1.82447	1.83321	1.6419	1.63318	1.16348	0.11718	0.888655	0.779607
441951	C20orf199	47.8991	53.8386	4.6708	4.81804	4.7041	0.392669	0.535822	0.701611
55257	C20orf20	6.42117	6.10524	3.38318	3.28274	3.18803	-0.202564	0.746076	0.755136
55969	C20orf24	16.5606	16.6487	4.39467	4.38017	4.32806	0.328791	0.613866	0.723247
26074	C20orf26	1.19588	1.22779	2.5798	2.57566	2.33604	0.232082	0.788302	0.762175
54976	C20orf27	5.17386	5.28843	3.77387	3.77221	3.67526	-0.436446	0.422609	0.669099
55317	C20orf29	4.66655	4.82622	3.27305	3.28688	3.1406	-0.0802289	0.892676	0.78023
57136	C20orf3	39.3827	39.644	6.26254	6.24931	6.23963	0.88673	0.188459	0.596454
29058	C20orf30	20.0459	23.503	5.0513	5.25448	5.12856	0.833065	0.205315	0.60343
79953	C20orf39	12.419	12.8618	4.98653	5.00409	4.95511	0.380131	0.443738	0.674752
25980	C20orf4	4.24585	4.48489	3.83033	3.87491	3.76196	0.00896131	0.986077	0.796382
51507	C20orf43	57.9922	65.2845	6.5888	6.73286	6.65457	0.710251	0.137814	0.58484
55321	C20orf46	4.47442	3.96786	3.13991	2.95857	2.87604	0.317262	0.611866	0.722693
140823	C20orf52	27.5387	28.7376	3.79215	3.82352	3.71748	0.668724	0.263699	0.622133
113278	C20orf54	1.6244	1.32859	1.70861	1.51074	1.05494	-3.55384	0.0064203	0.375174
63910	C20orf59	0.917724	0.809128	1.76074	1.60814	1.16455	-2.43748	0.0756374	0.565706
79133	C20orf7	13.6641	14.9494	4.59253	4.69292	4.59581	1.43381	0.0308686	0.5462
92667	C20orf72	2.77014	2.93117	2.80156	2.84543	2.62176	0.143381	0.829693	0.769291
57186	C20orf74	10.2286	9.09908	6.64425	6.44361	6.52588	-0.868218	0.172081	0.592445
128710	C20orf94	7.83809	6.53115	3.61374	3.33077	3.33223	-0.340899	0.666929	0.736896
140680	C20orf96	9.31682	6.20977	3.72014	3.1257	3.26552	-0.700651	0.598025	0.717426
755	C21orf2	7.2878	6.83538	4.27359	4.14754	4.12956	-0.307075	0.641226	0.73089
8209	C21orf33	36.6462	36.8434	6.06075	6.03862	6.02957	0.154389	0.736341	0.753945
388815	C21orf34	34.8601	29.0117	5.50894	5.20433	5.31751	0.084144	0.908229	0.781778
54069	C21orf45	2.70458	2.93079	2.40606	2.47994	2.18933	0.70652	0.280945	0.629439
84221	C21orf56	7.19761	5.54332	3.18918	2.80671	2.78269	-0.895853	0.495158	0.689958
54059	C21orf57	3.49705	4.07456	2.86974	3.03931	2.78329	-0.0920729	0.878239	0.777621
54058	C21orf58	0.864968	0.868955	1.83096	1.80375	1.338	-1.37878	0.146786	0.58657
56683	C21orf59	31.8361	24.394	4.08589	3.67996	3.77603	0.686859	0.438481	0.672927
56245	C21orf62	1.13342	1.68298	2.46302	2.93013	2.52334	-1.12154	0.250975	0.617526
59271	C21orf63	4.9725	5.08298	4.14262	4.14223	4.06113	-0.542633	0.399345	0.661338
94104	C21orf66	16.3675	15.2727	6.70834	6.57138	6.62245	0.176498	0.774771	0.759052
56911	C21orf7	0.516179	0.598544	1.11512	1.21512	0.40814	-0.393191	0.756831	0.756195
85395	C21orf70	4.38415	4.45309	2.30331	2.28617	1.97792	-0.124322	0.884558	0.778477
54149	C21orf91	7.32898	10.4024	5.35869	5.83745	5.60628	0.331203	0.607406	0.720565
83606	C22orf13	7.16566	7.01199	4.75936	4.69796	4.6757	-1.18235	0.0178579	0.506103
150248	C22orf15	2.08802	2.21459	2.39648	2.44179	2.15661	0.256339	0.705509	0.748068
84645	C22orf23	2.81652	3.57401	2.44012	2.7036	2.34152	-0.940523	0.217096	0.605829
25775	C22orf24	3.13382	2.3731	2.32254	1.97611	1.77322	-0.329385	0.739187	0.754738
128989	C22orf25	7.09816	7.08683	5.20625	5.16822	5.14934	-0.44045	0.42919	0.670396
55267	C22orf26	1.6268	1.5014	1.99893	1.88861	1.52223	-1.76579	0.0672652	0.565706
51493	C22orf28	28.8872	30.0309	5.94786	5.97968	5.94518	0.669701	0.238433	0.613765
79680	C22orf29	5.32767	5.28681	5.13596	5.09801	5.07929	-0.0481652	0.925491	0.785317
253143	C22orf30	14.1431	12.7038	6.66249	6.46842	6.54753	-0.244034	0.680219	0.740429
91689	C22orf32	9.95272	9.83167	4.06233	4.02624	3.96536	-0.0594557	0.915702	0.783072
388886	C22orf36	4.16491	3.88895	2.28593	2.17533	1.89408	-1.09422	0.203556	0.6034
128977	C22orf39	20.369	20.5344	2.36315	2.34992	2.07764	0.291614	0.724541	0.752328
150383	C22orf40	2.03477	2.14306	2.03266	2.06881	1.70295	0.735409	0.297443	0.63892
23313	C22orf9	52.376	39.7413	8.44475	7.99502	8.21871	-1.43239	0.16676	0.59129
25966	C2CD2	7.2721	7.89991	5.83716	5.92311	5.86093	-0.407072	0.558914	0.707914
9854	C2CD2L	16.7729	16.2241	5.85658	5.77541	5.79073	-0.148997	0.778105	0.76021
26005	C2CD3	13.0848	11.809	6.37592	6.1925	6.26338	-0.241386	0.65253	0.73299
200558	C2orf13	5.33254	5.13439	4.73691	4.66545	4.64801	-1.6342	0.0080194	0.403772
150590	C2orf15	1.92758	2.20556	1.89982	2.02456	1.59367	-0.860428	0.21144	0.603984
84226	C2orf16	1.0698	1.08171	2.95488	2.93959	2.76669	1.09985	0.176279	0.592445
54978	C2orf18	8.28266	9.1456	5.07416	5.1863	5.0982	-0.190371	0.701088	0.746503
285175	C2orf21	25.6346	20.3429	6.2044	5.83168	5.99617	0.296422	0.703658	0.74727
27013	C2orf24	8.1058	9.70278	4.40815	4.63712	4.47992	0.136395	0.807964	0.766266
27249	C2orf25	23.669	25.133	5.49256	5.56354	5.50455	0.911709	0.240115	0.614005
29798	C2orf27	4.98957	5.69908	2.83266	2.98713	2.74014	0.865377	0.291073	0.636094
51374	C2orf28	18.8321	20.6141	4.81153	4.91749	4.82485	-0.0746982	0.886403	0.778897
55571	C2orf29	9.16665	10.9392	4.59949	4.82052	4.67229	-0.244944	0.643204	0.730946
6936	C2orf3	10.955	10.5754	5.80939	5.72897	5.7416	0.0721033	0.892303	0.78023
27248	C2orf30	32.7397	36.0668	6.71236	6.83301	6.76668	1.32829	0.0802086	0.565706
79823	C2orf34	6.56115	6.79079	3.49958	3.51446	3.38589	-0.28631	0.622713	0.725492
80067	C2orf37	6.71164	7.85392	5.29967	5.49732	5.37759	-0.299574	0.553358	0.706553
92749	C2orf39	2.34571	2.31919	2.7949	2.74753	2.55726	0.866543	0.266923	0.62339
84417	C2orf40	1.9069	2.02197	1.32069	1.35831	0.705859	-0.754562	0.386096	0.656032
54980	C2orf42	7.05486	8.08071	4.24398	4.40315	4.26548	-0.327529	0.562939	0.708104
60526	C2orf43	4.21682	3.92688	4.08905	3.96943	3.94727	0.376685	0.519941	0.696176
80304	C2orf44	2.17385	2.641	3.21021	3.44599	3.21186	-0.106198	0.877666	0.777621
79568	C2orf47	8.68517	9.1848	3.82907	3.88116	3.7684	0.396345	0.495422	0.68999
79074	C2orf49	19.5114	18.5127	4.2116	4.11281	4.08239	-0.109973	0.82617	0.768827
130813	C2orf50	1.69551	1.60035	2.49089	2.39144	2.18267	-0.236277	0.774632	0.759052
151477	C2orf52	1.66922	1.27408	1.67511	1.38989	0.931484	0.552857	0.624329	0.725492
343990	C2orf55	23.5858	22.29	6.54677	6.43656	6.47501	0.222664	0.712628	0.749259
55471	C2orf56	13.8508	13.8436	5.00577	4.97335	4.9461	0.43521	0.433776	0.672096
129450	C2orf60	3.0797	3.45139	4.08506	4.21861	4.08382	0.106877	0.835763	0.769977
130162	C2orf63	5.91756	6.3351	3.88776	3.95854	3.83559	-0.592592	0.276555	0.628411
493753	C2orf64	24.429	26.0643	5.39289	5.45904	5.39916	0.375328	0.453764	0.676902
130951	C2orf65	0.62179	0.689104	1.47491	1.55066	0.958034	0.575937	0.547861	0.705712
151050	C2orf67	11.2589	12.1949	6.57721	6.66797	6.61289	-0.0683325	0.890332	0.779898
388969	C2orf68	3.06139	3.55145	3.88548	4.05858	3.89311	-0.722771	0.251659	0.617927
205327	C2orf69	8.2225	9.05223	4.9791	5.0939	5.00434	0.720845	0.281607	0.629839
84279	C2orf7	8.70871	9.45224	3.38909	3.47513	3.31551	-0.859231	0.203356	0.6034
388939	C2orf71	0.164807	0.181773	1.1222	1.17858	0.366362	0.219328	0.834755	0.769545
129852	C2orf73	0.715663	0.872976	1.16043	1.31212	0.544132	1.31674	0.148195	0.587862
130355	C2orf76	10.6794	9.87618	2.99401	2.86904	2.73815	0.383432	0.5647	0.708325
129881	C2orf77	3.25604	3.16199	3.02815	2.96477	2.81841	-0.566523	0.470027	0.681795
391356	C2orf79	9.36564	10.7559	2.68142	2.82814	2.56832	0.238061	0.745906	0.755136
389073	C2orf80	24.6967	24.4772	4.97498	4.94028	4.91741	1.77286	0.0362749	0.565706
389084	C2orf82	12.0309	15.0037	2.73788	2.98685	2.68493	0.638254	0.406008	0.663954
718	C3	37.7111	55.4804	7.6306	8.15659	7.92734	0.872459	0.330131	0.642898
719	C3AR1	1.87082	2.15136	2.22064	2.37245	2.02917	1.21185	0.335715	0.643928
51300	C3orf1	28.1832	29.499	5.54189	5.58351	5.53726	0.00616265	0.990209	0.797116
55845	C3orf10	35.9718	36.3	5.46541	5.45833	5.43467	0.39473	0.57722	0.7125
57415	C3orf14	36.2295	37.4315	4.90727	4.93148	4.88047	1.23558	0.107131	0.570776
89876	C3orf15	5.04741	4.43236	4.38956	4.16983	4.19707	0.339016	0.666316	0.736639
25871	C3orf17	9.32963	9.65509	5.55268	5.57606	5.53811	0.598484	0.258278	0.62045
51161	C3orf18	8.92576	9.24489	4.41763	4.4396	4.37029	-0.083233	0.877665	0.777621
51244	C3orf19	12.0653	10.3567	5.19699	4.94194	5.02278	-0.0696781	0.915126	0.783072
84077	C3orf20	0.718201	0.571806	2.07975	1.79413	1.46501	0.410982	0.76065	0.756579
152002	C3orf21	2.70578	2.87315	3.22737	3.28278	3.12083	0.00755827	0.990366	0.797116
285343	C3orf23	7.15195	8.16166	5.33501	5.50414	5.39826	0.262061	0.664493	0.736578
90288	C3orf25	1.16622	0.873273	1.8496	1.51185	1.10703	-1.00279	0.495199	0.689958
84319	C3orf26	8.72378	9.02086	4.88045	4.90276	4.8507	1.01169	0.138752	0.58484
132001	C3orf31	8.26852	8.24996	4.27564	4.22627	4.16882	0.414162	0.605264	0.719866
51066	C3orf32	0.252801	0.224669	1.42255	1.30373	0.72481	-1.7192	0.100629	0.570082
285315	C3orf33	4.18908	4.67506	3.20113	3.31754	3.12452	0.890465	0.136167	0.582793
84984	C3orf34	4.19844	4.28273	2.7583	2.76002	2.5587	-0.172383	0.836468	0.770245
339883	C3orf35	1.83741	1.56332	2.4755	2.25051	2.05076	0.429061	0.649496	0.7322
56941	C3orf37	17.2636	17.8419	5.06895	5.08954	5.04177	0.818445	0.138487	0.58484
285237	C3orf38	16.1463	16.5052	4.54185	4.54523	4.48706	0.266101	0.580369	0.713708
84892	C3orf39	10.8216	10.3871	4.84727	4.76102	4.75653	-0.210341	0.683537	0.740853
131831	C3orf44	0.465264	0.516098	0.971136	1.03985	0.16163	-0.278688	0.78712	0.762175
132228	C3orf45	1.65978	2.16702	1.75948	2.02114	1.50225	-1.16214	0.131869	0.578595
79669	C3orf52	0.270599	0.213524	1.31853	1.10832	0.504749	-0.650972	0.496014	0.690003
389119	C3orf54	1.67376	1.48874	1.47206	1.34224	0.783594	-0.188114	0.834392	0.769545
165679	C3orf57	5.52941	5.43128	3.80713	3.75799	3.68446	2.39873	0.0115835	0.457957
205428	C3orf58	12.2572	14.3556	5.68805	5.89129	5.77703	0.364103	0.538219	0.702522
151963	C3orf59	3.07228	2.98546	3.52215	3.46293	3.38249	1.47443	0.11134	0.570776
25915	C3orf60	17.897	19.5553	5.08537	5.18122	5.10043	0.289937	0.534432	0.700785
375341	C3orf62	2.25446	2.14962	3.25373	3.15406	3.03528	-1.42818	0.104115	0.570306
23272	C3orf63	25.8316	30.2637	7.67637	7.88276	7.78357	-0.150751	0.762691	0.757094
285203	C3orf64	4.72897	5.07734	4.47068	4.54063	4.44752	-0.131393	0.823101	0.767987
200844	C3orf67	0.506122	0.482839	1.96768	1.89236	1.53187	1.13851	0.225541	0.609406
285382	C3orf70	8.42746	9.88259	5.67104	5.87496	5.75994	-0.525599	0.39544	0.659501
646450	C3orf71	1.84527	2.02357	1.99537	2.07386	1.68724	0.279952	0.698371	0.745712
720	C4A	6.60111	13.1601	7.017	7.98362	7.60042	-0.532756	0.580903	0.714069
721	C4B	2.91988	5.98886	2.67139	3.56711	3.06963	-0.58658	0.568566	0.708593
722	C4BPA	0.519412	0.597738	1.15891	1.25989	0.490927	0.910181	0.280104	0.629334
84273	C4orf14	7.14227	7.4512	4.12486	4.15649	4.06737	0.488872	0.359908	0.648234
79441	C4orf15	7.02774	6.86696	5.43211	5.36735	5.36449	-0.0293074	0.956041	0.79153
55435	C4orf16	11.6517	12.5733	5.09409	5.17861	5.10378	1.18802	0.041229	0.565706
51313	C4orf18	17.004	21.11	6.07667	6.36256	6.21885	-0.146518	0.825567	0.768664
55286	C4orf19	0.978986	1.15598	2.22598	2.39692	2.02644	-2.07729	0.009842	0.433249
55345	C4orf21	6.2413	6.06217	4.49157	4.42353	4.39177	0.247231	0.65847	0.735143
255119	C4orf22	1.27086	1.15391	1.1025	1.01119	0.216386	0.391303	0.712173	0.749239
152992	C4orf23	7.8033	6.32426	5.67001	5.31952	5.45857	-0.400813	0.669956	0.737019
54969	C4orf27	17.4661	20.0417	4.49057	4.66307	4.53242	1.24917	0.0781107	0.565706
133015	C4orf28	15.8851	16.3734	5.38507	5.40418	5.36493	0.84233	0.121695	0.571756
80167	C4orf29	10.235	10.3035	4.57792	4.55559	4.50782	0.0958022	0.860716	0.775184
54876	C4orf30	8.35456	9.83421	5.30301	5.50785	5.38544	1.12464	0.0551264	0.565706
79625	C4orf31	1.19006	0.973727	2.1476	1.91597	1.67994	0.749141	0.436008	0.672523
132321	C4orf33	5.62129	5.86964	3.59194	3.6289	3.50764	1.00407	0.126254	0.576033
201895	C4orf34	20.0741	22.3539	5.11364	5.24628	5.15266	1.18831	0.120208	0.57152
132989	C4orf36	1.38583	1.31477	1.19226	1.13162	0.406422	-0.155418	0.856266	0.774112
285555	C4orf37	2.41044	2.71989	2.30954	2.43669	2.09807	-0.835285	0.309548	0.640836
152756	C4orf39	1.79017	2.3916	2.30365	2.62242	2.23219	1.34825	0.0520269	0.565706
60684	C4orf41	26.5612	28.2398	7.01468	7.07519	7.03739	0.484139	0.309382	0.640836
92070	C4orf42	2.57966	3.06438	3.06456	3.25475	3.01709	-0.504061	0.413449	0.665495
55319	C4orf43	5.2489	5.30447	3.48781	3.47584	3.36181	0.943829	0.132036	0.578595
345222	C4orf44	1.50167	1.2666	1.96522	1.75716	1.42686	-0.622365	0.477008	0.682763
441054	C4orf47	3.3122	3.0002	1.68645	1.56298	1.09406	-1.17408	0.283073	0.631351
8603	C4orf8	15.687	13.1596	6.46353	6.16159	6.29178	-0.827159	0.319853	0.640836
727	C5	5.13125	6.22478	4.87509	5.11452	4.9645	-0.0180367	0.97412	0.795186
728	C5AR1	0.891547	0.745111	1.62367	1.4403	0.995733	-1.8814	0.220957	0.607148
9315	C5orf13	7.43604	6.73061	5.40536	5.24047	5.29041	1.16926	0.162748	0.591043
56951	C5orf15	8.85504	9.75294	4.46103	4.57206	4.46713	0.835332	0.185939	0.594233
55322	C5orf22	9.18462	9.78026	5.11265	5.17775	5.11309	0.884639	0.213964	0.603984
79614	C5orf23	0.34042	0.314462	0.990506	0.928669	0.0803098	1.78121	0.120074	0.57152
134553	C5orf24	14.2151	15.3127	5.95173	6.03857	5.97903	0.152067	0.793607	0.764067
375484	C5orf25	4.75273	4.66519	4.34764	4.28029	4.23965	-0.0848177	0.898029	0.78032
114915	C5orf26	8.39691	8.66284	2.78232	2.79758	2.59354	0.481805	0.454761	0.677185
64417	C5orf28	2.50709	2.92541	3.09057	3.27072	3.04556	0.541144	0.408796	0.664702
90355	C5orf30	11.4253	12.0857	5.32028	5.37787	5.32054	0.414298	0.43897	0.673137
84418	C5orf32	23.0533	22.8368	4.49279	4.46175	4.42033	0.15553	0.809524	0.766266
133686	C5orf33	24.917	28.1676	6.64418	6.79827	6.71592	-0.0349418	0.946354	0.789715
375444	C5orf34	2.0951	2.58241	2.63041	2.86085	2.55277	0.441026	0.572965	0.711188
133383	C5orf35	1.68337	2.49306	1.86293	2.27522	1.7676	0.504285	0.593931	0.717045
285600	C5orf36	6.12692	5.84251	3.74416	3.65301	3.59271	0.692351	0.295647	0.638199
134359	C5orf37	9.48293	9.02523	4.51413	4.41311	4.39604	0.568962	0.31918	0.640836
10826	C5orf4	14.2859	17.8008	5.82771	6.11493	5.96669	0.419819	0.446092	0.674906
408263	C5orf40	6.55574	5.29166	3.92187	3.60496	3.66533	1.46487	0.0356551	0.565706
153222	C5orf41	16.8839	17.2582	6.09879	6.10869	6.08559	0.380021	0.445536	0.674752
65250	C5orf42	27.3917	24.1364	7.92971	7.70828	7.81021	-0.064716	0.91647	0.783072
643155	C5orf43	7.36601	8.31515	4.48803	4.63718	4.51631	0.6156	0.327714	0.642898
80006	C5orf44	16.6168	17.4238	5.7329	5.77676	5.73359	1.22335	0.0646328	0.565706
51149	C5orf45	33.9488	36.965	5.97051	6.05934	5.99831	-0.0335725	0.947115	0.789961
134121	C5orf49	3.19505	4.5133	1.18407	1.46119	0.719813	0.246677	0.803211	0.766266
285636	C5orf51	11.0652	13.8226	5.88808	6.18652	6.03518	0.545571	0.357713	0.647785
221491	C6orf1	20.2652	21.3322	4.6862	4.73081	4.66236	-0.368416	0.497937	0.690465
10665	C6orf10	0.329555	0.320088	1.6173	1.57836	1.07757	-0.0327318	0.969848	0.794486
84830	C6orf105	2.21825	1.47285	2.70828	2.18385	2.1617	1.74453	0.204299	0.6034
64771	C6orf106	27.6605	28.5629	6.95731	6.97862	6.95867	0.143289	0.795736	0.764803
10591	C6orf108	12.5197	10.5151	3.4776	3.22225	3.21595	0.379773	0.576079	0.7125
85411	C6orf114	5.54388	5.22939	3.30527	3.20885	3.11527	0.0656681	0.919712	0.783556
58527	C6orf115	9.69859	8.58432	3.2217	3.04274	2.97908	1.60214	0.0931571	0.566933
168090	C6orf118	1.19666	0.894184	1.72331	1.40794	0.935968	-2.23588	0.165777	0.59129
387263	C6orf120	8.25577	9.12059	5.15042	5.26935	5.18166	0.656958	0.291005	0.636094
84300	C6orf125	7.11816	7.20905	5.11628	5.11053	5.07603	-0.735057	0.141738	0.584861
154467	C6orf129	10.9134	12.6195	2.97259	3.12934	2.8888	0.47131	0.47426	0.682506
221443	C6orf130	8.98317	10.7114	3.61307	3.82458	3.62782	0.784712	0.146308	0.586163
79969	C6orf134	6.55513	6.83876	3.98206	4.00426	3.9048	-0.137613	0.834243	0.769531
221545	C6orf136	3.31566	3.06155	4.3351	4.19709	4.19151	0.14701	0.788117	0.762175
442213	C6orf138	4.70945	4.29267	3.73987	3.58265	3.54863	0.748145	0.292298	0.636094
90523	C6orf142	48.466	47.4006	6.37845	6.31601	6.32951	0.103212	0.852697	0.773881
221749	C6orf145	5.3263	5.88955	3.66386	3.77569	3.61914	-2.27014	0.00349909	0.32152
115004	C6orf150	1.51417	0.968492	1.89654	1.43877	1.15393	-2.87137	0.0366733	0.565706
154007	C6orf151	3.30661	3.50159	4.52239	4.57557	4.4919	-0.387637	0.491938	0.688237
88745	C6orf153	23.1468	24.2295	4.87955	4.90631	4.84741	0.294181	0.581668	0.714258
221424	C6orf154	3.91621	4.19896	3.28773	3.34921	3.19021	0.563461	0.433098	0.671748
134701	C6orf159	8.91767	8.33434	2.80807	2.70325	2.55244	1.10836	0.108665	0.570776
57150	C6orf162	5.65165	6.0454	4.08934	4.1593	4.05412	1.04462	0.0724615	0.565706
154313	C6orf165	1.98779	1.60237	2.93973	2.64539	2.58248	0.107028	0.894234	0.78032
253714	C6orf167	1.60189	1.92101	4.11851	4.35044	4.17701	0.304491	0.5979	0.717426
84553	C6orf168	9.29862	9.62007	6.53905	6.56516	6.54044	1.73023	0.0522321	0.565706
221322	C6orf170	11.2763	12.666	5.96051	6.09888	6.01553	0.392432	0.401606	0.662681
387103	C6orf173	2.74695	3.17975	1.28471	1.39654	0.716502	-0.679637	0.444255	0.674752
387104	C6orf174	38.4685	35.2729	6.92102	6.75925	6.82552	0.0907904	0.877225	0.777621
285753	C6orf182	6.04346	5.66237	4.24158	4.12346	4.10159	0.486474	0.363522	0.649916
728464	C6orf186	2.61642	2.83801	1.62044	1.67998	1.16777	-0.799995	0.305936	0.640836
387357	C6orf190	2.02586	2.56183	3.21147	3.49802	3.25248	1.09885	0.235009	0.613765
116843	C6orf192	22.7949	27.485	5.83595	6.08293	5.95197	0.327443	0.631632	0.727197
221264	C6orf199	15.6579	14.3551	4.88208	4.73418	4.75646	-0.103058	0.830405	0.769291
404220	C6orf201	2.54978	2.47326	2.39021	2.33333	2.07392	-1.05201	0.113658	0.570776
51250	C6orf203	6.76245	7.118	3.4248	3.46804	3.32324	0.123863	0.82344	0.768091
387119	C6orf204	15.0323	13.5653	5.90008	5.7219	5.78327	0.00703714	0.988613	0.797059
79624	C6orf211	8.41245	8.73282	4.51315	4.54836	4.47951	1.10635	0.123538	0.57326
222521	C6orf224	0.952883	1.08671	1.43364	1.54176	0.945537	1.78563	0.038112	0.565706
619208	C6orf225	12.5357	14.0857	5.1189	5.25974	5.16057	-0.0108672	0.982523	0.796055
80737	C6orf27	2.96205	2.20759	4.13223	3.70109	3.82477	0.692699	0.334475	0.643812
57827	C6orf47	1.31924	1.50105	3.44652	3.58914	3.40671	0.103419	0.851537	0.773526
50854	C6orf48	15.3055	16.5382	5.15007	5.24164	5.16539	0.00175862	0.997639	0.79863
135154	C6orf57	18.6485	19.7611	3.45193	3.5007	3.35938	0.901025	0.222331	0.607638
81688	C6orf62	57.1668	58.4845	7.12274	7.13284	7.11927	0.338568	0.590673	0.715925
55776	C6orf64	3.26563	3.79216	2.87464	3.04077	2.79248	0.983693	0.136023	0.582573
221336	C6orf65	18.8283	18.2931	5.71302	5.6496	5.65604	1.06909	0.121929	0.571756
29078	C6orf66	21.0091	20.3987	4.115	4.05724	4.01322	0.44947	0.57681	0.7125
55780	C6orf70	8.26512	10.0767	4.78027	5.03288	4.87704	0.664839	0.242465	0.614447
116254	C6orf72	32.342	36.5709	5.22123	5.3758	5.27184	-0.579314	0.258689	0.620515
221477	C6orf89	18.967	20.1973	7.10693	7.17384	7.13405	0.347145	0.515857	0.695861
345930	C6orf91	1.28904	1.42657	2.70772	2.81598	2.56502	0.584097	0.416879	0.666818
80129	C6orf97	1.0136	0.977441	2.68162	2.60218	2.39284	-0.224078	0.835239	0.769733
387079	C6orf98	1.31859	1.27962	2.08404	2.03676	1.71585	0.17067	0.837665	0.770356
730	C7	3.17806	2.46391	3.75586	3.43505	3.48398	-1.97904	0.164574	0.59129
79783	C7orf10	2.1924	2.19808	2.29275	2.275	1.98393	-0.356095	0.622412	0.725373
136647	C7orf11	6.81465	7.65676	2.90581	3.0348	2.80524	0.00291536	0.996538	0.798555
10842	C7orf16	0.588238	0.659844	1.02908	1.10309	0.288497	0.200588	0.836537	0.770245
51608	C7orf20	14.376	14.0558	5.03794	4.96686	4.95733	-0.0469205	0.934147	0.787556
79161	C7orf23	11.636	13.3567	3.77447	3.94041	3.77621	0.358794	0.538997	0.702522
79020	C7orf25	6.64906	6.74492	4.02453	4.01774	3.93904	0.49304	0.337363	0.643928
79034	C7orf26	7.8743	7.83475	4.0469	4.00225	3.93471	-0.250528	0.704747	0.747875
221927	C7orf27	7.001	6.83288	4.5259	4.45456	4.42525	-0.71644	0.241178	0.614447
51622	C7orf28A	15.3794	16.702	4.92927	5.02481	4.9378	-0.140735	0.795216	0.764627
221960	C7orf28B	7.84475	9.09761	4.79852	4.97851	4.8518	0.432804	0.498653	0.69082
113763	C7orf29	0.444318	0.353446	1.19796	0.996231	0.288377	-1.95408	0.0856517	0.565706
115416	C7orf30	16.6544	16.9106	3.367	3.36235	3.23926	-0.0104726	0.987303	0.796832
136895	C7orf31	0.57192	0.691518	1.63012	1.7885	1.24018	-1.04467	0.266863	0.62339
57002	C7orf36	21.0553	21.4654	2.71474	2.70653	2.49061	0.323594	0.627911	0.725824
221786	C7orf38	2.96776	3.26542	3.15472	3.2555	3.06291	0.318345	0.594091	0.717045
222166	C7orf41	261.419	254.269	10.5713	10.51	10.5383	-1.43101	0.0504553	0.565706
55069	C7orf42	20.8038	23.4825	6.49237	6.64298	6.56135	0.346783	0.557868	0.707673
55262	C7orf43	7.64419	6.87533	4.46593	4.28179	4.30027	-0.125889	0.865491	0.775544
55744	C7orf44	14.2085	13.6853	4.95415	4.87409	4.86982	0.14527	0.779988	0.761005
340277	C7orf46	9.787	9.35992	3.85756	3.77872	3.72225	-0.593342	0.34431	0.644864
221908	C7orf47	4.57654	4.12549	2.44347	2.29553	2.08727	-0.509174	0.462469	0.679718
78996	C7orf49	8.96517	9.24004	4.26676	4.2781	4.20362	-0.630481	0.266176	0.62339
[truncated: 12,876 more rows]

## Sheet: 1C nELAVL binding brain
PeakName	Chr_hg18	Start_hg18	End_hg18	Strand_hg18	Chr_hg19	Start_hg19	End_hg19	Strand_hg19	GeneID	GeneSymbol	Region	BC	PH	normalized PH
638622[gene=65985][PH=32][PH0=0.51][P=3.7e-13]	chr12	124159174	124159178	+	chr12	125593221	125593225	+	65985	AACS	intron	6	0.497844	2.38937
638889[gene=65985][PH=23][PH0=0.51][P=3.7e-13]	chr12	124176458	124176468	+	chr12	125610505	125610515	+	65985	AACS	intron	6	0.725551	3.48224
638960[gene=65985][PH=75][PH0=0.51][P=3.7e-13]	chr12	124177937	124177945	+	chr12	125611984	125611992	+	65985	AACS	intron	5	1.33571	6.41066
639085[gene=65985][PH=69][PH0=0.51][P=3.7e-13]	chr12	124187690	124187693	+	chr12	125621737	125621740	+	65985	AACS	intron	7	1.79456	8.61289
639179[gene=65985][PH=8][PH0=0.51][P=8.7e-04]	chr12	124192794	124192804	+	chr12	125626841	125626851	+	65985	AACS	3'UTR	5	0.460526	2.21026
639263[gene=65985][PH=77][PH0=0.51][P=3.7e-13]	chr12	124193695	124193696	+	chr12	125627742	125627743	+	65985	AACS	3'UTR	7	2.06448	9.90832
742970[gene=51166][PH=16][PH0=0.52][P=2.2e-13]	chr4	171220012	171220024	-	chr4	170983437	170983449	-	51166	AADAT	intron	5	0.456756	6.07211
743313[gene=51166][PH=11][PH0=0.52][P=8.4e-08]	chr4	171239752	171239768	-	chr4	171003177	171003193	-	51166	AADAT	intron	5	0.223305	2.96862
316140[gene=79719][PH=69][PH0=1.06][P=1.0e-100]	chr15	65280688	65280690	-	chr15	67493634	67493636	-	79719	AAGAB	3'UTR	7	1.95079	8.93216
316235[gene=79719][PH=85][PH0=1.06][P=1.0e-100]	chr15	65281163	65281164	-	chr15	67494109	67494110	-	79719	AAGAB	3'UTR	7	1.89419	8.67298
316449[gene=79719][PH=238][PH0=1.06][P=1.0e-100]	chr15	65281967	65281968	-	chr15	67494913	67494914	-	79719	AAGAB	3'UTR	7	4.59109	21.0214
316636[gene=79719][PH=10][PH0=1.06][P=1.7e-03]	chr15	65283484	65283497	-	chr15	67496430	67496443	-	79719	AAGAB	CDS	5	0.434453	1.98925
316856[gene=79719][PH=28][PH0=1.06][P=1.0e-100]	chr15	65297847	65297851	-	chr15	67510793	67510797	-	79719	AAGAB	intron	5	0.4765	2.18176
391556[gene=22848][PH=44][PH0=2.16][P=4.5e-13]	chr2	69540267	69540271	-	chr2	69686763	69686767	-	22848	AAK1	3'UTR	7	1.23511	6.05797
391597[gene=22848][PH=17][PH0=2.16][P=9.4e-06]	chr2	69540414	69540416	-	chr2	69686910	69686912	-	22848	AAK1	3'UTR	5	0.423616	2.07776
391648[gene=22848][PH=90][PH0=2.16][P=4.5e-13]	chr2	69540551	69540553	-	chr2	69687047	69687049	-	22848	AAK1	3'UTR	7	1.83619	9.00616
391786[gene=22848][PH=42][PH0=2.16][P=4.5e-13]	chr2	69541626	69541628	-	chr2	69688122	69688124	-	22848	AAK1	3'UTR	5	0.848266	4.16058
391870[gene=22848][PH=202][PH0=2.16][P=4.5e-13]	chr2	69542131	69542132	-	chr2	69688627	69688628	-	22848	AAK1	3'UTR	8	4.73461	23.2223
392005[gene=22848][PH=29][PH0=2.16][P=4.5e-13]	chr2	69543503	69543508	-	chr2	69689999	69690004	-	22848	AAK1	3'UTR	6	0.661855	3.24627
392111[gene=22848][PH=39][PH0=2.16][P=4.5e-13]	chr2	69544646	69544653	-	chr2	69691142	69691149	-	22848	AAK1	3'UTR	6	1.09568	5.37407
392225[gene=22848][PH=53][PH0=2.16][P=4.5e-13]	chr2	69545157	69545159	-	chr2	69691653	69691655	-	22848	AAK1	3'UTR	6	0.675912	3.31522
392326[gene=22848][PH=155][PH0=2.16][P=4.5e-13]	chr2	69545848	69545849	-	chr2	69692344	69692345	-	22848	AAK1	3'UTR	8	3.15159	15.4579
392567[gene=22848][PH=26][PH0=2.16][P=4.5e-13]	chr2	69548467	69548468	-	chr2	69694963	69694964	-	22848	AAK1	3'UTR	5	0.651491	3.19543
392610[gene=22848][PH=30][PH0=2.16][P=4.5e-13]	chr2	69548615	69548616	-	chr2	69695111	69695112	-	22848	AAK1	3'UTR	6	0.819959	4.02174
392663[gene=22848][PH=29][PH0=2.16][P=4.5e-13]	chr2	69548747	69548750	-	chr2	69695243	69695246	-	22848	AAK1	3'UTR	6	0.678323	3.32704
392893[gene=22848][PH=139][PH0=2.16][P=4.5e-13]	chr2	69549174	69549177	-	chr2	69695670	69695673	-	22848	AAK1	3'UTR	7	2.92652	14.354
393072[gene=22848][PH=63][PH0=2.16][P=4.5e-13]	chr2	69549578	69549581	-	chr2	69696074	69696077	-	22848	AAK1	3'UTR	7	1.64976	8.09173
393197[gene=22848][PH=32][PH0=2.16][P=4.5e-13]	chr2	69549976	69549979	-	chr2	69696472	69696475	-	22848	AAK1	3'UTR	7	1.44188	7.07214
393290[gene=22848][PH=34][PH0=2.16][P=4.5e-13]	chr2	69550396	69550403	-	chr2	69696892	69696899	-	22848	AAK1	3'UTR	6	1.04739	5.13725
393506[gene=22848][PH=172][PH0=2.16][P=4.5e-13]	chr2	69550937	69550938	-	chr2	69697433	69697434	-	22848	AAK1	3'UTR	8	3.71202	18.2067
393770[gene=22848][PH=61][PH0=2.16][P=4.5e-13]	chr2	69551504	69551505	-	chr2	69698000	69698001	-	22848	AAK1	3'UTR	7	1.31008	6.4257
393948[gene=22848][PH=221][PH0=2.16][P=4.5e-13]	chr2	69552031	69552032	-	chr2	69698527	69698528	-	22848	AAK1	3'UTR	7	5.18462	25.4296
394119[gene=22848][PH=171][PH0=2.16][P=4.5e-13]	chr2	69552505	69552506	-	chr2	69699001	69699002	-	22848	AAK1	3'UTR	6	3.71361	18.2145
394310[gene=22848][PH=94][PH0=2.16][P=4.5e-13]	chr2	69552957	69552958	-	chr2	69699453	69699454	-	22848	AAK1	3'UTR	8	2.11101	10.3541
394521[gene=22848][PH=174][PH0=2.16][P=4.5e-13]	chr2	69553351	69553352	-	chr2	69699847	69699848	-	22848	AAK1	3'UTR	8	4.54132	22.2743
394596[gene=22848][PH=77][PH0=2.16][P=4.5e-13]	chr2	69553493	69553495	-	chr2	69699989	69699991	-	22848	AAK1	3'UTR	6	1.43025	7.01508
394782[gene=22848][PH=194][PH0=2.16][P=4.5e-13]	chr2	69553996	69553997	-	chr2	69700492	69700493	-	22848	AAK1	3'UTR	7	3.73302	18.3097
395089[gene=22848][PH=48][PH0=2.16][P=4.5e-13]	chr2	69554998	69555004	-	chr2	69701494	69701500	-	22848	AAK1	3'UTR	6	1.27663	6.26162
395299[gene=22848][PH=187][PH0=2.16][P=4.5e-13]	chr2	69555464	69555465	-	chr2	69701960	69701961	-	22848	AAK1	3'UTR	5	3.23384	15.8614
395419[gene=22848][PH=64][PH0=2.16][P=4.5e-13]	chr2	69555704	69555706	-	chr2	69702200	69702202	-	22848	AAK1	3'UTR	7	1.51342	7.42301
395583[gene=22848][PH=258][PH0=2.16][P=4.5e-13]	chr2	69556063	69556065	-	chr2	69702559	69702561	-	22848	AAK1	3'UTR	6	3.83928	18.8309
395859[gene=22848][PH=85][PH0=2.16][P=4.5e-13]	chr2	69556684	69556688	-	chr2	69703180	69703184	-	22848	AAK1	intron	6	1.90964	9.36642
396098[gene=22848][PH=14][PH0=2.16][P=3.0e-03]	chr2	69560897	69560909	-	chr2	69707393	69707405	-	22848	AAK1	intron	5	0.249378	1.22315
396371[gene=22848][PH=50][PH0=2.16][P=4.5e-13]	chr2	69570368	69570371	-	chr2	69716864	69716867	-	22848	AAK1	intron	6	1.25877	6.17401
397985[gene=22848][PH=18][PH0=2.16][P=1.2e-06]	chr2	69644842	69644862	-	chr2	69791338	69791358	-	22848	AAK1	intron	6	0.512429	2.51336
398414[gene=22848][PH=15][PH0=2.16][P=4.8e-04]	chr2	69687377	69687384	-	chr2	69833873	69833880	-	22848	AAK1	intron	5	0.378842	1.85814
1107068[gene=14][PH=101][PH0=1.16][P=1.0e-100]	chr2	218837248	218837249	-	chr2	219129004	219129005	-	14	AAMP	3'UTR	6	1.40488	3.70005
191265[gene=16][PH=26][PH0=0.80][P=1.0e-100]	chr16	68861630	68861631	-	chr16	70304129	70304130	-	16	AARS	CDS	6	0.587598	0.520364
191292[gene=16][PH=9][PH0=0.80][P=1.0e-03]	chr16	68862235	68862257	-	chr16	70304734	70304756	-	16	AARS	intron	5	0.361802	0.320403
191327[gene=16][PH=105][PH0=0.80][P=1.0e-100]	chr16	68862591	68862595	-	chr16	70305090	70305094	-	16	AARS	intron	7	2.53151	2.24185
191542[gene=16][PH=134][PH0=0.80][P=1.0e-100]	chr16	68867959	68867961	-	chr16	70310458	70310460	-	16	AARS	CDS	8	2.78715	2.46824
205321[gene=80755][PH=19][PH0=0.31][P=1.0e-100]	chr17	38358224	38358241	-	chr17	41104698	41104715	-	80755	AARSD1	intron	6	0.807691	7.54758
205462[gene=80755][PH=19][PH0=0.31][P=1.0e-100]	chr17	38374075	38374090	-	chr17	41120549	41120564	-	80755	AARSD1	3'UTR	6	0.560303	5.23583
298975[gene=132949][PH=15][PH0=0.49][P=2.4e-13]	chr4	56911369	56911385	-	chr4	57216612	57216628	-	132949	AASDH	intron	6	0.554622	6.94268
299042[gene=132949][PH=38][PH0=0.49][P=1.2e-13]	chr4	56913052	56913054	-	chr4	57218295	57218297	-	132949	AASDH	intron	6	1.19735	14.9883
384076[gene=60496][PH=29][PH0=6.11][P=1.6e-07]	chr11	105458100	105458114	+	chr11	105952890	105952904	+	60496	AASDHPPT	intron	5	0.540902	1.39209
384469[gene=60496][PH=29][PH0=6.11][P=1.6e-07]	chr11	105472789	105472795	+	chr11	105967579	105967585	+	60496	AASDHPPT	CDS	5	0.51389	1.32257
384502[gene=60496][PH=31][PH0=6.11][P=7.1e-09]	chr11	105472879	105472882	+	chr11	105967669	105967672	+	60496	AASDHPPT	3'UTR	7	1.10164	2.83522
384560[gene=60496][PH=67][PH0=6.11][P=1.0e-100]	chr11	105472993	105472994	+	chr11	105967783	105967784	+	60496	AASDHPPT	3'UTR	7	1.91292	4.92317
384949[gene=60496][PH=260][PH0=6.11][P=1.0e-100]	chr11	105473609	105473610	+	chr11	105968399	105968400	+	60496	AASDHPPT	3'UTR	8	5.7644	14.8355
385360[gene=60496][PH=267][PH0=6.11][P=1.0e-100]	chr11	105474227	105474228	+	chr11	105969017	105969018	+	60496	AASDHPPT	3'UTR	8	7.98883	20.5604
385435[gene=60496][PH=48][PH0=6.11][P=1.0e-100]	chr11	105474328	105474329	+	chr11	105969118	105969119	+	60496	AASDHPPT	3'UTR	6	1.46152	3.76142
508355[gene=10157][PH=17][PH0=0.43][P=1.0e-100]	chr7	121503622	121503624	-	chr7	121716386	121716388	-	10157	AASS	3'UTR	6	0.547908	2.42104
509024[gene=10157][PH=20][PH0=0.43][P=1.0e-100]	chr7	121541237	121541239	-	chr7	121754001	121754003	-	10157	AASS	intron	5	0.520274	2.29894
175572[gene=26574][PH=27][PH0=0.42][P=2.6e-13]	chr17	32399282	32399287	+	chr17	35325169	35325174	+	26574	AATF	intron	5	0.559669	3.7139
175647[gene=26574][PH=12][PH0=0.42][P=1.2e-09]	chr17	32400393	32400398	+	chr17	35326280	35326285	+	26574	AATF	intron	5	0.647255	4.29511
175796[gene=26574][PH=40][PH0=0.42][P=2.6e-13]	chr17	32404536	32404540	+	chr17	35330423	35330427	+	26574	AATF	intron	7	1.10118	7.30733
404654[gene=9625][PH=432][PH0=1.17][P=1.0e-100]	chr17	76705775	76705776	-	chr17	79091180	79091181	-	9625	AATK	3'UTR	8	12.2339	22.1033
405009[gene=9625][PH=36][PH0=1.17][P=1.0e-100]	chr17	76733719	76733722	-	chr17	79119124	79119127	-	9625	AATK	intron	5	0.743752	1.34376
405047[gene=9625][PH=26][PH0=1.17][P=1.0e-100]	chr17	76734186	76734207	-	chr17	79119591	79119612	-	9625	AATK	intron	5	0.742689	1.34184
405108[gene=9625][PH=25][PH0=1.17][P=1.0e-100]	chr17	76734758	76734765	-	chr17	79120163	79120170	-	9625	AATK	intron	5	0.716525	1.29456
405256[gene=9625][PH=17][PH0=1.17][P=2.2e-10]	chr17	76736468	76736472	-	chr17	79121873	79121877	-	9625	AATK	intron	6	0.821024	1.48336
89929[gene=18][PH=14][PH0=1.31][P=4.2e-06]	chr16	8682276	8682283	+	chr16	8774775	8774782	+	18	ABAT	intron	5	0.37048	0.677358
90221[gene=18][PH=23][PH0=1.31][P=1.0e-100]	chr16	8710647	8710660	+	chr16	8803146	8803159	+	18	ABAT	intron	5	0.393701	0.719813
90273[gene=18][PH=36][PH0=1.31][P=1.0e-100]	chr16	8714800	8714801	+	chr16	8807299	8807300	+	18	ABAT	5'UTR	6	1.1318	2.0693
91063[gene=18][PH=21][PH0=1.31][P=2.6e-13]	chr16	8782829	8782831	+	chr16	8875328	8875330	+	18	ABAT	3'UTR	5	0.439057	0.802738
91093[gene=18][PH=14][PH0=1.31][P=4.2e-06]	chr16	8782937	8782954	+	chr16	8875436	8875453	+	18	ABAT	3'UTR	5	0.468809	0.857135
91256[gene=18][PH=21][PH0=1.31][P=2.6e-13]	chr16	8783945	8783948	+	chr16	8876444	8876447	+	18	ABAT	3'UTR	5	0.432993	0.791651
91412[gene=18][PH=649][PH0=1.31][P=1.0e-100]	chr16	8784301	8784303	+	chr16	8876800	8876802	+	18	ABAT	3'UTR	8	19.1024	34.9254
91604[gene=18][PH=79][PH0=1.31][P=1.0e-100]	chr16	8784571	8784572	+	chr16	8877070	8877071	+	18	ABAT	3'UTR	5	1.82852	3.34312
91845[gene=18][PH=122][PH0=1.31][P=1.0e-100]	chr16	8785231	8785232	+	chr16	8877730	8877731	+	18	ABAT	3'UTR	6	2.04383	3.73678
91964[gene=18][PH=136][PH0=1.31][P=1.0e-100]	chr16	8785540	8785542	+	chr16	8878039	8878041	+	18	ABAT	3'UTR	6	2.89367	5.29056
92025[gene=18][PH=201][PH0=1.31][P=1.0e-100]	chr16	8785642	8785645	+	chr16	8878141	8878144	+	18	ABAT	3'UTR	8	6.36282	11.6333
353288[gene=10349][PH=126][PH0=0.92][P=1.0e-100]	chr17	64668347	64668351	-	chr17	67156752	67156756	-	10349	ABCA10	intron	7	3.2134	38.2469
354071[gene=10349][PH=40][PH0=0.92][P=1.0e-100]	chr17	64686933	64686934	-	chr17	67175338	67175339	-	10349	ABCA10	intron	5	1.09978	13.0899
354338[gene=10349][PH=50][PH0=0.92][P=1.0e-100]	chr17	64700056	64700057	-	chr17	67188461	67188462	-	10349	ABCA10	intron	6	1.22225	14.5476
8844[gene=650655][PH=100][PH0=0.53][P=1.0e-100]	chr16	2338572	2338574	+	chr16	2398571	2398573	+	650655	ABCA17P	intron	6	1.9055	116.886
9106[gene=650655][PH=20][PH0=0.53][P=1.0e-100]	chr16	2343544	2343547	+	chr16	2403543	2403546	+	650655	ABCA17P	intron	5	0.372395	22.8432
9178[gene=650655][PH=105][PH0=0.53][P=1.0e-100]	chr16	2344319	2344320	+	chr16	2404318	2404319	+	650655	ABCA17P	intron	5	2.33315	143.119
9287[gene=650655][PH=40][PH0=0.53][P=1.0e-100]	chr16	2346483	2346490	+	chr16	2406482	2406489	+	650655	ABCA17P	intron	5	0.775992	47.6004
9471[gene=650655][PH=71][PH0=0.53][P=1.0e-100]	chr16	2351543	2351550	+	chr16	2411542	2411549	+	650655	ABCA17P	exon_unclassified	5	0.833549	51.131
9684[gene=650655][PH=22][PH0=0.53][P=1.0e-100]	chr16	2372299	2372307	+	chr16	2432298	2432306	+	650655	ABCA17P	intron	6	1.01853	62.4777
577890[gene=20][PH=437][PH0=2.24][P=5.2e-14]	chr9	139021752	139021754	-	chr9	139901931	139901933	-	20	ABCA2	3'UTR	8	11.0391	8.21612
578263[gene=20][PH=142][PH0=2.24][P=5.2e-14]	chr9	139033551	139033560	-	chr9	139913730	139913739	-	20	ABCA2	CDS	8	2.71552	2.0211
578291[gene=20][PH=94][PH0=2.24][P=5.2e-14]	chr9	139034624	139034639	-	chr9	139914803	139914818	-	20	ABCA2	CDS	6	1.11876	0.832667
8396[gene=21][PH=121][PH0=0.30][P=1.0e-100]	chr16	2266570	2266572	-	chr16	2326569	2326571	-	21	ABCA3	3'UTR	7	2.72679	8.71136
8594[gene=21][PH=28][PH0=0.30][P=1.0e-100]	chr16	2297120	2297129	-	chr16	2357119	2357128	-	21	ABCA3	intron	5	0.651373	2.08096
355815[gene=23461][PH=17][PH0=2.39][P=1.8e-05]	chr17	64754600	64754601	-	chr17	67243005	67243006	-	23461	ABCA5	3'UTR	5	0.482718	1.67199
355896[gene=23461][PH=26][PH0=2.39][P=1.0e-100]	chr17	64754943	64754949	-	chr17	67243348	67243354	-	23461	ABCA5	3'UTR	7	0.733191	2.53956
355954[gene=23461][PH=61][PH0=2.39][P=1.0e-100]	chr17	64755120	64755122	-	chr17	67243525	67243527	-	23461	ABCA5	3'UTR	6	0.87462	3.02942
356440[gene=23461][PH=20][PH0=2.39][P=4.3e-08]	chr17	64765441	64765466	-	chr17	67253846	67253871	-	23461	ABCA5	intron	5	0.297108	1.0291
356465[gene=23461][PH=32][PH0=2.39][P=1.0e-100]	chr17	64765545	64765552	-	chr17	67253950	67253957	-	23461	ABCA5	intron	5	0.428618	1.4846
356650[gene=23461][PH=25][PH0=2.39][P=1.9e-13]	chr17	64768992	64768998	-	chr17	67257397	67257403	-	23461	ABCA5	CDS	6	0.612652	2.12204
356757[gene=23461][PH=155][PH0=2.39][P=1.0e-100]	chr17	64772544	64772545	-	chr17	67260949	67260950	-	23461	ABCA5	CDS||5'UTR	7	3.18763	11.041
356911[gene=23461][PH=23][PH0=2.39][P=6.4e-11]	chr17	64773903	64773905	-	chr17	67262308	67262310	-	23461	ABCA5	intron	5	0.502394	1.74014
357108[gene=23461][PH=79][PH0=2.39][P=1.0e-100]	chr17	64778396	64778397	-	chr17	67266801	67266802	-	23461	ABCA5	CDS||5'UTR	7	1.44788	5.01504
357240[gene=23461][PH=34][PH0=2.39][P=1.0e-100]	chr17	64779045	64779051	-	chr17	67267450	67267456	-	23461	ABCA5	intron	7	1.12544	3.89819
357430[gene=23461][PH=42][PH0=2.39][P=1.0e-100]	chr17	64781810	64781811	-	chr17	67270215	67270216	-	23461	ABCA5	CDS||5'UTR	6	1.15158	3.98874
357707[gene=23461][PH=25][PH0=2.39][P=1.9e-13]	chr17	64791795	64791803	-	chr17	67280200	67280208	-	23461	ABCA5	CDS||5'UTR	5	0.578574	2.00401
358272[gene=23461][PH=51][PH0=2.39][P=1.0e-100]	chr17	64810565	64810566	-	chr17	67298970	67298971	-	23461	ABCA5	CDS	6	0.891513	3.08794
358371[gene=23461][PH=25][PH0=2.39][P=1.9e-13]	chr17	64812412	64812432	-	chr17	67300817	67300837	-	23461	ABCA5	CDS	5	0.58111	2.01279
358683[gene=23461][PH=21][PH0=2.39][P=5.2e-09]	chr17	64818929	64818941	-	chr17	67307334	67307346	-	23461	ABCA5	intron	6	0.996679	3.4522
358831[gene=23461][PH=36][PH0=2.39][P=1.0e-100]	chr17	64821930	64821931	-	chr17	67310335	67310336	-	23461	ABCA5	intron	6	0.945672	3.27553
358956[gene=23461][PH=30][PH0=2.39][P=1.0e-100]	chr17	64822833	64822834	-	chr17	67311238	67311239	-	23461	ABCA5	5'UTR	5	0.59679	2.0671
359018[gene=23461][PH=26][PH0=2.39][P=1.0e-100]	chr17	64823049	64823050	-	chr17	67311454	67311455	-	23461	ABCA5	5'UTR	5	0.612171	2.12038
359104[gene=23461][PH=116][PH0=2.39][P=1.0e-100]	chr17	64823517	64823523	-	chr17	67311922	67311928	-	23461	ABCA5	intron	6	2.31456	8.01693
359284[gene=23461][PH=62][PH0=2.39][P=1.0e-100]	chr17	64823905	64823906	-	chr17	67312310	67312311	-	23461	ABCA5	intron	6	1.19881	4.15233
359347[gene=23461][PH=88][PH0=2.39][P=1.0e-100]	chr17	64824235	64824236	-	chr17	67312640	67312641	-	23461	ABCA5	intron	6	1.84247	6.38176
359438[gene=23461][PH=23][PH0=2.39][P=6.4e-11]	chr17	64824428	64824431	-	chr17	67312833	67312836	-	23461	ABCA5	intron	5	0.593634	2.05617
359514[gene=23461][PH=32][PH0=2.39][P=1.0e-100]	chr17	64824687	64824692	-	chr17	67313092	67313097	-	23461	ABCA5	intron	6	0.763721	2.6453
359590[gene=23461][PH=31][PH0=2.39][P=1.0e-100]	chr17	64825288	64825294	-	chr17	67313693	67313699	-	23461	ABCA5	intron	5	0.391048	1.35447
360081[gene=23461][PH=33][PH0=2.39][P=1.0e-100]	chr17	64829492	64829512	-	chr17	67317897	67317917	-	23461	ABCA5	intron	6	0.466743	1.61666
360158[gene=23461][PH=23][PH0=2.39][P=6.4e-11]	chr17	64830163	64830169	-	chr17	67318568	67318574	-	23461	ABCA5	intron	5	0.40295	1.3957
360235[gene=23461][PH=23][PH0=2.39][P=6.4e-11]	chr17	64831032	64831033	-	chr17	67319437	67319438	-	23461	ABCA5	intron	5	0.608589	2.10797
360292[gene=23461][PH=25][PH0=2.39][P=1.9e-13]	chr17	64831609	64831619	-	chr17	67320014	67320024	-	23461	ABCA5	intron	7	1.00381	3.47689
360335[gene=23461][PH=16][PH0=2.39][P=1.2e-04]	chr17	64831839	64831844	-	chr17	67320244	67320249	-	23461	ABCA5	intron	5	0.352569	1.22119
360508[gene=23461][PH=34][PH0=2.39][P=1.0e-100]	chr17	64832888	64832889	-	chr17	67321293	67321294	-	23461	ABCA5	intron	5	0.694317	2.40491
360598[gene=23461][PH=23][PH0=2.39][P=6.4e-11]	chr17	64833403	64833413	-	chr17	67321808	67321818	-	23461	ABCA5	intron	5	0.466592	1.61614
360624[gene=23461][PH=15][PH0=2.39][P=7.3e-04]	chr17	64833537	64833547	-	chr17	67321942	67321952	-	23461	ABCA5	5'UTR	5	0.29149	1.00963
360672[gene=23461][PH=67][PH0=2.39][P=1.0e-100]	chr17	64833801	64833804	-	chr17	67322206	67322209	-	23461	ABCA5	intron	6	1.12722	3.90437
351317[gene=23460][PH=41][PH0=0.85][P=1.0e-100]	chr17	64604020	64604032	-	chr17	67092425	67092437	-	23460	ABCA6	CDS	6	1.07839	7.90438
351862[gene=23460][PH=76][PH0=0.85][P=1.0e-100]	chr17	64622280	64622287	-	chr17	67110685	67110692	-	23460	ABCA6	intron	5	1.09621	8.035
352312[gene=23460][PH=31][PH0=0.85][P=1.0e-100]	chr17	64636465	64636468	-	chr17	67124870	67124873	-	23460	ABCA6	CDS	5	0.592528	4.34309
346283[gene=10351][PH=67][PH0=1.37][P=1.0e-100]	chr17	64375202	64375203	-	chr17	66863607	66863608	-	10351	ABCA8	3'UTR	7	1.23722	3.93141
346354[gene=10351][PH=40][PH0=1.37][P=1.0e-100]	chr17	64375460	64375461	-	chr17	66863865	66863866	-	10351	ABCA8	3'UTR	6	0.598073	1.90044
346420[gene=10351][PH=23][PH0=1.37][P=1.0e-100]	chr17	64375774	64375777	-	chr17	66864179	66864182	-	10351	ABCA8	3'UTR	5	0.527466	1.67608
346612[gene=10351][PH=66][PH0=1.37][P=1.0e-100]	chr17	64391577	64391579	-	chr17	66879982	66879984	-	10351	ABCA8	CDS	8	1.81281	5.7604
346677[gene=10351][PH=28][PH0=1.37][P=1.0e-100]	chr17	64392109	64392113	-	chr17	66880514	66880518	-	10351	ABCA8	CDS	5	0.472769	1.50228
346725[gene=10351][PH=16][PH0=1.37][P=5.4e-08]	chr17	64393018	64393038	-	chr17	66881423	66881443	-	10351	ABCA8	CDS	5	0.496381	1.57731
347617[gene=10351][PH=150][PH0=1.37][P=1.0e-100]	chr17	64413378	64413380	-	chr17	66901783	66901785	-	10351	ABCA8	intron	8	2.79899	8.89413
347758[gene=10351][PH=82][PH0=1.37][P=1.0e-100]	chr17	64415792	64415800	-	chr17	66904197	66904205	-	10351	ABCA8	intron	6	1.40562	4.46651
348017[gene=10351][PH=32][PH0=1.37][P=1.0e-100]	chr17	64420362	64420370	-	chr17	66908767	66908775	-	10351	ABCA8	intron	5	0.892839	2.8371
348202[gene=10351][PH=67][PH0=1.37][P=1.0e-100]	chr17	64421245	64421246	-	chr17	66909650	66909651	-	10351	ABCA8	intron	7	1.22397	3.8893
348376[gene=10351][PH=16][PH0=1.37][P=5.4e-08]	chr17	64422504	64422525	-	chr17	66910909	66910930	-	10351	ABCA8	intron	5	0.383321	1.21805
348569[gene=10351][PH=65][PH0=1.37][P=1.0e-100]	chr17	64424982	64424993	-	chr17	66913387	66913398	-	10351	ABCA8	intron	7	1.35033	4.29083
348807[gene=10351][PH=21][PH0=1.37][P=1.1e-16]	chr17	64432568	64432574	-	chr17	66920973	66920979	-	10351	ABCA8	CDS	5	0.475818	1.51196
349022[gene=10351][PH=68][PH0=1.37][P=1.0e-100]	chr17	64437343	64437347	-	chr17	66925748	66925752	-	10351	ABCA8	CDS	8	1.61948	5.1461
349477[gene=10350][PH=53][PH0=0.35][P=1.0e-100]	chr17	64493672	64493678	-	chr17	66982077	66982083	-	10350	ABCA9	intron	5	1.02572	8.29367
350205[gene=10350][PH=26][PH0=0.35][P=1.0e-100]	chr17	64561362	64561369	-	chr17	67049767	67049774	-	10350	ABCA9	intron	5	0.420648	3.40125
350308[gene=10350][PH=14][PH0=0.35][P=2.1e-13]	chr17	64563351	64563355	-	chr17	67051756	67051760	-	10350	ABCA9	intron	5	0.280424	2.26743
953744[gene=23456][PH=34][PH0=0.98][P=1.0e-100]	chr1	227719610	227719617	-	chr1	229652987	229652994	-	23456	ABCB10	3'UTR	6	1.06349	16.3453
953872[gene=23456][PH=73][PH0=0.98][P=1.0e-100]	chr1	227720292	227720298	-	chr1	229653669	229653675	-	23456	ABCB10	3'UTR	6	1.75804	27.0202
954249[gene=23456][PH=31][PH0=0.98][P=1.0e-100]	chr1	227738874	227738892	-	chr1	229672251	229672269	-	23456	ABCB10	intron	6	0.713088	10.9598
954291[gene=23456][PH=23][PH0=0.98][P=1.0e-100]	chr1	227739758	227739762	-	chr1	229673135	229673139	-	23456	ABCB10	intron	5	0.396188	6.08921
954328[gene=23456][PH=19][PH0=0.98][P=1.0e-13]	chr1	227740169	227740178	-	chr1	229673546	229673555	-	23456	ABCB10	intron	6	0.884115	13.5884
954620[gene=23456][PH=26][PH0=0.98][P=1.0e-100]	chr1	227753241	227753257	-	chr1	229686618	229686634	-	23456	ABCB10	intron	7	1.0237	15.7337
1111128[gene=10058][PH=14][PH0=1.05][P=2.2e-08]	chr2	219790890	219790911	-	chr2	220082646	220082667	-	10058	ABCB6	intron	5	0.277964	2.2059
217465[gene=22][PH=43][PH0=0.34][P=1.0e-100]	chrX	74189892	74189913	-	chrX	74273167	74273188	-	22	ABCB7	3'UTR	5	1.0635	8.57189
218365[gene=22][PH=9][PH0=0.34][P=2.0e-06]	chrX	74245154	74245159	-	chrX	74328429	74328434	-	22	ABCB7	intron	5	0.569163	4.5875
136021[gene=4363][PH=39][PH0=0.20][P=4.6e-13]	chr16	16143655	16143656	+	chr16	16236154	16236155	+	4363	ABCC1	3'UTR	5	0.508485	8.87585
136053[gene=4363][PH=18][PH0=0.20][P=4.6e-13]	chr16	16143829	16143830	+	chr16	16236328	16236329	+	4363	ABCC1	3'UTR	6	0.532213	9.29004
136089[gene=4363][PH=31][PH0=0.20][P=4.6e-13]	chr16	16143972	16143980	+	chr16	16236471	16236479	+	4363	ABCC1	3'UTR	6	1.25168	21.8487
829102[gene=10057][PH=17][PH0=0.95][P=1.5e-11]	chr3	185120466	185120473	-	chr3	183637772	183637779	-	10057	ABCC5	3'UTR	7	0.670537	2.81653
829259[gene=10057][PH=82][PH0=0.95][P=1.0e-100]	chr3	185120992	185120995	-	chr3	183638298	183638301	-	10057	ABCC5	3'UTR	7	2.0889	8.7742
829372[gene=10057][PH=219][PH0=0.95][P=1.0e-100]	chr3	185121369	185121370	-	chr3	183638675	183638676	-	10057	ABCC5	3'UTR	8	7.3569	30.902
829754[gene=10057][PH=44][PH0=0.95][P=1.0e-100]	chr3	185147947	185147954	-	chr3	183665253	183665260	-	10057	ABCC5	CDS	6	0.829691	3.48504
830012[gene=10057][PH=20][PH0=0.95][P=1.0e-100]	chr3	185175433	185175437	-	chr3	183692739	183692743	-	10057	ABCC5	intron	7	0.70153	2.94671
830302[gene=10057][PH=78][PH0=0.95][P=1.0e-100]	chr3	185184574	185184577	-	chr3	183701880	183701883	-	10057	ABCC5	3'UTR	6	1.98423	8.33455
830407[gene=10057][PH=90][PH0=0.95][P=1.0e-100]	chr3	185184769	185184770	-	chr3	183702075	183702076	-	10057	ABCC5	3'UTR	7	1.51556	6.36595
830523[gene=10057][PH=10][PH0=0.95][P=1.2e-03]	chr3	185185616	185185618	-	chr3	183702922	183702924	-	10057	ABCC5	3'UTR||intron	5	0.452152	1.89922
830527[gene=10057][PH=11][PH0=0.95][P=1.2e-04]	chr3	185185633	185185638	-	chr3	183702939	183702944	-	10057	ABCC5	3'UTR||intron	6	0.645387	2.71089
830687[gene=10057][PH=33][PH0=0.95][P=1.0e-100]	chr3	185187004	185187010	-	chr3	183704310	183704316	-	10057	ABCC5	3'UTR||intron	6	1.02276	4.29602
830796[gene=10057][PH=129][PH0=0.95][P=1.0e-100]	chr3	185187425	185187426	-	chr3	183704731	183704732	-	10057	ABCC5	3'UTR||intron	7	2.36942	9.95251
831019[gene=10057][PH=38][PH0=0.95][P=1.0e-100]	chr3	185199161	185199162	-	chr3	183716467	183716468	-	10057	ABCC5	intron	5	0.810979	3.40644
163106[gene=225][PH=26][PH0=0.47][P=1.6e-13]	chr12	38231519	38231528	-	chr12	39945252	39945261	-	225	ABCD2	3'UTR	5	0.525463	7.16228
163192[gene=225][PH=18][PH0=0.47][P=1.6e-13]	chr12	38232003	38232006	-	chr12	39945736	39945739	-	225	ABCD2	3'UTR	6	0.560609	7.64133
163224[gene=225][PH=31][PH0=0.47][P=1.6e-13]	chr12	38232122	38232128	-	chr12	39945855	39945861	-	225	ABCD2	3'UTR	6	0.749665	10.2182
163252[gene=225][PH=20][PH0=0.47][P=1.6e-13]	chr12	38232273	38232288	-	chr12	39946006	39946021	-	225	ABCD2	3'UTR	6	0.587049	8.00172
163378[gene=225][PH=78][PH0=0.47][P=1.6e-13]	chr12	38232994	38232999	-	chr12	39946727	39946732	-	225	ABCD2	3'UTR	6	1.71719	23.406
163447[gene=225][PH=25][PH0=0.47][P=1.6e-13]	chr12	38233173	38233188	-	chr12	39946906	39946921	-	225	ABCD2	3'UTR	5	0.661499	9.0165
163547[gene=225][PH=11][PH0=0.47][P=5.6e-08]	chr12	38233977	38233978	-	chr12	39947710	39947711	-	225	ABCD2	3'UTR	5	0.749998	10.2228
515629[gene=5825][PH=28][PH0=0.79][P=1.0e-100]	chr1	94708224	94708231	+	chr1	94935636	94935643	+	5825	ABCD3	intron	5	1.275	5.19398
515664[gene=5825][PH=15][PH0=0.79][P=3.2e-10]	chr1	94708716	94708740	+	chr1	94936128	94936152	+	5825	ABCD3	intron	5	0.866675	3.53058
515757[gene=5825][PH=12][PH0=0.79][P=1.4e-06]	chr1	94710612	94710616	+	chr1	94938024	94938028	+	5825	ABCD3	intron	6	0.43188	1.75935
515935[gene=5825][PH=20][PH0=0.79][P=1.0e-100]	chr1	94717287	94717289	+	chr1	94944699	94944701	+	5825	ABCD3	intron	5	1.06292	4.33003
516186[gene=5825][PH=10][PH0=0.79][P=2.4e-04]	chr1	94729357	94729367	+	chr1	94956769	94956779	+	5825	ABCD3	CDS	6	0.431524	1.7579
516445[gene=5825][PH=21][PH0=0.79][P=1.0e-100]	chr1	94752588	94752608	+	chr1	94980000	94980020	+	5825	ABCD3	intron	5	0.646386	2.63318
516542[gene=5825][PH=29][PH0=0.79][P=1.0e-100]	chr1	94755692	94755693	+	chr1	94983104	94983105	+	5825	ABCD3	3'UTR	6	0.698443	2.84525
516668[gene=5825][PH=79][PH0=0.79][P=1.0e-100]	chr1	94756383	94756388	+	chr1	94983795	94983800	+	5825	ABCD3	3'UTR	8	2.00492	8.16746
516737[gene=5825][PH=123][PH0=0.79][P=1.0e-100]	chr1	94756511	94756512	+	chr1	94983923	94983924	+	5825	ABCD3	3'UTR	8	2.70434	11.0167
538239[gene=6059][PH=138][PH0=1.24][P=1.0e-100]	chr4	146268850	146268851	+	chr4	146049400	146049401	+	6059	ABCE1	3'UTR	7	2.8324	23.9251
538328[gene=6059][PH=60][PH0=1.24][P=1.0e-100]	chr4	146269046	146269047	+	chr4	146049596	146049597	+	6059	ABCE1	3'UTR	8	1.60212	13.533
538407[gene=6059][PH=50][PH0=1.24][P=1.0e-100]	chr4	146269254	146269255	+	chr4	146049804	146049805	+	6059	ABCE1	3'UTR	7	1.04487	8.82597
538476[gene=6059][PH=28][PH0=1.24][P=1.0e-100]	chr4	146269615	146269617	+	chr4	146050165	146050167	+	6059	ABCE1	3'UTR	7	0.91768	7.75158
662646[gene=10061][PH=28][PH0=0.37][P=1.0e-100]	chr7	150541653	150541655	-	chr7	150910720	150910722	-	10061	ABCF2	3'UTR	5	0.452746	2.30239
976302[gene=55324][PH=302][PH0=2.62][P=1.0e-100]	chr3	185387713	185387714	+	chr3	183905019	183905020	+	55324	ABCF3	intron	8	6.62916	30.8189
976404[gene=55324][PH=26][PH0=2.62][P=1.0e-100]	chr3	185391097	185391101	+	chr3	183908403	183908407	+	55324	ABCF3	intron	6	1.05541	4.90661
976492[gene=55324][PH=35][PH0=2.62][P=1.0e-100]	chr3	185394313	185394319	+	chr3	183911619	183911625	+	55324	ABCF3	3'UTR	5	0.573772	2.66747
118961[gene=9619][PH=12][PH0=0.20][P=1.1e-16]	chr21	42520170	42520195	+	chr21	43647101	43647126	+	9619	ABCG1	intron	5	0.868455	5.86796
119255[gene=9619][PH=36][PH0=0.20][P=1.0e-100]	chr21	42589802	42589804	+	chr21	43716733	43716735	+	9619	ABCG1	3'UTR	5	0.38591	2.60751
119323[gene=9619][PH=49][PH0=0.20][P=1.0e-100]	chr21	42590070	42590072	+	chr21	43717001	43717003	+	9619	ABCG1	3'UTR	6	0.886452	5.98956
119440[gene=9619][PH=46][PH0=0.20][P=1.0e-100]	chr21	42590421	42590423	+	chr21	43717352	43717354	+	9619	ABCG1	3'UTR	5	1.15425	7.799
588875[gene=55347][PH=24][PH0=3.35][P=1.5e-09]	chr3	113187976	113187984	+	chr3	111705286	111705294	+	55347	ABHD10	intron	6	0.565316	3.87919
589037[gene=55347][PH=27][PH0=3.35][P=3.5e-12]	chr3	113193420	113193423	+	chr3	111710730	111710733	+	55347	ABHD10	3'UTR	5	0.480189	3.29506
589078[gene=55347][PH=16][PH0=3.35][P=1.7e-03]	chr3	113193583	113193584	+	chr3	111710893	111710894	+	55347	ABHD10	3'UTR	5	0.701361	4.81274
589171[gene=55347][PH=59][PH0=3.35][P=1.0e-100]	chr3	113193990	113193993	+	chr3	111711300	111711303	+	55347	ABHD10	3'UTR	6	1.17331	8.05124
589288[gene=55347][PH=141][PH0=3.35][P=1.0e-100]	chr3	113194203	113194205	+	chr3	111711513	111711515	+	55347	ABHD10	3'UTR	7	2.78721	19.1258
589471[gene=55347][PH=274][PH0=3.35][P=1.0e-100]	chr3	113194848	113194849	+	chr3	111712158	111712159	+	55347	ABHD10	3'UTR	8	5.80832	39.8566
72002[gene=26090][PH=13][PH0=0.31][P=1.2e-12]	chr20	25266682	25266696	-	chr20	25318682	25318696	-	26090	ABHD12	intron	5	0.493284	1.31549
72503[gene=26090][PH=23][PH0=0.31][P=4.6e-13]	chr20	25313385	25313387	-	chr20	25365385	25365387	-	26090	ABHD12	intron	5	0.54883	1.46362
322393[gene=84945][PH=50][PH0=2.99][P=1.0e-100]	chr13	107679690	107679693	+	chr13	108881689	108881692	+	84945	ABHD13	CDS	7	1.00634	17.2995
322488[gene=84945][PH=36][PH0=2.99][P=1.0e-100]	chr13	107679918	107679922	+	chr13	108881917	108881921	+	84945	ABHD13	CDS	5	1.03284	17.7551
322566[gene=84945][PH=66][PH0=2.99][P=1.0e-100]	chr13	107680133	107680138	+	chr13	108882132	108882137	+	84945	ABHD13	CDS	7	0.955107	16.4188
322621[gene=84945][PH=47][PH0=2.99][P=1.0e-100]	chr13	107680266	107680267	+	chr13	108882265	108882266	+	84945	ABHD13	CDS	8	1.34306	23.0879
322690[gene=84945][PH=31][PH0=2.99][P=1.0e-100]	chr13	107680603	107680605	+	chr13	108882602	108882604	+	84945	ABHD13	3'UTR	6	1.24542	21.4094
322796[gene=84945][PH=93][PH0=2.99][P=1.0e-100]	chr13	107681143	107681148	+	chr13	108883142	108883147	+	84945	ABHD13	3'UTR	7	1.87827	32.2884
322997[gene=84945][PH=33][PH0=2.99][P=1.0e-100]	chr13	107682578	107682581	+	chr13	108884577	108884580	+	84945	ABHD13	3'UTR	6	0.641708	11.0313
323215[gene=84945][PH=58][PH0=2.99][P=1.0e-100]	chr13	107684419	107684420	+	chr13	108886418	108886419	+	84945	ABHD13	3'UTR	6	1.12591	19.355
275633[gene=51104][PH=38][PH0=2.49][P=1.0e-100]	chr9	73670009	73670010	-	chr9	74480189	74480190	-	51104	ABHD17B	3'UTR	6	0.837976	6.35533
275713[gene=51104][PH=72][PH0=2.49][P=1.0e-100]	chr9	73670287	73670288	-	chr9	74480467	74480468	-	51104	ABHD17B	3'UTR	7	1.24525	9.44417
275806[gene=51104][PH=332][PH0=2.49][P=1.0e-100]	chr9	73670604	73670606	-	chr9	74480784	74480786	-	51104	ABHD17B	3'UTR	8	7.34731	55.723
276057[gene=51104][PH=14][PH0=2.49][P=4.0e-03]	chr9	73671083	73671086	-	chr9	74481263	74481266	-	51104	ABHD17B	3'UTR	6	0.882273	6.69128
276078[gene=51104][PH=15][PH0=2.49][P=7.3e-04]	chr9	73671139	73671143	-	chr9	74481319	74481323	-	51104	ABHD17B	3'UTR	5	0.595945	4.51973
276141[gene=51104][PH=128][PH0=2.49][P=1.0e-100]	chr9	73671295	73671297	-	chr9	74481475	74481477	-	51104	ABHD17B	3'UTR	8	3.2875	24.9329
276213[gene=51104][PH=232][PH0=2.49][P=1.0e-100]	chr9	73671488	73671490	-	chr9	74481668	74481670	-	51104	ABHD17B	3'UTR	8	4.80063	36.4086
276568[gene=51104][PH=32][PH0=2.49][P=1.0e-100]	chr9	73681335	73681354	-	chr9	74491515	74491534	-	51104	ABHD17B	intron	5	0.920547	6.98155
276687[gene=51104][PH=22][PH0=2.49][P=7.8e-10]	chr9	73684345	73684347	-	chr9	74494525	74494527	-	51104	ABHD17B	intron	5	0.517852	3.92746
277032[gene=51104][PH=74][PH0=2.49][P=1.0e-100]	chr9	73687406	73687408	-	chr9	74497586	74497588	-	51104	ABHD17B	intron	6	1.58815	12.0447
277132[gene=51104][PH=43][PH0=2.49][P=1.0e-100]	chr9	73688770	73688780	-	chr9	74498950	74498960	-	51104	ABHD17B	intron	5	0.785085	5.95419
277480[gene=51104][PH=46][PH0=2.49][P=1.0e-100]	chr9	73697279	73697281	-	chr9	74507459	74507461	-	51104	ABHD17B	intron	5	1.06224	8.05615
277993[gene=51104][PH=18][PH0=2.49][P=2.8e-06]	chr9	73711965	73711977	-	chr9	74522145	74522157	-	51104	ABHD17B	intron	5	0.271036	2.05557
339897[gene=58489][PH=55][PH0=0.35][P=1.0e-100]	chr15	78834250	78834251	+	chr15	81047195	81047196	+	58489	ABHD17C	3'UTR	6	1.29456	36.9987
339966[gene=58489][PH=38][PH0=0.35][P=1.0e-100]	chr15	78834547	78834554	+	chr15	81047492	81047499	+	58489	ABHD17C	3'UTR	5	0.430037	12.2905
340022[gene=58489][PH=23][PH0=0.35][P=1.0e-100]	chr15	78834755	78834765	+	chr15	81047700	81047710	+	58489	ABHD17C	3'UTR	7	0.921894	26.3478
340053[gene=58489][PH=17][PH0=0.35][P=1.0e-100]	chr15	78834871	78834876	+	chr15	81047816	81047821	+	58489	ABHD17C	3'UTR	5	0.975689	27.8853
379543[gene=11057][PH=17][PH0=2.03][P=2.3e-06]	chr15	87435590	87435593	+	chr15	89634586	89634589	+	11057	ABHD2	intron	5	0.451706	1.73324
379668[gene=11057][PH=14][PH0=2.03][P=8.9e-04]	chr15	87438159	87438175	+	chr15	89637155	89637171	+	11057	ABHD2	intron	5	0.573588	2.20092
379736[gene=11057][PH=90][PH0=2.03][P=1.0e-100]	chr15	87441120	87441122	+	chr15	89640116	89640118	+	11057	ABHD2	intron	6	1.98064	7.59993
379816[gene=11057][PH=60][PH0=2.03][P=1.0e-100]	chr15	87441798	87441802	+	chr15	89640794	89640798	+	11057	ABHD2	intron	5	1.1778	4.51934
379873[gene=11057][PH=24][PH0=2.03][P=2.7e-13]	chr15	87442026	87442034	+	chr15	89641022	89641030	+	11057	ABHD2	intron	5	0.679937	2.60899
380111[gene=11057][PH=13][PH0=2.03][P=5.6e-03]	chr15	87454304	87454310	+	chr15	89653300	89653306	+	11057	ABHD2	intron	5	0.342037	1.31243
380146[gene=11057][PH=19][PH0=2.03][P=3.1e-08]	chr15	87454721	87454723	+	chr15	89653717	89653719	+	11057	ABHD2	intron	5	0.623402	2.39206
380276[gene=11057][PH=48][PH0=2.03][P=1.0e-100]	chr15	87458727	87458728	+	chr15	89657723	89657724	+	11057	ABHD2	intron	6	0.843985	3.23846
380379[gene=11057][PH=17][PH0=2.03][P=2.3e-06]	chr15	87462420	87462431	+	chr15	89661416	89661427	+	11057	ABHD2	intron	5	0.501011	1.92243
380869[gene=11057][PH=52][PH0=2.03][P=1.0e-100]	chr15	87502941	87502958	+	chr15	89701937	89701954	+	11057	ABHD2	intron	5	1.16483	4.46958
381220[gene=11057][PH=36][PH0=2.03][P=1.0e-100]	chr15	87527445	87527447	+	chr15	89726441	89726443	+	11057	ABHD2	intron	5	0.686241	2.63318
381259[gene=11057][PH=17][PH0=2.03][P=2.3e-06]	chr15	87527549	87527558	+	chr15	89726545	89726554	+	11057	ABHD2	intron	5	0.591314	2.26893
381540[gene=11057][PH=126][PH0=2.03][P=1.0e-100]	chr15	87539990	87539993	+	chr15	89738986	89738989	+	11057	ABHD2	3'UTR	7	2.475	9.49684
381795[gene=11057][PH=107][PH0=2.03][P=1.0e-100]	chr15	87541019	87541020	+	chr15	89740015	89740016	+	11057	ABHD2	3'UTR	8	2.28135	8.75377
382045[gene=11057][PH=149][PH0=2.03][P=1.0e-100]	chr15	87541649	87541650	+	chr15	89740645	89740646	+	11057	ABHD2	3'UTR	7	2.87049	11.0144
382205[gene=11057][PH=34][PH0=2.03][P=1.0e-100]	chr15	87542323	87542327	+	chr15	89741319	89741323	+	11057	ABHD2	3'UTR	5	0.584725	2.24365
382339[gene=11057][PH=114][PH0=2.03][P=1.0e-100]	chr15	87542656	87542657	+	chr15	89741652	89741653	+	11057	ABHD2	3'UTR	7	1.81802	6.97594
382405[gene=11057][PH=31][PH0=2.03][P=1.0e-100]	chr15	87542779	87542781	+	chr15	89741775	89741777	+	11057	ABHD2	3'UTR	5	0.533622	2.04756
382466[gene=11057][PH=47][PH0=2.03][P=1.0e-100]	chr15	87542945	87542951	+	chr15	89741941	89741947	+	11057	ABHD2	3'UTR	6	0.990771	3.80169
382601[gene=11057][PH=254][PH0=2.03][P=1.0e-100]	chr15	87543496	87543497	+	chr15	89742492	89742493	+	11057	ABHD2	3'UTR	8	5.46983	20.9883
382679[gene=11057][PH=68][PH0=2.03][P=1.0e-100]	chr15	87543656	87543658	+	chr15	89742652	89742654	+	11057	ABHD2	3'UTR	6	1.32303	5.07659
382818[gene=11057][PH=16][PH0=2.03][P=1.8e-05]	chr15	87544381	87544392	+	chr15	89743377	89743388	+	11057	ABHD2	3'UTR	5	0.545777	2.0942
382885[gene=11057][PH=52][PH0=2.03][P=1.0e-100]	chr15	87544833	87544834	+	chr15	89743829	89743830	+	11057	ABHD2	3'UTR	6	0.98471	3.77844
383013[gene=11057][PH=131][PH0=2.03][P=1.0e-100]	chr15	87545526	87545527	+	chr15	89744522	89744523	+	11057	ABHD2	3'UTR	7	2.82172	10.8273
383102[gene=11057][PH=52][PH0=2.03][P=1.0e-100]	chr15	87545747	87545749	+	chr15	89744743	89744745	+	11057	ABHD2	3'UTR	6	1.26063	4.83717
383245[gene=11057][PH=508][PH0=2.03][P=1.0e-100]	chr15	87546231	87546232	+	chr15	89745227	89745228	+	11057	ABHD2	3'UTR	8	10.483	40.2246
383413[gene=11057][PH=305][PH0=2.03][P=1.0e-100]	chr15	87546481	87546484	+	chr15	89745477	89745480	+	11057	ABHD2	3'UTR	8	8.3601	32.0786
82004[gene=171586][PH=28][PH0=0.24][P=1.0e-100]	chr18	17485188	17485196	-	chr18	19231190	19231198	-	171586	ABHD3	3'UTR	6	0.968277	32.7666
82178[gene=171586][PH=30][PH0=0.24][P=1.0e-100]	chr18	17497616	17497624	-	chr18	19243618	19243626	-	171586	ABHD3	intron	5	1.01539	34.3608
342746[gene=57406][PH=72][PH0=0.69][P=1.0e-100]	chr3	58200301	58200302	+	chr3	58225261	58225262	+	57406	ABHD6	intron	8	2.51259	14.8348
342884[gene=57406][PH=20][PH0=0.69][P=1.0e-100]	chr3	58208335	58208341	+	chr3	58233295	58233301	+	57406	ABHD6	intron	5	0.551455	3.2559
343054[gene=57406][PH=15][PH0=0.69][P=2.3e-11]	chr3	58216236	58216249	+	chr3	58241196	58241209	+	57406	ABHD6	intron	5	0.88387	5.21854
343466[gene=57406][PH=34][PH0=0.69][P=1.0e-100]	chr3	58241044	58241049	+	chr3	58266004	58266009	+	57406	ABHD6	intron	5	0.793263	4.68358
343577[gene=57406][PH=15][PH0=0.69][P=2.3e-11]	chr3	58246790	58246795	+	chr3	58271750	58271755	+	57406	ABHD6	intron	5	0.703979	4.15643
343744[gene=57406][PH=62][PH0=0.69][P=1.0e-100]	chr3	58254910	58254911	+	chr3	58279870	58279871	+	57406	ABHD6	3'UTR	6	1.7147	10.1239
343835[gene=57406][PH=20][PH0=0.69][P=1.0e-100]	chr3	58255236	58255241	+	chr3	58280196	58280201	+	57406	ABHD6	3'UTR	6	0.555987	3.28266
129978[gene=10006][PH=24][PH0=1.30][P=2.7e-13]	chr10	27075979	27075983	-	chr10	27035973	27035977	-	10006	ABI1	3'UTR	6	0.534269	1.88667
130117[gene=10006][PH=31][PH0=1.30][P=2.7e-13]	chr10	27076717	27076718	-	chr10	27036711	27036712	-	10006	ABI1	3'UTR	5	0.639172	2.25711
130171[gene=10006][PH=38][PH0=1.30][P=2.7e-13]	chr10	27076873	27076877	-	chr10	27036867	27036871	-	10006	ABI1	3'UTR	7	1.11375	3.93298
130195[gene=10006][PH=11][PH0=1.30][P=3.0e-03]	chr10	27076967	27076968	-	chr10	27036961	27036962	-	10006	ABI1	3'UTR	6	0.575076	2.03077
130309[gene=10006][PH=63][PH0=1.30][P=2.7e-13]	chr10	27077256	27077259	-	chr10	27037250	27037253	-	10006	ABI1	3'UTR	6	2.03779	7.19606
130434[gene=10006][PH=243][PH0=1.30][P=2.7e-13]	chr10	27077495	27077496	-	chr10	27037489	27037490	-	10006	ABI1	3'UTR	7	5.04245	17.8065
130808[gene=10006][PH=75][PH0=1.30][P=2.7e-13]	chr10	27084817	27084819	-	chr10	27044811	27044813	-	10006	ABI1	intron	6	1.27307	4.49559
131163[gene=10006][PH=51][PH0=1.30][P=2.7e-13]	chr10	27088364	27088368	-	chr10	27048358	27048362	-	10006	ABI1	intron	6	1.07492	3.79587
131227[gene=10006][PH=27][PH0=1.30][P=2.7e-13]	chr10	27089015	27089027	-	chr10	27049009	27049021	-	10006	ABI1	intron	5	0.715527	2.52675
131463[gene=10006][PH=14][PH0=1.30][P=3.9e-06]	chr10	27094268	27094274	-	chr10	27054262	27054268	-	10006	ABI1	intron	5	0.498885	1.76172
131774[gene=10006][PH=36][PH0=1.30][P=2.7e-13]	chr10	27103885	27103889	-	chr10	27063879	27063883	-	10006	ABI1	intron	5	0.806027	2.84633
132073[gene=10006][PH=14][PH0=1.30][P=3.9e-06]	chr10	27118221	27118238	-	chr10	27078215	27078232	-	10006	ABI1	intron	5	0.3328	1.17522
132422[gene=10006][PH=18][PH0=1.30][P=2.0e-10]	chr10	27128890	27128894	-	chr10	27088884	27088888	-	10006	ABI1	intron	5	0.359202	1.26845
132943[gene=10006][PH=23][PH0=1.30][P=2.7e-13]	chr10	27143367	27143374	-	chr10	27103361	27103368	-	10006	ABI1	intron	6	0.580435	2.0497
133116[gene=10006][PH=17][PH0=1.30][P=2.6e-09]	chr10	27147568	27147572	-	chr10	27107562	27107566	-	10006	ABI1	intron	5	1.05592	3.72878
133260[gene=10006][PH=30][PH0=1.30][P=2.7e-13]	chr10	27149431	27149432	-	chr10	27109425	27109426	-	10006	ABI1	intron	7	0.923884	3.26252
133336[gene=10006][PH=39][PH0=1.30][P=2.7e-13]	chr10	27150228	27150235	-	chr10	27110222	27110229	-	10006	ABI1	intron	6	0.668	2.35891
935160[gene=10152][PH=32][PH0=4.71][P=6.5e-12]	chr2	203916422	203916438	+	chr2	204208177	204208193	+	10152	ABI2	intron	5	0.948524	2.19177
935276[gene=10152][PH=24][PH0=4.71][P=9.1e-06]	chr2	203919977	203919983	+	chr2	204211732	204211738	+	10152	ABI2	intron	6	0.772225	1.78439
935384[gene=10152][PH=41][PH0=4.71][P=1.0e-100]	chr2	203921883	203921888	+	chr2	204213638	204213643	+	10152	ABI2	intron	5	0.752114	1.73792
935489[gene=10152][PH=36][PH0=4.71][P=1.0e-100]	chr2	203923511	203923517	+	chr2	204215266	204215272	+	10152	ABI2	intron	5	0.972051	2.24613
935886[gene=10152][PH=36][PH0=4.71][P=1.0e-100]	chr2	203935461	203935466	+	chr2	204227216	204227221	+	10152	ABI2	intron	6	0.981145	2.26714
936227[gene=10152][PH=50][PH0=4.71][P=1.0e-100]	chr2	203940385	203940386	+	chr2	204232140	204232141	+	10152	ABI2	intron	5	0.93018	2.14938
936620[gene=10152][PH=53][PH0=4.71][P=1.0e-100]	chr2	203953512	203953514	+	chr2	204245267	204245269	+	10152	ABI2	intron	7	1.19774	2.76764
936767[gene=10152][PH=49][PH0=4.71][P=1.0e-100]	chr2	203955059	203955061	+	chr2	204246814	204246816	+	10152	ABI2	intron	7	1.34835	3.11565
936821[gene=10152][PH=32][PH0=4.71][P=6.5e-12]	chr2	203955304	203955312	+	chr2	204247059	204247067	+	10152	ABI2	intron	5	0.564136	1.30356
936924[gene=10152][PH=47][PH0=4.71][P=1.0e-100]	chr2	203956052	203956056	+	chr2	204247807	204247811	+	10152	ABI2	intron	8	1.4058	3.24841
937179[gene=10152][PH=52][PH0=4.71][P=1.0e-100]	chr2	203959416	203959418	+	chr2	204251171	204251173	+	10152	ABI2	intron	5	1.06201	2.454
937220[gene=10152][PH=36][PH0=4.71][P=1.0e-100]	chr2	203959610	203959616	+	chr2	204251365	204251371	+	10152	ABI2	intron	5	0.919133	2.12385
937372[gene=10152][PH=36][PH0=4.71][P=1.0e-100]	chr2	203961047	203961053	+	chr2	204252802	204252808	+	10152	ABI2	intron	5	0.838221	1.93689
937876[gene=10152][PH=38][PH0=4.71][P=1.0e-100]	chr2	203969622	203969628	+	chr2	204261377	204261383	+	10152	ABI2	intron	5	0.79923	1.84679
938213[gene=10152][PH=42][PH0=4.71][P=1.0e-100]	chr2	203974806	203974808	+	chr2	204266561	204266563	+	10152	ABI2	intron	5	1.0441	2.41262
938289[gene=10152][PH=26][PH0=4.71][P=3.4e-07]	chr2	203975348	203975368	+	chr2	204267103	204267123	+	10152	ABI2	intron	5	0.256305	0.592248
938690[gene=10152][PH=65][PH0=4.71][P=1.0e-100]	chr2	203983382	203983384	+	chr2	204275137	204275139	+	10152	ABI2	intron	6	1.24846	2.88484
938908[gene=10152][PH=51][PH0=4.71][P=1.0e-100]	chr2	203989253	203989257	+	chr2	204281008	204281012	+	10152	ABI2	intron	6	1.04017	2.40354
939331[gene=10152][PH=354][PH0=4.71][P=1.0e-100]	chr2	204000447	204000448	+	chr2	204292202	204292203	+	10152	ABI2	3'UTR	8	9.12291	21.0804
939526[gene=10152][PH=354][PH0=4.71][P=1.0e-100]	chr2	204000841	204000842	+	chr2	204292596	204292597	+	10152	ABI2	3'UTR	8	9.11287	21.0572
939822[gene=10152][PH=55][PH0=4.71][P=1.0e-100]	chr2	204001444	204001454	+	chr2	204293199	204293209	+	10152	ABI2	3'UTR	6	1.36459	3.15317
940100[gene=10152][PH=359][PH0=4.71][P=1.0e-100]	chr2	204002215	204002216	+	chr2	204293970	204293971	+	10152	ABI2	3'UTR	7	7.68091	17.7484
940439[gene=10152][PH=254][PH0=4.71][P=1.0e-100]	chr2	204003024	204003025	+	chr2	204294779	204294780	+	10152	ABI2	3'UTR	8	7.81403	18.056
940513[gene=10152][PH=71][PH0=4.71][P=1.0e-100]	chr2	204003153	204003155	+	chr2	204294908	204294910	+	10152	ABI2	3'UTR	7	1.80392	4.16833
940610[gene=10152][PH=24][PH0=4.71][P=9.1e-06]	chr2	204003346	204003351	+	chr2	204295101	204295106	+	10152	ABI2	3'UTR	5	0.502938	1.16214
940994[gene=10152][PH=726][PH0=4.71][P=1.0e-100]	chr2	204003946	204003947	+	chr2	204295701	204295702	+	10152	ABI2	3'UTR	8	17.5567	40.5685
941468[gene=10152][PH=199][PH0=4.71][P=1.0e-100]	chr2	204004620	204004622	+	chr2	204296375	204296377	+	10152	ABI2	3'UTR	8	4.81307	11.1216
941589[gene=10152][PH=72][PH0=4.71][P=1.0e-100]	chr2	204004846	204004848	+	chr2	204296601	204296603	+	10152	ABI2	3'UTR	6	1.37556	3.17853
941722[gene=10152][PH=253][PH0=4.71][P=1.0e-100]	chr2	204005081	204005083	+	chr2	204296836	204296838	+	10152	ABI2	3'UTR	7	6.03635	13.9483
436381[gene=25][PH=20][PH0=0.44][P=1.0e-100]	chr9	132602303	132602326	+	chr9	133612482	133612505	+	25	ABL1	intron	5	0.363162	2.96025
436513[gene=25][PH=26][PH0=0.44][P=1.0e-100]	chr9	132610290	132610309	+	chr9	133620469	133620488	+	25	ABL1	intron	5	0.927488	7.56025
437134[gene=25][PH=12][PH0=0.44][P=2.8e-09]	chr9	132667541	132667542	+	chr9	133677720	133677721	+	25	ABL1	intron	6	0.457531	3.72948
437406[gene=25][PH=7][PH0=0.44][P=9.5e-03]	chr9	132702164	132702173	+	chr9	133712343	133712352	+	25	ABL1	intron	5	0.223305	1.82023
437408[gene=25][PH=7][PH0=0.44][P=9.5e-03]	chr9	132702183	132702186	+	chr9	133712362	133712365	+	25	ABL1	intron	5	0.278498	2.27012
437790[gene=25][PH=26][PH0=0.44][P=1.0e-100]	chr9	132721127	132721132	+	chr9	133731306	133731311	+	25	ABL1	intron	5	0.811718	6.61657
437873[gene=25][PH=35][PH0=0.44][P=1.0e-100]	chr9	132722838	132722843	+	chr9	133733017	133733022	+	25	ABL1	intron	6	1.45278	11.8421
438026[gene=25][PH=19][PH0=0.44][P=1.0e-100]	chr9	132733151	132733164	+	chr9	133743330	133743343	+	25	ABL1	intron	6	0.772531	6.29714
438110[gene=25][PH=12][PH0=0.44][P=2.8e-09]	chr9	132741360	132741363	+	chr9	133751539	133751542	+	25	ABL1	intron	5	0.57463	4.68399
438138[gene=25][PH=26][PH0=0.44][P=1.0e-100]	chr9	132741621	132741639	+	chr9	133751800	133751818	+	25	ABL1	intron	5	0.444244	3.62118
438360[gene=25][PH=22][PH0=0.44][P=1.0e-100]	chr9	132752461	132752463	+	chr9	133762640	133762642	+	25	ABL1	3'UTR	5	0.671956	5.47733
438390[gene=25][PH=9][PH0=0.44][P=3.3e-05]	chr9	132752619	132752623	+	chr9	133762798	133762802	+	25	ABL1	3'UTR	7	0.763309	6.22197
438429[gene=25][PH=38][PH0=0.44][P=1.0e-100]	chr9	132752817	132752834	+	chr9	133762996	133763013	+	25	ABL1	3'UTR	5	0.80408	6.55431
742812[gene=27][PH=66][PH0=1.00][P=1.0e-100]	chr1	177335235	177335236	-	chr1	179068612	179068613	-	27	ABL2	3'UTR	6	1.30682	15.7047
743108[gene=27][PH=40][PH0=1.00][P=1.0e-100]	chr1	177338354	177338363	-	chr1	179071731	179071740	-	27	ABL2	3'UTR	6	1.01808	12.2347
743175[gene=27][PH=24][PH0=1.00][P=1.0e-100]	chr1	177338587	177338596	-	chr1	179071964	179071973	-	27	ABL2	3'UTR	5	0.801583	9.63299
743536[gene=27][PH=145][PH0=1.00][P=1.0e-100]	chr1	177341068	177341069	-	chr1	179074445	179074446	-	27	ABL2	3'UTR	6	2.52547	30.3497
743676[gene=27][PH=25][PH0=1.00][P=1.0e-100]	chr1	177341632	177341633	-	chr1	179075009	179075010	-	27	ABL2	3'UTR	5	0.456239	5.48283
743719[gene=27][PH=27][PH0=1.00][P=1.0e-100]	chr1	177341860	177341866	-	chr1	179075237	179075243	-	27	ABL2	3'UTR	6	0.746599	8.97222
743808[gene=27][PH=23][PH0=1.00][P=1.0e-100]	chr1	177342189	177342202	-	chr1	179075566	179075579	-	27	ABL2	3'UTR	6	0.658521	7.91375
744337[gene=27][PH=35][PH0=1.00][P=1.0e-100]	chr1	177367117	177367118	-	chr1	179100494	179100495	-	27	ABL2	CDS	5	0.467709	5.62067
745584[gene=27][PH=20][PH0=1.00][P=1.0e-100]	chr1	177433320	177433331	-	chr1	179166697	179166708	-	27	ABL2	intron	6	1.05486	12.6767
745870[gene=27][PH=32][PH0=1.00][P=1.0e-100]	chr1	177442192	177442197	-	chr1	179175569	179175574	-	27	ABL2	intron	5	0.682152	8.19774
745982[gene=27][PH=17][PH0=1.00][P=4.9e-11]	chr1	177444734	177444739	-	chr1	179178111	179178116	-	27	ABL2	intron	5	0.620503	7.45686
746024[gene=27][PH=27][PH0=1.00][P=1.0e-100]	chr1	177445526	177445535	-	chr1	179178903	179178912	-	27	ABL2	intron	5	0.50841	6.10979
746166[gene=27][PH=33][PH0=1.00][P=1.0e-100]	chr1	177447553	177447559	-	chr1	179180930	179180936	-	27	ABL2	intron	6	1.06197	12.7622
746470[gene=27][PH=40][PH0=1.00][P=1.0e-100]	chr1	177459446	177459451	-	chr1	179192823	179192828	-	27	ABL2	intron	5	1.08983	13.097
746633[gene=27][PH=27][PH0=1.00][P=1.0e-100]	chr1	177464101	177464108	-	chr1	179197478	179197485	-	27	ABL2	intron	5	0.861046	10.3476
524162[gene=3983][PH=148][PH0=0.80][P=1.0e-100]	chr10	116181198	116181201	-	chr10	116191208	116191211	-	3983	ABLIM1	3'UTR	8	3.22681	9.83247
524409[gene=3983][PH=249][PH0=0.80][P=1.0e-100]	chr10	116181718	116181719	-	chr10	116191728	116191729	-	3983	ABLIM1	3'UTR	7	4.19145	12.7718
524991[gene=3983][PH=18][PH0=0.80][P=1.0e-100]	chr10	116183361	116183363	-	chr10	116193371	116193373	-	3983	ABLIM1	3'UTR	5	0.362325	1.10405
525080[gene=3983][PH=45][PH0=0.80][P=1.0e-100]	chr10	116183717	116183718	-	chr10	116193727	116193728	-	3983	ABLIM1	3'UTR	7	1.05407	3.21188
525126[gene=3983][PH=28][PH0=0.80][P=1.0e-100]	chr10	116183870	116183886	-	chr10	116193880	116193896	-	3983	ABLIM1	3'UTR	6	0.9704	2.95692
525254[gene=3983][PH=11][PH0=0.80][P=7.0e-05]	chr10	116184354	116184359	-	chr10	116194364	116194369	-	3983	ABLIM1	3'UTR	5	0.400985	1.22185
525362[gene=3983][PH=265][PH0=0.80][P=1.0e-100]	chr10	116184785	116184786	-	chr10	116194795	116194796	-	3983	ABLIM1	3'UTR	8	6.10719	18.6093
525691[gene=3983][PH=499][PH0=0.80][P=1.0e-100]	chr10	116185700	116185701	-	chr10	116195710	116195711	-	3983	ABLIM1	3'UTR	8	9.4024	28.6502
526497[gene=3983][PH=96][PH0=0.80][P=1.0e-100]	chr10	116209005	116209009	-	chr10	116219015	116219019	-	3983	ABLIM1	intron	5	2.11601	6.44773
527567[gene=3983][PH=9][PH0=0.80][P=9.7e-03]	chr10	116274637	116274640	-	chr10	116284647	116284650	-	3983	ABLIM1	intron	5	0.301575	0.918935
528422[gene=3983][PH=19][PH0=0.80][P=1.0e-100]	chr10	116400308	116400313	-	chr10	116410318	116410323	-	3983	ABLIM1	intron	5	0.463532	1.41244
528930[gene=3983][PH=12][PH0=0.80][P=5.1e-06]	chr10	116448023	116448028	-	chr10	116458033	116458038	-	3983	ABLIM1	intron	5	0.471707	1.43734
529284[gene=3983][PH=16][PH0=0.80][P=6.4e-11]	chr10	116459333	116459350	-	chr10	116469343	116469360	-	3983	ABLIM1	intron	5	0.383321	1.16802
529604[gene=3983][PH=37][PH0=0.80][P=1.0e-100]	chr10	116477370	116477372	-	chr10	116487380	116487382	-	3983	ABLIM1	intron	5	0.801991	2.44376
529820[gene=3983][PH=40][PH0=0.80][P=1.0e-100]	chr10	116487066	116487076	-	chr10	116497076	116497086	-	3983	ABLIM1	intron	5	1.05809	3.22413
529944[gene=3983][PH=15][PH0=0.80][P=1.2e-09]	chr10	116490787	116490797	-	chr10	116500797	116500807	-	3983	ABLIM1	intron	5	0.537069	1.63651
530177[gene=3983][PH=30][PH0=0.80][P=1.0e-100]	chr10	116501034	116501040	-	chr10	116511044	116511050	-	3983	ABLIM1	intron	5	1.13902	3.47073
34820[gene=84448][PH=244][PH0=0.31][P=4.6e-13]	chr4	8018744	8018748	-	chr4	7967844	7967848	-	84448	ABLIM2	3'UTR	7	5.782	26.6804
34999[gene=84448][PH=16][PH0=0.31][P=4.6e-13]	chr4	8019082	8019083	-	chr4	7968182	7968183	-	84448	ABLIM2	3'UTR	6	0.498841	2.30185
35060[gene=84448][PH=25][PH0=0.31][P=4.6e-13]	chr4	8021758	8021763	-	chr4	7970858	7970863	-	84448	ABLIM2	intron	6	0.627641	2.89618
5975[gene=29][PH=109][PH0=1.03][P=1.0e-100]	chr17	853611	853612	-	chr17	906861	906862	-	29	ABR	3'UTR	8	2.83691	3.49236
6170[gene=29][PH=663][PH0=1.03][P=1.0e-100]	chr17	855222	855223	-	chr17	908472	908473	-	29	ABR	3'UTR	8	15.2045	18.7174
6473[gene=29][PH=1290][PH0=1.03][P=1.0e-100]	chr17	855688	855689	-	chr17	908938	908939	-	29	ABR	3'UTR	8	25.428	31.303
6932[gene=29][PH=113][PH0=1.03][P=1.0e-100]	chr17	875307	875313	-	chr17	928557	928563	-	29	ABR	intron	5	1.83932	2.26428
7530[gene=29][PH=39][PH0=1.03][P=1.0e-100]	chr17	979553	979557	-	chr17	1032803	1032807	-	29	ABR	intron	5	0.581705	0.716105
7704[gene=29][PH=16][PH0=1.03][P=1.6e-09]	chr17	994484	994486	-	chr17	1047734	1047736	-	29	ABR	intron	5	0.790235	0.972814
614790[gene=58527][PH=30][PH0=0.38][P=1.0e-100]	chr6	139405757	139405760	+	chr6	139364064	139364067	+	58527	ABRACL	3'UTR	6	0.892121	9.19846
614824[gene=58527][PH=35][PH0=0.38][P=1.0e-100]	chr6	139405931	139405933	+	chr6	139364238	139364240	+	58527	ABRACL	3'UTR	5	0.700465	7.22235
105759[gene=29777][PH=19][PH0=0.99][P=2.2e-14]	chr6	26708097	26708113	+	chr6	26600118	26600134	+	29777	ABT1	3'UTR	7	0.678005	18.3688
165640[gene=31][PH=27][PH0=0.60][P=1.0e-100]	chr17	32541131	32541134	-	chr17	35467018	35467021	-	31	ACACA	intron	5	0.720305	2.43859
165762[gene=31][PH=9][PH0=0.60][P=8.6e-04]	chr17	32546432	32546452	-	chr17	35472319	35472339	-	31	ACACA	intron	5	0.390388	1.32166
166256[gene=31][PH=30][PH0=0.60][P=1.0e-100]	chr17	32578975	32578979	-	chr17	35504862	35504866	-	31	ACACA	intron	5	0.680603	2.30418
166758[gene=31][PH=17][PH0=0.60][P=1.0e-100]	chr17	32606231	32606237	-	chr17	35532118	35532124	-	31	ACACA	intron	6	0.561344	1.90043
167248[gene=31][PH=11][PH0=0.60][P=3.5e-06]	chr17	32627124	32627126	-	chr17	35553011	35553013	-	31	ACACA	intron	5	0.501263	1.69702
167274[gene=31][PH=24][PH0=0.60][P=1.0e-100]	chr17	32627354	32627355	-	chr17	35553241	35553242	-	31	ACACA	intron	5	0.79935	2.70619
167382[gene=31][PH=57][PH0=0.60][P=1.0e-100]	chr17	32630302	32630305	-	chr17	35556189	35556192	-	31	ACACA	intron	5	1.05908	3.58552
167575[gene=31][PH=50][PH0=0.60][P=1.0e-100]	chr17	32634789	32634807	-	chr17	35560676	35560694	-	31	ACACA	intron	5	1.04017	3.5215
167741[gene=31][PH=37][PH0=0.60][P=1.0e-100]	chr17	32639067	32639068	-	chr17	35564954	35564955	-	31	ACACA	intron	5	0.690645	2.33817
167794[gene=31][PH=29][PH0=0.60][P=1.0e-100]	chr17	32639554	32639556	-	chr17	35565441	35565443	-	31	ACACA	intron	5	0.553209	1.87289
168012[gene=31][PH=32][PH0=0.60][P=1.0e-100]	chr17	32642460	32642462	-	chr17	35568347	35568349	-	31	ACACA	intron	6	0.992844	3.36127
168113[gene=31][PH=51][PH0=0.60][P=1.0e-100]	chr17	32643946	32643948	-	chr17	35569833	35569835	-	31	ACACA	intron	6	1.61058	5.4526
168177[gene=31][PH=41][PH0=0.60][P=1.0e-100]	chr17	32644386	32644387	-	chr17	35570273	35570274	-	31	ACACA	intron	6	1.20218	4.06996
168317[gene=31][PH=11][PH0=0.60][P=3.5e-06]	chr17	32647424	32647441	-	chr17	35573311	35573328	-	31	ACACA	intron	5	0.305078	1.03284
169105[gene=31][PH=31][PH0=0.60][P=1.0e-100]	chr17	32672227	32672236	-	chr17	35598114	35598123	-	31	ACACA	intron	5	0.64574	2.18615
169939[gene=31][PH=29][PH0=0.60][P=1.0e-100]	chr17	32720276	32720298	-	chr17	35646163	35646185	-	31	ACACA	intron	5	0.75552	2.55781
170434[gene=31][PH=20][PH0=0.60][P=1.0e-100]	chr17	32742729	32742732	-	chr17	35668616	35668619	-	31	ACACA	intron	5	0.340262	1.15195
170597[gene=31][PH=14][PH0=0.60][P=4.3e-10]	chr17	32748122	32748137	-	chr17	35674009	35674024	-	31	ACACA	intron	5	0.391807	1.32646
171394[gene=31][PH=17][PH0=0.60][P=1.0e-100]	chr17	32787929	32787937	-	chr17	35713816	35713824	-	31	ACACA	intron	5	0.434008	1.46933
566222[gene=32][PH=20][PH0=0.17][P=3.6e-13]	chr12	108189087	108189105	+	chr12	109704704	109704722	+	32	ACACB	3'UTR	5	0.678706	4.5417
581474[gene=80724][PH=14][PH0=0.20][P=1.0e-100]	chr12	110667774	110667789	+	chr12	112183391	112183406	+	80724	ACAD10	intron	5	0.54716	9.51393
637670[gene=84129][PH=15][PH0=0.50][P=4.9e-13]	chr3	133782086	133782100	-	chr3	132299396	132299410	-	84129	ACAD11	intron	5	0.497604	2.10936
637792[gene=84129][PH=9][PH0=0.50][P=6.0e-05]	chr3	133794557	133794564	-	chr3	132311867	132311874	-	84129	ACAD11	intron	5	0.541995	2.29753
638256[gene=84129][PH=12][PH0=0.50][P=7.6e-09]	chr3	133814959	133814981	-	chr3	132332269	132332291	-	84129	ACAD11	intron	5	0.345463	1.46443
538198[gene=27034][PH=11][PH0=1.34][P=4.2e-04]	chr11	133640542	133640553	+	chr11	134135332	134135343	+	27034	ACAD8	3'UTR	5	0.475737	2.83389
538272[gene=27034][PH=153][PH0=1.34][P=3.0e-14]	chr11	133640773	133640777	+	chr11	134135563	134135567	+	27034	ACAD8	3'UTR	8	4.16645	24.8189
665430[gene=28976][PH=53][PH0=0.51][P=1.7e-13]	chr3	130084623	130084625	+	chr3	128601933	128601935	+	28976	ACAD9	intron	8	1.28882	7.10242
665854[gene=28976][PH=22][PH0=0.51][P=1.7e-13]	chr3	130106856	130106872	+	chr3	128624166	128624182	+	28976	ACAD9	intron	6	0.874641	4.81995
405125[gene=34][PH=65][PH0=0.95][P=1.0e-100]	chr1	76001332	76001334	+	chr1	76228744	76228746	+	34	ACADM	3'UTR	7	1.47313	6.24703
405154[gene=34][PH=18][PH0=0.95][P=2.8e-13]	chr1	76001420	76001427	+	chr1	76228832	76228839	+	34	ACADM	3'UTR	6	0.534011	2.26455
405192[gene=34][PH=90][PH0=0.95][P=1.0e-100]	chr1	76001489	76001491	+	chr1	76228901	76228903	+	34	ACADM	3'UTR	7	1.66479	7.05977
405296[gene=34][PH=33][PH0=0.95][P=1.0e-100]	chr1	76001720	76001727	+	chr1	76229132	76229139	+	34	ACADM	3'UTR	5	0.508334	2.15566
602995[gene=36][PH=17][PH0=0.93][P=5.2e-12]	chr10	124769457	124769478	+	chr10	124779467	124779488	+	36	ACADSB	intron	6	0.519651	5.11009
603426[gene=36][PH=109][PH0=0.93][P=1.0e-100]	chr10	124803418	124803419	+	chr10	124813428	124813429	+	36	ACADSB	3'UTR	7	2.27573	22.3788
603466[gene=36][PH=16][PH0=0.93][P=9.0e-11]	chr10	124803505	124803507	+	chr10	124813515	124813517	+	36	ACADSB	3'UTR	5	0.338179	3.32555
603620[gene=36][PH=22][PH0=0.93][P=1.0e-100]	chr10	124804136	124804138	+	chr10	124814146	124814148	+	36	ACADSB	3'UTR	5	0.588414	5.78628
603826[gene=36][PH=51][PH0=0.93][P=1.0e-100]	chr10	124806320	124806321	+	chr10	124816330	124816331	+	36	ACADSB	3'UTR	5	0.583095	5.73397
603906[gene=36][PH=56][PH0=0.93][P=1.0e-100]	chr10	124806906	124806908	+	chr10	124816916	124816918	+	36	ACADSB	3'UTR	7	1.39328	13.7011
603991[gene=36][PH=15][PH0=0.93][P=1.5e-09]	chr10	124807160	124807161	+	chr10	124817170	124817171	+	36	ACADSB	3'UTR	6	0.418025	4.11072
878320[gene=23527][PH=40][PH0=1.24][P=8.1e-13]	chr3	196477706	196477708	-	chr3	194996417	194996419	-	23527	ACAP2	3'UTR	6	1.10225	5.54837
878378[gene=23527][PH=14][PH0=1.24][P=3.2e-06]	chr3	196477992	196477998	-	chr3	194996703	194996709	-	23527	ACAP2	3'UTR	6	0.339221	1.70753
878460[gene=23527][PH=30][PH0=1.24][P=8.1e-13]	chr3	196478647	196478648	-	chr3	194997358	194997359	-	23527	ACAP2	3'UTR	6	0.80533	4.05379
878709[gene=23527][PH=126][PH0=1.24][P=8.1e-13]	chr3	196480105	196480106	-	chr3	194998816	194998817	-	23527	ACAP2	3'UTR	7	3.38829	17.0556
878831[gene=23527][PH=22][PH0=1.24][P=8.1e-13]	chr3	196480806	196480810	-	chr3	194999517	194999521	-	23527	ACAP2	3'UTR	5	0.70687	3.55817
878869[gene=23527][PH=31][PH0=1.24][P=8.1e-13]	chr3	196480907	196480908	-	chr3	194999618	194999619	-	23527	ACAP2	3'UTR	5	0.657097	3.30763
878937[gene=23527][PH=16][PH0=1.24][P=2.4e-08]	chr3	196481447	196481448	-	chr3	195000158	195000159	-	23527	ACAP2	intron	6	0.447	2.25006
878974[gene=23527][PH=23][PH0=1.24][P=8.1e-13]	chr3	196481660	196481662	-	chr3	195000371	195000373	-	23527	ACAP2	intron	5	0.538976	2.71304
879085[gene=23527][PH=22][PH0=1.24][P=8.1e-13]	chr3	196482165	196482170	-	chr3	195000876	195000881	-	23527	ACAP2	intron	5	0.49439	2.48861
879242[gene=23527][PH=60][PH0=1.24][P=8.1e-13]	chr3	196483424	196483434	-	chr3	195002135	195002145	-	23527	ACAP2	intron	7	1.46245	7.36155
879293[gene=23527][PH=65][PH0=1.24][P=8.1e-13]	chr3	196483583	196483585	-	chr3	195002294	195002296	-	23527	ACAP2	intron	6	1.20701	6.07575
879430[gene=23527][PH=26][PH0=1.24][P=8.1e-13]	chr3	196484272	196484284	-	chr3	195002983	195002995	-	23527	ACAP2	intron	5	0.389741	1.96184
879632[gene=23527][PH=15][PH0=1.24][P=2.9e-07]	chr3	196485873	196485874	-	chr3	195004584	195004585	-	23527	ACAP2	intron	5	0.383983	1.93286
879719[gene=23527][PH=48][PH0=1.24][P=8.1e-13]	chr3	196486207	196486217	-	chr3	195004918	195004928	-	23527	ACAP2	intron	5	0.712302	3.58551
879953[gene=23527][PH=125][PH0=1.24][P=8.1e-13]	chr3	196487443	196487447	-	chr3	195006154	195006158	-	23527	ACAP2	intron	8	3.00277	15.1151
880005[gene=23527][PH=43][PH0=1.24][P=8.1e-13]	chr3	196487553	196487557	-	chr3	195006264	195006268	-	23527	ACAP2	intron	6	0.665827	3.35157
880168[gene=23527][PH=15][PH0=1.24][P=2.9e-07]	chr3	196492399	196492413	-	chr3	195011110	195011124	-	23527	ACAP2	intron	5	0.335083	1.68671
881094[gene=23527][PH=11][PH0=1.24][P=2.8e-03]	chr3	196525822	196525825	-	chr3	195044533	195044536	-	23527	ACAP2	intron	5	0.256305	1.29016
881136[gene=23527][PH=28][PH0=1.24][P=8.1e-13]	chr3	196526072	196526083	-	chr3	195044783	195044794	-	23527	ACAP2	intron	5	0.609114	3.0661
881174[gene=23527][PH=34][PH0=1.24][P=8.1e-13]	chr3	196526241	196526249	-	chr3	195044952	195044960	-	23527	ACAP2	intron	6	0.86095	4.33377
881331[gene=23527][PH=56][PH0=1.24][P=8.1e-13]	chr3	196527957	196527960	-	chr3	195046668	195046671	-	23527	ACAP2	intron	7	1.32123	6.65066
881526[gene=23527][PH=31][PH0=1.24][P=8.1e-13]	chr3	196536226	196536230	-	chr3	195054937	195054941	-	23527	ACAP2	intron	5	0.601501	3.02777
882132[gene=23527][PH=50][PH0=1.24][P=8.1e-13]	chr3	196552982	196552983	-	chr3	195071693	195071694	-	23527	ACAP2	intron	7	1.49705	7.53571
882411[gene=23527][PH=29][PH0=1.24][P=8.1e-13]	chr3	196563012	196563014	-	chr3	195081723	195081725	-	23527	ACAP2	intron	7	1.09283	5.501
883086[gene=23527][PH=21][PH0=1.24][P=8.1e-13]	chr3	196582314	196582318	-	chr3	195101025	195101029	-	23527	ACAP2	intron	6	0.985525	4.96084
883533[gene=23527][PH=38][PH0=1.24][P=8.1e-13]	chr3	196604423	196604425	-	chr3	195123134	195123136	-	23527	ACAP2	intron	6	1.09876	5.53081
883771[gene=23527][PH=28][PH0=1.24][P=8.1e-13]	chr3	196611454	196611455	-	chr3	195130165	195130166	-	23527	ACAP2	intron	6	0.73807	3.71523
393230[gene=38][PH=18][PH0=0.72][P=1.0e-100]	chr11	107499649	107499652	+	chr11	107994439	107994442	+	38	ACAT1	intron	7	0.772403	2.77666
393719[gene=38][PH=68][PH0=0.72][P=1.0e-100]	chr11	107523450	107523455	+	chr11	108018240	108018245	+	38	ACAT1	3'UTR	6	1.32059	4.74733
926540[gene=64746][PH=56][PH0=2.09][P=1.0e-13]	chr1	224399101	224399103	-	chr1	226332478	226332480	-	64746	ACBD3	3'UTR	6	1.44625	10.9446
926698[gene=64746][PH=191][PH0=2.09][P=1.0e-13]	chr1	224399449	224399450	-	chr1	226332826	226332827	-	64746	ACBD3	3'UTR	8	4.74221	35.8869
926956[gene=64746][PH=170][PH0=2.09][P=1.0e-13]	chr1	224399859	224399861	-	chr1	226333236	226333238	-	64746	ACBD3	3'UTR	8	4.51785	34.189
927127[gene=64746][PH=173][PH0=2.09][P=1.0e-13]	chr1	224400169	224400170	-	chr1	226333546	226333547	-	64746	ACBD3	3'UTR	7	2.79992	21.1885
927243[gene=64746][PH=20][PH0=2.09][P=2.1e-09]	chr1	224400519	224400522	-	chr1	226333896	226333899	-	64746	ACBD3	3'UTR	6	0.782977	5.92521
927354[gene=64746][PH=161][PH0=2.09][P=1.0e-13]	chr1	224400870	224400871	-	chr1	226334247	226334248	-	64746	ACBD3	3'UTR	7	2.8216	21.3525
927500[gene=64746][PH=25][PH0=2.09][P=1.0e-13]	chr1	224409353	224409356	-	chr1	226342730	226342733	-	64746	ACBD3	intron	5	0.815423	6.17074
140623[gene=91452][PH=116][PH0=1.33][P=1.0e-100]	chr10	27524671	27524674	-	chr10	27484665	27484668	-	91452	ACBD5	3'UTR	8	3.75189	15.6344
140781[gene=91452][PH=82][PH0=1.33][P=1.0e-100]	chr10	27525133	27525134	-	chr10	27485127	27485128	-	91452	ACBD5	3'UTR	6	1.62112	6.75534
140968[gene=91452][PH=148][PH0=1.33][P=1.0e-100]	chr10	27525592	27525593	-	chr10	27485586	27485587	-	91452	ACBD5	3'UTR	8	3.9806	16.5874
141047[gene=91452][PH=67][PH0=1.33][P=1.0e-100]	chr10	27525742	27525745	-	chr10	27485736	27485739	-	91452	ACBD5	3'UTR	6	1.24107	5.17164
141132[gene=91452][PH=37][PH0=1.33][P=1.0e-100]	chr10	27525962	27525963	-	chr10	27485956	27485957	-	91452	ACBD5	3'UTR	8	1.50835	6.28539
141197[gene=91452][PH=21][PH0=1.33][P=1.1e-13]	chr10	27526194	27526205	-	chr10	27486188	27486199	-	91452	ACBD5	3'UTR	5	0.596751	2.48671
141216[gene=91452][PH=16][PH0=1.33][P=1.8e-08]	chr10	27526254	27526255	-	chr10	27486248	27486249	-	91452	ACBD5	3'UTR	6	0.840997	3.5045
141566[gene=91452][PH=24][PH0=1.33][P=1.0e-100]	chr10	27552193	27552197	-	chr10	27512187	27512191	-	91452	ACBD5	intron	6	0.456533	1.90241
750250[gene=84320][PH=16][PH0=0.54][P=1.0e-100]	chr1	178583877	178583884	-	chr1	180317254	180317261	-	84320	ACBD6	intron	5	0.575719	1.77415
750974[gene=84320][PH=37][PH0=0.54][P=1.0e-100]	chr1	178615460	178615470	-	chr1	180348837	180348847	-	84320	ACBD6	intron	6	1.03448	3.18789
752237[gene=84320][PH=9][PH0=0.54][P=2.5e-04]	chr1	178668286	178668292	-	chr1	180401663	180401669	-	84320	ACBD6	intron	5	0.322537	0.993936
752311[gene=84320][PH=14][PH0=0.54][P=7.4e-11]	chr1	178672565	178672590	-	chr1	180405942	180405967	-	84320	ACBD6	intron	5	0.36669	1.13
753527[gene=84320][PH=26][PH0=0.54][P=1.0e-100]	chr1	178725131	178725132	-	chr1	180458508	180458509	-	84320	ACBD6	intron	7	0.792797	2.4431
753879[gene=84320][PH=24][PH0=0.54][P=1.0e-100]	chr1	178737676	178737677	-	chr1	180471053	180471054	-	84320	ACBD6	intron	6	0.716264	2.20726
67144[gene=414149][PH=37][PH0=1.75][P=1.0e-100]	chr10	15159095	15159096	-	chr10	15119089	15119090	-	414149	ACBD7	3'UTR	6	0.947985	4.27423
67211[gene=414149][PH=19][PH0=1.75][P=2.8e-10]	chr10	15159335	15159338	-	chr10	15119329	15119332	-	414149	ACBD7	3'UTR	5	0.528075	2.38096
67309[gene=414149][PH=133][PH0=1.75][P=1.0e-100]	chr10	15159876	15159877	-	chr10	15119870	15119871	-	414149	ACBD7	3'UTR	6	3.01616	13.5991
293721[gene=55331][PH=13][PH0=0.84][P=3.2e-07]	chr11	76264438	76264439	+	chr11	76586790	76586791	+	55331	ACER3	intron	5	0.621155	5.32901
294212[gene=55331][PH=16][PH0=0.84][P=7.1e-11]	chr11	76277654	76277662	+	chr11	76600006	76600014	+	55331	ACER3	intron	5	0.398346	3.41748
294309[gene=55331][PH=21][PH0=0.84][P=1.0e-100]	chr11	76278707	76278712	+	chr11	76601059	76601064	+	55331	ACER3	intron	6	0.976127	8.37438
294512[gene=55331][PH=11][PH0=0.84][P=5.9e-05]	chr11	76288346	76288365	+	chr11	76610698	76610717	+	55331	ACER3	intron	5	0.334688	2.87135
294626[gene=55331][PH=30][PH0=0.84][P=1.0e-100]	chr11	76295304	76295316	+	chr11	76617656	76617668	+	55331	ACER3	intron	5	0.836622	7.17753
295131[gene=55331][PH=11][PH0=0.84][P=5.9e-05]	chr11	76331331	76331356	+	chr11	76653683	76653708	+	55331	ACER3	intron	6	0.471653	4.0464
295267[gene=55331][PH=16][PH0=0.84][P=7.1e-11]	chr11	76333609	76333612	+	chr11	76655961	76655964	+	55331	ACER3	intron	6	0.680394	5.83723
295982[gene=55331][PH=10][PH0=0.84][P=6.9e-04]	chr11	76390327	76390336	+	chr11	76712679	76712688	+	55331	ACER3	intron	5	0.441113	3.78439
296012[gene=55331][PH=12][PH0=0.84][P=4.5e-06]	chr11	76391250	76391252	+	chr11	76713602	76713604	+	55331	ACER3	intron	5	0.38038	3.26335
296038[gene=55331][PH=10][PH0=0.84][P=6.9e-04]	chr11	76391912	76391924	+	chr11	76714264	76714276	+	55331	ACER3	intron	5	0.382419	3.28084
296195[gene=55331][PH=32][PH0=0.84][P=1.0e-100]	chr11	76393687	76393689	+	chr11	76716039	76716041	+	55331	ACER3	intron	5	0.691949	5.93636
296281[gene=55331][PH=14][PH0=0.84][P=2.1e-08]	chr11	76395947	76395950	+	chr11	76718299	76718302	+	55331	ACER3	intron	5	0.475291	4.07761
296389[gene=55331][PH=68][PH0=0.84][P=1.0e-100]	chr11	76403761	76403770	+	chr11	76726113	76726122	+	55331	ACER3	CDS	7	1.47823	12.682
296552[gene=55331][PH=115][PH0=0.84][P=1.0e-100]	chr11	76409351	76409352	+	chr11	76731703	76731704	+	55331	ACER3	3'UTR	8	2.0599	17.6722
296666[gene=55331][PH=34][PH0=0.84][P=1.0e-100]	chr11	76409933	76409936	+	chr11	76732285	76732288	+	55331	ACER3	3'UTR	5	0.480356	4.12107
296753[gene=55331][PH=27][PH0=0.84][P=1.0e-100]	chr11	76410316	76410321	+	chr11	76732668	76732673	+	55331	ACER3	3'UTR	5	0.596594	5.11829
296859[gene=55331][PH=56][PH0=0.84][P=1.0e-100]	chr11	76410711	76410712	+	chr11	76733063	76733064	+	55331	ACER3	3'UTR	8	1.71255	14.6923
296907[gene=55331][PH=50][PH0=0.84][P=1.0e-100]	chr11	76410819	76410820	+	chr11	76733171	76733172	+	55331	ACER3	3'UTR	8	1.89948	16.296
296989[gene=55331][PH=83][PH0=0.84][P=1.0e-100]	chr11	76411119	76411122	+	chr11	76733471	76733474	+	55331	ACER3	3'UTR	7	2.11739	18.1655
297052[gene=55331][PH=63][PH0=0.84][P=1.0e-100]	chr11	76411309	76411311	+	chr11	76733661	76733663	+	55331	ACER3	3'UTR	5	1.5845	13.5937
297178[gene=55331][PH=103][PH0=0.84][P=1.0e-100]	chr11	76411692	76411693	+	chr11	76734044	76734045	+	55331	ACER3	3'UTR	7	2.71062	23.2549
21091[gene=22985][PH=82][PH0=1.12][P=1.0e-100]	chr14	22597659	22597660	-	chr14	23527819	23527820	-	22985	ACIN1	3'UTR	6	1.53186	5.13418
21484[gene=22985][PH=47][PH0=1.12][P=1.0e-100]	chr14	22606176	22606180	-	chr14	23536336	23536340	-	22985	ACIN1	intron	8	1.60489	5.37895
21617[gene=22985][PH=17][PH0=1.12][P=7.8e-11]	chr14	22608221	22608233	-	chr14	23538381	23538393	-	22985	ACIN1	intron	5	0.274004	0.918351
21948[gene=22985][PH=12][PH0=1.12][P=2.3e-05]	chr14	22616010	22616025	-	chr14	23546170	23546185	-	22985	ACIN1	intron	5	0.457236	1.53247
196614[gene=47][PH=134][PH0=0.79][P=1.2e-13]	chr17	37277059	37277060	-	chr17	40023533	40023534	-	47	ACLY	3'UTR	7	3.47624	10.2689
196732[gene=47][PH=255][PH0=0.79][P=1.2e-13]	chr17	37277238	37277239	-	chr17	40023712	40023713	-	47	ACLY	3'UTR	8	6.1515	18.1716
452034[gene=57001][PH=19][PH0=0.35][P=1.6e-13]	chr7	96604280	96604284	+	chr7	96766344	96766348	+	57001	ACN9	intron	6	0.574042	26.7027
452475[gene=57001][PH=30][PH0=0.35][P=1.6e-13]	chr7	96648592	96648593	+	chr7	96810656	96810657	+	57001	ACN9	3'UTR	6	1.02414	47.6399
94244[gene=48][PH=36][PH0=0.25][P=1.0e-100]	chr9	32440741	32440746	+	chr9	32450741	32450746	+	48	ACO1	3'UTR	5	0.605878	4.02759
121916[gene=50][PH=11][PH0=1.09][P=2.7e-04]	chr22	40226656	40226670	+	chr22	41896710	41896724	+	50	ACO2	intron	5	0.400833	0.396186
122310[gene=50][PH=458][PH0=1.09][P=1.4e-13]	chr22	40254802	40254803	+	chr22	41924856	41924857	+	50	ACO2	3'UTR	8	10.6524	10.5289
46528[gene=23597][PH=66][PH0=0.33][P=1.9e-13]	chrX	23635780	23635783	-	chrX	23725859	23725862	-	23597	ACOT9	intron	6	1.83615	12.9879
379736[gene=51][PH=77][PH0=2.20][P=1.0e-100]	chr17	71449435	71449441	-	chr17	73937840	73937846	-	51	ACOX1	3'UTR	7	1.40992	9.00752
379928[gene=51][PH=32][PH0=2.20][P=1.0e-100]	chr17	71450120	71450123	-	chr17	73938525	73938528	-	51	ACOX1	3'UTR	6	1.97302	12.605
380127[gene=51][PH=182][PH0=2.20][P=1.0e-100]	chr17	71450895	71450897	-	chr17	73939300	73939302	-	51	ACOX1	3'UTR	6	3.94864	25.2266
380199[gene=51][PH=123][PH0=2.20][P=1.0e-100]	chr17	71451041	71451042	-	chr17	73939446	73939447	-	51	ACOX1	3'UTR	7	2.69846	17.2396
380317[gene=51][PH=19][PH0=2.20][P=4.0e-08]	chr17	71451296	71451301	-	chr17	73939701	73939706	-	51	ACOX1	3'UTR	6	0.593315	3.7905
380382[gene=51][PH=29][PH0=2.20][P=1.0e-100]	chr17	71451555	71451562	-	chr17	73939960	73939967	-	51	ACOX1	3'UTR	6	0.56859	3.63254
380441[gene=51][PH=43][PH0=2.20][P=1.0e-100]	chr17	71451908	71451909	-	chr17	73940313	73940314	-	51	ACOX1	3'UTR	6	1.18194	7.55101
380577[gene=51][PH=60][PH0=2.20][P=1.0e-100]	chr17	71453220	71453222	-	chr17	73941625	73941627	-	51	ACOX1	3'UTR	8	2.38141	15.2141
380641[gene=51][PH=28][PH0=2.20][P=1.0e-100]	chr17	71453383	71453385	-	chr17	73941788	73941790	-	51	ACOX1	3'UTR	6	1.38414	8.8428
380668[gene=51][PH=21][PH0=2.20][P=5.1e-10]	chr17	71453460	71453470	-	chr17	73941865	73941875	-	51	ACOX1	3'UTR	5	0.368718	2.35562
380736[gene=51][PH=24][PH0=2.20][P=4.5e-13]	chr17	71453821	71453822	-	chr17	73942226	73942227	-	51	ACOX1	3'UTR	6	0.801824	5.1226
380838[gene=51][PH=48][PH0=2.20][P=1.0e-100]	chr17	71454165	71454169	-	chr17	73942570	73942574	-	51	ACOX1	3'UTR	6	1.13076	7.22404
210[gene=52][PH=27][PH0=1.65][P=1.0e-100]	chr2	260855	260860	+	chr2	270855	270860	+	52	ACP1	intron	5	0.810531	3.35231
307[gene=52][PH=18][PH0=1.65][P=1.1e-09]	chr2	265074	265075	+	chr2	275074	275075	+	52	ACP1	intron	6	0.414	1.71228
486[gene=52][PH=32][PH0=1.65][P=1.0e-100]	chr2	267730	267736	+	chr2	277730	277736	+	52	ACP1	3'UTR	5	1.0594	4.38164
511[gene=52][PH=39][PH0=1.65][P=1.0e-100]	chr2	267803	267815	+	chr2	277803	277815	+	52	ACP1	3'UTR	6	0.502359	2.07773
615[gene=52][PH=50][PH0=1.65][P=1.0e-100]	chr2	268119	268121	+	chr2	278119	278121	+	52	ACP1	3'UTR	6	1.29996	5.37657
729526[gene=92370][PH=10][PH0=0.34][P=5.0e-08]	chr3	142446139	142446150	+	chr3	140963449	140963460	+	92370	ACPL2	intron	5	0.465286	5.42008
729782[gene=92370][PH=20][PH0=0.34][P=1.0e-100]	chr3	142469059	142469063	+	chr3	140986369	140986373	+	92370	ACPL2	intron	5	0.536958	6.25497
729817[gene=92370][PH=13][PH0=0.34][P=1.4e-12]	chr3	142470949	142470957	+	chr3	140988259	140988267	+	92370	ACPL2	intron	5	0.445046	5.18431
730122[gene=92370][PH=24][PH0=0.34][P=1.0e-100]	chr3	142495927	142495934	+	chr3	141013237	141013244	+	92370	ACPL2	3'UTR	6	1.0908	12.7066
730159[gene=92370][PH=36][PH0=0.34][P=1.0e-100]	chr3	142496099	142496108	+	chr3	141013409	141013418	+	92370	ACPL2	3'UTR	5	0.52895	6.1617
259365[gene=93953][PH=9][PH0=0.54][P=4.1e-05]	chrX	70725474	70725479	+	chrX	70808749	70808754	+	93953	ACRC	intron	5	0.507398	12.3765
369680[gene=23205][PH=24][PH0=0.24][P=1.0e-100]	chr15	76250609	76250619	-	chr15	78463554	78463564	-	23205	ACSBG1	3'UTR	5	0.654351	2.62457
369809[gene=23205][PH=22][PH0=0.24][P=1.0e-100]	chr15	76276469	76276470	-	chr15	78489414	78489415	-	23205	ACSBG1	intron	6	0.641034	2.57116
370022[gene=23205][PH=24][PH0=0.24][P=1.0e-100]	chr15	76302830	76302835	-	chr15	78515775	78515780	-	23205	ACSBG1	intron	5	0.618755	2.4818
776546[gene=2180][PH=13][PH0=0.51][P=2.6e-10]	chr4	185914078	185914079	-	chr4	185677084	185677085	-	2180	ACSL1	3'UTR	6	0.564544	2.29619
776714[gene=2180][PH=10][PH0=0.51][P=2.7e-06]	chr4	185918310	185918312	-	chr4	185681316	185681318	-	2180	ACSL1	intron	5	0.433919	1.76489
776831[gene=2180][PH=11][PH0=0.51][P=1.3e-07]	chr4	185925426	185925433	-	chr4	185688432	185688439	-	2180	ACSL1	intron	5	0.297108	1.20844
776925[gene=2180][PH=17][PH0=0.51][P=1.0e-100]	chr4	185928516	185928521	-	chr4	185691522	185691527	-	2180	ACSL1	intron	6	0.471119	1.9162
776957[gene=2180][PH=17][PH0=0.51][P=1.0e-100]	chr4	185928968	185928978	-	chr4	185691974	185691984	-	2180	ACSL1	intron	5	0.445958	1.81386
1041948[gene=2181][PH=76][PH0=2.83][P=8.0e-13]	chr2	223448029	223448037	+	chr2	223739785	223739793	+	2181	ACSL3	intron	5	1.19949	2.05745
1042559[gene=2181][PH=26][PH0=2.83][P=4.2e-12]	chr2	223463157	223463164	+	chr2	223754913	223754920	+	2181	ACSL3	intron	6	0.578509	0.9923
1042602[gene=2181][PH=58][PH0=2.83][P=8.0e-13]	chr2	223463492	223463493	+	chr2	223755248	223755249	+	2181	ACSL3	intron	5	0.99699	1.71011
1042831[gene=2181][PH=16][PH0=2.83][P=1.1e-03]	chr2	223467859	223467863	+	chr2	223759615	223759619	+	2181	ACSL3	intron	5	0.558124	0.957334
1043103[gene=2181][PH=38][PH0=2.83][P=8.0e-13]	chr2	223478827	223478833	+	chr2	223770583	223770589	+	2181	ACSL3	intron	7	1.08349	1.85848
1043294[gene=2181][PH=211][PH0=2.83][P=8.0e-13]	chr2	223481852	223481853	+	chr2	223773608	223773609	+	2181	ACSL3	CDS	8	5.26114	9.02429
1043345[gene=2181][PH=37][PH0=2.83][P=8.0e-13]	chr2	223481950	223481959	+	chr2	223773706	223773715	+	2181	ACSL3	CDS	5	0.809508	1.38853
1043537[gene=2181][PH=17][PH0=2.83][P=2.0e-04]	chr2	223486250	223486251	+	chr2	223778006	223778007	+	2181	ACSL3	intron	7	0.560454	0.961331
1043671[gene=2181][PH=149][PH0=2.83][P=8.0e-13]	chr2	223489323	223489329	+	chr2	223781079	223781085	+	2181	ACSL3	CDS	7	2.63465	4.51913
1043724[gene=2181][PH=26][PH0=2.83][P=4.2e-12]	chr2	223489431	223489442	+	chr2	223781187	223781198	+	2181	ACSL3	CDS	7	1.23336	2.11555
1044060[gene=2181][PH=16][PH0=2.83][P=1.1e-03]	chr2	223499986	223499994	+	chr2	223791742	223791750	+	2181	ACSL3	CDS	5	0.304036	0.521505
1044121[gene=2181][PH=28][PH0=2.83][P=8.0e-13]	chr2	223500813	223500820	+	chr2	223792569	223792576	+	2181	ACSL3	intron	6	0.662041	1.13558
1044393[gene=2181][PH=32][PH0=2.83][P=8.0e-13]	chr2	223508100	223508102	+	chr2	223799856	223799858	+	2181	ACSL3	intron	5	0.64699	1.10976
1044427[gene=2181][PH=36][PH0=2.83][P=8.0e-13]	chr2	223508335	223508342	+	chr2	223800091	223800098	+	2181	ACSL3	intron	6	1.01758	1.74543
1044696[gene=2181][PH=73][PH0=2.83][P=8.0e-13]	chr2	223511253	223511255	+	chr2	223803009	223803011	+	2181	ACSL3	intron	8	1.72131	2.95251
1044806[gene=2181][PH=40][PH0=2.83][P=8.0e-13]	chr2	223511971	223511976	+	chr2	223803727	223803732	+	2181	ACSL3	intron	7	1.4286	2.45044
1044998[gene=2181][PH=19][PH0=2.83][P=5.5e-06]	chr2	223514290	223514302	+	chr2	223806046	223806058	+	2181	ACSL3	intron	6	0.638027	1.09439
1045172[gene=2181][PH=333][PH0=2.83][P=8.0e-13]	chr2	223514810	223514816	+	chr2	223806566	223806572	+	2181	ACSL3	3'UTR	7	6.22074	10.6703
1045381[gene=2181][PH=92][PH0=2.83][P=8.0e-13]	chr2	223515177	223515178	+	chr2	223806933	223806934	+	2181	ACSL3	3'UTR	8	2.70108	4.63309
1045461[gene=2181][PH=38][PH0=2.83][P=8.0e-13]	chr2	223515382	223515383	+	chr2	223807138	223807139	+	2181	ACSL3	3'UTR	7	1.05124	1.80317
1045579[gene=2181][PH=98][PH0=2.83][P=8.0e-13]	chr2	223515628	223515629	+	chr2	223807384	223807385	+	2181	ACSL3	3'UTR	7	2.14623	3.68137
1045634[gene=2181][PH=18][PH0=2.83][P=3.5e-05]	chr2	223515748	223515750	+	chr2	223807504	223807506	+	2181	ACSL3	3'UTR	5	0.474749	0.814324
1045700[gene=2181][PH=51][PH0=2.83][P=8.0e-13]	chr2	223515900	223515903	+	chr2	223807656	223807659	+	2181	ACSL3	3'UTR	7	1.04046	1.78467
1045743[gene=2181][PH=33][PH0=2.83][P=8.0e-13]	chr2	223516006	223516009	+	chr2	223807762	223807765	+	2181	ACSL3	3'UTR	5	0.884232	1.5167
1045849[gene=2181][PH=48][PH0=2.83][P=8.0e-13]	chr2	223516260	223516262	+	chr2	223808016	223808018	+	2181	ACSL3	3'UTR	6	1.31291	2.25199
1045980[gene=2181][PH=106][PH0=2.83][P=8.0e-13]	chr2	223516580	223516583	+	chr2	223808336	223808339	+	2181	ACSL3	exon_unclassified	8	3.1358	5.37875
1046047[gene=2181][PH=26][PH0=2.83][P=4.2e-12]	chr2	223516741	223516746	+	chr2	223808497	223808502	+	2181	ACSL3	exon_unclassified	7	1.20226	2.06221
1046113[gene=2181][PH=39][PH0=2.83][P=8.0e-13]	chr2	223517016	223517017	+	chr2	223808772	223808773	+	2181	ACSL3	exon_unclassified	6	0.826614	1.41787
1046225[gene=2181][PH=45][PH0=2.83][P=8.0e-13]	chr2	223517267	223517269	+	chr2	223809023	223809025	+	2181	ACSL3	exon_unclassified	6	1.22365	2.09889
1046352[gene=2181][PH=156][PH0=2.83][P=8.0e-13]	chr2	223517480	223517483	+	chr2	223809236	223809239	+	2181	ACSL3	exon_unclassified	7	2.57819	4.42229
277727[gene=2182][PH=21][PH0=1.26][P=1.0e-100]	chrX	108771478	108771484	-	chrX	108884822	108884828	-	2182	ACSL4	3'UTR	5	0.531289	2.07872
277804[gene=2182][PH=144][PH0=1.26][P=1.0e-100]	chrX	108771649	108771650	-	chrX	108884993	108884994	-	2182	ACSL4	3'UTR	8	3.50898	13.7292
277879[gene=2182][PH=39][PH0=1.26][P=1.0e-100]	chrX	108771827	108771828	-	chrX	108885171	108885172	-	2182	ACSL4	3'UTR	7	1.04269	4.07962
278000[gene=2182][PH=110][PH0=1.26][P=1.0e-100]	chrX	108772108	108772109	-	chrX	108885452	108885453	-	2182	ACSL4	3'UTR	8	3.09981	12.1283
278210[gene=2182][PH=44][PH0=1.26][P=1.0e-100]	chrX	108772618	108772624	-	chrX	108885962	108885968	-	2182	ACSL4	3'UTR	6	0.685172	2.6808
278338[gene=2182][PH=207][PH0=1.26][P=1.0e-100]	chrX	108772857	108772858	-	chrX	108886201	108886202	-	2182	ACSL4	3'UTR	8	5.81767	22.7622
278464[gene=2182][PH=32][PH0=1.26][P=1.0e-100]	chrX	108773222	108773223	-	chrX	108886566	108886567	-	2182	ACSL4	3'UTR	6	0.718876	2.81267
278533[gene=2182][PH=12][PH0=1.26][P=2.0e-04]	chrX	108773626	108773627	-	chrX	108886970	108886971	-	2182	ACSL4	3'UTR	5	0.337149	1.31913
278583[gene=2182][PH=75][PH0=1.26][P=1.0e-100]	chrX	108773740	108773741	-	chrX	108887084	108887085	-	2182	ACSL4	3'UTR	5	1.54914	6.06115
278988[gene=2182][PH=15][PH0=1.26][P=1.9e-07]	chrX	108810981	108810994	-	chrX	108924325	108924338	-	2182	ACSL4	CDS	5	0.655919	2.56635
279087[gene=2182][PH=109][PH0=1.26][P=1.0e-100]	chrX	108813611	108813613	-	chrX	108926955	108926957	-	2182	ACSL4	intron	8	2.99925	11.7348
279352[gene=2182][PH=27][PH0=1.26][P=1.0e-100]	chrX	108824377	108824390	-	chrX	108937721	108937734	-	2182	ACSL4	intron	5	0.407045	1.5926
279897[gene=2182][PH=11][PH0=1.26][P=1.8e-03]	chrX	108847390	108847395	-	chrX	108960734	108960739	-	2182	ACSL4	intron	5	0.33511	1.31115
280043[gene=2182][PH=26][PH0=1.26][P=1.0e-100]	chrX	108851623	108851635	-	chrX	108964967	108964979	-	2182	ACSL4	intron	5	0.944696	3.69622
557073[gene=23305][PH=35][PH0=0.62][P=4.9e-13]	chr5	131313815	131313824	-	chr5	131285916	131285925	-	23305	ACSL6	3'UTR||intron	6	1.08922	2.53074
557167[gene=23305][PH=100][PH0=0.62][P=4.9e-13]	chr5	131314104	131314105	-	chr5	131286205	131286206	-	23305	ACSL6	3'UTR||intron	6	1.28911	2.99517
557225[gene=23305][PH=113][PH0=0.62][P=4.9e-13]	chr5	131314221	131314223	-	chr5	131286322	131286324	-	23305	ACSL6	3'UTR||intron	7	2.81069	6.53047
557421[gene=23305][PH=241][PH0=0.62][P=4.9e-13]	chr5	131314656	131314657	-	chr5	131286757	131286758	-	23305	ACSL6	3'UTR||intron	8	4.83591	11.2359
557521[gene=23305][PH=18][PH0=0.62][P=4.9e-13]	chr5	131314993	131314995	-	chr5	131287094	131287096	-	23305	ACSL6	3'UTR||intron	6	0.472683	1.09825
557589[gene=23305][PH=40][PH0=0.62][P=4.9e-13]	chr5	131315484	131315488	-	chr5	131287585	131287589	-	23305	ACSL6	3'UTR||intron	6	0.849794	1.97445
557682[gene=23305][PH=35][PH0=0.62][P=4.9e-13]	chr5	131315740	131315744	-	chr5	131287841	131287845	-	23305	ACSL6	3'UTR||intron	6	1.31638	3.05852
557750[gene=23305][PH=42][PH0=0.62][P=4.9e-13]	chr5	131315908	131315911	-	chr5	131288009	131288012	-	23305	ACSL6	3'UTR||intron	5	1.30308	3.02763
557887[gene=23305][PH=81][PH0=0.62][P=4.9e-13]	chr5	131316190	131316193	-	chr5	131288291	131288294	-	23305	ACSL6	3'UTR||intron	6	2.13319	4.95635
558197[gene=23305][PH=198][PH0=0.62][P=4.9e-13]	chr5	131317203	131317204	-	chr5	131289304	131289305	-	23305	ACSL6	3'UTR	8	5.98647	13.9092
558333[gene=23305][PH=86][PH0=0.62][P=4.9e-13]	chr5	131317633	131317634	-	chr5	131289734	131289735	-	23305	ACSL6	3'UTR	6	2.48028	5.76277
558609[gene=23305][PH=12][PH0=0.62][P=1.9e-07]	chr5	131338626	131338629	-	chr5	131310727	131310730	-	23305	ACSL6	intron	5	0.355904	0.826923
558709[gene=23305][PH=35][PH0=0.62][P=4.9e-13]	chr5	131340157	131340158	-	chr5	131312258	131312259	-	23305	ACSL6	intron	6	0.845271	1.96394
558842[gene=23305][PH=43][PH0=0.62][P=4.9e-13]	chr5	131344925	131344927	-	chr5	131317026	131317028	-	23305	ACSL6	intron	6	2.05052	4.76426
558960[gene=23305][PH=27][PH0=0.62][P=4.9e-13]	chr5	131357079	131357082	-	chr5	131329180	131329183	-	23305	ACSL6	intron	5	0.348276	0.809198
70811[gene=84532][PH=25][PH0=0.33][P=1.0e-100]	chr20	24935967	24935974	-	chr20	24987967	24987974	-	84532	ACSS1	3'UTR	6	1.40625	10.1021
70910[gene=84532][PH=57][PH0=0.33][P=1.0e-100]	chr20	24950991	24951007	-	chr20	25002991	25003007	-	84532	ACSS1	intron	6	1.96606	14.1236
71007[gene=84532][PH=35][PH0=0.33][P=1.0e-100]	chr20	24956422	24956427	-	chr20	25008422	25008427	-	84532	ACSS1	intron	7	1.42414	10.2306
71110[gene=84532][PH=28][PH0=0.33][P=1.0e-100]	chr20	24957636	24957642	-	chr20	25009636	25009642	-	84532	ACSS1	intron	5	0.744055	5.34507
163885[gene=55902][PH=75][PH0=0.40][P=1.0e-100]	chr20	32935406	32935410	+	chr20	33471745	33471749	+	55902	ACSS2	intron	7	2.38912	14.7239
466197[gene=79611][PH=9][PH0=0.08][P=1.1e-11]	chr12	80061276	80061277	+	chr12	81537145	81537146	+	79611	ACSS3	intron	6	0.315609	2.82141
14906[gene=60][PH=4454][PH0=364.36][P=1.3e-10]	chr7	5533454	5533455	-	chr7	5566928	5566929	-	60	ACTB	3'UTR	8	123.474	30.229
15083[gene=60][PH=1708][PH0=364.36][P=1.3e-10]	chr7	5533635	5533636	-	chr7	5567109	5567110	-	60	ACTB	3'UTR	8	36.2512	8.87506
15236[gene=60][PH=12893][PH0=364.36][P=1.3e-10]	chr7	5533794	5533795	-	chr7	5567268	5567269	-	60	ACTB	3'UTR	8	429.483	105.146
15424[gene=60][PH=750][PH0=364.36][P=1.3e-10]	chr7	5533995	5533996	-	chr7	5567469	5567470	-	60	ACTB	CDS	6	17.6701	4.326
406456[gene=71][PH=1096][PH0=94.55][P=4.1e-12]	chr17	77091712	77091713	-	chr17	79477117	79477118	-	71	ACTG1	3'UTR	8	34.7745	17.2385
406679[gene=71][PH=1005][PH0=94.55][P=4.1e-12]	chr17	77091958	77091959	-	chr17	79477363	79477364	-	71	ACTG1	3'UTR	7	24.364	12.0778
406903[gene=71][PH=156][PH0=94.55][P=6.8e-06]	chr17	77092207	77092209	-	chr17	79477612	79477614	-	71	ACTG1	3'UTR	6	3.26721	1.61963
238168[gene=87][PH=42][PH0=0.44][P=1.0e-100]	chr14	68410792	68410793	-	chr14	69341039	69341040	-	87	ACTN1	3'UTR	8	1.22813	3.95216
238246[gene=87][PH=243][PH0=0.44][P=1.0e-100]	chr14	68410962	68410964	-	chr14	69341209	69341211	-	87	ACTN1	3'UTR	8	5.72747	18.4311
1065562[gene=88][PH=21][PH0=0.55][P=1.0e-100]	chr1	234952081	234952084	+	chr1	236885458	236885461	+	88	ACTN2	intron	5	0.328155	1.4203
1065903[gene=88][PH=17][PH0=0.55][P=1.0e-100]	chr1	234964429	234964442	+	chr1	236897806	236897819	+	88	ACTN2	CDS||5'UTR	5	0.450665	1.95053
1066481[gene=88][PH=72][PH0=0.55][P=1.0e-100]	chr1	234993773	234993778	+	chr1	236927150	236927155	+	88	ACTN2	3'UTR	6	1.51854	6.57242
175109[gene=81][PH=40][PH0=1.00][P=1.0e-100]	chr19	43834217	43834224	+	chr19	39142377	39142384	+	81	ACTN4	intron	6	1.01037	1.85639
175234[gene=81][PH=21][PH0=1.00][P=1.0e-100]	chr19	43838589	43838595	+	chr19	39146749	39146755	+	81	ACTN4	intron	6	0.705249	1.29578
175286[gene=81][PH=10][PH0=1.00][P=1.6e-03]	chr19	43839454	43839474	+	chr19	39147614	39147634	+	81	ACTN4	intron	5	0.551989	1.01419
175385[gene=81][PH=14][PH0=1.00][P=9.3e-08]	chr19	43842398	43842424	+	chr19	39150558	39150584	+	81	ACTN4	intron	6	0.501658	0.921714
175417[gene=81][PH=35][PH0=1.00][P=1.0e-100]	chr19	43842872	43842873	+	chr19	39151032	39151033	+	81	ACTN4	intron	7	0.926446	1.70219
175606[gene=81][PH=46][PH0=1.00][P=1.0e-100]	chr19	43855059	43855060	+	chr19	39163219	39163220	+	81	ACTN4	intron	7	1.38217	2.53951
175669[gene=81][PH=10][PH0=1.00][P=1.6e-03]	chr19	43857881	43857891	+	chr19	39166041	39166051	+	81	ACTN4	intron	5	0.286845	0.52703
175708[gene=81][PH=34][PH0=1.00][P=1.0e-100]	chr19	43860223	43860228	+	chr19	39168383	39168388	+	81	ACTN4	intron	6	0.783302	1.43919
175783[gene=81][PH=18][PH0=1.00][P=1.4e-12]	chr19	43864317	43864332	+	chr19	39172477	39172492	+	81	ACTN4	intron	6	0.514981	0.946194
176282[gene=81][PH=42][PH0=1.00][P=1.0e-100]	chr19	43912685	43912691	+	chr19	39220845	39220851	+	81	ACTN4	3'UTR	7	1.3808	2.53699
176413[gene=81][PH=643][PH0=1.00][P=1.0e-100]	chr19	43912936	43912937	+	chr19	39221096	39221097	+	81	ACTN4	3'UTR	8	15.035	27.6243
180389[gene=55860][PH=56][PH0=1.25][P=1.0e-100]	chr14	57751668	57751673	+	chr14	58681915	58681920	+	55860	ACTR10	intron	6	1.74468	6.64284
180527[gene=55860][PH=38][PH0=1.25][P=1.0e-100]	chr14	57753147	57753150	+	chr14	58683394	58683397	+	55860	ACTR10	intron	5	0.637432	2.42701
181035[gene=55860][PH=42][PH0=1.25][P=1.0e-100]	chr14	57771094	57771103	+	chr14	58701341	58701350	+	55860	ACTR10	3'UTR	6	1.16402	4.432
181090[gene=55860][PH=247][PH0=1.25][P=1.0e-100]	chr14	57771182	57771183	+	chr14	58701429	58701430	+	55860	ACTR10	3'UTR	7	6.27025	23.8738
496274[gene=10121][PH=184][PH0=1.53][P=1.0e-100]	chr10	104229827	104229828	-	chr10	104239837	104239838	-	10121	ACTR1A	3'UTR	7	3.52207	5.44928
496365[gene=10121][PH=88][PH0=1.53][P=1.0e-100]	chr10	104230098	104230099	-	chr10	104240108	104240109	-	10121	ACTR1A	3'UTR	7	1.97672	3.05833
496540[gene=10121][PH=40][PH0=1.53][P=1.0e-100]	chr10	104233614	104233616	-	chr10	104243624	104243626	-	10121	ACTR1A	intron	6	1.222	1.89066
274692[gene=10097][PH=34][PH0=9.65][P=1.5e-05]	chr2	65345741	65345743	+	chr2	65492237	65492239	+	10097	ACTR2	CDS	5	0.769533	1.90693
274705[gene=10097][PH=30][PH0=9.65][P=1.6e-03]	chr2	65345790	65345791	+	chr2	65492286	65492287	+	10097	ACTR2	CDS	5	0.532987	1.32076
274894[gene=10097][PH=417][PH0=9.65][P=2.2e-12]	chr2	65349444	65349445	+	chr2	65495940	65495941	+	10097	ACTR2	3'UTR	7	9.18196	22.7532
275154[gene=10097][PH=103][PH0=9.65][P=2.2e-12]	chr2	65349821	65349823	+	chr2	65496317	65496319	+	10097	ACTR2	3'UTR	7	3.03247	7.51458
275304[gene=10097][PH=513][PH0=9.65][P=2.2e-12]	chr2	65350047	65350048	+	chr2	65496543	65496544	+	10097	ACTR2	3'UTR	8	14.5837	36.1388
275562[gene=10097][PH=2507][PH0=9.65][P=2.2e-12]	chr2	65350483	65350484	+	chr2	65496979	65496980	+	10097	ACTR2	3'UTR	8	72.6618	180.058
276154[gene=10097][PH=339][PH0=9.65][P=2.2e-12]	chr2	65351344	65351345	+	chr2	65497840	65497841	+	10097	ACTR2	3'UTR	8	8.42587	20.8796
276398[gene=10097][PH=412][PH0=9.65][P=2.2e-12]	chr2	65351745	65351746	+	chr2	65498241	65498242	+	10097	ACTR2	3'UTR	7	11.0834	27.4649
276476[gene=10097][PH=63][PH0=9.65][P=2.2e-12]	chr2	65351847	65351850	+	chr2	65498343	65498346	+	10097	ACTR2	3'UTR	5	0.833966	2.0666
455906[gene=10096][PH=44][PH0=1.77][P=4.9e-13]	chr2	114367338	114367341	+	chr2	114650868	114650871	+	10096	ACTR3	intron	6	0.960348	2.27325
456009[gene=10096][PH=30][PH0=1.77][P=4.9e-13]	chr2	114369919	114369923	+	chr2	114653449	114653453	+	10096	ACTR3	intron	6	0.73916	1.74968
456377[gene=10096][PH=29][PH0=1.77][P=4.9e-13]	chr2	114383668	114383686	+	chr2	114667198	114667216	+	10096	ACTR3	intron	5	0.759426	1.79765
456784[gene=10096][PH=22][PH0=1.77][P=1.8e-12]	chr2	114395371	114395377	+	chr2	114678901	114678907	+	10096	ACTR3	intron	5	0.489846	1.15952
456848[gene=10096][PH=12][PH0=1.77][P=5.0e-03]	chr2	114397307	114397325	+	chr2	114680837	114680855	+	10096	ACTR3	intron	5	0.429301	1.0162
456871[gene=10096][PH=28][PH0=1.77][P=4.9e-13]	chr2	114397385	114397388	+	chr2	114680915	114680918	+	10096	ACTR3	intron	5	0.552983	1.30897
457020[gene=10096][PH=22][PH0=1.77][P=1.8e-12]	chr2	114401429	114401431	+	chr2	114684959	114684961	+	10096	ACTR3	CDS	5	0.630354	1.49212
457399[gene=10096][PH=17][PH0=1.77][P=1.7e-07]	chr2	114408302	114408303	+	chr2	114691832	114691833	+	10096	ACTR3	intron	5	0.51077	1.20905
457603[gene=10096][PH=12][PH0=1.77][P=5.0e-03]	chr2	114412073	114412083	+	chr2	114695603	114695613	+	10096	ACTR3	intron	5	0.595692	1.41007
457869[gene=10096][PH=16][PH0=1.77][P=1.6e-06]	chr2	114419693	114419700	+	chr2	114703223	114703230	+	10096	ACTR3	intron	5	0.29414	0.696263
458383[gene=10096][PH=26][PH0=1.77][P=4.9e-13]	chr2	114430429	114430432	+	chr2	114713959	114713962	+	10096	ACTR3	intron	6	1.09713	2.59703
458442[gene=10096][PH=27][PH0=1.77][P=4.9e-13]	chr2	114431560	114431565	+	chr2	114715090	114715095	+	10096	ACTR3	3'UTR	6	0.660814	1.56422
458494[gene=10096][PH=96][PH0=1.77][P=4.9e-13]	chr2	114431669	114431670	+	chr2	114715199	114715200	+	10096	ACTR3	3'UTR	7	2.60115	6.15722
458608[gene=10096][PH=87][PH0=1.77][P=4.9e-13]	chr2	114431891	114431892	+	chr2	114715421	114715422	+	10096	ACTR3	3'UTR	6	1.58765	3.75815
458694[gene=10096][PH=105][PH0=1.77][P=4.9e-13]	chr2	114432071	114432073	+	chr2	114715601	114715603	+	10096	ACTR3	3'UTR	6	2.18426	5.17039
458937[gene=10096][PH=97][PH0=1.77][P=4.9e-13]	chr2	114432520	114432521	+	chr2	114716050	114716051	+	10096	ACTR3	3'UTR	8	2.34082	5.54099
730066[gene=57180][PH=11][PH0=0.66][P=3.0e-06]	chr7	152096446	152096456	+	chr7	152465513	152465523	+	57180	ACTR3B	intron	5	0.495826	2.39298
730090[gene=57180][PH=18][PH0=0.66][P=4.6e-13]	chr7	152097476	152097497	+	chr7	152466543	152466564	+	57180	ACTR3B	intron	7	0.760617	3.67093
730759[gene=57180][PH=68][PH0=0.66][P=4.6e-13]	chr7	152153341	152153356	+	chr7	152522408	152522423	+	57180	ACTR3B	intron	5	0.93724	4.52336
731235[gene=57180][PH=428][PH0=0.66][P=4.6e-13]	chr7	152183280	152183282	+	chr7	152552347	152552349	+	57180	ACTR3B	3'UTR	8	11.7703	56.8065
526419[gene=64431][PH=123][PH0=1.32][P=1.1e-13]	chr12	99142021	99142023	+	chr12	100617890	100617892	+	64431	ACTR6	3'UTR	8	3.02435	12.0925
240794[gene=93973][PH=57][PH0=0.95][P=1.0e-100]	chr3	53877245	53877246	-	chr3	53902205	53902206	-	93973	ACTR8	3'UTR	6	1.02746	7.63646
283445[gene=91][PH=56][PH0=0.89][P=1.0e-100]	chr12	50675621	50675622	+	chr12	52389354	52389355	+	91	ACVR1B	3'UTR	7	1.62304	14.788
283645[gene=91][PH=47][PH0=0.89][P=1.0e-100]	chr12	50676417	50676418	+	chr12	52390150	52390151	+	91	ACVR1B	3'UTR	6	0.793403	7.22892
283749[gene=91][PH=100][PH0=0.89][P=1.0e-100]	chr12	50676974	50676975	+	chr12	52390707	52390708	+	91	ACVR1B	3'UTR	7	2.03487	18.5403
762090[gene=130399][PH=83][PH0=0.61][P=1.0e-100]	chr2	158092237	158092244	-	chr2	158383991	158383998	-	130399	ACVR1C	3'UTR	6	1.47404	41.579
762130[gene=130399][PH=14][PH0=0.61][P=1.9e-10]	chr2	158092417	158092433	-	chr2	158384171	158384187	-	130399	ACVR1C	3'UTR	5	0.406871	11.4768
762324[gene=130399][PH=50][PH0=0.61][P=1.0e-100]	chr2	158093480	158093484	-	chr2	158385234	158385238	-	130399	ACVR1C	3'UTR	8	1.65715	46.7439
762348[gene=130399][PH=11][PH0=0.61][P=1.4e-06]	chr2	158093568	158093569	-	chr2	158385322	158385323	-	130399	ACVR1C	3'UTR	5	0.55093	15.5403
762461[gene=130399][PH=15][PH0=0.61][P=8.3e-12]	chr2	158094454	158094456	-	chr2	158386208	158386210	-	130399	ACVR1C	3'UTR	5	0.739255	20.8525
762603[gene=130399][PH=30][PH0=0.61][P=1.0e-100]	chr2	158095507	158095517	-	chr2	158387261	158387271	-	130399	ACVR1C	3'UTR	7	0.624869	17.626
762858[gene=130399][PH=25][PH0=0.61][P=1.0e-100]	chr2	158097097	158097100	-	chr2	158388851	158388854	-	130399	ACVR1C	3'UTR	7	0.93228	26.2973
762995[gene=130399][PH=19][PH0=0.61][P=1.0e-100]	chr2	158098209	158098221	-	chr2	158389963	158389975	-	130399	ACVR1C	3'UTR	7	0.850104	23.9793
763065[gene=130399][PH=43][PH0=0.61][P=1.0e-100]	chr2	158098458	158098461	-	chr2	158390212	158390215	-	130399	ACVR1C	3'UTR	5	1.09875	30.993
763116[gene=130399][PH=54][PH0=0.61][P=1.0e-100]	chr2	158098596	158098599	-	chr2	158390350	158390353	-	130399	ACVR1C	3'UTR	7	1.64401	46.3734
590013[gene=92][PH=81][PH0=1.14][P=4.1e-13]	chr2	148318937	148318940	+	chr2	148602467	148602470	+	92	ACVR2A	intron	7	1.19277	11.8405
590086[gene=92][PH=37][PH0=1.14][P=4.1e-13]	chr2	148319110	148319115	+	chr2	148602640	148602645	+	92	ACVR2A	5'UTR	6	0.624886	6.20316
590626[gene=92][PH=14][PH0=1.14][P=5.7e-07]	chr2	148339052	148339069	+	chr2	148622582	148622599	+	92	ACVR2A	intron	5	0.326202	3.23817
590980[gene=92][PH=34][PH0=1.14][P=4.1e-13]	chr2	148353166	148353180	+	chr2	148636696	148636710	+	92	ACVR2A	intron	5	0.6533	6.48523
591490[gene=92][PH=17][PH0=1.14][P=2.6e-10]	chr2	148370366	148370370	+	chr2	148653896	148653900	+	92	ACVR2A	CDS	5	0.556963	5.5289
591618[gene=92][PH=27][PH0=1.14][P=4.1e-13]	chr2	148372809	148372818	+	chr2	148656339	148656348	+	92	ACVR2A	intron	6	0.776692	7.71012
591725[gene=92][PH=53][PH0=1.14][P=4.1e-13]	chr2	148373580	148373581	+	chr2	148657110	148657111	+	92	ACVR2A	CDS	7	1.76381	17.5091
592479[gene=92][PH=49][PH0=1.14][P=4.1e-13]	chr2	148401728	148401730	+	chr2	148685258	148685260	+	92	ACVR2A	3'UTR	6	0.849103	8.42894
592592[gene=92][PH=18][PH0=1.14][P=1.8e-11]	chr2	148402361	148402368	+	chr2	148685891	148685898	+	92	ACVR2A	3'UTR	5	0.383983	3.81175
592871[gene=92][PH=62][PH0=1.14][P=4.1e-13]	chr2	148404459	148404460	+	chr2	148687989	148687990	+	92	ACVR2A	3'UTR	8	1.91858	19.0456
204653[gene=93][PH=69][PH0=1.27][P=1.0e-100]	chr3	38500007	38500008	+	chr3	38525003	38525004	+	93	ACVR2B	3'UTR	6	1.03407	23.291
204907[gene=93][PH=27][PH0=1.27][P=1.0e-100]	chr3	38502193	38502196	+	chr3	38527189	38527192	+	93	ACVR2B	3'UTR	6	1.24834	28.117
205023[gene=93][PH=118][PH0=1.27][P=1.0e-100]	chr3	38502500	38502501	+	chr3	38527496	38527497	+	93	ACVR2B	3'UTR	5	1.66054	37.4013
205109[gene=93][PH=36][PH0=1.27][P=1.0e-100]	chr3	38503062	38503073	+	chr3	38528058	38528069	+	93	ACVR2B	3'UTR	5	0.596122	13.4268
205337[gene=93][PH=18][PH0=1.27][P=4.3e-11]	chr3	38505162	38505168	+	chr3	38530158	38530164	+	93	ACVR2B	3'UTR	5	0.422373	9.51335
205533[gene=93][PH=31][PH0=1.27][P=1.0e-100]	chr3	38507113	38507117	+	chr3	38532109	38532113	+	93	ACVR2B	3'UTR	7	0.920989	20.744
277289[gene=97][PH=42][PH0=2.50][P=7.8e-14]	chr14	74593033	74593037	-	chr14	75523280	75523284	-	97	ACYP1	intron	6	0.79558	5.79695
277514[gene=97][PH=81][PH0=2.50][P=7.8e-14]	chr14	74595806	74595807	-	chr14	75526053	75526054	-	97	ACYP1	intron	7	1.94146	14.1464
277604[gene=97][PH=36][PH0=2.50][P=7.8e-14]	chr14	74596188	74596192	-	chr14	75526435	75526439	-	97	ACYP1	intron	6	0.59815	4.35839
207949[gene=98][PH=12][PH0=0.99][P=3.2e-05]	chr2	54207744	54207757	+	chr2	54354240	54354253	+	98	ACYP2	intron	5	0.414928	2.04709
208099[gene=98][PH=16][PH0=0.99][P=9.7e-10]	chr2	54219989	54220001	+	chr2	54366485	54366497	+	98	ACYP2	intron	5	0.308147	1.52027
208428[gene=98][PH=82][PH0=0.99][P=1.0e-100]	chr2	54224078	54224082	+	chr2	54370574	54370578	+	98	ACYP2	intron	7	2.53743	12.5187
208528[gene=98][PH=22][PH0=0.99][P=1.0e-100]	chr2	54225476	54225481	+	chr2	54371972	54371977	+	98	ACYP2	intron	5	0.548855	2.70783
208576[gene=98][PH=40][PH0=0.99][P=1.0e-100]	chr2	54225651	54225652	+	chr2	54372147	54372148	+	98	ACYP2	intron	7	1.10938	5.47323
208702[gene=98][PH=29][PH0=0.99][P=1.0e-100]	chr2	54226968	54226976	+	chr2	54373464	54373472	+	98	ACYP2	intron	6	0.651778	3.21561
208748[gene=98][PH=34][PH0=0.99][P=1.0e-100]	chr2	54227298	54227300	+	chr2	54373794	54373796	+	98	ACYP2	intron	5	0.623666	3.07692
209118[gene=98][PH=13][PH0=0.99][P=2.7e-06]	chr2	54233840	54233843	+	chr2	54380336	54380339	+	98	ACYP2	intron	5	0.543317	2.68051
209186[gene=98][PH=65][PH0=0.99][P=1.0e-100]	chr2	54234696	54234709	+	chr2	54381192	54381205	+	98	ACYP2	intron	5	0.920074	4.53928
209360[gene=98][PH=53][PH0=0.99][P=1.0e-100]	chr2	54235982	54235985	+	chr2	54382478	54382481	+	98	ACYP2	intron	5	0.795152	3.92296
209427[gene=98][PH=23][PH0=0.99][P=1.0e-100]	chr2	54236433	54236458	+	chr2	54382929	54382954	+	98	ACYP2	intron	5	0.432966	2.13608
209783[gene=98][PH=44][PH0=0.99][P=1.0e-100]	chr2	54245343	54245351	+	chr2	54391839	54391847	+	98	ACYP2	intron	5	0.792486	3.90981
210003[gene=98][PH=14][PH0=0.99][P=2.0e-07]	chr2	54251102	54251115	+	chr2	54397598	54397611	+	98	ACYP2	intron	5	0.348276	1.71825
210064[gene=98][PH=12][PH0=0.99][P=3.2e-05]	chr2	54253232	54253262	+	chr2	54399728	54399758	+	98	ACYP2	intron	5	0.398762	1.96733
210264[gene=98][PH=26][PH0=0.99][P=1.0e-100]	chr2	54260889	54260893	+	chr2	54407385	54407389	+	98	ACYP2	intron	6	1.08617	5.35871
210498[gene=98][PH=37][PH0=0.99][P=1.0e-100]	chr2	54270808	54270809	+	chr2	54417304	54417305	+	98	ACYP2	intron	6	0.787339	3.88442
210658[gene=98][PH=14][PH0=0.99][P=2.0e-07]	chr2	54275165	54275171	+	chr2	54421661	54421667	+	98	ACYP2	intron	5	0.49636	2.44884
211285[gene=98][PH=22][PH0=0.99][P=1.0e-100]	chr2	54292248	54292258	+	chr2	54438744	54438754	+	98	ACYP2	intron	5	0.383348	1.89128
211482[gene=98][PH=54][PH0=0.99][P=1.0e-100]	chr2	54295334	54295336	+	chr2	54441830	54441832	+	98	ACYP2	intron	8	1.34775	6.64927
211634[gene=98][PH=23][PH0=0.99][P=1.0e-100]	chr2	54298014	54298024	+	chr2	54444510	54444520	+	98	ACYP2	intron	5	0.442722	2.18422
211794[gene=98][PH=15][PH0=0.99][P=1.5e-08]	chr2	54301113	54301121	+	chr2	54447609	54447617	+	98	ACYP2	intron	6	0.640354	3.15925
211905[gene=98][PH=16][PH0=0.99][P=9.7e-10]	chr2	54306306	54306310	+	chr2	54452802	54452806	+	98	ACYP2	intron	5	0.593784	2.92949
212020[gene=98][PH=37][PH0=0.99][P=1.0e-100]	chr2	54311004	54311013	+	chr2	54457500	54457509	+	98	ACYP2	intron	5	0.967896	4.77521
212353[gene=98][PH=18][PH0=0.99][P=3.6e-12]	chr2	54318383	54318384	+	chr2	54464879	54464880	+	98	ACYP2	intron	6	0.768383	3.7909
212595[gene=98][PH=41][PH0=0.99][P=1.0e-100]	chr2	54326352	54326354	+	chr2	54472848	54472850	+	98	ACYP2	intron	6	1.95409	9.64069
212641[gene=98][PH=39][PH0=0.99][P=1.0e-100]	chr2	54326480	54326489	+	chr2	54472976	54472985	+	98	ACYP2	intron	7	0.903019	4.45513
212788[gene=98][PH=47][PH0=0.99][P=1.0e-100]	chr2	54333210	54333216	+	chr2	54479706	54479712	+	98	ACYP2	intron	5	0.76484	3.77341
213570[gene=98][PH=120][PH0=0.99][P=1.0e-100]	chr2	54385706	54385708	+	chr2	54532202	54532204	+	98	ACYP2	3'UTR	6	1.59122	7.85042
238023[gene=102][PH=75][PH0=1.35][P=1.0e-100]	chr15	56675878	56675881	-	chr15	58888586	58888589	-	102	ADAM10	3'UTR	8	2.03281	7.12967
238102[gene=102][PH=90][PH0=1.35][P=1.0e-100]	chr15	56676050	56676052	-	chr15	58888758	58888760	-	102	ADAM10	3'UTR	8	3.26284	11.4437
238234[gene=102][PH=113][PH0=1.35][P=1.0e-100]	chr15	56676352	56676355	-	chr15	58889060	58889063	-	102	ADAM10	3'UTR	7	3.17855	11.1481
238307[gene=102][PH=76][PH0=1.35][P=1.0e-100]	chr15	56676493	56676495	-	chr15	58889201	58889203	-	102	ADAM10	3'UTR	7	1.83132	6.42297
238361[gene=102][PH=34][PH0=1.35][P=1.0e-100]	chr15	56676658	56676660	-	chr15	58889366	58889368	-	102	ADAM10	3'UTR	5	1.02793	3.60527
238392[gene=102][PH=24][PH0=1.35][P=1.0e-100]	chr15	56676753	56676754	-	chr15	58889461	58889462	-	102	ADAM10	3'UTR	5	0.328182	1.15103
238750[gene=102][PH=25][PH0=1.35][P=1.0e-100]	chr15	56685328	56685340	-	chr15	58898036	58898048	-	102	ADAM10	intron	5	0.529775	1.85808
239598[gene=102][PH=62][PH0=1.35][P=1.0e-100]	chr15	56700840	56700845	-	chr15	58913548	58913553	-	102	ADAM10	intron	5	1.20475	4.22542
239786[gene=102][PH=13][PH0=1.35][P=8.3e-05]	chr15	56706914	56706922	-	chr15	58919622	58919630	-	102	ADAM10	intron	5	0.419886	1.47266
239998[gene=102][PH=16][PH0=1.35][P=7.7e-08]	chr15	56712722	56712724	-	chr15	58925430	58925432	-	102	ADAM10	CDS	5	0.431191	1.51231
240316[gene=102][PH=24][PH0=1.35][P=1.0e-100]	chr15	56720633	56720635	-	chr15	58933341	58933343	-	102	ADAM10	intron	5	0.496988	1.74308
241007[gene=102][PH=14][PH0=1.35][P=8.7e-06]	chr15	56754722	56754726	-	chr15	58967430	58967434	-	102	ADAM10	intron	5	0.307996	1.08023
241206[gene=102][PH=26][PH0=1.35][P=1.0e-100]	chr15	56757348	56757350	-	chr15	58970056	58970058	-	102	ADAM10	intron	5	0.701574	2.46063
241713[gene=102][PH=15][PH0=1.35][P=8.5e-07]	chr15	56769492	56769504	-	chr15	58982200	58982212	-	102	ADAM10	intron	5	0.526365	1.84612
241747[gene=102][PH=25][PH0=1.35][P=1.0e-100]	chr15	56770006	56770021	-	chr15	58982714	58982729	-	102	ADAM10	intron	5	0.464013	1.62743
242184[gene=102][PH=23][PH0=1.35][P=1.0e-100]	chr15	56779274	56779285	-	chr15	58991982	58991993	-	102	ADAM10	intron	6	1.00841	3.53679
242404[gene=102][PH=33][PH0=1.35][P=1.0e-100]	chr15	56781071	56781072	-	chr15	58993779	58993780	-	102	ADAM10	intron	6	0.711437	2.49522
242529[gene=102][PH=64][PH0=1.35][P=1.0e-100]	chr15	56782788	56782789	-	chr15	58995496	58995497	-	102	ADAM10	intron	6	2.31226	8.10979
242770[gene=102][PH=27][PH0=1.35][P=1.0e-100]	chr15	56787574	56787580	-	chr15	59000282	59000288	-	102	ADAM10	intron	6	0.762809	2.6754
42892[gene=6868][PH=54][PH0=0.83][P=1.6e-13]	chr2	9547314	9547316	-	chr2	9629863	9629865	-	6868	ADAM17	3'UTR	7	1.83017	11.8793
43160[gene=6868][PH=10][PH0=0.83][P=2.6e-04]	chr2	9560723	9560727	-	chr2	9643272	9643276	-	6868	ADAM17	intron	5	0.478278	3.10442
43287[gene=6868][PH=20][PH0=0.83][P=1.6e-13]	chr2	9566490	9566493	-	chr2	9649039	9649042	-	6868	ADAM17	intron	5	0.537187	3.48679
43396[gene=6868][PH=48][PH0=0.83][P=1.6e-13]	chr2	9569543	9569554	-	chr2	9652092	9652103	-	6868	ADAM17	intron	5	0.748459	4.85811
43463[gene=6868][PH=17][PH0=0.83][P=1.4e-12]	chr2	9571605	9571619	-	chr2	9654154	9654168	-	6868	ADAM17	intron	6	0.791352	5.13652
43534[gene=6868][PH=10][PH0=0.83][P=2.6e-04]	chr2	9574890	9574895	-	chr2	9657439	9657444	-	6868	ADAM17	intron	5	0.223305	1.44944
43621[gene=6868][PH=20][PH0=0.83][P=1.6e-13]	chr2	9579231	9579232	-	chr2	9661780	9661781	-	6868	ADAM17	intron	5	0.668848	4.34137
43867[gene=6868][PH=33][PH0=0.83][P=1.6e-13]	chr2	9584861	9584865	-	chr2	9667410	9667414	-	6868	ADAM17	intron	6	1.14475	7.43036
44384[gene=6868][PH=9][PH0=0.83][P=2.7e-03]	chr2	9605476	9605487	-	chr2	9688025	9688036	-	6868	ADAM17	intron	5	0.225766	1.46541
723515[gene=8728][PH=18][PH0=0.25][P=4.3e-13]	chr5	156790571	156790588	-	chr5	156857993	156858010	-	8728	ADAM19	intron	5	0.605606	16.053
723885[gene=8728][PH=22][PH0=0.25][P=4.3e-13]	chr5	156837061	156837064	-	chr5	156904483	156904486	-	8728	ADAM19	3'UTR	5	0.438157	11.6144
724280[gene=8728][PH=31][PH0=0.25][P=4.3e-13]	chr5	156872736	156872739	-	chr5	156940158	156940161	-	8728	ADAM19	intron	6	0.593251	15.7255
724393[gene=8728][PH=9][PH0=0.25][P=3.0e-07]	chr5	156894065	156894077	-	chr5	156961487	156961499	-	8728	ADAM19	intron	5	0.354189	9.3886
250547[gene=8748][PH=24][PH0=2.88][P=5.6e-11]	chr14	70067199	70067200	-	chr14	70997446	70997447	-	8748	ADAM20	intron	6	0.511414	15.3728
250631[gene=8748][PH=72][PH0=2.88][P=6.1e-14]	chr14	70067579	70067584	-	chr14	70997826	70997831	-	8748	ADAM20	intron	5	1.16794	35.1077
250727[gene=8748][PH=40][PH0=2.88][P=6.1e-14]	chr14	70067985	70067994	-	chr14	70998232	70998241	-	8748	ADAM20	intron	5	0.788152	23.6914
250790[gene=8748][PH=34][PH0=2.88][P=6.1e-14]	chr14	70068304	70068310	-	chr14	70998551	70998557	-	8748	ADAM20	intron	7	0.904557	27.1905
251069[gene=8748][PH=23][PH0=2.88][P=4.4e-10]	chr14	70070769	70070781	-	chr14	71001016	71001028	-	8748	ADAM20	intron	5	0.32072	9.64065
251099[gene=8748][PH=17][PH0=2.88][P=3.9e-05]	chr14	70070901	70070904	-	chr14	71001148	71001151	-	8748	ADAM20	intron	5	0.436499	13.1209
375651[gene=53616][PH=12][PH0=0.85][P=7.7e-06]	chr7	87408323	87408327	+	chr7	87570387	87570391	+	53616	ADAM22	intron	5	0.476147	1.23327
376095[gene=53616][PH=11][PH0=0.85][P=9.9e-05]	chr7	87427190	87427202	+	chr7	87589254	87589266	+	53616	ADAM22	intron	5	0.274004	0.709698
376825[gene=53616][PH=10][PH0=0.85][P=1.2e-03]	chr7	87461781	87461808	+	chr7	87623845	87623872	+	53616	ADAM22	intron	5	0.341681	0.884989
377288[gene=53616][PH=24][PH0=0.85][P=6.3e-13]	chr7	87483253	87483268	+	chr7	87645317	87645332	+	53616	ADAM22	intron	6	0.658671	1.70602
377477[gene=53616][PH=15][PH0=0.85][P=2.2e-09]	chr7	87490505	87490508	+	chr7	87652569	87652572	+	53616	ADAM22	intron	5	0.46957	1.21623
378013[gene=53616][PH=28][PH0=0.85][P=6.3e-13]	chr7	87507850	87507851	+	chr7	87669914	87669915	+	53616	ADAM22	intron	6	0.691052	1.78989
379330[gene=53616][PH=10][PH0=0.85][P=1.2e-03]	chr7	87584944	87584955	+	chr7	87747008	87747019	+	53616	ADAM22	intron	5	0.464271	1.20251
379477[gene=53616][PH=20][PH0=0.85][P=6.3e-13]	chr7	87587879	87587891	+	chr7	87749943	87749955	+	53616	ADAM22	intron	6	0.504264	1.30609
379531[gene=53616][PH=18][PH0=0.85][P=1.3e-12]	chr7	87588386	87588388	+	chr7	87750450	87750452	+	53616	ADAM22	intron	6	0.394413	1.02157
379771[gene=53616][PH=36][PH0=0.85][P=6.3e-13]	chr7	87592877	87592880	+	chr7	87754941	87754944	+	53616	ADAM22	CDS	7	0.672371	1.74151
380025[gene=53616][PH=15][PH0=0.85][P=2.2e-09]	chr7	87598716	87598723	+	chr7	87760780	87760787	+	53616	ADAM22	CDS	5	0.619823	1.6054
380138[gene=53616][PH=79][PH0=0.85][P=6.3e-13]	chr7	87599411	87599418	+	chr7	87761475	87761482	+	53616	ADAM22	3'UTR	6	1.95185	5.05548
380306[gene=53616][PH=61][PH0=0.85][P=6.3e-13]	chr7	87601564	87601568	+	chr7	87763628	87763632	+	53616	ADAM22	intron	6	1.03751	2.68725
380524[gene=53616][PH=15][PH0=0.85][P=2.2e-09]	chr7	87611269	87611293	+	chr7	87773333	87773357	+	53616	ADAM22	intron	6	0.719713	1.86413
381242[gene=53616][PH=13][PH0=0.85][P=5.5e-07]	chr7	87641495	87641499	+	chr7	87803559	87803563	+	53616	ADAM22	intron	7	0.592569	1.53481
381319[gene=53616][PH=69][PH0=0.85][P=6.3e-13]	chr7	87642147	87642148	+	chr7	87804211	87804212	+	53616	ADAM22	intron	5	1.62894	4.21911
381429[gene=53616][PH=25][PH0=0.85][P=6.3e-13]	chr7	87644017	87644037	+	chr7	87806081	87806101	+	53616	ADAM22	intron	6	1.11951	2.89965
381472[gene=53616][PH=10][PH0=0.85][P=1.2e-03]	chr7	87644514	87644527	+	chr7	87806578	87806591	+	53616	ADAM22	intron	5	0.385921	0.999574
381620[gene=53616][PH=26][PH0=0.85][P=6.3e-13]	chr7	87647490	87647504	+	chr7	87809554	87809568	+	53616	ADAM22	intron	5	0.79077	2.04817
381790[gene=53616][PH=22][PH0=0.85][P=6.3e-13]	chr7	87650513	87650517	+	chr7	87812577	87812581	+	53616	ADAM22	intron	5	0.607428	1.5733
381890[gene=53616][PH=39][PH0=0.85][P=6.3e-13]	chr7	87652350	87652354	+	chr7	87814414	87814418	+	53616	ADAM22	intron	6	0.985935	2.55367
382238[gene=53616][PH=40][PH0=0.85][P=6.3e-13]	chr7	87662767	87662769	+	chr7	87824831	87824833	+	53616	ADAM22	intron	6	0.912108	2.36245
382400[gene=53616][PH=158][PH0=0.85][P=6.3e-13]	chr7	87663906	87663911	+	chr7	87825970	87825975	+	53616	ADAM22	3'UTR	8	2.91833	7.55877
382552[gene=53616][PH=137][PH0=0.85][P=6.3e-13]	chr7	87664319	87664320	+	chr7	87826383	87826384	+	53616	ADAM22	3'UTR	8	3.9957	10.3493
949510[gene=8745][PH=28][PH0=1.14][P=4.2e-13]	chr2	207082415	207082433	+	chr2	207374170	207374188	+	8745	ADAM23	intron	5	0.581301	1.22037
949597[gene=8745][PH=17][PH0=1.14][P=5.1e-10]	chr2	207083976	207083979	+	chr2	207375731	207375734	+	8745	ADAM23	intron	6	0.577726	1.21286
950623[gene=8745][PH=76][PH0=1.14][P=4.2e-13]	chr2	207125013	207125017	+	chr2	207416768	207416772	+	8745	ADAM23	intron	6	1.83031	3.84251
950800[gene=8745][PH=108][PH0=1.14][P=4.2e-13]	chr2	207126594	207126598	+	chr2	207418349	207418353	+	8745	ADAM23	intron	5	1.38791	2.91375
950862[gene=8745][PH=33][PH0=1.14][P=4.2e-13]	chr2	207126897	207126903	+	chr2	207418652	207418658	+	8745	ADAM23	intron	6	1.02721	2.15649
951172[gene=8745][PH=30][PH0=1.14][P=4.2e-13]	chr2	207130056	207130064	+	chr2	207421811	207421819	+	8745	ADAM23	intron	5	0.802328	1.68439
951756[gene=8745][PH=58][PH0=1.14][P=4.2e-13]	chr2	207146789	207146794	+	chr2	207438544	207438549	+	8745	ADAM23	intron	7	1.3923	2.92295
952026[gene=8745][PH=34][PH0=1.14][P=4.2e-13]	chr2	207149399	207149405	+	chr2	207441154	207441160	+	8745	ADAM23	intron	5	0.450452	0.945667
952285[gene=8745][PH=20][PH0=1.14][P=8.4e-13]	chr2	207152476	207152482	+	chr2	207444231	207444237	+	8745	ADAM23	intron	5	0.36599	0.76835
952514[gene=8745][PH=18][PH0=1.14][P=3.5e-11]	chr2	207154429	207154433	+	chr2	207446184	207446188	+	8745	ADAM23	intron	5	0.822058	1.72581
952701[gene=8745][PH=17][PH0=1.14][P=5.1e-10]	chr2	207155922	207155927	+	chr2	207447677	207447682	+	8745	ADAM23	intron	5	0.330577	0.694005
952762[gene=8745][PH=107][PH0=1.14][P=4.2e-13]	chr2	207156536	207156538	+	chr2	207448291	207448293	+	8745	ADAM23	intron	5	1.81258	3.80529
952817[gene=8745][PH=26][PH0=1.14][P=4.2e-13]	chr2	207156738	207156747	+	chr2	207448493	207448502	+	8745	ADAM23	intron	7	0.878675	1.84467
952921[gene=8745][PH=45][PH0=1.14][P=4.2e-13]	chr2	207159592	207159593	+	chr2	207451347	207451348	+	8745	ADAM23	intron	6	1.44977	3.04361
953146[gene=8745][PH=109][PH0=1.14][P=4.2e-13]	chr2	207164280	207164287	+	chr2	207456035	207456042	+	8745	ADAM23	intron	7	1.83326	3.84871
953209[gene=8745][PH=43][PH0=1.14][P=4.2e-13]	chr2	207164544	207164545	+	chr2	207456299	207456300	+	8745	ADAM23	intron	5	0.77536	1.62777
953247[gene=8745][PH=19][PH0=1.14][P=2.5e-12]	chr2	207164792	207164794	+	chr2	207456547	207456549	+	8745	ADAM23	intron	5	0.33511	0.703521
953814[gene=8745][PH=44][PH0=1.14][P=4.2e-13]	chr2	207175329	207175333	+	chr2	207467084	207467088	+	8745	ADAM23	intron	5	0.802449	1.68464
953846[gene=8745][PH=30][PH0=1.14][P=4.2e-13]	chr2	207175439	207175444	+	chr2	207467194	207467199	+	8745	ADAM23	intron	6	0.386951	0.812356
954110[gene=8745][PH=24][PH0=1.14][P=4.2e-13]	chr2	207181003	207181020	+	chr2	207472758	207472775	+	8745	ADAM23	intron	5	0.412468	0.865925
954385[gene=8745][PH=33][PH0=1.14][P=4.2e-13]	chr2	207190860	207190872	+	chr2	207482615	207482627	+	8745	ADAM23	3'UTR	6	0.693587	1.4561
208364[gene=203102][PH=9][PH0=0.38][P=1.1e-05]	chr8	39112028	39112047	+	chr8	38992871	38992890	+	203102	ADAM32	intron	5	0.35523	6.01162
208693[gene=203102][PH=38][PH0=0.38][P=4.3e-13]	chr8	39142564	39142574	+	chr8	39023407	39023417	+	203102	ADAM32	intron	5	0.418211	7.07745
205310[gene=8754][PH=69][PH0=0.80][P=2.6e-13]	chr8	38995821	38995824	+	chr8	38876664	38876667	+	8754	ADAM9	intron	6	1.21574	4.93336
205635[gene=8754][PH=13][PH0=0.80][P=1.1e-07]	chr8	39010071	39010076	+	chr8	38890914	38890919	+	8754	ADAM9	intron	5	0.253845	1.03008
205706[gene=8754][PH=18][PH0=0.80][P=2.6e-13]	chr8	39011389	39011403	+	chr8	38892232	38892246	+	8754	ADAM9	intron	5	0.367436	1.49102
205808[gene=8754][PH=24][PH0=0.80][P=2.6e-13]	chr8	39014138	39014156	+	chr8	38894981	38894999	+	8754	ADAM9	intron	5	0.770827	3.12795
206196[gene=8754][PH=10][PH0=0.80][P=2.9e-04]	chr8	39024612	39024622	+	chr8	38905455	38905465	+	8754	ADAM9	intron	5	0.291997	1.1849
206214[gene=8754][PH=15][PH0=0.80][P=4.0e-10]	chr8	39024980	39024984	+	chr8	38905823	38905827	+	8754	ADAM9	intron	5	0.596615	2.42101
206314[gene=8754][PH=14][PH0=0.80][P=7.0e-09]	chr8	39026124	39026142	+	chr8	38906967	38906985	+	8754	ADAM9	intron	5	0.621242	2.52095
207622[gene=8754][PH=67][PH0=0.80][P=2.6e-13]	chr8	39080451	39080453	+	chr8	38961294	38961296	+	8754	ADAM9	3'UTR	8	2.31953	9.41243
35943[gene=9510][PH=18][PH0=0.72][P=2.2e-14]	chr21	27136964	27136971	-	chr21	28215093	28215100	-	9510	ADAMTS1	intron	5	0.526462	5.38381
449676[gene=11093][PH=19][PH0=0.11][P=1.0e-100]	chr9	135281743	135281747	+	chr9	136291922	136291926	+	11093	ADAMTS13	intron	5	0.402961	14.4636
503629[gene=171019][PH=7][PH0=0.17][P=3.3e-05]	chr5	128878818	128878842	+	chr5	128850919	128850943	+	171019	ADAMTS19	intron	5	0.300038	7.54916
504849[gene=171019][PH=25][PH0=0.17][P=1.0e-100]	chr5	129032933	129032943	+	chr5	129005034	129005044	+	171019	ADAMTS19	intron	5	0.369733	9.30275
504973[gene=171019][PH=15][PH0=0.17][P=1.0e-100]	chr5	129038623	129038641	+	chr5	129010724	129010742	+	171019	ADAMTS19	intron	5	0.481694	12.1198
782937[gene=9509][PH=30][PH0=0.06][P=1.0e-100]	chr5	178479904	178479907	-	chr5	178547298	178547301	-	9509	ADAMTS2	intron	6	1.11043	39.1991
327885[gene=9508][PH=21][PH0=0.10][P=1.0e-100]	chr4	73609993	73610007	-	chr4	73391129	73391143	-	9508	ADAMTS3	intron	5	0.589908	24.8576
674998[gene=9507][PH=40][PH0=2.15][P=1.0e-100]	chr1	159426309	159426310	-	chr1	161159685	161159686	-	9507	ADAMTS4	3'UTR	6	0.989619	14.3847
675066[gene=9507][PH=135][PH0=2.15][P=1.0e-100]	chr1	159426770	159426771	-	chr1	161160146	161160147	-	9507	ADAMTS4	3'UTR	8	2.80684	40.799
675214[gene=9507][PH=69][PH0=2.15][P=1.0e-100]	chr1	159427220	159427226	-	chr1	161160596	161160602	-	9507	ADAMTS4	3'UTR	7	1.94307	28.2436
363819[gene=57188][PH=14][PH0=0.15][P=1.0e-100]	chr15	82335744	82335748	+	chr15	84544740	84544744	+	57188	ADAMTSL3	intron	5	0.378815	8.47402
364191[gene=57188][PH=25][PH0=0.15][P=1.0e-100]	chr15	82373280	82373281	+	chr15	84582276	84582277	+	57188	ADAMTSL3	intron	5	0.439894	9.84034
641835[gene=103][PH=1068][PH0=6.84][P=6.6e-13]	chr1	152821448	152821449	-	chr1	154554824	154554825	-	103	ADAR	3'UTR	8	28.9066	46.0249
641993[gene=103][PH=122][PH0=6.84][P=6.6e-13]	chr1	152821672	152821673	-	chr1	154555048	154555049	-	103	ADAR	3'UTR	7	2.49269	3.96885
642146[gene=103][PH=283][PH0=6.84][P=6.6e-13]	chr1	152822115	152822116	-	chr1	154555491	154555492	-	103	ADAR	3'UTR	8	8.75184	13.9346
642253[gene=103][PH=66][PH0=6.84][P=6.6e-13]	chr1	152822339	152822340	-	chr1	154555715	154555716	-	103	ADAR	3'UTR	6	1.44259	2.29689
642302[gene=103][PH=53][PH0=6.84][P=6.6e-13]	chr1	152822438	152822445	-	chr1	154555814	154555821	-	103	ADAR	3'UTR	6	1.28065	2.03904
642447[gene=103][PH=384][PH0=6.84][P=6.6e-13]	chr1	152822717	152822718	-	chr1	154556093	154556094	-	103	ADAR	3'UTR	7	10.2554	16.3286
642613[gene=103][PH=41][PH0=6.84][P=6.6e-13]	chr1	152823044	152823047	-	chr1	154556420	154556423	-	103	ADAR	3'UTR	7	1.17233	1.86659
642822[gene=103][PH=932][PH0=6.84][P=6.6e-13]	chr1	152823571	152823572	-	chr1	154556947	154556948	-	103	ADAR	3'UTR	8	27.2017	43.3104
643156[gene=103][PH=67][PH0=6.84][P=6.6e-13]	chr1	152824078	152824081	-	chr1	154557454	154557457	-	103	ADAR	CDS	7	1.95702	3.11596
643450[gene=103][PH=35][PH0=6.84][P=4.9e-10]	chr1	152834594	152834595	-	chr1	154567970	154567971	-	103	ADAR	intron	7	1.22889	1.95663
136695[gene=104][PH=12][PH0=0.56][P=4.4e-08]	chr21	45349439	45349441	+	chr21	46525011	46525013	+	104	ADARB1	intron	6	0.488604	6.52931
137591[gene=104][PH=27][PH0=0.56][P=1.0e-100]	chr21	45427937	45427944	+	chr21	46603509	46603516	+	104	ADARB1	intron	5	0.479433	6.40675
138190[gene=104][PH=17][PH0=0.56][P=1.0e-100]	chr21	45460666	45460669	+	chr21	46636238	46636241	+	104	ADARB1	intron	5	0.658311	8.79712
138367[gene=104][PH=26][PH0=0.56][P=1.0e-100]	chr21	45466928	45466936	+	chr21	46642500	46642508	+	104	ADARB1	3'UTR	5	1.27811	17.0797
138441[gene=104][PH=22][PH0=0.56][P=1.0e-100]	chr21	45467584	45467587	+	chr21	46643156	46643159	+	104	ADARB1	3'UTR	7	0.887615	11.8614
138611[gene=104][PH=125][PH0=0.56][P=1.0e-100]	chr21	45469429	45469431	+	chr21	46645001	46645003	+	104	ADARB1	3'UTR	7	3.07493	41.0909
138721[gene=104][PH=36][PH0=0.56][P=1.0e-100]	chr21	45469797	45469799	+	chr21	46645369	46645371	+	104	ADARB1	3'UTR	7	0.894421	11.9523
138828[gene=104][PH=24][PH0=0.56][P=1.0e-100]	chr21	45470492	45470493	+	chr21	46646064	46646065	+	104	ADARB1	3'UTR	5	0.496446	6.6341
138884[gene=104][PH=201][PH0=0.56][P=1.0e-100]	chr21	45470673	45470676	+	chr21	46646245	46646248	+	104	ADARB1	3'UTR	8	3.86941	51.7076
17210[gene=105][PH=77][PH0=0.32][P=1.0e-100]	chr10	1221447	1221448	-	chr10	1231447	1231448	-	105	ADARB2	intron	6	1.84818	22.7884
17700[gene=105][PH=19][PH0=0.32][P=1.0e-100]	chr10	1351673	1351693	-	chr10	1361673	1361693	-	105	ADARB2	intron	6	0.487073	6.0057
18840[gene=105][PH=14][PH0=0.32][P=1.0e-100]	chr10	1513269	1513281	-	chr10	1523269	1523281	-	105	ADARB2	intron	5	0.3778	4.65835
19586[gene=105][PH=27][PH0=0.32][P=1.0e-100]	chr10	1590121	1590126	-	chr10	1600121	1600126	-	105	ADARB2	intron	5	0.444426	5.47986
19869[gene=105][PH=32][PH0=0.32][P=1.0e-100]	chr10	1611829	1611842	-	chr10	1621829	1621842	-	105	ADARB2	intron	5	0.386266	4.76273
19957[gene=105][PH=20][PH0=0.32][P=1.0e-100]	chr10	1616308	1616321	-	chr10	1626308	1626321	-	105	ADARB2	intron	5	0.271543	3.34818
20185[gene=105][PH=24][PH0=0.32][P=1.0e-100]	chr10	1629624	1629625	-	chr10	1639624	1639625	-	105	ADARB2	intron	6	0.400299	4.93577
20365[gene=105][PH=28][PH0=0.32][P=1.0e-100]	chr10	1639204	1639208	-	chr10	1649204	1649208	-	105	ADARB2	intron	5	0.383882	4.73333
20723[gene=105][PH=27][PH0=0.32][P=1.0e-100]	chr10	1652468	1652469	-	chr10	1662468	1662469	-	105	ADARB2	intron	6	0.6268	7.72857
20760[gene=105][PH=10][PH0=0.32][P=2.3e-07]	chr10	1652617	1652620	-	chr10	1662617	1662620	-	105	ADARB2	intron	5	0.278498	3.43393
20819[gene=105][PH=33][PH0=0.32][P=1.0e-100]	chr10	1653310	1653317	-	chr10	1663310	1663317	-	105	ADARB2	intron	5	0.749599	9.2427
20922[gene=105][PH=22][PH0=0.32][P=1.0e-100]	chr10	1654746	1654748	-	chr10	1664746	1664748	-	105	ADARB2	intron	5	0.58298	7.18825
20991[gene=105][PH=155][PH0=0.32][P=1.0e-100]	chr10	1656441	1656443	-	chr10	1666441	1666443	-	105	ADARB2	intron	7	3.50208	43.1813
22060[gene=105][PH=30][PH0=0.32][P=1.0e-100]	chr10	1725953	1725959	-	chr10	1735953	1735959	-	105	ADARB2	intron	5	0.718047	8.85365
168457[gene=113451][PH=15][PH0=0.68][P=1.5e-11]	chr1	33339391	33339414	+	chr1	33566804	33566827	+	113451	ADC	intron	5	0.305078	6.38723
168485[gene=113451][PH=21][PH0=0.68][P=1.0e-100]	chr1	33339580	33339585	+	chr1	33566993	33566998	+	113451	ADC	intron	5	0.420633	8.80654
168588[gene=113451][PH=10][PH0=0.68][P=2.4e-05]	chr1	33342459	33342464	+	chr1	33569872	33569877	+	113451	ADC	intron	5	0.278498	5.83074
168619[gene=113451][PH=24][PH0=0.68][P=1.0e-100]	chr1	33342659	33342663	+	chr1	33570072	33570076	+	113451	ADC	intron	5	0.507544	10.6262
168780[gene=113451][PH=22][PH0=0.68][P=1.0e-100]	chr1	33347889	33347891	+	chr1	33575302	33575304	+	113451	ADC	intron	6	0.418505	8.762
365002[gene=57143][PH=10][PH0=0.11][P=1.3e-12]	chr14	77456022	77456046	+	chr14	78386269	78386293	+	57143	ADCK1	intron	5	0.472187	11.3973
365057[gene=57143][PH=10][PH0=0.11][P=1.3e-12]	chr14	77456736	77456747	+	chr14	78386983	78386994	+	57143	ADCK1	intron	5	0.493223	11.905
1027467[gene=56997][PH=12][PH0=0.32][P=2.9e-11]	chr1	225224188	225224192	+	chr1	227157565	227157569	+	56997	ADCK3	intron	5	0.402453	2.94284
1027571[gene=56997][PH=71][PH0=0.32][P=1.0e-100]	chr1	225226014	225226017	+	chr1	227159391	227159394	+	56997	ADCK3	intron	5	1.41942	10.3791
1027780[gene=56997][PH=57][PH0=0.32][P=1.0e-100]	chr1	225241335	225241336	+	chr1	227174712	227174713	+	56997	ADCK3	3'UTR	7	1.28677	9.40917
219171[gene=107][PH=32][PH0=1.64][P=1.0e-100]	chr7	45635362	45635363	+	chr7	45668837	45668838	+	107	ADCY1	intron	6	0.677515	1.78444
219332[gene=107][PH=18][PH0=1.64][P=1.2e-08]	chr7	45636936	45636937	+	chr7	45670411	45670412	+	107	ADCY1	intron	5	0.546491	1.43935
219498[gene=107][PH=33][PH0=1.64][P=1.0e-100]	chr7	45640553	45640554	+	chr7	45674028	45674029	+	107	ADCY1	intron	5	0.799492	2.10571
219875[gene=107][PH=17][PH0=1.64][P=1.2e-07]	chr7	45644131	45644146	+	chr7	45677606	45677621	+	107	ADCY1	intron	5	0.411934	1.08496
219911[gene=107][PH=28][PH0=1.64][P=1.0e-100]	chr7	45644426	45644431	+	chr7	45677901	45677906	+	107	ADCY1	intron	5	0.457236	1.20427
220025[gene=107][PH=30][PH0=1.64][P=1.0e-100]	chr7	45647165	45647173	+	chr7	45680640	45680648	+	107	ADCY1	intron	5	0.528583	1.39219
220758[gene=107][PH=23][PH0=1.64][P=1.0e-100]	chr7	45681722	45681724	+	chr7	45715197	45715199	+	107	ADCY1	intron	5	0.605169	1.5939
220808[gene=107][PH=20][PH0=1.64][P=9.1e-11]	chr7	45682086	45682098	+	chr7	45715561	45715573	+	107	ADCY1	intron	5	0.524736	1.38205
221420[gene=107][PH=271][PH0=1.64][P=1.0e-100]	chr7	45723532	45723533	+	chr7	45757007	45757008	+	107	ADCY1	3'UTR	6	5.31994	14.0117
221759[gene=107][PH=103][PH0=1.64][P=1.0e-100]	chr7	45725681	45725682	+	chr7	45759156	45759157	+	107	ADCY1	3'UTR	8	2.75781	7.26354
221924[gene=107][PH=676][PH0=1.64][P=1.0e-100]	chr7	45726102	45726103	+	chr7	45759577	45759578	+	107	ADCY1	3'UTR	8	14.8314	39.0631
222027[gene=107][PH=27][PH0=1.64][P=1.0e-100]	chr7	45726269	45726277	+	chr7	45759744	45759752	+	107	ADCY1	3'UTR	5	0.533099	1.40408
222288[gene=107][PH=240][PH0=1.64][P=1.0e-100]	chr7	45727152	45727153	+	chr7	45760627	45760628	+	107	ADCY1	3'UTR	8	5.1813	13.6466
222384[gene=107][PH=21][PH0=1.64][P=7.5e-12]	chr7	45727410	45727418	+	chr7	45760885	45760893	+	107	ADCY1	3'UTR	5	0.615306	1.6206
222442[gene=107][PH=91][PH0=1.64][P=1.0e-100]	chr7	45727587	45727595	+	chr7	45761062	45761070	+	107	ADCY1	3'UTR	7	2.13388	5.62024
222533[gene=107][PH=539][PH0=1.64][P=1.0e-100]	chr7	45727740	45727741	+	chr7	45761215	45761216	+	107	ADCY1	3'UTR	8	11.299	29.7594
222640[gene=107][PH=20][PH0=1.64][P=9.1e-11]	chr7	45728446	45728454	+	chr7	45761921	45761929	+	107	ADCY1	3'UTR	6	0.649014	1.70938
222688[gene=107][PH=43][PH0=1.64][P=1.0e-100]	chr7	45728659	45728662	+	chr7	45762134	45762137	+	107	ADCY1	3'UTR	5	0.877756	2.31184
222831[gene=107][PH=204][PH0=1.64][P=1.0e-100]	chr7	45729108	45729109	+	chr7	45762583	45762584	+	107	ADCY1	3'UTR	7	4.95715	13.0562
13652[gene=108][PH=45][PH0=0.40][P=1.0e-100]	chr5	7467742	7467745	+	chr5	7414742	7414745	+	108	ADCY2	CDS	6	1.24863	3.30021
14281[gene=108][PH=12][PH0=0.40][P=2.4e-09]	chr5	7506061	7506083	+	chr5	7453061	7453083	+	108	ADCY2	intron	5	0.332649	0.879211
14858[gene=108][PH=8][PH0=0.40][P=7.4e-04]	chr5	7535037	7535038	+	chr5	7482037	7482038	+	108	ADCY2	intron	6	0.935393	2.4723
14899[gene=108][PH=22][PH0=0.40][P=1.0e-100]	chr5	7535407	7535413	+	chr5	7482407	7482413	+	108	ADCY2	intron	6	0.736474	1.94654
15415[gene=108][PH=34][PH0=0.40][P=1.0e-100]	chr5	7585756	7585762	+	chr5	7532756	7532762	+	108	ADCY2	intron	5	0.645629	1.70644
15493[gene=108][PH=16][PH0=0.40][P=1.0e-100]	chr5	7586786	7586791	+	chr5	7533786	7533791	+	108	ADCY2	intron	5	0.597707	1.57978
15911[gene=108][PH=24][PH0=0.40][P=1.0e-100]	chr5	7611153	7611166	+	chr5	7558153	7558166	+	108	ADCY2	intron	5	0.825939	2.18301
16324[gene=108][PH=19][PH0=0.40][P=1.0e-100]	chr5	7628640	7628651	+	chr5	7575640	7575651	+	108	ADCY2	intron	5	0.381394	1.00805
17102[gene=108][PH=32][PH0=0.40][P=1.0e-100]	chr5	7709161	7709170	+	chr5	7656161	7656170	+	108	ADCY2	intron	6	0.940541	2.48591
17691[gene=108][PH=14][PH0=0.40][P=2.1e-12]	chr5	7778351	7778355	+	chr5	7725351	7725355	+	108	ADCY2	intron	5	0.513311	1.35671
17792[gene=108][PH=23][PH0=0.40][P=1.0e-100]	chr5	7782654	7782661	+	chr5	7729654	7729661	+	108	ADCY2	intron	5	0.668901	1.76795
17934[gene=108][PH=12][PH0=0.40][P=2.4e-09]	chr5	7784341	7784346	+	chr5	7731341	7731346	+	108	ADCY2	intron	5	0.433117	1.14475
19051[gene=108][PH=71][PH0=0.40][P=1.0e-100]	chr5	7880067	7880070	+	chr5	7827067	7827070	+	108	ADCY2	3'UTR	6	1.37038	3.62198
19101[gene=108][PH=28][PH0=0.40][P=1.0e-100]	chr5	7880330	7880332	+	chr5	7827330	7827332	+	108	ADCY2	3'UTR	6	0.966188	2.55369
19176[gene=108][PH=93][PH0=0.40][P=1.0e-100]	chr5	7880652	7880653	+	chr5	7827652	7827653	+	108	ADCY2	3'UTR	7	1.95676	5.17184
105431[gene=109][PH=23][PH0=0.18][P=1.0e-100]	chr2	24895682	24895684	-	chr2	25042178	25042180	-	109	ADCY3	3'UTR	7	1.22299	5.41693
105452[gene=109][PH=14][PH0=0.18][P=1.0e-100]	chr2	24895756	24895763	-	chr2	25042252	25042259	-	109	ADCY3	3'UTR	5	0.433531	1.92021
105507[gene=109][PH=35][PH0=0.18][P=1.0e-100]	chr2	24896257	24896260	-	chr2	25042753	25042756	-	109	ADCY3	3'UTR	5	0.658406	2.91624
585357[gene=111][PH=56][PH0=0.28][P=3.9e-13]	chr3	124512665	124512666	-	chr3	123029975	123029976	-	111	ADCY5	intron	5	1.6248	6.01763
585762[gene=111][PH=14][PH0=0.28][P=3.9e-13]	chr3	124557820	124557827	-	chr3	123075130	123075137	-	111	ADCY5	intron	5	0.561852	2.08088
586372[gene=111][PH=27][PH0=0.28][P=3.9e-13]	chr3	124614322	124614328	-	chr3	123131632	123131638	-	111	ADCY5	intron	6	0.700462	2.59423
586419[gene=111][PH=20][PH0=0.28][P=3.9e-13]	chr3	124617470	124617471	-	chr3	123134780	123134781	-	111	ADCY5	intron	5	0.4114	1.52366
586572[gene=111][PH=27][PH0=0.28][P=3.9e-13]	chr3	124634986	124635007	-	chr3	123152296	123152317	-	111	ADCY5	intron	5	0.807622	2.99111
217580[gene=112][PH=13][PH0=0.27][P=1.1e-13]	chr12	47464294	47464300	-	chr12	49178027	49178033	-	112	ADCY6	intron	5	0.358694	2.94496
572111[gene=114][PH=25][PH0=0.09][P=6.2e-13]	chr8	132030084	132030086	-	chr8	131960902	131960904	-	114	ADCY8	intron	5	1.48629	15.3626
572327[gene=114][PH=9][PH0=0.09][P=6.9e-11]	chr8	132084248	132084257	-	chr8	132015066	132015075	-	114	ADCY8	intron	5	0.225766	2.33357
16936[gene=115][PH=24][PH0=0.66][P=1.0e-100]	chr16	3952818	3952831	-	chr16	4012817	4012830	-	115	ADCY9	3'UTR	5	0.551078	7.76912
17038[gene=115][PH=41][PH0=0.66][P=1.0e-100]	chr16	3953840	3953843	-	chr16	4013839	4013842	-	115	ADCY9	3'UTR	6	0.683579	9.63713
17094[gene=115][PH=44][PH0=0.66][P=1.0e-100]	chr16	3954190	3954193	-	chr16	4014189	4014192	-	115	ADCY9	3'UTR	5	0.821802	11.5858
17174[gene=115][PH=26][PH0=0.66][P=1.0e-100]	chr16	3954889	3954901	-	chr16	4014888	4014900	-	115	ADCY9	3'UTR	8	0.940008	13.2523
17204[gene=115][PH=40][PH0=0.66][P=1.0e-100]	chr16	3955347	3955350	-	chr16	4015346	4015349	-	115	ADCY9	3'UTR	5	0.765864	10.7972
18048[gene=115][PH=32][PH0=0.66][P=1.0e-100]	chr16	4031689	4031700	-	chr16	4091688	4091699	-	115	ADCY9	intron	5	0.414955	5.85006
18469[gene=115][PH=17][PH0=0.66][P=1.0e-100]	chr16	4049397	4049400	-	chr16	4109396	4109399	-	115	ADCY9	intron	5	0.661857	9.33088
18575[gene=115][PH=40][PH0=0.66][P=1.0e-100]	chr16	4050710	4050718	-	chr16	4110709	4110717	-	115	ADCY9	intron	5	0.808335	11.3959
18607[gene=115][PH=14][PH0=0.66][P=8.2e-10]	chr16	4050815	4050816	-	chr16	4110814	4110815	-	115	ADCY9	intron	5	0.358721	5.05727
19166[gene=115][PH=46][PH0=0.66][P=1.0e-100]	chr16	4062897	4062900	-	chr16	4122896	4122899	-	115	ADCY9	intron	5	0.815908	11.5027
19232[gene=115][PH=63][PH0=0.66][P=1.0e-100]	chr16	4064539	4064544	-	chr16	4124538	4124543	-	115	ADCY9	intron	7	1.72799	24.3613
19366[gene=115][PH=30][PH0=0.66][P=1.0e-100]	chr16	4068006	4068021	-	chr16	4128005	4128020	-	115	ADCY9	intron	5	0.642901	9.06364
19445[gene=115][PH=9][PH0=0.66][P=9.6e-04]	chr16	4070043	4070044	-	chr16	4130042	4130043	-	115	ADCY9	intron	5	0.384879	5.42605
19785[gene=115][PH=13][PH0=0.66][P=1.6e-08]	chr16	4092379	4092386	-	chr16	4152378	4152385	-	115	ADCY9	intron	5	0.489405	6.89966
19803[gene=115][PH=11][PH0=0.66][P=4.8e-06]	chr16	4093832	4093844	-	chr16	4153831	4153843	-	115	ADCY9	intron	5	0.297616	4.1958
4455[gene=116][PH=29][PH0=1.76][P=1.7e-14]	chr18	899792	899796	+	chr18	909792	909796	+	116	ADCYAP1	3'UTR	5	1.05203	29.7183
4581[gene=116][PH=32][PH0=1.76][P=1.7e-14]	chr18	900781	900782	+	chr18	910781	910782	+	116	ADCYAP1	3'UTR	5	0.713937	20.1676
4624[gene=116][PH=46][PH0=1.76][P=1.7e-14]	chr18	900883	900894	+	chr18	910883	910894	+	116	ADCYAP1	3'UTR	5	1.19782	33.8366
142628[gene=117][PH=15][PH0=0.25][P=1.3e-13]	chr7	31098132	31098144	+	chr7	31131607	31131619	+	117	ADCYAP1R1	intron	5	0.358694	0.665004
142708[gene=117][PH=12][PH0=0.25][P=1.3e-12]	chr7	31104043	31104051	+	chr7	31137518	31137526	+	117	ADCYAP1R1	intron	5	0.816597	1.51394
30407[gene=118][PH=88][PH0=2.06][P=1.0e-100]	chr4	2816111	2816114	+	chr4	2846313	2846316	+	118	ADD1	5'UTR	6	1.9907	4.81629
30731[gene=118][PH=20][PH0=2.06][P=3.2e-09]	chr4	2826176	2826186	+	chr4	2856378	2856388	+	118	ADD1	intron	5	0.426573	1.03205
30756[gene=118][PH=20][PH0=2.06][P=3.2e-09]	chr4	2826255	2826256	+	chr4	2856457	2856458	+	118	ADD1	intron	5	0.319781	0.773678
30880[gene=118][PH=27][PH0=2.06][P=1.0e-100]	chr4	2827918	2827926	+	chr4	2858120	2858128	+	118	ADD1	intron	6	0.649878	1.57231
30905[gene=118][PH=16][PH0=2.06][P=1.6e-05]	chr4	2828006	2828007	+	chr4	2858208	2858209	+	118	ADD1	intron	6	0.587061	1.42033
31121[gene=118][PH=24][PH0=2.06][P=4.1e-13]	chr4	2836703	2836712	+	chr4	2866905	2866914	+	118	ADD1	intron	6	0.649824	1.57218
31495[gene=118][PH=18][PH0=2.06][P=2.6e-07]	chr4	2851081	2851094	+	chr4	2881283	2881296	+	118	ADD1	intron	5	0.436635	1.05639
31542[gene=118][PH=45][PH0=2.06][P=1.0e-100]	chr4	2851641	2851642	+	chr4	2881843	2881844	+	118	ADD1	intron	6	0.94983	2.29801
31740[gene=118][PH=25][PH0=2.06][P=1.0e-100]	chr4	2854393	2854398	+	chr4	2884595	2884600	+	118	ADD1	intron	6	0.644343	1.55892
31834[gene=118][PH=13][PH0=2.06][P=4.9e-03]	chr4	2855532	2855537	+	chr4	2885734	2885739	+	118	ADD1	intron	5	0.523548	1.26667
32020[gene=118][PH=67][PH0=2.06][P=1.0e-100]	chr4	2862454	2862461	+	chr4	2892656	2892663	+	118	ADD1	intron	5	0.776193	1.87792
32340[gene=118][PH=53][PH0=2.06][P=1.0e-100]	chr4	2873451	2873463	+	chr4	2903653	2903665	+	118	ADD1	3'UTR	6	1.20669	2.91946
32523[gene=118][PH=13][PH0=2.06][P=4.9e-03]	chr4	2877657	2877663	+	chr4	2907859	2907865	+	118	ADD1	intron	5	0.378475	0.91568
32558[gene=118][PH=20][PH0=2.06][P=3.2e-09]	chr4	2877866	2877871	+	chr4	2908068	2908073	+	118	ADD1	intron	6	0.514866	1.24567
32682[gene=118][PH=27][PH0=2.06][P=1.0e-100]	chr4	2878369	2878374	+	chr4	2908571	2908576	+	118	ADD1	intron	6	0.897419	2.17121
32932[gene=118][PH=136][PH0=2.06][P=1.0e-100]	chr4	2884375	2884377	+	chr4	2914577	2914579	+	118	ADD1	intron	5	2.76149	6.68114
33153[gene=118][PH=26][PH0=2.06][P=1.0e-100]	chr4	2890372	2890383	+	chr4	2920574	2920585	+	118	ADD1	intron	6	0.688592	1.66598
33319[gene=118][PH=44][PH0=2.06][P=1.0e-100]	chr4	2892192	2892197	+	chr4	2922394	2922399	+	118	ADD1	intron	7	1.16016	2.80689
33775[gene=118][PH=423][PH0=2.06][P=1.0e-100]	chr4	2900813	2900815	+	chr4	2931015	2931017	+	118	ADD1	3'UTR	8	9.99323	24.1776
33910[gene=118][PH=40][PH0=2.06][P=1.0e-100]	chr4	2901048	2901055	+	chr4	2931250	2931257	+	118	ADD1	3'UTR	5	0.72887	1.76343
34032[gene=118][PH=196][PH0=2.06][P=1.0e-100]	chr4	2901440	2901441	+	chr4	2931642	2931643	+	118	ADD1	3'UTR	8	4.29126	10.3823
411697[gene=119][PH=237][PH0=0.69][P=1.0e-100]	chr2	70742768	70742771	-	chr2	70889260	70889263	-	119	ADD2	3'UTR	8	5.8175	16.8687
411948[gene=119][PH=100][PH0=0.69][P=1.0e-100]	chr2	70743575	70743577	-	chr2	70890067	70890069	-	119	ADD2	3'UTR	7	3.03021	8.78651
412023[gene=119][PH=26][PH0=0.69][P=1.0e-100]	chr2	70743902	70743903	-	chr2	70890394	70890395	-	119	ADD2	3'UTR	5	0.444453	1.28875
412371[gene=119][PH=35][PH0=0.69][P=1.0e-100]	chr2	70780419	70780436	-	chr2	70926911	70926928	-	119	ADD2	intron	6	0.757307	2.19592
503315[gene=120][PH=49][PH0=1.16][P=6.2e-13]	chr10	111762849	111762851	+	chr10	111772859	111772861	+	120	ADD3	intron	5	1.12859	1.43637
504198[gene=120][PH=21][PH0=1.16][P=6.2e-13]	chr10	111792434	111792435	+	chr10	111802444	111802445	+	120	ADD3	intron	5	0.407974	0.519235
504902[gene=120][PH=10][PH0=1.16][P=9.2e-03]	chr10	111816945	111816956	+	chr10	111826955	111826966	+	120	ADD3	intron	5	0.482157	0.613649
505922[gene=120][PH=19][PH0=1.16][P=2.8e-12]	chr10	111863017	111863018	+	chr10	111873027	111873028	+	120	ADD3	intron	5	0.343393	0.437042
506053[gene=120][PH=38][PH0=1.16][P=6.2e-13]	chr10	111866973	111866979	+	chr10	111876983	111876989	+	120	ADD3	intron	6	0.911844	1.16052
506183[gene=120][PH=22][PH0=1.16][P=6.2e-13]	chr10	111869349	111869352	+	chr10	111879359	111879362	+	120	ADD3	intron	6	0.657518	0.836833
506359[gene=120][PH=66][PH0=1.16][P=6.2e-13]	chr10	111872386	111872387	+	chr10	111882396	111882397	+	120	ADD3	intron	7	1.9281	2.45392
506494[gene=120][PH=14][PH0=1.16][P=1.0e-06]	chr10	111873320	111873323	+	chr10	111883330	111883333	+	120	ADD3	5'UTR	5	0.334688	0.425963
506842[gene=120][PH=11][PH0=1.16][P=1.1e-03]	chr10	111881497	111881499	+	chr10	111891507	111891509	+	120	ADD3	intron	6	0.697051	0.887148
506870[gene=120][PH=20][PH0=1.16][P=9.3e-13]	chr10	111881730	111881732	+	chr10	111891740	111891742	+	120	ADD3	intron	6	0.850806	1.08283
506961[gene=120][PH=22][PH0=1.16][P=6.2e-13]	chr10	111883396	111883397	+	chr10	111893406	111893407	+	120	ADD3	3'UTR	5	0.295662	0.376294
507080[gene=120][PH=42][PH0=1.16][P=6.2e-13]	chr10	111883765	111883768	+	chr10	111893775	111893778	+	120	ADD3	3'UTR	6	1.32728	1.68925
507162[gene=120][PH=41][PH0=1.16][P=6.2e-13]	chr10	111883985	111883987	+	chr10	111893995	111893997	+	120	ADD3	3'UTR	6	1.12606	1.43315
507342[gene=120][PH=101][PH0=1.16][P=6.2e-13]	chr10	111884670	111884674	+	chr10	111894680	111894684	+	120	ADD3	3'UTR	6	1.87851	2.39081
507493[gene=120][PH=65][PH0=1.16][P=6.2e-13]	chr10	111885065	111885068	+	chr10	111895075	111895078	+	120	ADD3	3'UTR	6	1.26849	1.61442
479905[gene=128][PH=76][PH0=1.18][P=1.0e-100]	chr4	100211205	100211213	-	chr4	99992182	99992190	-	128	ADH5	3'UTR	5	0.890613	7.6014
479973[gene=128][PH=51][PH0=1.18][P=1.0e-100]	chr4	100211357	100211359	-	chr4	99992334	99992336	-	128	ADH5	3'UTR	6	1.04351	8.90639
480061[gene=128][PH=46][PH0=1.18][P=1.0e-100]	chr4	100211679	100211682	-	chr4	99992656	99992659	-	128	ADH5	3'UTR	7	1.09061	9.30839
480164[gene=128][PH=35][PH0=1.18][P=1.0e-100]	chr4	100212304	100212306	-	chr4	99993281	99993283	-	128	ADH5	3'UTR	6	0.627837	5.3586
309058[gene=137872][PH=38][PH0=0.38][P=1.7e-13]	chr8	67529101	67529106	+	chr8	67366547	67366552	+	137872	ADHFE1	intron	5	0.876067	9.89475
309087[gene=137872][PH=21][PH0=0.38][P=1.7e-13]	chr8	67529205	67529215	+	chr8	67366651	67366661	+	137872	ADHFE1	intron	6	0.52296	5.90659
24915[gene=55256][PH=11][PH0=0.59][P=2.0e-07]	chr2	3500524	3500539	-	chr2	3521520	3521535	-	55256	ADI1	intron	5	0.260416	1.22804
824315[gene=51094][PH=175][PH0=1.59][P=1.0e-100]	chr1	201176731	201176734	-	chr1	202910108	202910111	-	51094	ADIPOR1	3'UTR	8	4.7703	14.2179
824549[gene=51094][PH=71][PH0=1.59][P=1.0e-100]	chr1	201180820	201180821	-	chr1	202914197	202914198	-	51094	ADIPOR1	CDS	5	1.83396	5.46612
824739[gene=51094][PH=92][PH0=1.59][P=1.0e-100]	chr1	201189150	201189152	-	chr1	202922527	202922529	-	51094	ADIPOR1	intron	7	2.24914	6.70357
20072[gene=79602][PH=33][PH0=2.02][P=2.3e-13]	chr12	1671450	1671456	+	chr12	1801189	1801195	+	79602	ADIPOR2	intron	5	0.73418	2.83526
20168[gene=79602][PH=27][PH0=2.02][P=2.3e-13]	chr12	1672209	1672222	+	chr12	1801948	1801961	+	79602	ADIPOR2	intron	5	0.547943	2.11605
20634[gene=79602][PH=57][PH0=2.02][P=2.3e-13]	chr12	1679285	1679286	+	chr12	1809024	1809025	+	79602	ADIPOR2	intron	6	1.27061	4.90684
20755[gene=79602][PH=43][PH0=2.02][P=2.3e-13]	chr12	1680551	1680561	+	chr12	1810290	1810300	+	79602	ADIPOR2	intron	6	1.29291	4.99299
20785[gene=79602][PH=39][PH0=2.02][P=2.3e-13]	chr12	1680979	1680981	+	chr12	1810718	1810720	+	79602	ADIPOR2	intron	7	1.65758	6.40127
21107[gene=79602][PH=23][PH0=2.02][P=2.6e-12]	chr12	1684267	1684268	+	chr12	1814006	1814007	+	79602	ADIPOR2	intron	6	0.670575	2.58963
21288[gene=79602][PH=50][PH0=2.02][P=2.3e-13]	chr12	1686835	1686837	+	chr12	1816574	1816576	+	79602	ADIPOR2	intron	7	1.94751	7.52089
21758[gene=79602][PH=71][PH0=2.02][P=2.3e-13]	chr12	1699100	1699102	+	chr12	1828839	1828841	+	79602	ADIPOR2	intron	5	1.39648	5.39292
21929[gene=79602][PH=25][PH0=2.02][P=2.3e-13]	chr12	1704119	1704120	+	chr12	1833858	1833859	+	79602	ADIPOR2	intron	5	0.538059	2.07788
22508[gene=79602][PH=24][PH0=2.02][P=4.7e-13]	chr12	1722381	1722383	+	chr12	1852120	1852122	+	79602	ADIPOR2	intron	5	0.574792	2.21974
22867[gene=79602][PH=29][PH0=2.02][P=2.3e-13]	chr12	1730252	1730256	+	chr12	1859991	1859995	+	79602	ADIPOR2	intron	5	0.764056	2.95064
23214[gene=79602][PH=39][PH0=2.02][P=2.3e-13]	chr12	1738152	1738154	+	chr12	1867891	1867893	+	79602	ADIPOR2	intron	7	1.16422	4.49599
23954[gene=79602][PH=30][PH0=2.02][P=2.3e-13]	chr12	1759907	1759912	+	chr12	1889646	1889651	+	79602	ADIPOR2	CDS	7	0.845283	3.26432
24061[gene=79602][PH=129][PH0=2.02][P=2.3e-13]	chr12	1760365	1760367	+	chr12	1890104	1890106	+	79602	ADIPOR2	CDS	8	3.54084	13.6741
24177[gene=79602][PH=32][PH0=2.02][P=2.3e-13]	chr12	1760908	1760911	+	chr12	1890647	1890650	+	79602	ADIPOR2	intron	6	0.804066	3.10515
24415[gene=79602][PH=21][PH0=2.02][P=2.7e-10]	chr12	1765407	1765409	+	chr12	1895146	1895148	+	79602	ADIPOR2	CDS	5	0.491228	1.89703
24637[gene=79602][PH=20][PH0=2.02][P=2.7e-09]	chr12	1767191	1767195	+	chr12	1896930	1896934	+	79602	ADIPOR2	3'UTR	7	0.673909	2.60251
24660[gene=79602][PH=21][PH0=2.02][P=2.7e-10]	chr12	1767284	1767302	+	chr12	1897023	1897041	+	79602	ADIPOR2	3'UTR	5	0.575878	2.22393
24761[gene=79602][PH=462][PH0=2.02][P=2.3e-13]	chr12	1767866	1767867	+	chr12	1897605	1897606	+	79602	ADIPOR2	3'UTR	8	9.45141	36.4995
24831[gene=79602][PH=13][PH0=2.02][P=4.6e-03]	chr12	1767985	1767995	+	chr12	1897724	1897734	+	79602	ADIPOR2	3'UTR	5	0.43903	1.69545
24845[gene=79602][PH=15][PH0=2.02][P=1.1e-04]	chr12	1768043	1768044	+	chr12	1897782	1897783	+	79602	ADIPOR2	3'UTR	5	0.433117	1.67262
293067[gene=132][PH=8][PH0=0.46][P=2.7e-03]	chr10	75617389	75617397	+	chr10	75947383	75947391	+	132	ADK	intron	5	0.361802	2.32006
293071[gene=132][PH=11][PH0=0.46][P=3.6e-07]	chr10	75617414	75617418	+	chr10	75947408	75947412	+	132	ADK	intron	5	0.385413	2.47146
293540[gene=132][PH=10][PH0=0.46][P=7.8e-06]	chr10	75655866	75655886	+	chr10	75985860	75985880	+	132	ADK	intron	6	0.509352	3.26622
293805[gene=132][PH=30][PH0=0.46][P=1.0e-100]	chr10	75668933	75668934	+	chr10	75998927	75998928	+	132	ADK	intron	5	0.887303	5.68983
293913[gene=132][PH=8][PH0=0.46][P=2.7e-03]	chr10	75675347	75675370	+	chr10	76005341	76005364	+	132	ADK	intron	5	0.36873	2.36448
294039[gene=132][PH=12][PH0=0.46][P=1.5e-08]	chr10	75681667	75681684	+	chr10	76011661	76011678	+	132	ADK	intron	5	0.926134	5.93883
294989[gene=132][PH=56][PH0=0.46][P=1.0e-100]	chr10	75750337	75750341	+	chr10	76080331	76080335	+	132	ADK	intron	6	1.62864	10.4436
295183[gene=132][PH=20][PH0=0.46][P=1.0e-100]	chr10	75756440	75756446	+	chr10	76086434	76086440	+	132	ADK	intron	5	0.533319	3.41991
295408[gene=132][PH=18][PH0=0.46][P=1.0e-100]	chr10	75764414	75764421	+	chr10	76094408	76094415	+	132	ADK	intron	5	0.65986	4.23135
296450[gene=132][PH=63][PH0=0.46][P=1.0e-100]	chr10	75833635	75833639	+	chr10	76163629	76163633	+	132	ADK	intron	5	0.873609	5.60202
297163[gene=132][PH=11][PH0=0.46][P=3.6e-07]	chr10	75862725	75862738	+	chr10	76192719	76192732	+	132	ADK	intron	6	0.715688	4.58935
298753[gene=132][PH=11][PH0=0.46][P=3.6e-07]	chr10	75949620	75949627	+	chr10	76279614	76279621	+	132	ADK	intron	5	0.565844	3.62848
298823[gene=132][PH=13][PH0=0.46][P=5.7e-10]	chr10	75955161	75955173	+	chr10	76285155	76285167	+	132	ADK	CDS	5	0.525501	3.36978
299861[gene=132][PH=258][PH0=0.46][P=1.0e-100]	chr10	76025144	76025158	+	chr10	76355138	76355152	+	132	ADK	intron	5	14.1471	90.7183
301303[gene=132][PH=24][PH0=0.46][P=1.0e-100]	chr10	76138624	76138627	+	chr10	76468618	76468621	+	132	ADK	3'UTR	5	0.570522	3.65847
301353[gene=132][PH=30][PH0=0.46][P=1.0e-100]	chr10	76138894	76138904	+	chr10	76468888	76468898	+	132	ADK	3'UTR	7	0.764395	4.90169
174132[gene=23394][PH=94][PH0=2.13][P=9.7e-14]	chr20	48940337	48940338	-	chr20	49506930	49506931	-	23394	ADNP	3'UTR	8	3.00375	13.6192
174372[gene=23394][PH=127][PH0=2.13][P=9.7e-14]	chr20	48940814	48940815	-	chr20	49507407	49507408	-	23394	ADNP	3'UTR	8	3.37454	15.3004
174470[gene=23394][PH=67][PH0=2.13][P=9.7e-14]	chr20	48941051	48941059	-	chr20	49507644	49507652	-	23394	ADNP	3'UTR	7	1.54454	7.00303
174685[gene=23394][PH=145][PH0=2.13][P=9.7e-14]	chr20	48943002	48943006	-	chr20	49509595	49509599	-	23394	ADNP	CDS	8	2.7087	12.2814
175083[gene=23394][PH=80][PH0=2.13][P=9.7e-14]	chr20	48954817	48954818	-	chr20	49521410	49521411	-	23394	ADNP	intron	7	1.90995	8.65981
175158[gene=23394][PH=36][PH0=2.13][P=9.7e-14]	chr20	48955270	48955273	-	chr20	49521863	49521866	-	23394	ADNP	intron	6	0.643404	2.91724
175490[gene=23394][PH=20][PH0=2.13][P=2.9e-09]	chr20	48965089	48965104	-	chr20	49531682	49531697	-	23394	ADNP	intron	6	0.511343	2.31846
175589[gene=23394][PH=21][PH0=2.13][P=3.1e-10]	chr20	48966799	48966813	-	chr20	49533392	49533406	-	23394	ADNP	intron	5	0.468871	2.12589
175840[gene=23394][PH=16][PH0=2.13][P=1.3e-05]	chr20	48970205	48970214	-	chr20	49536798	49536807	-	23394	ADNP	intron	6	0.542461	2.45955
283780[gene=22850][PH=15][PH0=1.67][P=2.9e-06]	chr18	75980792	75980798	+	chr18	77879801	77879807	+	22850	ADNP2	intron	5	0.359341	5.30925
283876[gene=22850][PH=15][PH0=1.67][P=2.9e-06]	chr18	75982164	75982181	+	chr18	77881173	77881190	+	22850	ADNP2	intron	5	0.552042	8.1564
283899[gene=22850][PH=35][PH0=1.67][P=1.0e-100]	chr18	75982244	75982246	+	chr18	77881253	77881255	+	22850	ADNP2	intron	5	0.887753	13.1165
284608[gene=22850][PH=109][PH0=1.67][P=1.0e-100]	chr18	75997960	75997961	+	chr18	77896969	77896970	+	22850	ADNP2	3'UTR	6	2.16923	32.0502
284741[gene=22850][PH=26][PH0=1.67][P=1.0e-100]	chr18	75998318	75998326	+	chr18	77897327	77897335	+	22850	ADNP2	3'UTR	5	0.478213	7.06558
284856[gene=22850][PH=73][PH0=1.67][P=1.0e-100]	chr18	75999166	75999172	+	chr18	77898175	77898181	+	22850	ADNP2	3'UTR	7	2.08305	30.777
240232[gene=84890][PH=100][PH0=8.60][P=1.0e-100]	chr10	64236064	64236065	+	chr10	64566058	64566059	+	84890	ADO	3'UTR	8	2.62952	27.814
240285[gene=84890][PH=24][PH0=8.60][P=9.6e-03]	chr10	64236154	64236160	+	chr10	64566148	64566154	+	84890	ADO	3'UTR	6	0.868764	9.18942
240309[gene=84890][PH=60][PH0=8.60][P=1.0e-100]	chr10	64236195	64236196	+	chr10	64566189	64566190	+	84890	ADO	3'UTR	8	1.39039	14.7069
240407[gene=84890][PH=40][PH0=8.60][P=1.3e-11]	chr10	64236451	64236453	+	chr10	64566445	64566447	+	84890	ADO	3'UTR	7	1.0046	10.6263
240458[gene=84890][PH=27][PH0=8.60][P=4.2e-04]	chr10	64236612	64236618	+	chr10	64566606	64566612	+	84890	ADO	3'UTR	6	0.618464	6.54185
240556[gene=84890][PH=57][PH0=8.60][P=1.0e-100]	chr10	64236921	64236923	+	chr10	64566915	64566917	+	84890	ADO	3'UTR	5	1.03638	10.9624
240608[gene=84890][PH=37][PH0=8.60][P=1.1e-09]	chr10	64237036	64237041	+	chr10	64567030	64567035	+	84890	ADO	3'UTR	6	1.04915	11.0974
240708[gene=84890][PH=24][PH0=8.60][P=9.6e-03]	chr10	64237580	64237598	+	chr10	64567574	64567592	+	84890	ADO	3'UTR	5	0.573511	6.06637
334422[gene=83440][PH=32][PH0=0.68][P=1.0e-100]	chr15	70830969	70830974	-	chr15	73043916	73043921	-	83440	ADPGK	3'UTR	6	0.639781	12.8006
334522[gene=83440][PH=44][PH0=0.68][P=1.0e-100]	chr15	70831533	70831534	-	chr15	73044480	73044481	-	83440	ADPGK	3'UTR	5	0.593531	11.8753
334929[gene=83440][PH=50][PH0=0.68][P=1.0e-100]	chr15	70857085	70857088	-	chr15	73070032	73070035	-	83440	ADPGK	intron	6	0.88573	17.7215
334979[gene=83440][PH=11][PH0=0.68][P=1.3e-06]	chr15	70860173	70860180	-	chr15	73073120	73073127	-	83440	ADPGK	intron	5	0.434034	8.6841
144477[gene=148][PH=13][PH0=0.41][P=3.2e-11]	chr8	26669591	26669610	-	chr8	26613674	26613693	-	148	ADRA1A	intron	5	0.256305	6.37732
144743[gene=148][PH=67][PH0=0.41][P=1.0e-100]	chr8	26675511	26675518	-	chr8	26619594	26619601	-	148	ADRA1A	intron	8	2.36506	58.8468
144821[gene=148][PH=74][PH0=0.41][P=1.0e-100]	chr8	26676469	26676473	-	chr8	26620552	26620556	-	148	ADRA1A	intron	7	1.77302	44.1157
145037[gene=148][PH=16][PH0=0.41][P=1.0e-100]	chr8	26679594	26679597	-	chr8	26623677	26623680	-	148	ADRA1A	intron	7	0.585615	14.5711
145248[gene=148][PH=17][PH0=0.41][P=1.0e-100]	chr8	26682028	26682046	-	chr8	26626111	26626129	-	148	ADRA1A	intron	7	0.621711	15.4692
534613[gene=153][PH=40][PH0=4.78][P=1.0e-100]	chr10	115795576	115795577	+	chr10	115805586	115805587	+	153	ADRB1	3'UTR	7	1.20155	25.73
534702[gene=153][PH=29][PH0=4.78][P=6.9e-11]	chr10	115795850	115795852	+	chr10	115805860	115805862	+	153	ADRB1	3'UTR	6	0.805929	17.2582
534814[gene=153][PH=67][PH0=4.78][P=1.0e-100]	chr10	115796489	115796498	+	chr10	115806499	115806508	+	153	ADRB1	3'UTR	6	1.48477	31.7951
251696[gene=156][PH=733][PH0=2.74][P=1.0e-100]	chr11	66809545	66809546	+	chr11	67052969	67052970	+	156	ADRBK1	3'UTR	8	19.9877	49.3328
251925[gene=156][PH=112][PH0=2.74][P=1.0e-100]	chr11	66810539	66810540	+	chr11	67053963	67053964	+	156	ADRBK1	CDS||3'UTR	6	2.47916	6.11897
40000[gene=157][PH=13][PH0=1.53][P=3.4e-04]	chr22	24309333	24309344	+	chr22	25979333	25979344	+	157	ADRBK2	intron	5	0.246917	1.24174
40247[gene=157][PH=21][PH0=1.53][P=1.2e-12]	chr22	24319711	24319716	+	chr22	25989711	25989716	+	157	ADRBK2	intron	5	0.51347	2.58223
40447[gene=157][PH=22][PH0=1.53][P=1.0e-100]	chr22	24333120	24333129	+	chr22	26003120	26003129	+	157	ADRBK2	intron	5	0.744345	3.74329
40748[gene=157][PH=23][PH0=1.53][P=1.0e-100]	chr22	24344052	24344053	+	chr22	26014052	26014053	+	157	ADRBK2	intron	6	0.729875	3.67052
40811[gene=157][PH=25][PH0=1.53][P=1.0e-100]	chr22	24344694	24344705	+	chr22	26014694	26014705	+	157	ADRBK2	intron	5	0.523711	2.63373
40967[gene=157][PH=46][PH0=1.53][P=1.0e-100]	chr22	24349879	24349893	+	chr22	26019879	26019893	+	157	ADRBK2	intron	5	0.792356	3.98473
41611[gene=157][PH=24][PH0=1.53][P=1.0e-100]	chr22	24370588	24370589	+	chr22	26040588	26040589	+	157	ADRBK2	CDS||5'UTR	5	0.692032	3.48021
42486[gene=157][PH=16][PH0=1.53][P=4.6e-07]	chr22	24406907	24406917	+	chr22	26076907	26076917	+	157	ADRBK2	intron	5	0.547943	2.75559
42626[gene=157][PH=13][PH0=1.53][P=3.4e-04]	chr22	24411839	24411843	+	chr22	26081839	26081843	+	157	ADRBK2	intron	5	0.661924	3.32879
42870[gene=157][PH=12][PH0=1.53][P=2.7e-03]	chr22	24423155	24423169	+	chr22	26093155	26093169	+	157	ADRBK2	intron	5	0.333156	1.67543
43004[gene=157][PH=20][PH0=1.53][P=2.6e-11]	chr22	24426563	24426565	+	chr22	26096563	26096565	+	157	ADRBK2	intron	5	0.512509	2.57739
43559[gene=157][PH=41][PH0=1.53][P=1.0e-100]	chr22	24448636	24448640	+	chr22	26118636	26118640	+	157	ADRBK2	3'UTR	6	1.06916	5.37676
43639[gene=157][PH=44][PH0=1.53][P=1.0e-100]	chr22	24448861	24448867	+	chr22	26118861	26118867	+	157	ADRBK2	3'UTR	5	0.603848	3.03673
43760[gene=157][PH=76][PH0=1.53][P=1.0e-100]	chr22	24449558	24449561	+	chr22	26119558	26119561	+	157	ADRBK2	3'UTR	5	1.35958	6.83728
43851[gene=157][PH=193][PH0=1.53][P=1.0e-100]	chr22	24449804	24449805	+	chr22	26119804	26119805	+	157	ADRBK2	3'UTR	8	5.32834	26.7961
43957[gene=157][PH=65][PH0=1.53][P=1.0e-100]	chr22	24449988	24449989	+	chr22	26119988	26119989	+	157	ADRBK2	3'UTR	8	1.46874	7.38626
44178[gene=157][PH=61][PH0=1.53][P=1.0e-100]	chr22	24450834	24450837	+	chr22	26120834	26120837	+	157	ADRBK2	3'UTR	7	1.84848	9.29594
44419[gene=157][PH=187][PH0=1.53][P=1.0e-100]	chr22	24451487	24451488	+	chr22	26121487	26121488	+	157	ADRBK2	3'UTR	8	6.09442	30.6486
44545[gene=157][PH=21][PH0=1.53][P=1.2e-12]	chr22	24452078	24452080	+	chr22	26122078	26122080	+	157	ADRBK2	3'UTR	5	0.451137	2.26875
44614[gene=157][PH=154][PH0=1.53][P=1.0e-100]	chr22	24452221	24452222	+	chr22	26122221	26122222	+	157	ADRBK2	3'UTR	8	4.11999	20.7193
44787[gene=157][PH=119][PH0=1.53][P=1.0e-100]	chr22	24452722	24452723	+	chr22	26122722	26122723	+	157	ADRBK2	3'UTR	7	2.11124	10.6173
44911[gene=157][PH=46][PH0=1.53][P=1.0e-100]	chr22	24453167	24453171	+	chr22	26123167	26123171	+	157	ADRBK2	3'UTR	7	1.82605	9.18313
45007[gene=157][PH=59][PH0=1.53][P=1.0e-100]	chr22	24453381	24453382	+	chr22	26123381	26123382	+	157	ADRBK2	3'UTR	7	1.20793	6.07464
45090[gene=157][PH=55][PH0=1.53][P=1.0e-100]	chr22	24453692	24453693	+	chr22	26123692	26123693	+	157	ADRBK2	3'UTR	5	1.00866	5.07253
45183[gene=157][PH=110][PH0=1.53][P=1.0e-100]	chr22	24453913	24453914	+	chr22	26123913	26123914	+	157	ADRBK2	3'UTR	8	2.60905	13.1208
45266[gene=157][PH=62][PH0=1.53][P=1.0e-100]	chr22	24454067	24454068	+	chr22	26124067	26124068	+	157	ADRBK2	3'UTR	8	1.75019	8.80163
45326[gene=157][PH=25][PH0=1.53][P=1.0e-100]	chr22	24454221	24454222	+	chr22	26124221	26124222	+	157	ADRBK2	3'UTR	5	0.544123	2.73638
45557[gene=157][PH=144][PH0=1.53][P=1.0e-100]	chr22	24455022	24455024	+	chr22	26125022	26125024	+	157	ADRBK2	3'UTR	8	3.49254	17.5639
45623[gene=157][PH=75][PH0=1.53][P=1.0e-100]	chr22	24455187	24455193	+	chr22	26125187	26125193	+	157	ADRBK2	3'UTR	5	1.47608	7.42313
1051236[gene=159][PH=153][PH0=2.53][P=1.0e-100]	chr1	242638742	242638743	-	chr1	244572119	244572120	-	159	ADSS	3'UTR	8	3.27084	12.3917
1051340[gene=159][PH=144][PH0=2.53][P=1.0e-100]	chr1	242638989	242638991	-	chr1	244572366	244572368	-	159	ADSS	3'UTR	8	3.60889	13.6724
1051449[gene=159][PH=33][PH0=2.53][P=1.0e-100]	chr1	242639280	242639283	-	chr1	244572657	244572660	-	159	ADSS	3'UTR	5	0.627546	2.37748
1051513[gene=159][PH=60][PH0=2.53][P=1.0e-100]	chr1	242639442	242639448	-	chr1	244572819	244572825	-	159	ADSS	3'UTR	7	1.05309	3.98968
1051581[gene=159][PH=14][PH0=2.53][P=4.3e-03]	chr1	242640640	242640658	-	chr1	244574017	244574035	-	159	ADSS	intron	5	0.495745	1.87815
1051812[gene=159][PH=32][PH0=2.53][P=1.0e-100]	chr1	242650541	242650547	-	chr1	244583918	244583924	-	159	ADSS	intron	5	0.85065	3.22272
1052151[gene=159][PH=39][PH0=2.53][P=1.0e-100]	chr1	242656461	242656474	-	chr1	244589838	244589851	-	159	ADSS	intron	6	0.556851	2.10965
1052247[gene=159][PH=43][PH0=2.53][P=1.0e-100]	chr1	242657343	242657345	-	chr1	244590720	244590722	-	159	ADSS	intron	6	0.903918	3.42453
1052400[gene=159][PH=24][PH0=2.53][P=1.2e-11]	chr1	242658523	242658526	-	chr1	244591900	244591903	-	159	ADSS	intron	5	0.343393	1.30096
1052433[gene=159][PH=26][PH0=2.53][P=1.0e-100]	chr1	242658629	242658632	-	chr1	244592006	244592009	-	159	ADSS	intron	7	0.994516	3.76776
1052468[gene=159][PH=20][PH0=2.53][P=6.1e-08]	chr1	242658832	242658835	-	chr1	244592209	244592212	-	159	ADSS	intron	6	0.543476	2.05898
1052499[gene=159][PH=32][PH0=2.53][P=1.0e-100]	chr1	242658931	242658935	-	chr1	244592308	244592312	-	159	ADSS	intron	5	0.664178	2.51627
1052676[gene=159][PH=53][PH0=2.53][P=1.0e-100]	chr1	242660036	242660037	-	chr1	244593413	244593414	-	159	ADSS	intron	6	1.48076	5.60991
1052755[gene=159][PH=22][PH0=2.53][P=9.4e-10]	chr1	242660571	242660572	-	chr1	244593948	244593949	-	159	ADSS	intron	6	0.569169	2.15632
1052931[gene=159][PH=15][PH0=2.53][P=7.8e-04]	chr1	242662296	242662304	-	chr1	244595673	244595681	-	159	ADSS	intron	5	0.415926	1.57575
1052957[gene=159][PH=50][PH0=2.53][P=1.0e-100]	chr1	242662370	242662380	-	chr1	244595747	244595757	-	159	ADSS	intron	7	1.15387	4.37148
1053143[gene=159][PH=26][PH0=2.53][P=1.0e-100]	chr1	242667636	242667645	-	chr1	244601013	244601022	-	159	ADSS	CDS	6	0.940012	3.56127
1053367[gene=159][PH=23][PH0=2.53][P=1.1e-10]	chr1	242675580	242675585	-	chr1	244608957	244608962	-	159	ADSS	intron	6	0.570718	2.16219
1053555[gene=159][PH=34][PH0=2.53][P=1.0e-100]	chr1	242680329	242680330	-	chr1	244613706	244613707	-	159	ADSS	intron	5	0.691722	2.62062
1053627[gene=159][PH=32][PH0=2.53][P=1.0e-100]	chr1	242680934	242680936	-	chr1	244614311	244614313	-	159	ADSS	intron	5	0.424124	1.60681
35210[gene=84830][PH=6][PH0=0.06][P=3.2e-07]	chr6	11842306	11842307	-	chr6	11734320	11734321	-	84830	ADTRP	intron	5	0.290956	13.1164
113824[gene=121536][PH=19][PH0=1.46][P=7.7e-11]	chr12	19496092	19496095	+	chr12	19604825	19604828	+	121536	AEBP2	intron	6	0.45342	3.22598
113855[gene=121536][PH=19][PH0=1.46][P=7.7e-11]	chr12	19496702	19496710	+	chr12	19605435	19605443	+	121536	AEBP2	intron	5	0.488693	3.47694
114308[gene=121536][PH=52][PH0=1.46][P=1.0e-100]	chr12	19515710	19515720	+	chr12	19624443	19624453	+	121536	AEBP2	intron	5	1.04679	7.44768
115472[gene=121536][PH=39][PH0=1.46][P=1.0e-100]	chr12	19555071	19555081	+	chr12	19663804	19663814	+	121536	AEBP2	intron	5	1.71776	12.2215
115621[gene=121536][PH=12][PH0=1.46][P=8.4e-04]	chr12	19559014	19559015	+	chr12	19667747	19667748	+	121536	AEBP2	intron	5	0.461757	3.2853
115651[gene=121536][PH=49][PH0=1.46][P=1.0e-100]	chr12	19559105	19559117	+	chr12	19667838	19667850	+	121536	AEBP2	intron	5	0.659571	4.6927
115711[gene=121536][PH=40][PH0=1.46][P=1.0e-100]	chr12	19559457	19559466	+	chr12	19668190	19668199	+	121536	AEBP2	intron	6	1.20509	8.57397
115991[gene=121536][PH=121][PH0=1.46][P=1.0e-100]	chr12	19562637	19562638	+	chr12	19671370	19671371	+	121536	AEBP2	3'UTR	8	3.58706	25.5211
116041[gene=121536][PH=19][PH0=1.46][P=7.7e-11]	chr12	19562757	19562772	+	chr12	19671490	19671505	+	121536	AEBP2	3'UTR	6	0.363847	2.58869
116076[gene=121536][PH=33][PH0=1.46][P=1.0e-100]	chr12	19562866	19562867	+	chr12	19671599	19671600	+	121536	AEBP2	3'UTR	5	0.678225	4.82542
116165[gene=121536][PH=54][PH0=1.46][P=1.0e-100]	chr12	19563140	19563143	+	chr12	19671873	19671876	+	121536	AEBP2	3'UTR	7	1.37113	9.75529
116266[gene=121536][PH=30][PH0=1.46][P=1.0e-100]	chr12	19563433	19563437	+	chr12	19672166	19672170	+	121536	AEBP2	3'UTR	7	0.909331	6.46969
116467[gene=121536][PH=113][PH0=1.46][P=1.0e-100]	chr12	19564209	19564210	+	chr12	19672942	19672943	+	121536	AEBP2	3'UTR	7	2.53316	18.0229
116648[gene=121536][PH=31][PH0=1.46][P=1.0e-100]	chr12	19564759	19564762	+	chr12	19673492	19673495	+	121536	AEBP2	3'UTR	6	0.752903	5.35674
116749[gene=121536][PH=28][PH0=1.46][P=1.0e-100]	chr12	19565597	19565603	+	chr12	19674330	19674336	+	121536	AEBP2	3'UTR	7	0.833497	5.93015
11894[gene=166][PH=617][PH0=9.52][P=2.9e-13]	chr19	3004128	3004129	-	chr19	3053128	3053129	-	166	AES	3'UTR	8	21.259	28.149
12077[gene=166][PH=161][PH0=9.52][P=2.9e-13]	chr19	3004447	3004453	-	chr19	3053447	3053453	-	166	AES	3'UTR	5	2.86818	3.79775
32758[gene=60312][PH=43][PH0=0.29][P=4.3e-13]	chr4	7815783	7815787	-	chr4	7764883	7764887	-	60312	AFAP1	3'UTR	5	0.676686	8.68081
523591[gene=84632][PH=47][PH0=0.17][P=2.6e-13]	chr10	116044871	116044872	-	chr10	116054881	116054882	-	84632	AFAP1L2	3'UTR	5	1.12449	12.944
523707[gene=84632][PH=63][PH0=0.17][P=2.6e-13]	chr10	116045529	116045531	-	chr10	116055539	116055541	-	84632	AFAP1L2	3'UTR	7	1.26532	14.5652
314965[gene=4299][PH=80][PH0=0.66][P=1.0e-100]	chr4	88250631	88250632	+	chr4	88031607	88031608	+	4299	AFF1	intron	6	1.59068	13.2523
315119[gene=4299][PH=23][PH0=0.66][P=1.0e-100]	chr4	88258655	88258664	+	chr4	88039631	88039640	+	4299	AFF1	intron	7	0.736029	6.13204
315283[gene=4299][PH=21][PH0=0.66][P=1.0e-100]	chr4	88270149	88270156	+	chr4	88051125	88051132	+	4299	AFF1	intron	5	0.575654	4.79592
315518[gene=4299][PH=42][PH0=0.66][P=1.0e-100]	chr4	88276174	88276175	+	chr4	88057150	88057151	+	4299	AFF1	3'UTR	8	1.17411	9.7818
315593[gene=4299][PH=223][PH0=0.66][P=1.0e-100]	chr4	88276351	88276352	+	chr4	88057327	88057328	+	4299	AFF1	3'UTR	7	3.72998	31.0754
315761[gene=4299][PH=30][PH0=0.66][P=1.0e-100]	chr4	88277346	88277347	+	chr4	88058322	88058323	+	4299	AFF1	3'UTR	7	0.624361	5.20171
315780[gene=4299][PH=18][PH0=0.66][P=1.0e-100]	chr4	88277419	88277420	+	chr4	88058395	88058396	+	4299	AFF1	3'UTR	5	0.54751	4.56145
315910[gene=4299][PH=109][PH0=0.66][P=1.0e-100]	chr4	88278205	88278211	+	chr4	88059181	88059187	+	4299	AFF1	3'UTR	6	2.44876	20.4012
316110[gene=4299][PH=35][PH0=0.66][P=1.0e-100]	chr4	88279233	88279241	+	chr4	88060209	88060217	+	4299	AFF1	3'UTR	6	0.8261	6.88245
316187[gene=4299][PH=101][PH0=0.66][P=1.0e-100]	chr4	88279528	88279529	+	chr4	88060504	88060505	+	4299	AFF1	3'UTR	5	2.48256	20.6828
316267[gene=4299][PH=29][PH0=0.66][P=1.0e-100]	chr4	88279847	88279849	+	chr4	88060823	88060825	+	4299	AFF1	3'UTR	7	1.10605	9.21481
316453[gene=4299][PH=38][PH0=0.66][P=1.0e-100]	chr4	88280788	88280794	+	chr4	88061764	88061770	+	4299	AFF1	3'UTR	6	0.735727	6.12952
455742[gene=2334][PH=71][PH0=0.13][P=1.0e-100]	chrX	147880787	147880788	+	chrX	148073081	148073082	+	2334	AFF2	3'UTR	6	1.74542	47.5933
455825[gene=2334][PH=60][PH0=0.13][P=1.0e-100]	chrX	147881244	147881251	+	chrX	148073538	148073545	+	2334	AFF2	3'UTR	6	1.3797	37.6212
455926[gene=2334][PH=74][PH0=0.13][P=1.0e-100]	chrX	147881718	147881720	+	chrX	148074012	148074014	+	2334	AFF2	3'UTR	6	1.63531	44.591
456208[gene=2334][PH=33][PH0=0.13][P=1.0e-100]	chrX	147884446	147884451	+	chrX	148076740	148076745	+	2334	AFF2	3'UTR	7	0.828685	22.5963
456345[gene=2334][PH=60][PH0=0.13][P=1.0e-100]	chrX	147886215	147886219	+	chrX	148078509	148078513	+	2334	AFF2	3'UTR	6	1.28852	35.1347
456516[gene=2334][PH=25][PH0=0.13][P=1.0e-100]	chrX	147888011	147888027	+	chrX	148080305	148080321	+	2334	AFF2	3'UTR	6	0.656973	17.9141
556099[gene=3899][PH=31][PH0=0.47][P=1.4e-12]	chr2	99530258	99530259	-	chr2	100163826	100163827	-	3899	AFF3	3'UTR	6	0.761712	5.45815
556209[gene=3899][PH=63][PH0=0.47][P=1.4e-12]	chr2	99531134	99531138	-	chr2	100164702	100164706	-	3899	AFF3	3'UTR	6	1.04384	7.47977
556302[gene=3899][PH=37][PH0=0.47][P=1.4e-12]	chr2	99531462	99531466	-	chr2	100165030	100165034	-	3899	AFF3	3'UTR	5	0.56195	4.02673
556390[gene=3899][PH=173][PH0=0.47][P=1.4e-12]	chr2	99531665	99531666	-	chr2	100165233	100165234	-	3899	AFF3	3'UTR	8	3.53211	25.3098
556550[gene=3899][PH=67][PH0=0.47][P=1.4e-12]	chr2	99532108	99532113	-	chr2	100165676	100165681	-	3899	AFF3	3'UTR	6	1.69213	12.1252
556663[gene=3899][PH=73][PH0=0.47][P=1.4e-12]	chr2	99532481	99532487	-	chr2	100166049	100166055	-	3899	AFF3	3'UTR	8	1.7389	12.4603
556844[gene=3899][PH=180][PH0=0.47][P=1.4e-12]	chr2	99533030	99533031	-	chr2	100166598	100166599	-	3899	AFF3	3'UTR	8	3.9453	28.2705
557120[gene=3899][PH=24][PH0=0.47][P=1.4e-12]	chr2	99533781	99533790	-	chr2	100167349	100167358	-	3899	AFF3	3'UTR	5	0.594734	4.26164
558632[gene=3899][PH=15][PH0=0.47][P=2.9e-12]	chr2	99758580	99758599	-	chr2	100392148	100392167	-	3899	AFF3	intron	5	0.359736	2.57773
559008[gene=3899][PH=25][PH0=0.47][P=1.4e-12]	chr2	99782946	99782950	-	chr2	100416514	100416518	-	3899	AFF3	intron	5	0.797946	5.71779
560202[gene=3899][PH=18][PH0=0.47][P=1.4e-12]	chr2	99855482	99855485	-	chr2	100489050	100489053	-	3899	AFF3	intron	5	0.525916	3.76852
560875[gene=3899][PH=15][PH0=0.47][P=2.9e-12]	chr2	99897149	99897151	-	chr2	100530717	100530719	-	3899	AFF3	intron	5	0.46795	3.35315
560905[gene=3899][PH=25][PH0=0.47][P=1.4e-12]	chr2	99898141	99898149	-	chr2	100531709	100531717	-	3899	AFF3	intron	6	0.704218	5.04617
560996[gene=3899][PH=27][PH0=0.47][P=1.4e-12]	chr2	99902570	99902576	-	chr2	100536138	100536144	-	3899	AFF3	intron	5	0.406933	2.91593
561646[gene=3899][PH=40][PH0=0.47][P=1.4e-12]	chr2	99931661	99931664	-	chr2	100565229	100565232	-	3899	AFF3	intron	6	1.0072	7.21725
562232[gene=3899][PH=9][PH0=0.47][P=2.3e-04]	chr2	99946895	99946902	-	chr2	100580463	100580470	-	3899	AFF3	intron	5	0.484699	3.47317
562499[gene=3899][PH=44][PH0=0.47][P=1.4e-12]	chr2	99958431	99958434	-	chr2	100591999	100592002	-	3899	AFF3	intron	6	1.52601	10.9348
562752[gene=3899][PH=26][PH0=0.47][P=1.4e-12]	chr2	99966799	99966811	-	chr2	100600367	100600379	-	3899	AFF3	intron	7	0.924862	6.62722
563193[gene=3899][PH=18][PH0=0.47][P=1.4e-12]	chr2	99977909	99977910	-	chr2	100611477	100611478	-	3899	AFF3	intron	5	0.438626	3.14303
563788[gene=3899][PH=8][PH0=0.47][P=3.8e-03]	chr2	100010109	100010127	-	chr2	100643677	100643695	-	3899	AFF3	intron	5	0.361268	2.58871
564385[gene=3899][PH=24][PH0=0.47][P=1.4e-12]	chr2	100045322	100045328	-	chr2	100678890	100678896	-	3899	AFF3	intron	5	0.573044	4.10622
564465[gene=3899][PH=40][PH0=0.47][P=1.4e-12]	chr2	100047006	100047017	-	chr2	100680574	100680585	-	3899	AFF3	intron	5	1.94437	13.9326
564726[gene=3899][PH=38][PH0=0.47][P=1.4e-12]	chr2	100063337	100063341	-	chr2	100696905	100696909	-	3899	AFF3	intron	5	1.07613	7.71112
564862[gene=3899][PH=35][PH0=0.47][P=1.4e-12]	chr2	100081273	100081288	-	chr2	100714841	100714856	-	3899	AFF3	intron	6	1.09739	7.86348
568264[gene=27125][PH=155][PH0=2.82][P=1.0e-100]	chr5	132239431	132239432	-	chr5	132211532	132211533	-	27125	AFF4	3'UTR	7	3.11516	9.47474
568377[gene=27125][PH=24][PH0=2.82][P=2.5e-10]	chr5	132239653	132239656	-	chr5	132211754	132211757	-	27125	AFF4	3'UTR	5	0.593481	1.80507
568431[gene=27125][PH=34][PH0=2.82][P=1.0e-100]	chr5	132239884	132239888	-	chr5	132211985	132211989	-	27125	AFF4	3'UTR	6	0.889287	2.70476
568487[gene=27125][PH=98][PH0=2.82][P=1.0e-100]	chr5	132240001	132240002	-	chr5	132212102	132212103	-	27125	AFF4	3'UTR	8	2.53551	7.71173
568634[gene=27125][PH=56][PH0=2.82][P=1.0e-100]	chr5	132240609	132240610	-	chr5	132212710	132212711	-	27125	AFF4	3'UTR	5	0.765324	2.32773
568729[gene=27125][PH=238][PH0=2.82][P=1.0e-100]	chr5	132240797	132240801	-	chr5	132212898	132212902	-	27125	AFF4	3'UTR	8	5.67449	17.2589
568880[gene=27125][PH=21][PH0=2.82][P=1.1e-07]	chr5	132241386	132241387	-	chr5	132213487	132213488	-	27125	AFF4	3'UTR	5	0.653518	1.98767
569050[gene=27125][PH=31][PH0=2.82][P=1.0e-100]	chr5	132242275	132242276	-	chr5	132214376	132214377	-	27125	AFF4	3'UTR	6	0.679584	2.06695
569171[gene=27125][PH=84][PH0=2.82][P=1.0e-100]	chr5	132242528	132242529	-	chr5	132214629	132214630	-	27125	AFF4	3'UTR	8	2.01102	6.11649
569288[gene=27125][PH=79][PH0=2.82][P=1.0e-100]	chr5	132242833	132242834	-	chr5	132214934	132214935	-	27125	AFF4	3'UTR	7	1.7473	5.31441
569369[gene=27125][PH=44][PH0=2.82][P=1.0e-100]	chr5	132243044	132243061	-	chr5	132215145	132215162	-	27125	AFF4	3'UTR	6	1.16161	3.53304
569469[gene=27125][PH=105][PH0=2.82][P=1.0e-100]	chr5	132243258	132243259	-	chr5	132215359	132215360	-	27125	AFF4	3'UTR	7	2.89241	8.79726
569536[gene=27125][PH=22][PH0=2.82][P=1.6e-08]	chr5	132243479	132243482	-	chr5	132215580	132215583	-	27125	AFF4	3'UTR	5	0.634703	1.93045
569616[gene=27125][PH=272][PH0=2.82][P=1.0e-100]	chr5	132243653	132243654	-	chr5	132215754	132215755	-	27125	AFF4	3'UTR	8	8.67754	26.3927
569778[gene=27125][PH=25][PH0=2.82][P=2.9e-11]	chr5	132243958	132243965	-	chr5	132216059	132216066	-	27125	AFF4	3'UTR	5	0.361802	1.10042
569891[gene=27125][PH=116][PH0=2.82][P=1.0e-100]	chr5	132244220	132244221	-	chr5	132216321	132216322	-	27125	AFF4	3'UTR	8	3.55953	10.8263
570036[gene=27125][PH=51][PH0=2.82][P=1.0e-100]	chr5	132244514	132244519	-	chr5	132216615	132216620	-	27125	AFF4	3'UTR	6	0.848798	2.58161
570146[gene=27125][PH=29][PH0=2.82][P=1.0e-100]	chr5	132247791	132247795	-	chr5	132219892	132219896	-	27125	AFF4	intron	5	0.562965	1.71226
570840[gene=27125][PH=72][PH0=2.82][P=1.0e-100]	chr5	132265232	132265234	-	chr5	132237333	132237335	-	27125	AFF4	intron	7	1.65361	5.02943
570930[gene=27125][PH=19][PH0=2.82][P=5.4e-06]	chr5	132266735	132266749	-	chr5	132238836	132238850	-	27125	AFF4	intron	6	0.766888	2.33249
571001[gene=27125][PH=42][PH0=2.82][P=1.0e-100]	chr5	132267821	132267826	-	chr5	132239922	132239927	-	27125	AFF4	intron	6	0.969692	2.94931
571120[gene=27125][PH=65][PH0=2.82][P=1.0e-100]	chr5	132269256	132269257	-	chr5	132241357	132241358	-	27125	AFF4	intron	7	1.26192	3.83813
571349[gene=27125][PH=94][PH0=2.82][P=1.0e-100]	chr5	132275153	132275154	-	chr5	132247254	132247255	-	27125	AFF4	intron	6	1.73289	5.27057
571442[gene=27125][PH=21][PH0=2.82][P=1.1e-07]	chr5	132275572	132275574	-	chr5	132247673	132247675	-	27125	AFF4	intron	7	0.643369	1.9568
571540[gene=27125][PH=17][PH0=2.82][P=2.0e-04]	chr5	132276618	132276621	-	chr5	132248719	132248722	-	27125	AFF4	intron	5	0.350752	1.06681
571627[gene=27125][PH=23][PH0=2.82][P=2.0e-09]	chr5	132277458	132277468	-	chr5	132249559	132249569	-	27125	AFF4	intron	5	0.688969	2.0955
571667[gene=27125][PH=17][PH0=2.82][P=2.0e-04]	chr5	132277833	132277835	-	chr5	132249934	132249936	-	27125	AFF4	intron	5	0.431595	1.31269
571714[gene=27125][PH=28][PH0=2.82][P=1.0e-100]	chr5	132278201	132278202	-	chr5	132250302	132250303	-	27125	AFF4	intron	6	0.774582	2.35589
572063[gene=27125][PH=28][PH0=2.82][P=1.0e-100]	chr5	132286380	132286386	-	chr5	132258481	132258487	-	27125	AFF4	intron	6	0.542477	1.64994
572117[gene=27125][PH=56][PH0=2.82][P=1.0e-100]	chr5	132287325	132287328	-	chr5	132259426	132259429	-	27125	AFF4	intron	5	1.27948	3.89152
572158[gene=27125][PH=21][PH0=2.82][P=1.1e-07]	chr5	132287419	132287431	-	chr5	132259520	132259532	-	27125	AFF4	intron	6	0.910508	2.76931
572290[gene=27125][PH=85][PH0=2.82][P=1.0e-100]	chr5	132288753	132288771	-	chr5	132260854	132260872	-	27125	AFF4	intron	7	2.04089	6.20735
572348[gene=27125][PH=50][PH0=2.82][P=1.0e-100]	chr5	132288911	132288912	-	chr5	132261012	132261013	-	27125	AFF4	intron	6	1.27325	3.87257
572415[gene=27125][PH=25][PH0=2.82][P=2.9e-11]	chr5	132289153	132289155	-	chr5	132261254	132261256	-	27125	AFF4	intron	6	0.684247	2.08113
572597[gene=27125][PH=32][PH0=2.82][P=1.0e-100]	chr5	132292788	132292803	-	chr5	132264889	132264904	-	27125	AFF4	intron	7	1.04015	3.16362
572753[gene=27125][PH=35][PH0=2.82][P=1.0e-100]	chr5	132294240	132294247	-	chr5	132266341	132266348	-	27125	AFF4	intron	5	0.815223	2.4795
573317[gene=27125][PH=17][PH0=2.82][P=2.0e-04]	chr5	132314233	132314249	-	chr5	132286334	132286350	-	27125	AFF4	intron	5	0.383348	1.16595
62867[gene=10939][PH=21][PH0=0.53][P=1.0e-100]	chr18	12358375	12358376	-	chr18	12368375	12368376	-	10939	AFG3L2	intron	5	0.518164	1.85546
62960[gene=10939][PH=23][PH0=0.53][P=1.0e-100]	chr18	12361316	12361338	-	chr18	12371316	12371338	-	10939	AFG3L2	intron	5	0.518671	1.85728
386185[gene=125061][PH=23][PH0=0.80][P=1.0e-100]	chr17	73699676	73699678	+	chr17	76188081	76188083	+	125061	AFMID	intron	5	0.480848	3.10473
386316[gene=125061][PH=14][PH0=0.80][P=1.4e-09]	chr17	73703524	73703538	+	chr17	76191929	76191943	+	125061	AFMID	intron	5	0.773044	4.99138
386379[gene=125061][PH=23][PH0=0.80][P=1.0e-100]	chr17	73706983	73706986	+	chr17	76195388	76195391	+	125061	AFMID	intron	5	0.505323	3.26276
386651[gene=125061][PH=12][PH0=0.80][P=3.3e-07]	chr17	73715295	73715296	+	chr17	76203700	76203701	+	125061	AFMID	3'UTR	5	0.608583	3.92949
271054[gene=54812][PH=34][PH0=1.13][P=1.0e-100]	chr2	64652339	64652343	+	chr2	64798835	64798839	+	54812	AFTPH	intron	7	1.0507	5.25153
271362[gene=54812][PH=22][PH0=1.13][P=1.0e-100]	chr2	64660264	64660265	+	chr2	64806760	64806761	+	54812	AFTPH	exon_unclassified	5	0.538629	2.69215
271417[gene=54812][PH=58][PH0=1.13][P=1.0e-100]	chr2	64660516	64660520	+	chr2	64807012	64807016	+	54812	AFTPH	exon_unclassified	6	0.914043	4.56851
271855[gene=54812][PH=44][PH0=1.13][P=1.0e-100]	chr2	64672697	64672702	+	chr2	64819193	64819198	+	54812	AFTPH	3'UTR	7	1.39984	6.9966
272078[gene=54812][PH=119][PH0=1.13][P=1.0e-100]	chr2	64673206	64673210	+	chr2	64819702	64819706	+	54812	AFTPH	3'UTR	7	2.60527	13.0215
1095520[gene=116987][PH=22][PH0=0.68][P=1.0e-100]	chr2	236082596	236082597	+	chr2	236417857	236417858	+	116987	AGAP1	intron	5	0.544598	1.2016
1095570[gene=116987][PH=33][PH0=0.68][P=1.0e-100]	chr2	236083764	236083773	+	chr2	236419025	236419034	+	116987	AGAP1	intron	6	1.04379	2.30302
1095824[gene=116987][PH=26][PH0=0.68][P=1.0e-100]	chr2	236093895	236093903	+	chr2	236429156	236429164	+	116987	AGAP1	intron	5	0.671904	1.48249
1095845[gene=116987][PH=16][PH0=0.68][P=1.2e-11]	chr2	236094046	236094052	+	chr2	236429307	236429313	+	116987	AGAP1	intron	5	0.970613	2.14157
1096044[gene=116987][PH=34][PH0=0.68][P=1.0e-100]	chr2	236100941	236100947	+	chr2	236436202	236436208	+	116987	AGAP1	intron	6	0.99691	2.19959
1096875[gene=116987][PH=17][PH0=0.68][P=1.5e-12]	chr2	236133390	236133409	+	chr2	236468651	236468670	+	116987	AGAP1	intron	5	0.659917	1.45604
1097108[gene=116987][PH=38][PH0=0.68][P=1.0e-100]	chr2	236143448	236143452	+	chr2	236478709	236478713	+	116987	AGAP1	intron	5	0.632339	1.3952
1097453[gene=116987][PH=40][PH0=0.68][P=1.0e-100]	chr2	236157582	236157585	+	chr2	236492843	236492846	+	116987	AGAP1	intron	5	0.988231	2.18044
1098052[gene=116987][PH=35][PH0=0.68][P=1.0e-100]	chr2	236186422	236186429	+	chr2	236521683	236521690	+	116987	AGAP1	intron	5	0.860846	1.89938
1098955[gene=116987][PH=34][PH0=0.68][P=1.0e-100]	chr2	236237602	236237610	+	chr2	236572863	236572871	+	116987	AGAP1	intron	6	0.913414	2.01536
1099288[gene=116987][PH=26][PH0=0.68][P=1.0e-100]	chr2	236252808	236252818	+	chr2	236588069	236588079	+	116987	AGAP1	intron	5	0.996982	2.19975
1099456[gene=116987][PH=28][PH0=0.68][P=1.0e-100]	chr2	236257422	236257445	+	chr2	236592683	236592706	+	116987	AGAP1	intron	5	0.616988	1.36133
1099848[gene=116987][PH=14][PH0=0.68][P=5.2e-09]	chr2	236285401	236285419	+	chr2	236620662	236620680	+	116987	AGAP1	intron	5	0.468825	1.03442
1099940[gene=116987][PH=60][PH0=0.68][P=1.0e-100]	chr2	236288186	236288202	+	chr2	236623447	236623463	+	116987	AGAP1	intron	5	1.50099	3.3118
1100086[gene=116987][PH=55][PH0=0.68][P=1.0e-100]	chr2	236291916	236291918	+	chr2	236627177	236627179	+	116987	AGAP1	intron	7	1.41402	3.11991
1100242[gene=116987][PH=76][PH0=0.68][P=1.0e-100]	chr2	236294386	236294391	+	chr2	236629647	236629652	+	116987	AGAP1	intron	7	2.50729	5.5321
1100538[gene=116987][PH=55][PH0=0.68][P=1.0e-100]	chr2	236305659	236305664	+	chr2	236640920	236640925	+	116987	AGAP1	intron	6	0.991331	2.18728
1100648[gene=116987][PH=17][PH0=0.68][P=1.5e-12]	chr2	236308718	236308722	+	chr2	236643979	236643983	+	116987	AGAP1	intron	5	0.415926	0.917702
1101097[gene=116987][PH=17][PH0=0.68][P=1.5e-12]	chr2	236323179	236323186	+	chr2	236658440	236658447	+	116987	AGAP1	intron	5	0.253845	0.560085
1101608[gene=116987][PH=26][PH0=0.68][P=1.0e-100]	chr2	236343515	236343518	+	chr2	236678776	236678779	+	116987	AGAP1	intron	6	0.930777	2.05367
1101675[gene=116987][PH=45][PH0=0.68][P=1.0e-100]	chr2	236345385	236345387	+	chr2	236680646	236680648	+	116987	AGAP1	intron	5	1.58689	3.50132
1101980[gene=116987][PH=12][PH0=0.68][P=1.7e-06]	chr2	236358928	236358931	+	chr2	236694189	236694192	+	116987	AGAP1	intron	5	0.462772	1.02106
1102119[gene=116987][PH=23][PH0=0.68][P=1.0e-100]	chr2	236364807	236364812	+	chr2	236700068	236700073	+	116987	AGAP1	intron	5	0.519864	1.14703
1102654[gene=116987][PH=101][PH0=0.68][P=1.0e-100]	chr2	236392511	236392519	+	chr2	236727772	236727780	+	116987	AGAP1	intron	6	2.72205	6.00596
1102759[gene=116987][PH=19][PH0=0.68][P=1.0e-100]	chr2	236395191	236395193	+	chr2	236730452	236730454	+	116987	AGAP1	intron	5	0.648733	1.43137
1103232[gene=116987][PH=100][PH0=0.68][P=1.0e-100]	chr2	236416088	236416089	+	chr2	236751349	236751350	+	116987	AGAP1	intron	7	1.23215	2.71863
1103469[gene=116987][PH=14][PH0=0.68][P=5.2e-09]	chr2	236429302	236429319	+	chr2	236764563	236764580	+	116987	AGAP1	intron	5	0.641368	1.41512
1103533[gene=116987][PH=15][PH0=0.68][P=2.6e-10]	chr2	236432938	236432940	+	chr2	236768199	236768201	+	116987	AGAP1	intron	5	0.340235	0.750697
1103689[gene=116987][PH=19][PH0=0.68][P=1.0e-100]	chr2	236439568	236439570	+	chr2	236774829	236774831	+	116987	AGAP1	intron	5	0.623829	1.37642
1104098[gene=116987][PH=36][PH0=0.68][P=1.0e-100]	chr2	236470462	236470463	+	chr2	236805723	236805724	+	116987	AGAP1	intron	7	1.20927	2.66815
1104828[gene=116987][PH=40][PH0=0.68][P=1.0e-100]	chr2	236504832	236504836	+	chr2	236840093	236840097	+	116987	AGAP1	intron	6	1.03564	2.28505
1105069[gene=116987][PH=13][PH0=0.68][P=9.8e-08]	chr2	236520452	236520464	+	chr2	236855713	236855725	+	116987	AGAP1	intron	5	0.524509	1.15728
1105289[gene=116987][PH=84][PH0=0.68][P=1.0e-100]	chr2	236535452	236535454	+	chr2	236870713	236870715	+	116987	AGAP1	intron	5	2.29344	5.06025
1105541[gene=116987][PH=33][PH0=0.68][P=1.0e-100]	chr2	236552464	236552465	+	chr2	236887725	236887726	+	116987	AGAP1	intron	5	0.900309	1.98645
1105930[gene=116987][PH=67][PH0=0.68][P=1.0e-100]	chr2	236560513	236560516	+	chr2	236895774	236895777	+	116987	AGAP1	intron	6	2.61726	5.77475
1105994[gene=116987][PH=56][PH0=0.68][P=1.0e-100]	chr2	236560905	236560911	+	chr2	236896166	236896172	+	116987	AGAP1	intron	5	1.48384	3.27396
1106844[gene=116987][PH=27][PH0=0.68][P=1.0e-100]	chr2	236602317	236602329	+	chr2	236937578	236937590	+	116987	AGAP1	intron	6	0.968892	2.13777
1107185[gene=116987][PH=30][PH0=0.68][P=1.0e-100]	chr2	236622864	236622873	+	chr2	236958125	236958134	+	116987	AGAP1	intron	6	0.595673	1.3143
1107431[gene=116987][PH=17][PH0=0.68][P=1.5e-12]	chr2	236636042	236636059	+	chr2	236971303	236971320	+	116987	AGAP1	intron	5	0.465232	1.02649
1107488[gene=116987][PH=29][PH0=0.68][P=1.0e-100]	chr2	236639610	236639616	+	chr2	236974871	236974877	+	116987	AGAP1	intron	5	0.592361	1.30699
1107691[gene=116987][PH=23][PH0=0.68][P=1.0e-100]	chr2	236655043	236655047	+	chr2	236990304	236990308	+	116987	AGAP1	intron	5	1.22055	2.69303
1107921[gene=116987][PH=32][PH0=0.68][P=1.0e-100]	chr2	236665764	236665765	+	chr2	237001025	237001026	+	116987	AGAP1	intron	5	0.726049	1.60196
1107986[gene=116987][PH=11][PH0=0.68][P=2.7e-05]	chr2	236669242	236669243	+	chr2	237004503	237004504	+	116987	AGAP1	intron	5	0.445046	0.981953
1108419[gene=116987][PH=119][PH0=0.68][P=1.0e-100]	chr2	236698292	236698293	+	chr2	237033553	237033554	+	116987	AGAP1	3'UTR	7	2.41367	5.32554
1108499[gene=116987][PH=47][PH0=0.68][P=1.0e-100]	chr2	236698513	236698514	+	chr2	237033774	237033775	+	116987	AGAP1	3'UTR	5	0.897751	1.9808
276217[gene=116986][PH=4585][PH0=14.62][P=1.0e-100]	chr12	56405445	56405446	-	chr12	58119178	58119179	-	116986	AGAP2	3'UTR	8	100.111	164.934
722859[gene=116988][PH=8][PH0=0.37][P=6.2e-05]	chr7	150418368	150418371	+	chr7	150787435	150787438	+	116988	AGAP3	intron	5	0.361268	2.2086
722965[gene=116988][PH=20][PH0=0.37][P=1.0e-100]	chr7	150422681	150422693	+	chr7	150791748	150791760	+	116988	AGAP3	intron	5	0.516949	3.16035
723258[gene=116988][PH=32][PH0=0.37][P=1.0e-100]	chr7	150448700	150448704	+	chr7	150817767	150817771	+	116988	AGAP3	intron	6	0.800541	4.89409
723331[gene=116988][PH=14][PH0=0.37][P=1.4e-13]	chr7	150451249	150451251	+	chr7	150820316	150820318	+	116988	AGAP3	3'UTR	5	0.473707	2.896
221694[gene=440673][PH=95][PH0=0.17][P=1.0e-100]	chr1	48771309	48771311	-	chr1	48998722	48998724	-	84871	AGBL4	3'UTR	6	1.5588	23.6101
222152[gene=440673][PH=13][PH0=0.17][P=1.0e-100]	chr1	48826202	48826209	-	chr1	49053615	49053622	-	84871	AGBL4	intron	5	0.558124	8.45353
222830[gene=440673][PH=11][PH0=0.17][P=2.2e-09]	chr1	49003518	49003523	-	chr1	49230931	49230936	-	84871	AGBL4	intron	5	0.540425	8.18546
223375[gene=440673][PH=21][PH0=0.17][P=1.0e-100]	chr1	49059521	49059526	-	chr1	49286934	49286939	-	84871	AGBL4	intron	5	0.380887	5.76904
223441[gene=440673][PH=13][PH0=0.17][P=1.0e-100]	chr1	49060451	49060466	-	chr1	49287864	49287879	-	84871	AGBL4	intron	5	0.368222	5.57722
223716[gene=440673][PH=21][PH0=0.17][P=1.0e-100]	chr1	49074808	49074810	-	chr1	49302221	49302223	-	84871	AGBL4	intron	5	0.437143	6.62111
223873[gene=440673][PH=105][PH0=0.17][P=1.0e-100]	chr1	49077325	49077326	-	chr1	49304738	49304739	-	84871	AGBL4	intron	8	2.00047	30.2997
224140[gene=440673][PH=110][PH0=0.17][P=1.0e-100]	chr1	49085251	49085255	-	chr1	49312664	49312668	-	84871	AGBL4	intron	5	1.66463	25.213
224227[gene=440673][PH=9][PH0=0.17][P=5.9e-06]	chr1	49086785	49086804	-	chr1	49314198	49314217	-	84871	AGBL4	intron	5	0.260416	3.94436
224841[gene=440673][PH=64][PH0=0.17][P=1.0e-100]	chr1	49099485	49099487	-	chr1	49326898	49326900	-	84871	AGBL4	intron	7	1.65437	25.0577
225749[gene=440673][PH=73][PH0=0.17][P=1.0e-100]	chr1	49171098	49171103	-	chr1	49398511	49398516	-	84871	AGBL4	intron	6	1.34834	20.4224
226215[gene=440673][PH=27][PH0=0.17][P=1.0e-100]	chr1	49223325	49223343	-	chr1	49450738	49450756	-	84871	AGBL4	intron	5	0.569008	8.61839
226852[gene=440673][PH=19][PH0=0.17][P=1.0e-100]	chr1	49274386	49274398	-	chr1	49501799	49501811	-	84871	AGBL4	intron	5	0.759242	11.4997
227094[gene=440673][PH=31][PH0=0.17][P=1.0e-100]	chr1	49283968	49283984	-	chr1	49511381	49511397	-	84871	AGBL4	CDS	5	0.4198	6.35843
227173[gene=440673][PH=8][PH0=0.17][P=2.8e-04]	chr1	49295496	49295514	-	chr1	49522909	49522927	-	84871	AGBL4	intron	5	0.277964	4.21013
229506[gene=440673][PH=33][PH0=0.17][P=1.0e-100]	chr1	49571756	49571763	-	chr1	49799169	49799176	-	84871	AGBL4	intron	6	1.08896	16.4938
230004[gene=440673][PH=22][PH0=0.17][P=1.0e-100]	chr1	49620957	49620958	-	chr1	49848370	49848371	-	84871	AGBL4	intron	5	0.713929	10.8134
230054[gene=440673][PH=23][PH0=0.17][P=1.0e-100]	chr1	49621639	49621654	-	chr1	49849052	49849067	-	84871	AGBL4	intron	5	0.603744	9.14452
230111[gene=440673][PH=24][PH0=0.17][P=1.0e-100]	chr1	49622015	49622028	-	chr1	49849428	49849441	-	84871	AGBL4	intron	6	0.481186	7.28821
230503[gene=440673][PH=87][PH0=0.17][P=1.0e-100]	chr1	49650857	49650860	-	chr1	49878270	49878273	-	84871	AGBL4	intron	7	1.75015	26.5084
230821[gene=440673][PH=9][PH0=0.17][P=5.9e-06]	chr1	49663480	49663511	-	chr1	49890893	49890924	-	84871	AGBL4	intron	5	0.36873	5.5849
230984[gene=440673][PH=13][PH0=0.17][P=1.0e-100]	chr1	49674670	49674680	-	chr1	49902083	49902093	-	84871	AGBL4	intron	5	0.402873	6.10205
231201[gene=440673][PH=13][PH0=0.17][P=1.0e-100]	chr1	49691762	49691787	-	chr1	49919175	49919200	-	84871	AGBL4	intron	5	0.335617	5.08337
231446[gene=440673][PH=16][PH0=0.17][P=1.0e-100]	chr1	49710739	49710751	-	chr1	49938152	49938164	-	84871	AGBL4	intron	5	0.328662	4.97803
231519[gene=440673][PH=60][PH0=0.17][P=1.0e-100]	chr1	49716192	49716202	-	chr1	49943605	49943615	-	84871	AGBL4	intron	5	1.31543	19.924
231590[gene=440673][PH=20][PH0=0.17][P=1.0e-100]	chr1	49716879	49716885	-	chr1	49944292	49944298	-	84871	AGBL4	intron	6	0.673327	10.1984
231777[gene=440673][PH=18][PH0=0.17][P=1.0e-100]	chr1	49725318	49725325	-	chr1	49952731	49952738	-	84871	AGBL4	intron	5	0.460689	6.97775
232958[gene=440673][PH=14][PH0=0.17][P=1.0e-100]	chr1	49781173	49781180	-	chr1	50008586	50008593	-	84871	AGBL4	intron	5	0.792242	11.9996
233361[gene=440673][PH=17][PH0=0.17][P=1.0e-100]	chr1	49821978	49821985	-	chr1	50049391	50049398	-	84871	AGBL4	intron	5	0.63009	9.54356
233442[gene=440673][PH=25][PH0=0.17][P=1.0e-100]	chr1	49825059	49825061	-	chr1	50052472	50052474	-	84871	AGBL4	intron	5	0.694343	10.5168
233587[gene=440673][PH=17][PH0=0.17][P=1.0e-100]	chr1	49828322	49828323	-	chr1	50055735	50055736	-	84871	AGBL4	intron	5	0.307996	4.66501
233667[gene=440673][PH=38][PH0=0.17][P=1.0e-100]	chr1	49829227	49829236	-	chr1	50056640	50056649	-	84871	AGBL4	intron	6	0.700466	10.6095
233735[gene=440673][PH=22][PH0=0.17][P=1.0e-100]	chr1	49829609	49829613	-	chr1	50057022	50057026	-	84871	AGBL4	intron	5	0.529144	8.01459
233771[gene=440673][PH=9][PH0=0.17][P=5.9e-06]	chr1	49829967	49829977	-	chr1	50057380	50057390	-	84871	AGBL4	intron	5	0.225766	3.41953
233895[gene=440673][PH=11][PH0=0.17][P=2.2e-09]	chr1	49831668	49831688	-	chr1	50059081	50059101	-	84871	AGBL4	intron	5	0.38038	5.76136
234232[gene=440673][PH=15][PH0=0.17][P=1.0e-100]	chr1	49847706	49847707	-	chr1	50075119	50075120	-	84871	AGBL4	intron	5	0.48574	7.35718
234330[gene=440673][PH=21][PH0=0.17][P=1.0e-100]	chr1	49849160	49849167	-	chr1	50076573	50076580	-	84871	AGBL4	intron	6	0.610791	9.25124
234827[gene=440673][PH=18][PH0=0.17][P=1.0e-100]	chr1	49871917	49871918	-	chr1	50099330	50099331	-	84871	AGBL4	intron	6	0.415953	6.30016
235176[gene=440673][PH=49][PH0=0.17][P=1.0e-100]	chr1	49881764	49881766	-	chr1	50109177	50109179	-	84871	AGBL4	intron	6	1.55556	23.561
235376[gene=440673][PH=18][PH0=0.17][P=1.0e-100]	chr1	49884020	49884025	-	chr1	50111433	50111438	-	84871	AGBL4	intron	5	0.64222	9.72729
235401[gene=440673][PH=20][PH0=0.17][P=1.0e-100]	chr1	49884160	49884174	-	chr1	50111573	50111587	-	84871	AGBL4	intron	6	0.732808	11.0994
235598[gene=440673][PH=34][PH0=0.17][P=1.0e-100]	chr1	49886121	49886123	-	chr1	50113534	50113536	-	84871	AGBL4	intron	6	0.846529	12.8218
235709[gene=440673][PH=32][PH0=0.17][P=1.0e-100]	chr1	49886814	49886815	-	chr1	50114227	50114228	-	84871	AGBL4	intron	6	1.04386	15.8107
235977[gene=440673][PH=130][PH0=0.17][P=1.0e-100]	chr1	49890407	49890412	-	chr1	50117820	50117825	-	84871	AGBL4	intron	7	2.47909	37.5491
236535[gene=440673][PH=23][PH0=0.17][P=1.0e-100]	chr1	49902249	49902254	-	chr1	50129662	50129667	-	84871	AGBL4	intron	5	0.501803	7.60048
236692[gene=440673][PH=21][PH0=0.17][P=1.0e-100]	chr1	49905719	49905725	-	chr1	50133132	50133138	-	84871	AGBL4	intron	6	0.497336	7.53282
236866[gene=440673][PH=36][PH0=0.17][P=1.0e-100]	chr1	49908568	49908570	-	chr1	50135981	50135983	-	84871	AGBL4	intron	5	0.447255	6.77427
236914[gene=440673][PH=53][PH0=0.17][P=1.0e-100]	chr1	49908854	49908867	-	chr1	50136267	50136280	-	84871	AGBL4	intron	5	0.887474	13.442
236952[gene=440673][PH=30][PH0=0.17][P=1.0e-100]	chr1	49909052	49909063	-	chr1	50136465	50136476	-	84871	AGBL4	intron	6	0.743227	11.2572
237033[gene=440673][PH=13][PH0=0.17][P=1.0e-100]	chr1	49909866	49909871	-	chr1	50137279	50137284	-	84871	AGBL4	intron	5	0.324157	4.90979
237070[gene=440673][PH=18][PH0=0.17][P=1.0e-100]	chr1	49910090	49910097	-	chr1	50137503	50137510	-	84871	AGBL4	intron	5	0.481258	7.28929
237150[gene=440673][PH=62][PH0=0.17][P=1.0e-100]	chr1	49910763	49910767	-	chr1	50138176	50138180	-	84871	AGBL4	intron	7	2.05521	31.1289
237200[gene=440673][PH=15][PH0=0.17][P=1.0e-100]	chr1	49911249	49911263	-	chr1	50138662	50138676	-	84871	AGBL4	intron	5	0.508197	7.69732
237550[gene=440673][PH=16][PH0=0.17][P=1.0e-100]	chr1	49926109	49926112	-	chr1	50153522	50153525	-	84871	AGBL4	intron	5	0.515238	7.80397
238371[gene=440673][PH=9][PH0=0.17][P=5.9e-06]	chr1	49983948	49983959	-	chr1	50211361	50211372	-	84871	AGBL4	intron	5	0.286845	4.34465
238534[gene=440673][PH=17][PH0=0.17][P=1.0e-100]	chr1	50004133	50004156	-	chr1	50231546	50231569	-	84871	AGBL4	intron	6	0.545335	8.25983
238862[gene=440673][PH=13][PH0=0.17][P=1.0e-100]	chr1	50018658	50018682	-	chr1	50246071	50246095	-	84871	AGBL4	intron	5	0.274004	4.15016
240956[gene=440673][PH=14][PH0=0.17][P=1.0e-100]	chr1	50166175	50166178	-	chr1	50393588	50393591	-	84871	AGBL4	intron	5	0.314924	4.76994
241273[gene=440673][PH=10][PH0=0.17][P=1.1e-07]	chr1	50172126	50172143	-	chr1	50399539	50399556	-	84871	AGBL4	intron	5	0.249378	3.77716
241333[gene=440673][PH=12][PH0=0.17][P=1.0e-100]	chr1	50172851	50172855	-	chr1	50400264	50400268	-	84871	AGBL4	intron	5	0.434008	6.57363
241415[gene=440673][PH=53][PH0=0.17][P=1.0e-100]	chr1	50179274	50179286	-	chr1	50406687	50406699	-	84871	AGBL4	intron	6	0.874502	13.2455
241517[gene=440673][PH=10][PH0=0.17][P=1.1e-07]	chr1	50180910	50180915	-	chr1	50408323	50408328	-	84871	AGBL4	intron	5	0.537938	8.14779
242446[gene=440673][PH=14][PH0=0.17][P=1.0e-100]	chr1	50227430	50227435	-	chr1	50454843	50454848	-	84871	AGBL4	intron	5	0.452066	6.84715
243022[gene=440673][PH=24][PH0=0.17][P=1.0e-100]	chr1	50245873	50245874	-	chr1	50473286	50473287	-	84871	AGBL4	intron	5	0.473039	7.16481
243071[gene=440673][PH=31][PH0=0.17][P=1.0e-100]	chr1	50246171	50246173	-	chr1	50473584	50473586	-	84871	AGBL4	intron	5	0.48571	7.35673
243130[gene=440673][PH=15][PH0=0.17][P=1.0e-100]	chr1	50247052	50247058	-	chr1	50474465	50474471	-	84871	AGBL4	intron	5	0.445046	6.74082
1055865[gene=3267][PH=23][PH0=2.38][P=5.9e-11]	chr2	228049014	228049020	+	chr2	228340770	228340776	+	3267	AGFG1	intron	5	0.339577	1.38698
1056246[gene=3267][PH=31][PH0=2.38][P=1.0e-100]	chr2	228057977	228057979	+	chr2	228349733	228349735	+	3267	AGFG1	intron	5	0.929734	3.79744
1056610[gene=3267][PH=19][PH0=2.38][P=3.2e-07]	chr2	228071920	228071928	+	chr2	228363676	228363684	+	3267	AGFG1	intron	5	0.548276	2.2394
1056711[gene=3267][PH=21][PH0=2.38][P=4.9e-09]	chr2	228075273	228075289	+	chr2	228367029	228367045	+	3267	AGFG1	intron	5	0.659444	2.69346
1056912[gene=3267][PH=50][PH0=2.38][P=1.0e-100]	chr2	228078684	228078685	+	chr2	228370440	228370441	+	3267	AGFG1	intron	6	1.13717	4.64469
1057274[gene=3267][PH=19][PH0=2.38][P=3.2e-07]	chr2	228089729	228089730	+	chr2	228381485	228381486	+	3267	AGFG1	intron	5	0.579016	2.36496
1057392[gene=3267][PH=26][PH0=2.38][P=1.0e-100]	chr2	228092522	228092537	+	chr2	228384278	228384293	+	3267	AGFG1	intron	7	0.77346	3.15915
1057471[gene=3267][PH=28][PH0=2.38][P=1.0e-100]	chr2	228094027	228094045	+	chr2	228385783	228385801	+	3267	AGFG1	intron	6	0.659418	2.69335
1057843[gene=3267][PH=35][PH0=2.38][P=1.0e-100]	chr2	228100718	228100723	+	chr2	228392474	228392479	+	3267	AGFG1	intron	5	0.965795	3.94473
1057904[gene=3267][PH=49][PH0=2.38][P=1.0e-100]	chr2	228100944	228100945	+	chr2	228392700	228392701	+	3267	AGFG1	intron	7	1.23956	5.06292
1058074[gene=3267][PH=53][PH0=2.38][P=1.0e-100]	chr2	228102029	228102030	+	chr2	228393785	228393786	+	3267	AGFG1	intron	7	1.29218	5.27781
1058176[gene=3267][PH=78][PH0=2.38][P=1.0e-100]	chr2	228102425	228102428	+	chr2	228394181	228394184	+	3267	AGFG1	intron	7	1.45117	5.92721
1058261[gene=3267][PH=40][PH0=2.38][P=1.0e-100]	chr2	228102874	228102880	+	chr2	228394630	228394636	+	3267	AGFG1	intron	6	0.823583	3.36387
1058301[gene=3267][PH=28][PH0=2.38][P=1.0e-100]	chr2	228103031	228103048	+	chr2	228394787	228394804	+	3267	AGFG1	intron	5	0.463268	1.89219
1058466[gene=3267][PH=33][PH0=2.38][P=1.0e-100]	chr2	228104490	228104493	+	chr2	228396246	228396249	+	3267	AGFG1	intron	5	0.786667	3.21309
1058683[gene=3267][PH=14][PH0=2.38][P=4.2e-03]	chr2	228106561	228106565	+	chr2	228398317	228398321	+	3267	AGFG1	CDS	6	0.563503	2.30159
1058828[gene=3267][PH=27][PH0=2.38][P=1.0e-100]	chr2	228108554	228108561	+	chr2	228400310	228400317	+	3267	AGFG1	intron	6	0.775325	3.16677
1059141[gene=3267][PH=42][PH0=2.38][P=1.0e-100]	chr2	228111106	228111114	+	chr2	228402862	228402870	+	3267	AGFG1	intron	5	0.745173	3.04361
1059506[gene=3267][PH=14][PH0=2.38][P=4.2e-03]	chr2	228118117	228118123	+	chr2	228409873	228409879	+	3267	AGFG1	intron	5	0.65764	2.68609
1059536[gene=3267][PH=15][PH0=2.38][P=7.2e-04]	chr2	228118650	228118653	+	chr2	228410406	228410409	+	3267	AGFG1	intron	5	0.588609	2.40414
1059766[gene=3267][PH=18][PH0=2.38][P=2.4e-06]	chr2	228123330	228123341	+	chr2	228415086	228415097	+	3267	AGFG1	intron	5	0.383348	1.56576
1060212[gene=3267][PH=268][PH0=2.38][P=1.0e-100]	chr2	228128101	228128102	+	chr2	228419857	228419858	+	3267	AGFG1	3'UTR	8	5.44733	22.2493
1060272[gene=3267][PH=16][PH0=2.38][P=1.1e-04]	chr2	228128314	228128319	+	chr2	228420070	228420075	+	3267	AGFG1	3'UTR	7	0.708511	2.89387
1060412[gene=3267][PH=230][PH0=2.38][P=1.0e-100]	chr2	228128563	228128564	+	chr2	228420319	228420320	+	3267	AGFG1	3'UTR	8	5.18893	21.1939
1060516[gene=3267][PH=37][PH0=2.38][P=1.0e-100]	chr2	228128866	228128867	+	chr2	228420622	228420623	+	3267	AGFG1	3'UTR	6	1.0344	4.22494
1060586[gene=3267][PH=38][PH0=2.38][P=1.0e-100]	chr2	228129198	228129200	+	chr2	228420954	228420956	+	3267	AGFG1	3'UTR	5	0.81191	3.31619
1060634[gene=3267][PH=22][PH0=2.38][P=5.5e-10]	chr2	228129348	228129351	+	chr2	228421104	228421107	+	3267	AGFG1	3'UTR	6	0.703456	2.87322
1060675[gene=3267][PH=26][PH0=2.38][P=1.0e-100]	chr2	228129500	228129501	+	chr2	228421256	228421257	+	3267	AGFG1	3'UTR	5	0.711486	2.90602
1060717[gene=3267][PH=40][PH0=2.38][P=1.0e-100]	chr2	228129633	228129634	+	chr2	228421389	228421390	+	3267	AGFG1	3'UTR	5	0.57623	2.35358
271487[gene=55109][PH=113][PH0=0.85][P=1.0e-100]	chr5	76380536	76380543	+	chr5	76344780	76344787	+	55109	AGGF1	CDS	6	2.83013	14.4292
271531[gene=55109][PH=26][PH0=0.85][P=1.0e-100]	chr5	76381552	76381562	+	chr5	76345796	76345806	+	55109	AGGF1	intron	5	0.567216	2.8919
271786[gene=55109][PH=41][PH0=0.85][P=1.0e-100]	chr5	76394886	76394889	+	chr5	76359130	76359133	+	55109	AGGF1	3'UTR	5	0.584411	2.97956
271878[gene=55109][PH=44][PH0=0.85][P=1.0e-100]	chr5	76395407	76395412	+	chr5	76359651	76359656	+	55109	AGGF1	3'UTR	6	0.912198	4.65076
271958[gene=55109][PH=37][PH0=0.85][P=1.0e-100]	chr5	76395852	76395865	+	chr5	76360096	76360109	+	55109	AGGF1	3'UTR	5	0.944411	4.81499
272000[gene=55109][PH=14][PH0=0.85][P=5.1e-09]	chr5	76396284	76396287	+	chr5	76360528	76360531	+	55109	AGGF1	3'UTR	6	0.437104	2.22853
649735[gene=55750][PH=14][PH0=0.48][P=6.9e-12]	chr7	140953839	140953842	+	chr7	141307370	141307373	+	55750	AGK	intron	5	0.734402	3.21978
649765[gene=55750][PH=34][PH0=0.48][P=1.0e-100]	chr7	140953927	140953930	+	chr7	141307458	141307461	+	55750	AGK	intron	6	0.697003	3.05581
650111[gene=55750][PH=16][PH0=0.48][P=1.0e-100]	chr7	140975653	140975655	+	chr7	141329184	141329186	+	55750	AGK	intron	5	0.431164	1.89032
650324[gene=55750][PH=71][PH0=0.48][P=1.0e-100]	chr7	140999394	140999398	+	chr7	141352925	141352929	+	55750	AGK	3'UTR	6	1.0748	4.71218
650533[gene=55750][PH=37][PH0=0.48][P=1.0e-100]	chr7	141000069	141000070	+	chr7	141353600	141353601	+	55750	AGK	3'UTR	7	1.34082	5.87844
650595[gene=55750][PH=16][PH0=0.48][P=1.0e-100]	chr7	141000397	141000416	+	chr7	141353928	141353947	+	55750	AGK	3'UTR	5	0.454094	1.99085
537184[gene=178][PH=19][PH0=0.57][P=1.0e-100]	chr1	100155052	100155056	+	chr1	100382464	100382468	+	178	AGL	intron	5	0.391952	3.03234
537521[gene=178][PH=43][PH0=0.57][P=1.0e-100]	chr1	100160396	100160400	+	chr1	100387808	100387812	+	178	AGL	3'UTR	7	1.22604	9.48527
537580[gene=178][PH=16][PH0=0.57][P=1.8e-13]	chr1	100160904	100160905	+	chr1	100388316	100388317	+	178	AGL	3'UTR	6	0.652304	5.04654
181241[gene=26523][PH=39][PH0=1.32][P=1.3e-13]	chr1	36130089	36130093	+	chr1	36357502	36357506	+	26523	AGO1	intron	5	0.587882	3.77154
181561[gene=26523][PH=17][PH0=1.32][P=1.6e-09]	chr1	36150772	36150782	+	chr1	36378185	36378195	+	26523	AGO1	intron	5	0.459718	2.94931
181688[gene=26523][PH=25][PH0=1.32][P=1.3e-13]	chr1	36156736	36156742	+	chr1	36384149	36384155	+	26523	AGO1	intron	6	0.711828	4.56672
181853[gene=26523][PH=47][PH0=1.32][P=1.3e-13]	chr1	36158943	36158944	+	chr1	36386356	36386357	+	26523	AGO1	3'UTR	8	1.58288	10.1549
182007[gene=26523][PH=66][PH0=1.32][P=1.3e-13]	chr1	36159489	36159490	+	chr1	36386902	36386903	+	26523	AGO1	3'UTR	5	1.1048	7.0878
182120[gene=26523][PH=15][PH0=1.32][P=2.2e-07]	chr1	36159866	36159867	+	chr1	36387279	36387280	+	26523	AGO1	3'UTR	5	0.547667	3.51355
182151[gene=26523][PH=37][PH0=1.32][P=1.3e-13]	chr1	36159961	36159971	+	chr1	36387374	36387384	+	26523	AGO1	3'UTR	5	0.407493	2.61426
182239[gene=26523][PH=18][PH0=1.32][P=1.3e-10]	chr1	36160501	36160503	+	chr1	36387914	36387916	+	26523	AGO1	3'UTR	5	0.294648	1.89031
182291[gene=26523][PH=16][PH0=1.32][P=2.0e-08]	chr1	36160718	36160729	+	chr1	36388131	36388142	+	26523	AGO1	3'UTR	5	0.37138	2.38258
182444[gene=26523][PH=203][PH0=1.32][P=1.3e-13]	chr1	36161470	36161471	+	chr1	36388883	36388884	+	26523	AGO1	3'UTR	8	4.5141	28.9601
182515[gene=26523][PH=16][PH0=1.32][P=2.0e-08]	chr1	36161695	36161699	+	chr1	36389108	36389112	+	26523	AGO1	3'UTR	5	0.549517	3.52541
182663[gene=26523][PH=82][PH0=1.32][P=1.3e-13]	chr1	36162319	36162322	+	chr1	36389732	36389735	+	26523	AGO1	3'UTR	6	1.72992	11.0983
182724[gene=26523][PH=44][PH0=1.32][P=1.3e-13]	chr1	36162485	36162490	+	chr1	36389898	36389903	+	26523	AGO1	3'UTR	6	1.07892	6.92178
604778[gene=27161][PH=34][PH0=0.43][P=5.0e-13]	chr8	141610564	141610565	-	chr8	141541382	141541383	-	27161	AGO2	3'UTR	5	0.570009	2.45054
604980[gene=27161][PH=29][PH0=0.43][P=5.0e-13]	chr8	141619371	141619374	-	chr8	141550189	141550192	-	27161	AGO2	intron	5	0.6965	2.99433
605046[gene=27161][PH=25][PH0=0.43][P=5.0e-13]	chr8	141621187	141621191	-	chr8	141552005	141552009	-	27161	AGO2	intron	6	0.748079	3.21608
605085[gene=27161][PH=9][PH0=0.43][P=1.8e-05]	chr8	141621857	141621872	-	chr8	141552675	141552690	-	27161	AGO2	intron	5	0.36027	1.54884
605120[gene=27161][PH=64][PH0=0.43][P=5.0e-13]	chr8	141622436	141622440	-	chr8	141553254	141553258	-	27161	AGO2	intron	7	1.37981	5.93195
606170[gene=27161][PH=14][PH0=0.43][P=2.3e-12]	chr8	141710339	141710358	-	chr8	141641157	141641176	-	27161	AGO2	intron	5	0.352782	1.51665
184039[gene=192669][PH=34][PH0=0.82][P=6.0e-13]	chr1	36185303	36185304	+	chr1	36412716	36412717	+	192669	AGO3	intron	5	0.786372	4.51417
184592[gene=192669][PH=29][PH0=0.82][P=6.0e-13]	chr1	36207335	36207343	+	chr1	36434748	36434756	+	192669	AGO3	intron	5	0.512812	2.9438
184700[gene=192669][PH=33][PH0=0.82][P=6.0e-13]	chr1	36208255	36208260	+	chr1	36435668	36435673	+	192669	AGO3	intron	5	0.718605	4.12515
184851[gene=192669][PH=20][PH0=0.82][P=6.0e-13]	chr1	36209812	36209827	+	chr1	36437225	36437240	+	192669	AGO3	intron	5	0.536067	3.07729
184869[gene=192669][PH=32][PH0=0.82][P=6.0e-13]	chr1	36209888	36209904	+	chr1	36437301	36437317	+	192669	AGO3	intron	6	0.831986	4.77602
185006[gene=192669][PH=9][PH0=0.82][P=4.6e-03]	chr1	36212623	36212629	+	chr1	36440036	36440042	+	192669	AGO3	intron	6	0.509352	2.92393
185010[gene=192669][PH=11][PH0=0.82][P=3.6e-05]	chr1	36212645	36212651	+	chr1	36440058	36440064	+	192669	AGO3	intron	5	0.581735	3.33945
185034[gene=192669][PH=12][PH0=0.82][P=2.7e-06]	chr1	36212960	36212970	+	chr1	36440373	36440383	+	192669	AGO3	intron	5	0.380531	2.18444
185067[gene=192669][PH=12][PH0=0.82][P=2.7e-06]	chr1	36213597	36213605	+	chr1	36441010	36441018	+	192669	AGO3	intron	5	0.391418	2.24694
185102[gene=192669][PH=49][PH0=0.82][P=6.0e-13]	chr1	36213738	36213748	+	chr1	36441151	36441161	+	192669	AGO3	intron	5	0.745734	4.28089
185368[gene=192669][PH=25][PH0=0.82][P=6.0e-13]	chr1	36217820	36217821	+	chr1	36445233	36445234	+	192669	AGO3	intron	5	0.404499	2.32202
185819[gene=192669][PH=13][PH0=0.82][P=1.9e-07]	chr1	36237009	36237010	+	chr1	36464422	36464423	+	192669	AGO3	intron	5	0.514851	2.9555
186809[gene=192669][PH=33][PH0=0.82][P=6.0e-13]	chr1	36294187	36294188	+	chr1	36521600	36521601	+	192669	AGO3	3'UTR	7	0.921214	5.28823
186888[gene=192669][PH=31][PH0=0.82][P=6.0e-13]	chr1	36294578	36294582	+	chr1	36521991	36521995	+	192669	AGO3	3'UTR	7	0.872232	5.00705
186912[gene=192669][PH=40][PH0=0.82][P=6.0e-13]	chr1	36294649	36294651	+	chr1	36522062	36522064	+	192669	AGO3	3'UTR	8	1.1316	6.49593
179593[gene=192670][PH=67][PH0=0.95][P=2.3e-13]	chr1	36064058	36064060	+	chr1	36291471	36291473	+	192670	AGO4	intron	5	1.31997	10.7613
180579[gene=192670][PH=23][PH0=0.95][P=2.3e-13]	chr1	36092839	36092847	+	chr1	36320252	36320260	+	192670	AGO4	3'UTR	5	0.734587	5.98887
128118[gene=56894][PH=10][PH0=0.74][P=1.5e-04]	chr21	44118808	44118817	+	chr21	45294380	45294389	+	56894	AGPAT3	intron	5	0.328155	1.79286
128174[gene=56894][PH=57][PH0=0.74][P=1.0e-100]	chr21	44120266	44120273	+	chr21	45295838	45295845	+	56894	AGPAT3	intron	6	1.09305	5.97183
128744[gene=56894][PH=106][PH0=0.74][P=1.0e-100]	chr21	44158848	44158849	+	chr21	45334420	45334421	+	56894	AGPAT3	intron	7	2.76447	15.1036
129290[gene=56894][PH=21][PH0=0.74][P=1.0e-100]	chr21	44220053	44220070	+	chr21	45395625	45395642	+	56894	AGPAT3	intron	5	0.431612	2.3581
129435[gene=56894][PH=51][PH0=0.74][P=1.0e-100]	chr21	44227050	44227052	+	chr21	45402622	45402624	+	56894	AGPAT3	3'UTR	6	1.51	8.24981
129551[gene=56894][PH=85][PH0=0.74][P=1.0e-100]	chr21	44227693	44227697	+	chr21	45403265	45403269	+	56894	AGPAT3	3'UTR	5	1.15647	6.31833
129643[gene=56894][PH=19][PH0=0.74][P=1.0e-100]	chr21	44228477	44228490	+	chr21	45404049	45404062	+	56894	AGPAT3	3'UTR	5	0.345854	1.88956
129737[gene=56894][PH=140][PH0=0.74][P=1.0e-100]	chr21	44228765	44228766	+	chr21	45404337	45404338	+	56894	AGPAT3	3'UTR	8	4.25194	23.2303
129887[gene=56894][PH=133][PH0=0.74][P=1.0e-100]	chr21	44229114	44229115	+	chr21	45404686	45404687	+	56894	AGPAT3	3'UTR	8	2.57283	14.0566
130008[gene=56894][PH=15][PH0=0.74][P=1.4e-10]	chr21	44229843	44229850	+	chr21	45405415	45405422	+	56894	AGPAT3	3'UTR	6	0.416983	2.27817
130120[gene=56894][PH=53][PH0=0.74][P=1.0e-100]	chr21	44230743	44230744	+	chr21	45406315	45406316	+	56894	AGPAT3	3'UTR	6	0.994846	5.4353
130193[gene=56894][PH=18][PH0=0.74][P=1.0e-100]	chr21	44231167	44231179	+	chr21	45406739	45406751	+	56894	AGPAT3	3'UTR	5	0.657367	3.5915
647801[gene=56895][PH=35][PH0=0.68][P=3.5e-13]	chr6	161472182	161472192	-	chr6	161552192	161552202	-	56895	AGPAT4	3'UTR	7	0.990609	7.67818
647900[gene=56895][PH=54][PH0=0.68][P=3.5e-13]	chr6	161473225	161473230	-	chr6	161553235	161553240	-	56895	AGPAT4	3'UTR	7	1.27946	9.91706
648002[gene=56895][PH=19][PH0=0.68][P=3.5e-13]	chr6	161475410	161475417	-	chr6	161555420	161555427	-	56895	AGPAT4	3'UTR	5	0.89105	6.9065
648109[gene=56895][PH=203][PH0=0.68][P=3.5e-13]	chr6	161477338	161477339	-	chr6	161557348	161557349	-	56895	AGPAT4	3'UTR	7	4.28238	33.1926
648271[gene=56895][PH=27][PH0=0.68][P=3.5e-13]	chr6	161490318	161490329	-	chr6	161570328	161570339	-	56895	AGPAT4	intron	7	0.768495	5.95658
648522[gene=56895][PH=19][PH0=0.68][P=3.5e-13]	chr6	161506740	161506741	-	chr6	161586750	161586751	-	56895	AGPAT4	intron	6	0.522836	4.05249
648611[gene=56895][PH=58][PH0=0.68][P=3.5e-13]	chr6	161512939	161512941	-	chr6	161592949	161592951	-	56895	AGPAT4	intron	5	1.28917	9.99235
648791[gene=56895][PH=39][PH0=0.68][P=3.5e-13]	chr6	161531602	161531606	-	chr6	161611612	161611616	-	56895	AGPAT4	intron	5	1.024	7.93698
649268[gene=56895][PH=52][PH0=0.68][P=3.5e-13]	chr6	161549697	161549703	-	chr6	161629707	161629713	-	56895	AGPAT4	intron	6	0.940016	7.28604
649557[gene=56895][PH=35][PH0=0.68][P=3.5e-13]	chr6	161555803	161555807	-	chr6	161635813	161635817	-	56895	AGPAT4	intron	5	0.797489	6.18131
649605[gene=56895][PH=12][PH0=0.68][P=3.7e-07]	chr6	161556753	161556759	-	chr6	161636763	161636769	-	56895	AGPAT4	intron	5	0.63219	4.90009
649635[gene=56895][PH=13][PH0=0.68][P=2.1e-08]	chr6	161557067	161557085	-	chr6	161637077	161637095	-	56895	AGPAT4	intron	6	0.450959	3.49537
649799[gene=56895][PH=15][PH0=0.68][P=5.4e-11]	chr6	161565673	161565695	-	chr6	161645683	161645705	-	56895	AGPAT4	intron	5	0.531226	4.11752
649976[gene=56895][PH=95][PH0=0.68][P=3.5e-13]	chr6	161572941	161572942	-	chr6	161652951	161652952	-	56895	AGPAT4	intron	8	2.90421	22.5105
650547[gene=56895][PH=17][PH0=0.68][P=6.9e-13]	chr6	161615070	161615080	-	chr6	161695080	161695090	-	56895	AGPAT4	5'UTR	5	0.371887	2.88249
29203[gene=55326][PH=26][PH0=1.34][P=1.0e-100]	chr8	6599833	6599840	+	chr8	6612425	6612432	+	55326	AGPAT5	intron	6	0.651921	6.58802
29266[gene=55326][PH=11][PH0=1.34][P=1.8e-03]	chr8	6602362	6602368	+	chr8	6614954	6614960	+	55326	AGPAT5	3'UTR	5	0.385413	3.89481
29376[gene=55326][PH=52][PH0=1.34][P=1.0e-100]	chr8	6602769	6602771	+	chr8	6615361	6615363	+	55326	AGPAT5	3'UTR	5	1.01059	10.2126
29448[gene=55326][PH=33][PH0=1.34][P=1.0e-100]	chr8	6602949	6602952	+	chr8	6615541	6615544	+	55326	AGPAT5	3'UTR	6	0.69818	7.05549
29509[gene=55326][PH=51][PH0=1.34][P=1.0e-100]	chr8	6603128	6603129	+	chr8	6615720	6615721	+	55326	AGPAT5	3'UTR	7	1.81381	18.3296
29543[gene=55326][PH=26][PH0=1.34][P=1.0e-100]	chr8	6603250	6603262	+	chr8	6615842	6615854	+	55326	AGPAT5	3'UTR	6	0.783555	7.91825
29675[gene=55326][PH=99][PH0=1.34][P=1.0e-100]	chr8	6603763	6603764	+	chr8	6616355	6616356	+	55326	AGPAT5	3'UTR	7	2.12333	21.4574
29847[gene=55326][PH=102][PH0=1.34][P=1.0e-100]	chr8	6604527	6604528	+	chr8	6617119	6617120	+	55326	AGPAT5	3'UTR	7	2.03457	20.5604
29947[gene=55326][PH=26][PH0=1.34][P=1.0e-100]	chr8	6605037	6605038	+	chr8	6617629	6617630	+	55326	AGPAT5	3'UTR	5	0.736664	7.4444
212465[gene=137964][PH=6][PH0=0.31][P=4.6e-03]	chr8	41588094	41588102	+	chr8	41468937	41468945	+	137964	AGPAT6	intron	5	0.31807	1.53067
303106[gene=84803][PH=20][PH0=0.13][P=1.0e-100]	chr4	84745016	84745018	+	chr4	84525992	84525994	+	84803	AGPAT9	3'UTR	5	0.507449	29.8799
794132[gene=8540][PH=18][PH0=0.84][P=3.6e-13]	chr2	178008101	178008110	+	chr2	178299855	178299864	+	8540	AGPS	intron	6	0.606647	5.46189
794215[gene=8540][PH=10][PH0=0.84][P=6.4e-04]	chr2	178011859	178011865	+	chr2	178303613	178303619	+	8540	AGPS	intron	5	0.247424	2.22766
794560[gene=8540][PH=36][PH0=0.84][P=1.0e-100]	chr2	178025798	178025804	+	chr2	178317552	178317558	+	8540	AGPS	intron	6	0.8018	7.21893
795010[gene=8540][PH=14][PH0=0.84][P=1.9e-08]	chr2	178045952	178045969	+	chr2	178337706	178337723	+	8540	AGPS	intron	5	0.300038	2.70136
795393[gene=8540][PH=18][PH0=0.84][P=3.6e-13]	chr2	178070694	178070710	+	chr2	178362448	178362464	+	8540	AGPS	CDS	6	0.611281	5.50361
796105[gene=8540][PH=34][PH0=0.84][P=1.0e-100]	chr2	178107559	178107564	+	chr2	178399313	178399318	+	8540	AGPS	intron	5	0.941616	8.47775
796152[gene=8540][PH=16][PH0=0.84][P=6.5e-11]	chr2	178109671	178109680	+	chr2	178401425	178401434	+	8540	AGPS	intron	5	0.498156	4.4851
796280[gene=8540][PH=81][PH0=0.84][P=1.0e-100]	chr2	178111315	178111317	+	chr2	178403069	178403071	+	8540	AGPS	3'UTR	6	2.347	21.131
796377[gene=8540][PH=21][PH0=0.84][P=1.0e-100]	chr2	178111708	178111729	+	chr2	178403462	178403483	+	8540	AGPS	3'UTR	5	0.431017	3.88062
796426[gene=8540][PH=30][PH0=0.84][P=1.0e-100]	chr2	178111887	178111895	+	chr2	178403641	178403649	+	8540	AGPS	3'UTR	5	0.570555	5.13694
796455[gene=8540][PH=16][PH0=0.84][P=6.5e-11]	chr2	178111996	178112001	+	chr2	178403750	178403755	+	8540	AGPS	3'UTR	5	0.368718	3.31972
796525[gene=8540][PH=18][PH0=0.84][P=3.6e-13]	chr2	178112364	178112367	+	chr2	178404118	178404121	+	8540	AGPS	3'UTR	5	0.473636	4.26434
796605[gene=8540][PH=39][PH0=0.84][P=1.0e-100]	chr2	178112841	178112846	+	chr2	178404595	178404600	+	8540	AGPS	3'UTR	5	0.725471	6.53171
796714[gene=8540][PH=75][PH0=0.84][P=1.0e-100]	chr2	178113288	178113289	+	chr2	178405042	178405043	+	8540	AGPS	3'UTR	8	1.84999	16.6562
796820[gene=8540][PH=73][PH0=0.84][P=1.0e-100]	chr2	178113670	178113671	+	chr2	178405424	178405425	+	8540	AGPS	3'UTR	7	1.28065	11.5302
796899[gene=8540][PH=23][PH0=0.84][P=1.0e-100]	chr2	178114012	178114013	+	chr2	178405766	178405767	+	8540	AGPS	3'UTR	5	0.511877	4.60864
796977[gene=8540][PH=23][PH0=0.84][P=1.0e-100]	chr2	178114274	178114277	+	chr2	178406028	178406031	+	8540	AGPS	3'UTR	5	0.602196	5.42181
797241[gene=8540][PH=36][PH0=0.84][P=1.0e-100]	chr2	178115497	178115502	+	chr2	178407251	178407256	+	8540	AGPS	3'UTR	6	0.83965	7.55971
797305[gene=8540][PH=24][PH0=0.84][P=1.0e-100]	chr2	178115814	178115824	+	chr2	178407568	178407578	+	8540	AGPS	3'UTR	5	0.512789	4.61685
797366[gene=8540][PH=38][PH0=0.84][P=1.0e-100]	chr2	178116204	178116205	+	chr2	178407958	178407959	+	8540	AGPS	3'UTR	5	1.03286	9.29923
797420[gene=8540][PH=19][PH0=0.84][P=1.0e-100]	chr2	178116360	178116366	+	chr2	178408114	178408120	+	8540	AGPS	3'UTR	5	0.399258	3.59468
860[gene=375790][PH=151][PH0=0.34][P=1.0e-100]	chr1	980291	980294	+	chr1	990428	990431	+	375790	AGRN	3'UTR	8	4.83235	30.5674
955[gene=375790][PH=48][PH0=0.34][P=1.0e-100]	chr1	980972	980974	+	chr1	991109	991111	+	375790	AGRN	3'UTR	6	0.939131	5.94054
958275[gene=183][PH=60][PH0=1.04][P=1.0e-100]	chr1	228904967	228904971	-	chr1	230838344	230838348	-	183	AGT	3'UTR	6	0.936912	2.02474
958365[gene=183][PH=35][PH0=1.04][P=1.0e-100]	chr1	228905260	228905261	-	chr1	230838637	230838638	-	183	AGT	3'UTR	5	0.624222	1.34899
958423[gene=183][PH=30][PH0=1.04][P=1.0e-100]	chr1	228905664	228905672	-	chr1	230839041	230839049	-	183	AGT	CDS||3'UTR	5	0.648938	1.40241
325744[gene=23287][PH=31][PH0=1.84][P=1.0e-100]	chr9	87351779	87351786	-	chr9	88161959	88161966	-	23287	AGTPBP1	3'UTR	5	0.361791	0.465772
325916[gene=23287][PH=17][PH0=1.84][P=9.2e-07]	chr9	87356539	87356541	-	chr9	88166719	88166721	-	23287	AGTPBP1	intron	5	0.225766	0.290653
325939[gene=23287][PH=19][PH0=1.84][P=1.0e-08]	chr9	87356622	87356627	-	chr9	88166802	88166807	-	23287	AGTPBP1	intron	6	0.405452	0.521982
325986[gene=23287][PH=13][PH0=1.84][P=3.4e-03]	chr9	87357098	87357101	-	chr9	88167278	88167281	-	23287	AGTPBP1	intron	6	0.647459	0.833545
326054[gene=23287][PH=15][PH0=1.84][P=6.4e-05]	chr9	87357838	87357841	-	chr9	88168018	88168021	-	23287	AGTPBP1	intron	6	0.513231	0.660738
326261[gene=23287][PH=19][PH0=1.84][P=1.0e-08]	chr9	87360495	87360496	-	chr9	88170675	88170676	-	23287	AGTPBP1	intron	5	0.442473	0.569644
327258[gene=23287][PH=14][PH0=1.84][P=4.8e-04]	chr9	87390939	87390957	-	chr9	88201119	88201137	-	23287	AGTPBP1	intron	5	0.408847	0.526353
327375[gene=23287][PH=29][PH0=1.84][P=1.0e-100]	chr9	87393065	87393076	-	chr9	88203245	88203256	-	23287	AGTPBP1	CDS	6	0.840564	1.08215
327408[gene=23287][PH=19][PH0=1.84][P=1.0e-08]	chr9	87393187	87393193	-	chr9	88203367	88203373	-	23287	AGTPBP1	CDS	6	0.362832	0.467113
327900[gene=23287][PH=22][PH0=1.84][P=6.6e-12]	chr9	87407196	87407199	-	chr9	88217376	88217379	-	23287	AGTPBP1	intron	5	0.445807	0.573936
327953[gene=23287][PH=19][PH0=1.84][P=1.0e-08]	chr9	87409682	87409691	-	chr9	88219862	88219871	-	23287	AGTPBP1	intron	5	0.593655	0.764277
328095[gene=23287][PH=35][PH0=1.84][P=1.0e-100]	chr9	87411242	87411246	-	chr9	88221422	88221426	-	23287	AGTPBP1	intron	6	1.16895	1.50492
328419[gene=23287][PH=20][PH0=1.84][P=1.0e-09]	chr9	87417749	87417756	-	chr9	88227929	88227936	-	23287	AGTPBP1	intron	5	0.802862	1.03361
328438[gene=23287][PH=19][PH0=1.84][P=1.0e-08]	chr9	87417815	87417824	-	chr9	88227995	88228004	-	23287	AGTPBP1	intron	7	0.626898	0.807074
328476[gene=23287][PH=33][PH0=1.84][P=1.0e-100]	chr9	87418039	87418040	-	chr9	88228219	88228220	-	23287	AGTPBP1	intron	5	0.695252	0.895073
328531[gene=23287][PH=48][PH0=1.84][P=1.0e-100]	chr9	87418294	87418305	-	chr9	88228474	88228485	-	23287	AGTPBP1	intron	7	1.10811	1.42659
328625[gene=23287][PH=53][PH0=1.84][P=1.0e-100]	chr9	87419148	87419150	-	chr9	88229328	88229330	-	23287	AGTPBP1	intron	6	0.861557	1.10918
328801[gene=23287][PH=42][PH0=1.84][P=1.0e-100]	chr9	87422534	87422536	-	chr9	88232714	88232716	-	23287	AGTPBP1	intron	5	1.01622	1.30829
328860[gene=23287][PH=20][PH0=1.84][P=1.0e-09]	chr9	87423184	87423187	-	chr9	88233364	88233367	-	23287	AGTPBP1	intron	5	0.385387	0.49615
328926[gene=23287][PH=73][PH0=1.84][P=1.0e-100]	chr9	87423799	87423810	-	chr9	88233979	88233990	-	23287	AGTPBP1	CDS	6	0.861659	1.10931
329467[gene=23287][PH=88][PH0=1.84][P=1.0e-100]	chr9	87440568	87440572	-	chr9	88250748	88250752	-	23287	AGTPBP1	intron	7	2.77206	3.56878
329517[gene=23287][PH=16][PH0=1.84][P=8.0e-06]	chr9	87440849	87440876	-	chr9	88251029	88251056	-	23287	AGTPBP1	intron	5	0.456756	0.588031
329710[gene=23287][PH=23][PH0=1.84][P=1.0e-100]	chr9	87443457	87443464	-	chr9	88253637	88253644	-	23287	AGTPBP1	intron	6	0.870206	1.12031
329783[gene=23287][PH=63][PH0=1.84][P=1.0e-100]	chr9	87444185	87444192	-	chr9	88254365	88254372	-	23287	AGTPBP1	intron	5	0.991083	1.27593
329880[gene=23287][PH=49][PH0=1.84][P=1.0e-100]	chr9	87444541	87444542	-	chr9	88254721	88254722	-	23287	AGTPBP1	intron	6	1.37607	1.77156
330061[gene=23287][PH=16][PH0=1.84][P=8.0e-06]	chr9	87447461	87447480	-	chr9	88257641	88257660	-	23287	AGTPBP1	intron	5	0.373262	0.480541
330266[gene=23287][PH=20][PH0=1.84][P=1.0e-09]	chr9	87449597	87449601	-	chr9	88259777	88259781	-	23287	AGTPBP1	intron	5	0.389768	0.501791
330407[gene=23287][PH=48][PH0=1.84][P=1.0e-100]	chr9	87450946	87450947	-	chr9	88261126	88261127	-	23287	AGTPBP1	intron	6	1.15759	1.49029
330442[gene=23287][PH=30][PH0=1.84][P=1.0e-100]	chr9	87451250	87451271	-	chr9	88261430	88261451	-	23287	AGTPBP1	intron	5	0.630975	0.812323
330938[gene=23287][PH=32][PH0=1.84][P=1.0e-100]	chr9	87458126	87458146	-	chr9	88268306	88268326	-	23287	AGTPBP1	intron	7	0.843301	1.08567
331024[gene=23287][PH=18][PH0=1.84][P=1.0e-07]	chr9	87459203	87459207	-	chr9	88269383	88269387	-	23287	AGTPBP1	intron	5	0.433474	0.558058
331076[gene=23287][PH=31][PH0=1.84][P=1.0e-100]	chr9	87459579	87459589	-	chr9	88269759	88269769	-	23287	AGTPBP1	intron	6	0.883623	1.13758
331176[gene=23287][PH=89][PH0=1.84][P=1.0e-100]	chr9	87459934	87459941	-	chr9	88270114	88270121	-	23287	AGTPBP1	CDS	7	2.11238	2.71949
331273[gene=23287][PH=46][PH0=1.84][P=1.0e-100]	chr9	87460340	87460342	-	chr9	88270520	88270522	-	23287	AGTPBP1	intron	6	1.65474	2.13033
331404[gene=23287][PH=17][PH0=1.84][P=9.2e-07]	chr9	87461520	87461524	-	chr9	88271700	88271704	-	23287	AGTPBP1	intron	5	0.30764	0.396058
331460[gene=23287][PH=14][PH0=1.84][P=4.8e-04]	chr9	87461939	87461945	-	chr9	88272119	88272125	-	23287	AGTPBP1	intron	5	0.398762	0.513369
331619[gene=23287][PH=33][PH0=1.84][P=1.0e-100]	chr9	87464499	87464502	-	chr9	88274679	88274682	-	23287	AGTPBP1	intron	5	0.993458	1.27899
331646[gene=23287][PH=21][PH0=1.84][P=9.3e-11]	chr9	87464572	87464573	-	chr9	88274752	88274753	-	23287	AGTPBP1	intron	5	0.522275	0.672381
331698[gene=23287][PH=16][PH0=1.84][P=8.0e-06]	chr9	87465065	87465067	-	chr9	88275245	88275247	-	23287	AGTPBP1	intron	5	0.402991	0.518814
331765[gene=23287][PH=18][PH0=1.84][P=1.0e-07]	chr9	87465735	87465738	-	chr9	88275915	88275918	-	23287	AGTPBP1	intron	5	0.372395	0.479424
332043[gene=23287][PH=32][PH0=1.84][P=1.0e-100]	chr9	87468314	87468333	-	chr9	88278494	88278513	-	23287	AGTPBP1	intron	6	1.27366	1.63972
332075[gene=23287][PH=16][PH0=1.84][P=8.0e-06]	chr9	87468535	87468543	-	chr9	88278715	88278723	-	23287	AGTPBP1	intron	5	0.3328	0.42845
332095[gene=23287][PH=51][PH0=1.84][P=1.0e-100]	chr9	87468626	87468627	-	chr9	88278806	88278807	-	23287	AGTPBP1	intron	5	0.67134	0.864288
332377[gene=23287][PH=18][PH0=1.84][P=1.0e-07]	chr9	87471558	87471576	-	chr9	88281738	88281756	-	23287	AGTPBP1	intron	5	0.44323	0.570618
332470[gene=23287][PH=27][PH0=1.84][P=1.0e-100]	chr9	87472151	87472153	-	chr9	88282331	88282333	-	23287	AGTPBP1	intron	5	0.64956	0.836249
332613[gene=23287][PH=78][PH0=1.84][P=1.0e-100]	chr9	87472634	87472642	-	chr9	88282814	88282822	-	23287	AGTPBP1	intron	7	3.93526	5.06628
332764[gene=23287][PH=48][PH0=1.84][P=1.0e-100]	chr9	87473196	87473199	-	chr9	88283376	88283379	-	23287	AGTPBP1	intron	6	1.10369	1.4209
332828[gene=23287][PH=96][PH0=1.84][P=1.0e-100]	chr9	87473423	87473424	-	chr9	88283603	88283604	-	23287	AGTPBP1	intron	6	2.80085	3.60584
332888[gene=23287][PH=22][PH0=1.84][P=6.6e-12]	chr9	87473564	87473568	-	chr9	88283744	88283748	-	23287	AGTPBP1	intron	6	0.706058	0.908986
333068[gene=23287][PH=43][PH0=1.84][P=1.0e-100]	chr9	87478976	87478981	-	chr9	88289156	88289161	-	23287	AGTPBP1	intron	7	1.30631	1.68175
333670[gene=23287][PH=30][PH0=1.84][P=1.0e-100]	chr9	87490061	87490075	-	chr9	88300241	88300255	-	23287	AGTPBP1	intron	5	0.963738	1.24073
333814[gene=23287][PH=20][PH0=1.84][P=1.0e-09]	chr9	87492336	87492340	-	chr9	88302516	88302520	-	23287	AGTPBP1	intron	5	0.588966	0.758239
334159[gene=23287][PH=48][PH0=1.84][P=1.0e-100]	chr9	87504334	87504347	-	chr9	88314514	88314527	-	23287	AGTPBP1	intron	7	0.99252	1.27778
334280[gene=23287][PH=14][PH0=1.84][P=4.8e-04]	chr9	87508716	87508723	-	chr9	88318896	88318903	-	23287	AGTPBP1	intron	5	0.496915	0.639732
334533[gene=23287][PH=21][PH0=1.84][P=9.3e-11]	chr9	87512114	87512116	-	chr9	88322294	88322296	-	23287	AGTPBP1	intron	6	0.742716	0.956179
334588[gene=23287][PH=32][PH0=1.84][P=1.0e-100]	chr9	87512303	87512309	-	chr9	88322483	88322489	-	23287	AGTPBP1	intron	5	0.51484	0.662809
334774[gene=23287][PH=42][PH0=1.84][P=1.0e-100]	chr9	87515425	87515428	-	chr9	88325605	88325608	-	23287	AGTPBP1	intron	5	0.730193	0.940057
334889[gene=23287][PH=50][PH0=1.84][P=1.0e-100]	chr9	87518279	87518280	-	chr9	88328459	88328460	-	23287	AGTPBP1	intron	5	1.35175	1.74025
335075[gene=23287][PH=18][PH0=1.84][P=1.0e-07]	chr9	87522231	87522239	-	chr9	88332411	88332419	-	23287	AGTPBP1	intron	5	0.454295	0.584863
538489[gene=64850][PH=101][PH0=0.58][P=1.0e-100]	chr4	109899203	109899214	-	chr4	109679754	109679765	-	64850	AGXT2L1	intron	6	2.07855	3.1293
780116[gene=85007][PH=18][PH0=0.68][P=1.0e-100]	chr5	177579803	177579821	-	chr5	177647197	177647215	-	85007	AGXT2L2	intron	5	0.756359	9.30307
780225[gene=85007][PH=8][PH0=0.68][P=2.1e-03]	chr5	177580772	177580783	-	chr5	177648166	177648177	-	85007	AGXT2L2	intron	5	0.392849	4.83197
780239[gene=85007][PH=14][PH0=0.68][P=1.7e-10]	chr5	177580815	177580818	-	chr5	177648209	177648212	-	85007	AGXT2L2	intron	6	0.735625	9.04805
1074939[gene=25909][PH=41][PH0=1.14][P=1.0e-100]	chr1	245070268	245070269	-	chr1	247003645	247003646	-	25909	AHCTF1	3'UTR	6	0.995848	10.4437
1075584[gene=25909][PH=30][PH0=1.14][P=1.0e-100]	chr1	245101760	245101761	-	chr1	247035137	247035138	-	25909	AHCTF1	intron	5	0.724548	7.59848
1075940[gene=25909][PH=45][PH0=1.14][P=1.0e-100]	chr1	245110490	245110506	-	chr1	247043867	247043883	-	25909	AHCTF1	intron	5	1.01347	10.6285
1076090[gene=25909][PH=24][PH0=1.14][P=1.0e-100]	chr1	245113984	245113992	-	chr1	247047361	247047369	-	25909	AHCTF1	intron	5	0.5253	5.50893
1076286[gene=25909][PH=29][PH0=1.14][P=1.0e-100]	chr1	245117987	245118004	-	chr1	247051364	247051381	-	25909	AHCTF1	intron	5	0.66042	6.92596
1076371[gene=25909][PH=41][PH0=1.14][P=1.0e-100]	chr1	245120290	245120294	-	chr1	247053667	247053671	-	25909	AHCTF1	intron	5	0.712441	7.47151
1076731[gene=25909][PH=69][PH0=1.14][P=1.0e-100]	chr1	245129638	245129643	-	chr1	247063015	247063020	-	25909	AHCTF1	intron	6	1.49201	15.647
1076976[gene=25909][PH=10][PH0=1.14][P=5.6e-03]	chr1	245136334	245136352	-	chr1	247069711	247069729	-	25909	AHCTF1	intron	5	0.448041	4.6987
1077357[gene=25909][PH=96][PH0=1.14][P=1.0e-100]	chr1	245148400	245148402	-	chr1	247081777	247081779	-	25909	AHCTF1	intron	6	1.92283	20.1651
1077548[gene=25909][PH=19][PH0=1.14][P=8.8e-13]	chr1	245151050	245151054	-	chr1	247084427	247084431	-	25909	AHCTF1	intron	5	0.419951	4.40411
1077714[gene=25909][PH=40][PH0=1.14][P=1.0e-100]	chr1	245153332	245153343	-	chr1	247086709	247086720	-	25909	AHCTF1	intron	5	0.737016	7.72923
1077885[gene=25909][PH=15][PH0=1.14][P=4.7e-08]	chr1	245155531	245155541	-	chr1	247088908	247088918	-	25909	AHCTF1	intron	5	0.511304	5.36215
568727[gene=10768][PH=15][PH0=3.06][P=7.0e-03]	chr1	110352152	110352167	+	chr1	110550629	110550644	+	10768	AHCYL1	intron	5	0.383321	0.392132
568839[gene=10768][PH=22][PH0=3.06][P=3.2e-08]	chr1	110358312	110358315	+	chr1	110556789	110556792	+	10768	AHCYL1	intron	7	1.14571	1.17204
569136[gene=10768][PH=351][PH0=3.06][P=1.0e-100]	chr1	110365947	110365949	+	chr1	110564424	110564426	+	10768	AHCYL1	3'UTR	8	8.62395	8.82218
569418[gene=10768][PH=175][PH0=3.06][P=1.0e-100]	chr1	110366499	110366501	+	chr1	110564976	110564978	+	10768	AHCYL1	3'UTR	7	2.82699	2.89197
569527[gene=10768][PH=23][PH0=3.06][P=4.5e-09]	chr1	110366706	110366713	+	chr1	110565183	110565190	+	10768	AHCYL1	3'UTR	6	0.626822	0.64123
569620[gene=10768][PH=96][PH0=3.06][P=1.0e-100]	chr1	110366939	110366941	+	chr1	110565416	110565418	+	10768	AHCYL1	3'UTR	6	1.95442	1.99935
569830[gene=10768][PH=503][PH0=3.06][P=1.0e-100]	chr1	110367437	110367439	+	chr1	110565914	110565916	+	10768	AHCYL1	3'UTR	8	10.8184	11.0671
577517[gene=23382][PH=35][PH0=0.97][P=9.8e-13]	chr7	128664653	128664655	+	chr7	128877417	128877419	+	23382	AHCYL2	intron	5	1.02388	3.38198
577798[gene=23382][PH=69][PH0=0.97][P=9.8e-13]	chr7	128671070	128671072	+	chr7	128883834	128883836	+	23382	AHCYL2	intron	7	1.83842	6.07246
577880[gene=23382][PH=16][PH0=0.97][P=7.5e-10]	chr7	128672097	128672114	+	chr7	128884861	128884878	+	23382	AHCYL2	intron	5	0.538644	1.77919
577942[gene=23382][PH=14][PH0=0.97][P=1.6e-07]	chr7	128673140	128673147	+	chr7	128885904	128885911	+	23382	AHCYL2	intron	5	0.815628	2.6941
578083[gene=23382][PH=22][PH0=0.97][P=9.8e-13]	chr7	128675587	128675588	+	chr7	128888351	128888352	+	23382	AHCYL2	intron	5	0.568694	1.87845
578127[gene=23382][PH=10][PH0=0.97][P=3.1e-03]	chr7	128676071	128676091	+	chr7	128888835	128888855	+	23382	AHCYL2	intron	5	0.583089	1.926
578204[gene=23382][PH=12][PH0=0.97][P=2.7e-05]	chr7	128677572	128677579	+	chr7	128890336	128890343	+	23382	AHCYL2	intron	5	0.674	2.22629
578297[gene=23382][PH=21][PH0=0.97][P=9.8e-13]	chr7	128679053	128679056	+	chr7	128891817	128891820	+	23382	AHCYL2	intron	5	0.451199	1.49035
578444[gene=23382][PH=24][PH0=0.97][P=9.8e-13]	chr7	128685639	128685647	+	chr7	128898403	128898411	+	23382	AHCYL2	intron	5	0.679596	2.24477
579414[gene=23382][PH=14][PH0=0.97][P=1.6e-07]	chr7	128716164	128716165	+	chr7	128928928	128928929	+	23382	AHCYL2	intron	6	0.585161	1.93284
579595[gene=23382][PH=11][PH0=0.97][P=3.0e-04]	chr7	128721282	128721297	+	chr7	128934046	128934061	+	23382	AHCYL2	intron	5	0.278498	0.919905
579908[gene=23382][PH=18][PH0=0.97][P=3.4e-12]	chr7	128730728	128730735	+	chr7	128943492	128943499	+	23382	AHCYL2	intron	7	0.560454	1.85123
579988[gene=23382][PH=17][PH0=0.97][P=4.6e-11]	chr7	128732042	128732044	+	chr7	128944806	128944808	+	23382	AHCYL2	intron	5	0.300038	0.991053
580053[gene=23382][PH=23][PH0=0.97][P=9.8e-13]	chr7	128733361	128733383	+	chr7	128946125	128946147	+	23382	AHCYL2	intron	6	0.634257	2.09501
580112[gene=23382][PH=10][PH0=0.97][P=3.1e-03]	chr7	128736707	128736716	+	chr7	128949471	128949480	+	23382	AHCYL2	intron	5	0.409381	1.35223
580135[gene=23382][PH=16][PH0=0.97][P=7.5e-10]	chr7	128736886	128736894	+	chr7	128949650	128949658	+	23382	AHCYL2	intron	6	0.593988	1.962
580464[gene=23382][PH=17][PH0=0.97][P=4.6e-11]	chr7	128748239	128748245	+	chr7	128961003	128961009	+	23382	AHCYL2	intron	5	0.561852	1.85585
580570[gene=23382][PH=17][PH0=0.97][P=4.6e-11]	chr7	128749662	128749663	+	chr7	128962426	128962427	+	23382	AHCYL2	intron	5	0.463193	1.52997
580622[gene=23382][PH=11][PH0=0.97][P=3.0e-04]	chr7	128750326	128750332	+	chr7	128963090	128963096	+	23382	AHCYL2	intron	5	0.34719	1.1468
580679[gene=23382][PH=29][PH0=0.97][P=9.8e-13]	chr7	128750957	128750966	+	chr7	128963721	128963730	+	23382	AHCYL2	intron	6	0.9142	3.01969
580729[gene=23382][PH=12][PH0=0.97][P=2.7e-05]	chr7	128751601	128751613	+	chr7	128964365	128964377	+	23382	AHCYL2	intron	5	0.354189	1.16992
580847[gene=23382][PH=60][PH0=0.97][P=9.8e-13]	chr7	128752791	128752793	+	chr7	128965555	128965557	+	23382	AHCYL2	intron	5	1.05144	3.47302
581396[gene=23382][PH=36][PH0=0.97][P=9.8e-13]	chr7	128774708	128774712	+	chr7	128987472	128987476	+	23382	AHCYL2	intron	5	0.57993	1.91556
581732[gene=23382][PH=12][PH0=0.97][P=2.7e-05]	chr7	128796635	128796641	+	chr7	129009399	129009405	+	23382	AHCYL2	intron	5	0.419378	1.38525
581828[gene=23382][PH=16][PH0=0.97][P=7.5e-10]	chr7	128807707	128807720	+	chr7	129020471	129020484	+	23382	AHCYL2	intron	5	0.634694	2.09645
581874[gene=23382][PH=52][PH0=0.97][P=9.8e-13]	chr7	128809029	128809031	+	chr7	129021793	129021795	+	23382	AHCYL2	intron	6	1.25617	4.14923
582605[gene=23382][PH=18][PH0=0.97][P=3.4e-12]	chr7	128854242	128854245	+	chr7	129067006	129067009	+	23382	AHCYL2	3'UTR	5	0.426065	1.40733
582742[gene=23382][PH=26][PH0=0.97][P=9.8e-13]	chr7	128855163	128855166	+	chr7	129067927	129067930	+	23382	AHCYL2	3'UTR	5	0.519933	1.71739
582794[gene=23382][PH=45][PH0=0.97][P=9.8e-13]	chr7	128855346	128855351	+	chr7	129068110	129068115	+	23382	AHCYL2	3'UTR	8	1.16434	3.84592
582880[gene=23382][PH=127][PH0=0.97][P=9.8e-13]	chr7	128855635	128855638	+	chr7	129068399	129068402	+	23382	AHCYL2	3'UTR	7	2.85178	9.41969
582980[gene=23382][PH=83][PH0=0.97][P=9.8e-13]	chr7	128855931	128855934	+	chr7	129068695	129068698	+	23382	AHCYL2	3'UTR	8	2.14618	7.08903
583133[gene=23382][PH=115][PH0=0.97][P=9.8e-13]	chr7	128856600	128856603	+	chr7	129069364	129069367	+	23382	AHCYL2	3'UTR	7	2.82517	9.33182
118523[gene=440673][PH=438][PH0=0.17][P=1.0e-100]	chr1	27733449	27733450	-	chr1	27860862	27860863	-	27245	AHDC1	3'UTR	8	9.71015	132.347
118673[gene=440673][PH=39][PH0=0.17][P=1.0e-100]	chr1	27733886	27733906	-	chr1	27861299	27861319	-	27245	AHDC1	3'UTR	7	0.705195	9.61166
544340[gene=54806][PH=66][PH0=1.41][P=1.0e-100]	chr6	135646879	135646883	-	chr6	135605186	135605190	-	54806	AHI1	3'UTR	6	1.00051	1.6378
544463[gene=54806][PH=157][PH0=1.41][P=1.0e-100]	chr6	135647324	135647326	-	chr6	135605631	135605633	-	54806	AHI1	3'UTR	8	4.08812	6.69209
544565[gene=54806][PH=25][PH0=1.41][P=1.0e-100]	chr6	135647560	135647570	-	chr6	135605867	135605877	-	54806	AHI1	3'UTR	5	0.483858	0.792057
544623[gene=54806][PH=26][PH0=1.41][P=1.0e-100]	chr6	135648012	135648020	-	chr6	135606319	135606327	-	54806	AHI1	3'UTR	7	1.16664	1.90974
544961[gene=54806][PH=149][PH0=1.41][P=1.0e-100]	chr6	135657180	135657183	-	chr6	135615487	135615490	-	54806	AHI1	intron	7	2.54797	4.17093
545101[gene=54806][PH=30][PH0=1.41][P=1.0e-100]	chr6	135657819	135657821	-	chr6	135616126	135616128	-	54806	AHI1	intron	6	1.00895	1.65162
545214[gene=54806][PH=39][PH0=1.41][P=1.0e-100]	chr6	135661169	135661173	-	chr6	135619476	135619480	-	54806	AHI1	intron	6	0.881151	1.44241
545419[gene=54806][PH=197][PH0=1.41][P=1.0e-100]	chr6	135663653	135663654	-	chr6	135621960	135621961	-	54806	AHI1	intron	8	6.96964	11.409
545540[gene=54806][PH=133][PH0=1.41][P=1.0e-100]	chr6	135664204	135664207	-	chr6	135622511	135622514	-	54806	AHI1	intron	6	4.22488	6.91597
545663[gene=54806][PH=35][PH0=1.41][P=1.0e-100]	chr6	135664794	135664802	-	chr6	135623101	135623109	-	54806	AHI1	intron	5	0.526899	0.862513
545948[gene=54806][PH=22][PH0=1.41][P=1.0e-100]	chr6	135669960	135669966	-	chr6	135628267	135628273	-	54806	AHI1	intron	6	0.861106	1.4096
546291[gene=54806][PH=26][PH0=1.41][P=1.0e-100]	chr6	135674137	135674138	-	chr6	135632444	135632445	-	54806	AHI1	intron	8	1.27215	2.08247
546364[gene=54806][PH=31][PH0=1.41][P=1.0e-100]	chr6	135674501	135674505	-	chr6	135632808	135632812	-	54806	AHI1	intron	5	1.05839	1.73254
547107[gene=54806][PH=19][PH0=1.41][P=1.1e-10]	chr6	135698278	135698281	-	chr6	135656585	135656588	-	54806	AHI1	intron	6	0.688639	1.12728
547167[gene=54806][PH=12][PH0=1.41][P=1.5e-03]	chr6	135700603	135700612	-	chr6	135658910	135658919	-	54806	AHI1	intron	5	0.420954	0.689085
547215[gene=54806][PH=38][PH0=1.41][P=1.0e-100]	chr6	135701148	135701166	-	chr6	135659455	135659473	-	54806	AHI1	intron	5	0.836639	1.36955
547271[gene=54806][PH=55][PH0=1.41][P=1.0e-100]	chr6	135702303	135702319	-	chr6	135660610	135660626	-	54806	AHI1	intron	7	1.36239	2.23019
547395[gene=54806][PH=32][PH0=1.41][P=1.0e-100]	chr6	135703225	135703226	-	chr6	135661532	135661533	-	54806	AHI1	intron	7	1.33094	2.17869
547493[gene=54806][PH=16][PH0=1.41][P=1.9e-07]	chr6	135703776	135703788	-	chr6	135662083	135662095	-	54806	AHI1	intron	5	0.3583	0.586523
547625[gene=54806][PH=82][PH0=1.41][P=1.0e-100]	chr6	135704286	135704287	-	chr6	135662593	135662594	-	54806	AHI1	intron	6	1.40923	2.30685
547679[gene=54806][PH=25][PH0=1.41][P=1.0e-100]	chr6	135704492	135704493	-	chr6	135662799	135662800	-	54806	AHI1	intron	5	0.614686	1.00622
547706[gene=54806][PH=22][PH0=1.41][P=1.0e-100]	chr6	135704589	135704592	-	chr6	135662896	135662899	-	54806	AHI1	intron	5	0.556017	0.910179
547744[gene=54806][PH=13][PH0=1.41][P=1.8e-04]	chr6	135704773	135704774	-	chr6	135663080	135663081	-	54806	AHI1	intron	5	0.434542	0.711328
547777[gene=54806][PH=31][PH0=1.41][P=1.0e-100]	chr6	135704901	135704907	-	chr6	135663208	135663214	-	54806	AHI1	intron	7	0.676903	1.10806
548326[gene=54806][PH=31][PH0=1.41][P=1.0e-100]	chr6	135713418	135713422	-	chr6	135671725	135671729	-	54806	AHI1	intron	5	0.582383	0.953338
548382[gene=54806][PH=17][PH0=1.41][P=1.6e-08]	chr6	135713930	135713938	-	chr6	135672237	135672245	-	54806	AHI1	intron	5	0.605941	0.991902
548401[gene=54806][PH=32][PH0=1.41][P=1.0e-100]	chr6	135714017	135714031	-	chr6	135672324	135672338	-	54806	AHI1	intron	6	0.535828	0.877129
548537[gene=54806][PH=15][PH0=1.41][P=2.0e-06]	chr6	135717016	135717020	-	chr6	135675323	135675327	-	54806	AHI1	intron	5	0.295155	0.483157
548675[gene=54806][PH=14][PH0=1.41][P=2.0e-05]	chr6	135718739	135718747	-	chr6	135677046	135677054	-	54806	AHI1	intron	5	0.471199	0.771335
548806[gene=54806][PH=12][PH0=1.41][P=1.5e-03]	chr6	135722719	135722734	-	chr6	135681026	135681041	-	54806	AHI1	intron	5	0.277964	0.455016
549552[gene=54806][PH=301][PH0=1.41][P=1.0e-100]	chr6	135748644	135748647	-	chr6	135706951	135706954	-	54806	AHI1	intron	8	6.54437	10.7129
549681[gene=54806][PH=25][PH0=1.41][P=1.0e-100]	chr6	135750588	135750591	-	chr6	135708895	135708898	-	54806	AHI1	intron	5	0.511431	0.837193
550273[gene=54806][PH=30][PH0=1.41][P=1.0e-100]	chr6	135764879	135764882	-	chr6	135723186	135723189	-	54806	AHI1	intron	5	0.608754	0.996506
550292[gene=54806][PH=17][PH0=1.41][P=1.6e-08]	chr6	135764919	135764920	-	chr6	135723226	135723227	-	54806	AHI1	intron	5	0.562051	0.920056
550380[gene=54806][PH=21][PH0=1.41][P=5.1e-13]	chr6	135767077	135767090	-	chr6	135725384	135725397	-	54806	AHI1	intron	5	0.895219	1.46544
550471[gene=54806][PH=14][PH0=1.41][P=2.0e-05]	chr6	135770328	135770337	-	chr6	135728635	135728644	-	54806	AHI1	intron	5	0.913381	1.49517
550942[gene=54806][PH=20][PH0=1.41][P=7.7e-12]	chr6	135792273	135792281	-	chr6	135750580	135750588	-	54806	AHI1	intron	5	0.430105	0.704065
551089[gene=54806][PH=55][PH0=1.41][P=1.0e-100]	chr6	135796025	135796028	-	chr6	135754332	135754335	-	54806	AHI1	CDS	7	1.10108	1.80243
551296[gene=54806][PH=12][PH0=1.41][P=1.5e-03]	chr6	135803194	135803196	-	chr6	135761501	135761503	-	54806	AHI1	intron	6	0.561549	0.919234
551424[gene=54806][PH=21][PH0=1.41][P=5.1e-13]	chr6	135808003	135808007	-	chr6	135766310	135766314	-	54806	AHI1	intron	5	0.544064	0.890611
552201[gene=54806][PH=12][PH0=1.41][P=1.5e-03]	chr6	135830140	135830143	-	chr6	135788447	135788450	-	54806	AHI1	intron	5	0.825311	1.351
552532[gene=54806][PH=15][PH0=1.41][P=2.0e-06]	chr6	135856483	135856488	-	chr6	135814790	135814795	-	54806	AHI1	intron	5	0.64317	1.05284
192424[gene=79026][PH=43][PH0=0.12][P=1.0e-100]	chr11	62040521	62040522	-	chr11	62283945	62283946	-	79026	AHNAK	3'UTR	7	1.15206	2.58729
389619[gene=113146][PH=14][PH0=0.13][P=1.0e-100]	chr14	104475029	104475037	-	chr14	105403984	105403992	-	113146	AHNAK2	3'UTR	6	0.481677	7.74568
75070[gene=196][PH=16][PH0=0.88][P=3.9e-11]	chr7	17321702	17321724	+	chr7	17355177	17355199	+	196	AHR	intron	5	0.422346	5.89676
75112[gene=196][PH=28][PH0=0.88][P=1.0e-100]	chr7	17323259	17323263	+	chr7	17356734	17356738	+	196	AHR	intron	5	0.843483	11.7766
75528[gene=196][PH=28][PH0=0.88][P=1.0e-100]	chr7	17344861	17344872	+	chr7	17378336	17378347	+	196	AHR	intron	5	0.611766	8.54142
75743[gene=196][PH=95][PH0=0.88][P=1.0e-100]	chr7	17349358	17349366	+	chr7	17382833	17382841	+	196	AHR	3'UTR	8	2.08357	29.0906
75792[gene=196][PH=20][PH0=0.88][P=1.0e-100]	chr7	17349586	17349596	+	chr7	17383061	17383071	+	196	AHR	3'UTR	5	0.37138	5.18517
75926[gene=196][PH=15][PH0=0.88][P=6.6e-10]	chr7	17350546	17350560	+	chr7	17384021	17384035	+	196	AHR	3'UTR	5	0.407405	5.68815
75958[gene=196][PH=12][PH0=0.88][P=2.1e-06]	chr7	17350782	17350791	+	chr7	17384257	17384266	+	196	AHR	3'UTR	5	0.352274	4.91842
75986[gene=196][PH=46][PH0=0.88][P=1.0e-100]	chr7	17351138	17351142	+	chr7	17384613	17384617	+	196	AHR	3'UTR||intron	5	0.921144	12.8609
76033[gene=196][PH=20][PH0=0.88][P=1.0e-100]	chr7	17351512	17351515	+	chr7	17384987	17384990	+	196	AHR	3'UTR	5	0.738164	10.3062
76087[gene=196][PH=22][PH0=0.88][P=1.0e-100]	chr7	17351725	17351727	+	chr7	17385200	17385202	+	196	AHR	3'UTR	5	0.690937	9.6468
363862[gene=10598][PH=19][PH0=0.88][P=1.0e-100]	chr14	77005339	77005340	+	chr14	77935586	77935587	+	10598	AHSA1	CDS	6	0.389881	0.635742
363898[gene=10598][PH=48][PH0=0.88][P=1.0e-100]	chr14	77005493	77005494	+	chr14	77935740	77935741	+	10598	AHSA1	3'UTR	5	0.738528	1.20425
253865[gene=130872][PH=36][PH0=0.72][P=2.3e-14]	chr2	61267502	61267506	+	chr2	61413998	61414002	+	130872	AHSA2	3'UTR	5	0.448511	1.57872
438856[gene=83543][PH=84][PH0=0.54][P=6.4e-14]	chr9	132987682	132987683	+	chr9	133997861	133997862	+	83543	AIF1L	3'UTR	6	1.74614	7.44769
336620[gene=9131][PH=13][PH0=0.34][P=1.0e-12]	chrX	129124578	129124593	-	chrX	129296897	129296912	-	9131	AIFM1	intron	6	0.603074	7.7092
620313[gene=51390][PH=13][PH0=0.46][P=2.9e-10]	chr6	143465740	143465747	+	chr6	143424047	143424054	+	51390	AIG1	intron	5	0.649769	3.02559
620819[gene=51390][PH=19][PH0=0.46][P=6.7e-13]	chr6	143506496	143506511	+	chr6	143464803	143464818	+	51390	AIG1	intron	5	0.422465	1.96717
621083[gene=51390][PH=30][PH0=0.46][P=6.7e-13]	chr6	143520280	143520283	+	chr6	143478587	143478590	+	51390	AIG1	intron	5	0.565021	2.63097
621116[gene=51390][PH=10][PH0=0.46][P=3.9e-06]	chr6	143520715	143520720	+	chr6	143479022	143479027	+	51390	AIG1	intron	5	0.368222	1.71459
622006[gene=51390][PH=21][PH0=0.46][P=6.7e-13]	chr6	143551865	143551880	+	chr6	143510172	143510187	+	51390	AIG1	3'UTR	5	0.644823	3.00256
622390[gene=51390][PH=31][PH0=0.46][P=6.7e-13]	chr6	143560009	143560012	+	chr6	143518316	143518319	+	51390	AIG1	intron	6	0.828852	3.85948
622828[gene=51390][PH=16][PH0=0.46][P=6.7e-13]	chr6	143592152	143592158	+	chr6	143550459	143550465	+	51390	AIG1	intron	5	0.335083	1.56028
623001[gene=51390][PH=21][PH0=0.46][P=6.7e-13]	chr6	143614952	143614955	+	chr6	143573259	143573262	+	51390	AIG1	intron	5	0.352782	1.6427
623056[gene=51390][PH=23][PH0=0.46][P=6.7e-13]	chr6	143617368	143617373	+	chr6	143575675	143575680	+	51390	AIG1	intron	6	0.703386	3.27525
623783[gene=51390][PH=133][PH0=0.46][P=6.7e-13]	chr6	143702789	143702791	+	chr6	143661096	143661098	+	51390	AIG1	3'UTR	8	2.91291	13.5637
623824[gene=51390][PH=18][PH0=0.46][P=6.7e-13]	chr6	143702886	143702887	+	chr6	143661193	143661194	+	51390	AIG1	3'UTR	6	0.753666	3.50938
398079[gene=9255][PH=14][PH0=0.79][P=1.9e-09]	chr4	107458785	107458793	+	chr4	107239336	107239344	+	9255	AIMP1	intron	5	0.352035	2.1925
398556[gene=9255][PH=50][PH0=0.79][P=1.6e-13]	chr4	107488518	107488520	+	chr4	107269069	107269071	+	9255	AIMP1	3'UTR	7	1.84275	11.4768
398678[gene=9255][PH=47][PH0=0.79][P=1.6e-13]	chr4	107488828	107488833	+	chr4	107269379	107269384	+	9255	AIMP1	3'UTR	5	0.628938	3.91708
10446[gene=55966][PH=53][PH0=0.31][P=3.1e-13]	chr1	4713880	4713882	+	chr1	4814020	4814022	+	55966	AJAP1	intron	6	1.1082	8.10519
10599[gene=55966][PH=36][PH0=0.31][P=3.1e-13]	chr1	4737988	4737997	+	chr1	4838128	4838137	+	55966	AJAP1	intron	5	0.568893	4.16077
10838[gene=55966][PH=319][PH0=0.31][P=3.1e-13]	chr1	4743525	4743526	+	chr1	4843665	4843666	+	55966	AJAP1	3'UTR	7	8.36292	61.1647
142843[gene=440673][PH=68][PH0=0.17][P=1.0e-100]	chr1	33250766	33250767	-	chr1	33478179	33478180	-	204	AK2	3'UTR||intron	7	1.32495	16.8404
142898[gene=440673][PH=34][PH0=0.17][P=1.0e-100]	chr1	33251093	33251098	-	chr1	33478506	33478511	-	204	AK2	3'UTR||intron	6	0.871889	11.0819
28974[gene=50808][PH=13][PH0=2.33][P=6.7e-03]	chr9	4701364	4701367	-	chr9	4711364	4711367	-	50808	AK3	3'UTR	5	0.337149	2.15888
29024[gene=50808][PH=43][PH0=2.33][P=1.0e-100]	chr9	4701576	4701583	-	chr9	4711576	4711583	-	50808	AK3	3'UTR	5	0.878777	5.62712
29115[gene=50808][PH=116][PH0=2.33][P=1.0e-100]	chr9	4702133	4702134	-	chr9	4712133	4712134	-	50808	AK3	3'UTR	7	2.30452	14.7566
29211[gene=50808][PH=31][PH0=2.33][P=1.0e-100]	chr9	4702408	4702411	-	chr9	4712408	4712411	-	50808	AK3	3'UTR	5	0.530541	3.39724
29267[gene=50808][PH=61][PH0=2.33][P=1.0e-100]	chr9	4702678	4702681	-	chr9	4712678	4712681	-	50808	AK3	3'UTR	7	1.45479	9.31554
29333[gene=50808][PH=219][PH0=2.33][P=1.0e-100]	chr9	4702837	4702838	-	chr9	4712837	4712838	-	50808	AK3	3'UTR	8	4.7774	30.5914
29533[gene=50808][PH=26][PH0=2.33][P=1.0e-100]	chr9	4714528	4714530	-	chr9	4724528	4724530	-	50808	AK3	intron	5	0.737088	4.71984
29663[gene=50808][PH=17][PH0=2.33][P=4.8e-06]	chr9	4718209	4718213	-	chr9	4728209	4728213	-	50808	AK3	intron	5	0.404623	2.59095
29903[gene=50808][PH=28][PH0=2.33][P=1.0e-100]	chr9	4722533	4722539	-	chr9	4732533	4732539	-	50808	AK3	intron	6	0.771664	4.94124
30106[gene=50808][PH=42][PH0=2.33][P=1.0e-100]	chr9	4726479	4726481	-	chr9	4736479	4736481	-	50808	AK3	intron	5	0.824712	5.28093
30234[gene=50808][PH=52][PH0=2.33][P=1.0e-100]	chr9	4728603	4728604	-	chr9	4738603	4738604	-	50808	AK3	intron	7	1.95592	12.5244
30409[gene=50808][PH=101][PH0=2.33][P=1.0e-100]	chr9	4730509	4730510	-	chr9	4740509	4740510	-	50808	AK3	intron	6	2.25557	14.4432
318131[gene=205][PH=30][PH0=0.24][P=1.0e-100]	chr1	65412688	65412704	+	chr1	65640100	65640116	+	205	AK4	intron	6	0.802676	16.2886
318487[gene=205][PH=101][PH0=0.24][P=1.0e-100]	chr1	65465086	65465087	+	chr1	65692498	65692499	+	205	AK4	3'UTR	7	2.73293	55.4592
318541[gene=205][PH=26][PH0=0.24][P=1.0e-100]	chr1	65465655	65465665	+	chr1	65693067	65693077	+	205	AK4	3'UTR	7	0.730876	14.8316
423442[gene=26289][PH=22][PH0=1.34][P=6.7e-13]	chr1	77522320	77522335	+	chr1	77749732	77749747	+	26289	AK5	intron	5	0.354696	0.396606
423787[gene=26289][PH=25][PH0=1.34][P=6.7e-13]	chr1	77539208	77539221	+	chr1	77766620	77766633	+	26289	AK5	intron	5	0.717513	0.802292
423848[gene=26289][PH=18][PH0=1.34][P=8.0e-10]	chr1	77540676	77540679	+	chr1	77768088	77768091	+	26289	AK5	intron	6	0.704218	0.787427
423945[gene=26289][PH=32][PH0=1.34][P=6.7e-13]	chr1	77542674	77542691	+	chr1	77770086	77770103	+	26289	AK5	intron	6	0.910166	1.01771
424129[gene=26289][PH=30][PH0=1.34][P=6.7e-13]	chr1	77545253	77545255	+	chr1	77772665	77772667	+	26289	AK5	intron	6	0.613581	0.68608
424571[gene=26289][PH=35][PH0=1.34][P=6.7e-13]	chr1	77554619	77554622	+	chr1	77782031	77782034	+	26289	AK5	intron	6	0.749674	0.838253
424772[gene=26289][PH=28][PH0=1.34][P=6.7e-13]	chr1	77561261	77561262	+	chr1	77788673	77788674	+	26289	AK5	intron	5	1.24141	1.3881
424804[gene=26289][PH=14][PH0=1.34][P=1.4e-05]	chr1	77561629	77561633	+	chr1	77789041	77789045	+	26289	AK5	intron	6	0.588156	0.657651
425279[gene=26289][PH=19][PH0=1.34][P=6.0e-11]	chr1	77579408	77579416	+	chr1	77806820	77806828	+	26289	AK5	intron	5	0.556904	0.622707
425319[gene=26289][PH=67][PH0=1.34][P=6.7e-13]	chr1	77580162	77580163	+	chr1	77807574	77807575	+	26289	AK5	intron	5	1.13544	1.2696
425381[gene=26289][PH=33][PH0=1.34][P=6.7e-13]	chr1	77581116	77581121	+	chr1	77808528	77808533	+	26289	AK5	intron	5	0.647316	0.723801
425881[gene=26289][PH=35][PH0=1.34][P=6.7e-13]	chr1	77602191	77602200	+	chr1	77829603	77829612	+	26289	AK5	intron	6	0.993029	1.11036
426138[gene=26289][PH=40][PH0=1.34][P=6.7e-13]	chr1	77605603	77605606	+	chr1	77833015	77833018	+	26289	AK5	intron	7	1.30675	1.46115
426172[gene=26289][PH=16][PH0=1.34][P=1.2e-07]	chr1	77605766	77605774	+	chr1	77833178	77833186	+	26289	AK5	intron	5	0.639285	0.714821
426283[gene=26289][PH=20][PH0=1.34][P=4.7e-12]	chr1	77611322	77611330	+	chr1	77838734	77838742	+	26289	AK5	intron	5	0.592596	0.662616
426548[gene=26289][PH=70][PH0=1.34][P=6.7e-13]	chr1	77623423	77623441	+	chr1	77850835	77850853	+	26289	AK5	intron	7	1.61649	1.80749
427377[gene=26289][PH=60][PH0=1.34][P=6.7e-13]	chr1	77670381	77670382	+	chr1	77897793	77897794	+	26289	AK5	intron	5	0.987263	1.10392
427783[gene=26289][PH=18][PH0=1.34][P=8.0e-10]	chr1	77679017	77679027	+	chr1	77906429	77906439	+	26289	AK5	intron	6	0.76024	0.850067
427842[gene=26289][PH=25][PH0=1.34][P=6.7e-13]	chr1	77679564	77679565	+	chr1	77906976	77906977	+	26289	AK5	intron	5	0.988087	1.10484
428034[gene=26289][PH=20][PH0=1.34][P=4.7e-12]	chr1	77684233	77684239	+	chr1	77911645	77911651	+	26289	AK5	intron	7	0.512723	0.573305
428875[gene=26289][PH=32][PH0=1.34][P=6.7e-13]	chr1	77730570	77730571	+	chr1	77957982	77957983	+	26289	AK5	intron	6	1.36358	1.5247
429353[gene=26289][PH=17][PH0=1.34][P=1.0e-08]	chr1	77761160	77761172	+	chr1	77988572	77988584	+	26289	AK5	intron	7	1.3063	1.46065
429401[gene=26289][PH=25][PH0=1.34][P=6.7e-13]	chr1	77761952	77761954	+	chr1	77989364	77989366	+	26289	AK5	intron	5	0.758637	0.848276
429484[gene=26289][PH=28][PH0=1.34][P=6.7e-13]	chr1	77762854	77762856	+	chr1	77990266	77990268	+	26289	AK5	intron	5	0.620633	0.693965
429516[gene=26289][PH=25][PH0=1.34][P=6.7e-13]	chr1	77762960	77762961	+	chr1	77990372	77990373	+	26289	AK5	intron	6	0.763721	0.85396
429576[gene=26289][PH=46][PH0=1.34][P=6.7e-13]	chr1	77763189	77763190	+	chr1	77990601	77990602	+	26289	AK5	intron	6	1.83225	2.04874
429928[gene=26289][PH=18][PH0=1.34][P=8.0e-10]	chr1	77781633	77781635	+	chr1	78009045	78009047	+	26289	AK5	intron	5	0.38346	0.428769
430130[gene=26289][PH=23][PH0=1.34][P=6.7e-13]	chr1	77787168	77787178	+	chr1	78014580	78014590	+	26289	AK5	intron	5	0.796401	0.890502
430515[gene=26289][PH=347][PH0=1.34][P=6.7e-13]	chr1	77796936	77796937	+	chr1	78024348	78024349	+	26289	AK5	CDS	8	7.03172	7.86257
430753[gene=26289][PH=106][PH0=1.34][P=6.7e-13]	chr1	77797409	77797412	+	chr1	78024821	78024824	+	26289	AK5	3'UTR	8	2.40956	2.69426
430881[gene=26289][PH=628][PH0=1.34][P=6.7e-13]	chr1	77797609	77797610	+	chr1	78025021	78025022	+	26289	AK5	3'UTR	8	17.7318	19.827
431313[gene=26289][PH=540][PH0=1.34][P=6.7e-13]	chr1	77798195	77798196	+	chr1	78025607	78025608	+	26289	AK5	3'UTR	8	12.55	14.0329
410108[gene=221264][PH=29][PH0=0.28][P=1.4e-13]	chr6	110059682	110059687	-	chr6	109952989	109952994	-	221264	AK9	3'UTR	5	0.790034	5.0456
410167[gene=221264][PH=54][PH0=0.28][P=1.4e-13]	chr6	110060068	110060070	-	chr6	109953375	109953377	-	221264	AK9	3'UTR	6	1.01558	6.48607
256332[gene=8165][PH=12][PH0=0.42][P=3.9e-10]	chr17	52553197	52553208	+	chr17	55198198	55198209	+	8165	AKAP1	3'UTR	5	0.260416	1.75745
104371[gene=11216][PH=46][PH0=1.02][P=1.0e-100]	chr17	19749479	19749491	-	chr17	19808887	19808899	-	11216	AKAP10	3'UTR	8	1.56125	5.44913
104572[gene=11216][PH=37][PH0=1.02][P=1.0e-100]	chr17	19756442	19756457	-	chr17	19815850	19815865	-	11216	AKAP10	intron	6	1.11148	3.87932
104723[gene=11216][PH=28][PH0=1.02][P=1.0e-100]	chr17	19759789	19759795	-	chr17	19819197	19819203	-	11216	AKAP10	intron	5	0.448893	1.56674
104832[gene=11216][PH=61][PH0=1.02][P=1.0e-100]	chr17	19761177	19761186	-	chr17	19820585	19820594	-	11216	AKAP10	intron	7	1.01925	3.55741
104895[gene=11216][PH=32][PH0=1.02][P=1.0e-100]	chr17	19762131	19762135	-	chr17	19821539	19821543	-	11216	AKAP10	intron	5	0.878985	3.06786
105209[gene=11216][PH=27][PH0=1.02][P=1.0e-100]	chr17	19771832	19771834	-	chr17	19831240	19831242	-	11216	AKAP10	intron	5	0.668959	2.33482
106295[gene=11216][PH=20][PH0=1.02][P=1.0e-100]	chr17	19808803	19808804	-	chr17	19868211	19868212	-	11216	AKAP10	intron	6	0.512429	1.78849
106406[gene=11216][PH=12][PH0=1.02][P=1.6e-05]	chr17	19811240	19811242	-	chr17	19870648	19870650	-	11216	AKAP10	intron	5	0.247424	0.863567
106473[gene=11216][PH=19][PH0=1.02][P=1.1e-16]	chr17	19812178	19812194	-	chr17	19871586	19871602	-	11216	AKAP10	intron	5	0.539206	1.88195
131980[gene=11215][PH=63][PH0=12.86][P=1.3e-12]	chr13	41764998	41765009	+	chr13	42866998	42867009	+	11215	AKAP11	intron	5	1.2999	2.22983
132100[gene=11215][PH=36][PH0=12.86][P=1.5e-03]	chr13	41766546	41766553	+	chr13	42868546	42868553	+	11215	AKAP11	intron	6	0.713444	1.22383
132426[gene=11215][PH=66][PH0=12.86][P=1.3e-12]	chr13	41771773	41771776	+	chr13	42873773	42873776	+	11215	AKAP11	CDS	8	1.92992	3.31056
[truncated: 72,694 more rows]

## Sheet: 1D nELAVL targets brain
GeneID	GeneSymbol	rpkm	logCPM	Peak Number	log2 nELAVL binding	log2 normalized nELAVL binding	3'UTR Peak Number	log2 3'UTR nELAVL binding	log2 normalized 3'UTR nELAVL binding	Intron Peak Number	log2 Intron nELAVL binding	log2 normalized Intron nELAVL binding
[truncated: 8,681 more rows]

[truncated: 2 more sheets: 1E nELAVL top targets, 1F PPI Cluster analysis]
