# Supplementary material for: Regulatory consequences of neuronal ELAV-like protein binding to coding and non-coding RNAs in human brain
Source: eLife. 2016 Feb 19;5:e10421. doi: 10.7554/eLife.10421 (PMC4798961; doi:10.7554/eLife.10421)
Supplement: Supplementary file 2. — (A) nELAVL 3’UTR targets validated in mice. Displayed are 37 genes that change significantly in their mRNA abundance in Elavl3/4 KO mice and that have 3’UTR binding in human brain. Included are mouse Entrez Gene ID and Symbol, the count of mouse 3’UTR CLIP tags, mRNA level log2 FC (fold change) in Elavl3/4 KO mice (KO/WT), and t-test results. Human Entrez Gene ID and Symbol, log2 cpm and the peak number, log2 nELAVL binding (CLIP tags within peaks were summarized per transcript), and log2 normalized nELAVL binding (CLIP tags within peaks were normalized for mRNA abundance and summarized per transcript) of 3’UTR peaks are displayed. (B) nELAVL intron targets validated in mice. Table containing exons that are alternatively spliced in Elavl3/4 KO mice and that have intronic binding adjacent to them (+/- 2.5kb) in human brain. Shown are mouse Gene Symbol, mouse exon information (mm9 and mm10 coordinates), the difference in the exon inclusion rate in Elavl3/4 KO mice compared to wilt-type (ΔI: WT-KO), adjacent mouse CLIP tags, information on experimental validation, human Entrez Gene ID and Symbol, human exon information (hg18 and hg19 coordinates), human peak information (name, hg18 and hg19 coordinates, PH (PeakHeight), PH normalized for mRNA abundance, and the position of the peak relative to the alternative exon (negative values indicate that the peak is upstream of the exon). (C) RNAseq data from IMR-32 cells. List containing 13100 genes that are expressed in at least one IMR-32 dataset (RNAi, UV stress, Y3 infection). Shown are Entrez Gene ID and Symbol, rpkm and log cpm for the different conditions, and the comparisons between the different conditions using edgeR (log2 average cpm, log2 FC (fold change), p and FDR values). If applicable, nELAVL binding information (peak number, log2 nELAVL binding (CLIP tags within peaks were summarized per transcript), and log2 normalized nELAVL binding (CLIP tags within peaks were normalized for mRNA abundance and summarized per [file elife-10421-supp2.xlsx]

## Sheet: 2A 3'UTR targets mice
GeneID_mouse	GeneSymbol_mouse	3'UTR_Peaks_mouse	logFC_KO/WT	logFC_t.test	GeneID_human	GeneSymbol_human	logCPM_human	3'UTR_Peaks_human	log2 3'UTR nELAVL binding	log2 normalized 3'UTR nELAVL binding
231148	Ablim2	0	-0.236	0.00226162	84448	ABLIM2	6.14998	2	2.86411	4.90604
110198	Akr7a5	0	-0.132	0.00456062	8574	AKR7A2	4.61003	1	0.781556	2.38574
239857	Cadm2	476	0.104	0.00773114	253559	CADM2	8.05763	3	5.07251	5.6731
70248	Dazap1	8	0.252	0.00443833	26528	DAZAP1	5.30674	2	3.40511	5.81139
244745	Dpy19l1	19	0.312	0.00580471	23333	DPY19L1	6.95065	7	4.33791	6.46593
17300	Foxc1	13	-0.222	0.00686445	2296	FOXC1	3.25206	1	0.915165	5.18362
384009	Glipr2	2	-0.388	0.0074628	152007	GLIPR2	3.24872	1	0.797507	4.16289
14706	Gng4	5	-0.386	0.00522377	2786	GNG4	4.35927	7	3.94369	8.53744
26384	Gnpda1	0	-0.322	0.0039284	10007	GNPDA1	4.95518	1	1.12868	3.27276
23893	Grem2	4	-0.22	0.0090092	64388	GREM2	2.85568	2	0.90478	5.91427
15168	Hcn3	4	-0.39	0.00614931	57657	HCN3	3.42222	1	2.16149	7.24144
72413	Kcnmb2	2	-0.24	0.0028293	10242	KCNMB2	3.24561	2	1.628	6.08772
226823	Kctd3	1	-0.104	0.00418172	51133	KCTD3	6.6898	3	1.95527	3.60918
240185	9430020K01Rik	15	-0.206	0.00349452	57608	KIAA1462	6.18514	12	4.13043	7.46178
218454	Lhfpl2	2	-0.18	0.00645449	10184	LHFPL2	5.28213	1	1.45485	5.04321
17761	Mtap7	3	0.174	0.0086088	9053	MAP7	7.97961	4	3.20761	4.52417
66447	Mgst3	0	-0.382	0.00825018	4259	MGST3	6.52964	1	3.21612	2.98023
68473	Mobkl1a	0	0.258	0.00665397	92597	MOBKL1A	6.02182	12	4.05988	7.70315
71805	Nup93	0	0.37	0.00714287	9688	NUP93	6.54707	1	0.955079	2.05973
50914	Olig1	1	-0.38	0.00157902	116448	OLIG1	5.43347	2	4.01337	6.29893
18975	Polg	0	-0.134	0.00981357	5428	POLG	6.37109	1	1.62888	3.65232
58200	Ppp1r1a	0	-0.202	0.00718819	5502	PPP1R1A	4.38741	1	0.609727	2.55959
270192	Rab6b	19	-0.25	0.00682534	51560	RAB6B	8.62032	9	4.78471	5.28827
19646	Rbbp4	48	0.092	0.00559266	5928	RBBP4	5.88371	2	3.25657	5.15196
13476	Reep5	41	-0.146	0.00187528	7905	REEP5	7.85101	7	5.17511	5.55676
19769	Rit1	0	-0.268	0.00207581	6016	RIT1	4.5055	1	0.55938	3.08475
19876	Robo1	80	0.162	0.00400448	6091	ROBO1	7.16826	5	2.86517	5.4417
69938	Scrn1	0	-0.138	0.00971655	9805	SCRN1	8.81105	8	3.91269	4.12709
20351	Sema4a	0	-0.208	0.00648607	64218	SEMA4A	5.08908	1	0.998808	3.54798
64384	Sirt3	0	-0.188	0.00727232	23410	SIRT3	4.91157	1	0.677888	2.88401
94186	Strn3	25	0.464	0.00410307	29966	STRN3	6.32125	6	3.15958	5.36983
238799	Tnpo1	154	0.292	0.0027882	3842	TNPO1	7.57322	18	4.35375	6.49818
22323	Vasp	0	-0.22	0.0034106	7408	VASP	3.79481	1	0.61167	3.38539
71833	Wdr68	51	0.372	0.00881383	10238	WDR68	6.31958	4	3.11006	5.97537
22433	Xbp1	0	-0.242	0.00476139	7494	XBP1	4.78269	1	0.79287	3.15614
73192	Xpot	6	-0.244	0.00291398	11260	XPOT	6.27145	3	2.64126	4.79636
22628	Ywhag	132	-0.132	0.00588838	7532	YWHAG	9.18549	5	7.65501	7.03472

## Sheet: 2B Intron targets mice
Peak_Chr_hg19	Peak_Start_hg19	Peak_End_hg19	Peak_Strand_hg19	PH	normalized PH	Peak_Position
chr9	88274679	88274682	-	0.993458	1.27899	1171
chr9	88274752	88274753	-	0.522275	0.672381	1099
chr9	88275245	88275247	-	0.402991	0.518814	605
chr9	88275915	88275918	-	0.372395	0.479424	-28
chr3	105270856	105270870	+	0.343688	0.923674	-124
chr4	114253396	114253402	+	1.00004	0.454093	174
chr12	89989967	89989968	-	1.07615	1.01858	2399
chr12	89991839	89991841	-	1.31601	1.24562	526
chr12	89992241	89992244	-	0.766061	0.725084	123
chr12	89994852	89994857	-	0.605676	0.573279	-2336
chr10	120452552	120452553	-	0.710672	5.17507	2101
chr1	159160942	159160946	+	0.605169	0.797626	1283
chr10	11309663	11309664	+	1.71652	3.50052	1025
chr10	11310265	11310268	+	0.752583	1.53475	1627
chr10	11310666	11310674	+	0.930837	1.89827	2031
chr10	11310749	11310750	+	0.534181	1.08936	2111
chr10	11310967	11310969	+	1.6485	3.3618	2329
chr3	33616583	33616584	-	1.23935	1.31988	2109
chr3	33617864	33617867	-	0.927052	0.987289	827
chr3	33617928	33617931	-	0.356234	0.379381	763
chr3	33618575	33618576	-	2.4086	2.5651	117
chr3	33619035	33619036	-	0.345854	0.368326	-281
chr3	33620483	33620484	-	1.37596	1.46536	-1729
chr12	31652623	31652631	-	0.391834	2.41823	-22
chr6	56394145	56394147	-	1.10502	0.672294	99
chr6	56394576	56394579	-	0.59031	0.359145	-6
chr6	52933468	52933474	+	0.357275	1.87637	-2383
chr5	61668231	61668233	+	0.529461	0.954883	-32
chr5	61669067	61669077	+	0.992636	1.79022	695
chr3	197591581	197591584	+	1.28813	4.80829	-1400
chr1	39892449	39892452	+	0.864387	0.639064	-1181
chr1	39893612	39893614	+	1.32615	0.980457	-19
chr1	39895985	39895988	+	0.732155	0.541302	2029
chr2	50845909	50845919	-	0.340262	0.549593	2450
chr2	50848297	50848298	-	1.71704	2.77337	66
chr2	50848404	50848417	-	0.411578	0.664782	-23
chr12	19499796	19499797	+	0.36423	1.38894	-131
chr12	19500342	19500349	+	0.725475	2.76649	229
chr4	13371626	13371628	-	0.786362	4.71616	-38
chr4	13371770	13371775	-	0.473288	2.83852	-183
chr4	99299359	99299372	+	1.04127	2.74226	-802
chr4	99300150	99300155	+	0.641341	1.68903	-14
chr4	99301866	99301868	+	0.757393	1.99466	1554
chr4	99302489	99302492	+	0.402453	1.05989	2178
chr4	99302638	99302641	+	1.07413	2.8288	2326
chr5	130765751	130765761	-	0.4892	2.13144	-848
chr5	130766282	130766292	-	1.15387	5.02739	-1379
chr5	130785489	130785492	-	1.04654	4.55976	224
chr5	130786251	130786261	-	0.771248	3.36032	-518
chr22	44223552	44223553	-	0.456248	0.71364	-33
chr22	44223724	44223726	-	3.55647	5.56285	-205
chr5	64951440	64951447	+	0.930353	5.59887	-18
chr5	64951514	64951517	+	0.249885	1.50381	37
chr12	110936274	110936279	-	0.700084	2.36386	1062
chr12	110937434	110937436	-	0.59264	2.00107	-85
chr9	96062795	96062796	+	3.68397	19.0294	365
chr15	56985725	56985733	-	0.724117	3.26169	-1350
chr15	56985850	56985855	-	0.59292	2.67073	-1473
chr15	56986791	56986807	-	0.656071	2.95519	-2420

## Sheet: 2C RNAseq data IMR-32
GeneID	GeneSymbol.x	rpkm_mock	rpkm_Elavl	rpkm_mockUV	rpkm_ElavlUV	logCPM_mock	logCPM_Elavl	logCPM_mockUV	logCPM_ElavlUV	rpkm_noninf	rpkm_Y3wt	rpkm_Y3mut	logCPM_noninf	logCPM_Y3wt	logCPM_Y3mut	logCPM_Elavl/Mock	logFC_Elavl/Mock	Pvalue_Elavl/Mock	FDR_Elavl/Mock	logCPM_ElavlUV/MockUV	logFC_ElavlUV/MockUV	Pvalue_ElavlUV/MockUV	FDR_ElavlUV/MockUV	logCPM_MockUV/Mock	logFC_MockUV/Mock	Pvalue_MockUV/Mock	FDR_MockUV/Mock	logCPM_ElavlUV/Elavl	logFC_ElavlUV/Elavl	Pvalue_ElavlUV/Elavl	FDR_ElavlUV/Elavl	logCPM_Y3wt/noninf	logFC_Y3wt/noninf	Pvalue_Y3wt/noninf	FDR_Y3wt/noninf	logCPM_Y3mut/noninf	logFC_Y3mut/noninf	Pvalue_Y3mut/noninf	FDR_Y3mut/noninf	logCPM_Y3mut/Y3wt	logFC_Y3mut/Y3wt	Pvalue_Y3mut/Y3wt	FDR_Y3mut/Y3wt	Peak Number	log2 nELAVL binding	log2 normalized nELAVL binding	3'UTR Peak Number	log2 3'UTR nELAVL binding	log2 normalized 3'UTR nELAVL binding
1	A1BG	2.53837	2.50787	2.55622	2.40272	3.35086	3.30984	3.36892	3.26587	4.09395	3.43163	3.80488	3.97421	3.75069	3.87413	3.18534	-0.039593	0.760427	0.987206	3.18534	-0.113379	0.411166	0.771475	3.18534	0.0260469	0.879483	1	3.18534	-0.047737	0.730224	0.807682	3.77532	-0.238499	0.0154671	0.163351	3.77532	-0.105492	0.273031	0.330297	3.77532	0.133011	0.180645	0.336181	NA	NA	NA	NA	NA	NA
445582	A26C1A	0.646764	0.635405	0.742787	0.9121	1.67144	1.63296	1.81773	2.01821	6.53892	6.07543	6.43866	4.51622	4.42869	4.49215	1.34966	-0.0261332	0.880717	0.9994	1.34966	0.280383	0.240822	0.670135	1.34966	0.215436	0.380877	0.976744	1.34966	0.521915	0.0274875	0.322715	4.41868	-0.0907737	0.386533	0.711097	4.41868	-0.0246342	0.815234	0.582587	4.41868	0.0661404	0.528997	0.560231	NA	NA	NA	NA	NA	NA
728378	A26C1B	0.407034	0.39452	0.31031	0.491084	1.4019	1.35727	1.17677	1.56747	2.49083	2.18066	2.18486	3.4551	3.29511	3.2812	0.752018	-0.0711524	0.808707	0.993634	0.752018	0.648402	0.0127517	0.180879	0.752018	-0.38159	0.156835	0.855043	0.752018	0.337936	0.190297	0.599951	3.20711	-0.17525	0.154607	0.521708	3.20711	-0.190282	0.117747	0.205597	3.20711	-0.0150253	0.906599	0.702194	NA	NA	NA	NA	NA	NA
54715	A2BP1	5.86851	5.70068	5.13095	4.77585	4.75148	4.68608	4.57632	4.44976	6.40316	4.69209	5.02009	4.86154	4.4454	4.52301	4.56523	-0.0695252	0.577551	0.95656	4.56523	-0.133682	0.282838	0.700333	4.56523	-0.183338	0.135346	0.836003	4.56523	-0.247492	0.0456197	0.39794	4.56679	-0.433477	9.55384e-08	1.9171e-05	4.56679	-0.352448	1.01798e-05	0.000216261	4.56679	0.0810341	0.329438	0.44795	299	8.26354	9.19745	4	3.89084	4.7798
87769	A2LD1	1.56137	1.73573	1.70275	1.59961	2.29795	2.40217	2.40682	2.31232	1.30882	1.12042	1.28472	2.08919	1.93304	2.0677	2.06943	0.108299	0.507602	0.943859	2.06943	-0.12043	0.510078	0.797339	2.06943	0.12951	0.457859	0.9892	2.06943	-0.0992191	0.564618	0.766361	1.66365	-0.207254	0.228471	0.605613	1.66365	-0.026906	0.894206	0.607161	1.66365	0.180362	0.299746	0.428155	NA	NA	NA	NA	NA	NA
2	A2M	0.577564	0.586285	0.372026	0.261669	1.90188	1.89777	1.47149	1.14805	0.275073	0.218013	0.200065	1.19508	1.02439	0.953685	1.12738	-0.000834558	1	0.9994	1.12738	-0.562176	0.089006	0.478801	1.12738	-0.616874	0.0370688	0.524084	1.12738	-1.17809	0.000191772	0.0125842	0.214809	-0.323876	0.213479	0.592758	0.214809	-0.463824	0.0710729	0.152317	0.214809	-0.139828	0.620123	0.600214	NA	NA	NA	NA	NA	NA
8086	AAAS	46.4998	42.8043	43.3342	41.5968	6.40364	6.2607	6.31333	6.23067	86.7225	88.1756	91.7686	7.28408	7.32146	7.36202	6.28668	-0.145007	0.107543	0.635153	6.28668	-0.0830675	0.35427	0.744231	6.28668	-0.0912664	0.308995	0.961301	6.28668	-0.0293269	0.742253	0.809401	7.31448	0.0378413	0.67368	0.818738	7.31448	0.0786631	0.378956	0.394697	7.31448	0.0408218	0.648116	0.612758	NA	NA	NA	NA	NA	NA
65985	AACS	18.6527	19.1075	19.8878	20.5159	6.04028	6.04676	6.14133	6.16074	25.7183	25.3541	27.7307	6.48603	6.47999	6.59174	6.07887	0.00871487	0.934938	0.9994	6.07887	0.0197327	0.827773	0.86496	6.07887	0.103217	0.252362	0.945445	6.07887	0.114235	0.201434	0.608563	6.50572	-0.00596463	0.935693	0.882786	6.50572	0.107008	0.136916	0.223589	6.50572	0.112972	0.116891	0.271492	6	2.97795	5.08805	2	1.81762	3.71354
57552	AADACL1	1.31689	1.54015	1.30105	1.3492	2.74789	2.91766	2.7413	2.76068	1.36429	1.5289	1.51722	2.77942	2.9349	2.91153	2.5873	0.201051	0.235553	0.812261	2.5873	0.0174478	0.921443	0.881625	2.5873	-0.00235223	0.984145	1	2.5873	-0.185956	0.279359	0.657893	2.68352	0.177185	0.165608	0.534696	2.68352	0.1499	0.234872	0.303521	2.68352	-0.0272941	0.84308	0.684472	11	4.78654	6.87364	10	4.72705	6.8124
51166	AADAT	18.963	20.3766	20.1352	20.8729	5.72486	5.80109	5.82053	5.84276	12.7517	13.8233	13.7477	5.15224	5.2815	5.25861	5.7739	0.0764272	0.482702	0.935824	5.7739	0.0220637	0.839608	0.86876	5.7739	0.0961012	0.376195	0.976744	5.7739	0.0417373	0.701936	0.798514	5.19602	0.132601	0.233412	0.610825	5.19602	0.108995	0.325455	0.364046	5.19602	-0.0236067	0.834453	0.681634	2	0.748514	3.32779	NA	NA	NA
22848	AAK1	3.59254	3.14311	3.20211	2.54827	6.27618	6.05704	6.12261	5.76587	2.85609	2.87614	3.02631	5.93714	5.96263	6.01783	6.04704	-0.221994	0.314171	0.863208	6.04704	-0.363262	0.100527	0.506098	6.04704	-0.155619	0.480374	0.992673	6.04704	-0.296885	0.179959	0.590275	5.95174	0.0255236	0.759779	0.841404	5.95174	0.0816634	0.323785	0.363089	5.95174	0.0561395	0.500183	0.543423	33	6.01762	8.29397	28	5.91832	8.1934
14	AAMP	42.3416	42.9601	41.6116	42.3333	6.49235	6.48723	6.47736	6.47734	58.1282	61.0717	65.0466	6.93334	7.01811	7.09217	6.46868	-0.00469411	0.95963	0.9994	6.46868	0.000610852	0.999275	0.886952	6.46868	-0.0149714	0.87298	1	6.46868	-0.00966644	0.917746	0.84045	7.00565	0.0859121	0.273057	0.642178	7.00565	0.160498	0.0395286	0.107784	7.00565	0.0745852	0.338473	0.453318	1	1.26597	2.23268	1	1.26597	2.23268
15	AANAT	2.32504	2.39758	2.10104	2.68391	1.74474	1.7572	1.65117	1.88175	3.14417	2.4368	2.92622	2.05425	1.79426	1.97337	1.30426	0.0259495	0.968283	0.9994	1.30426	0.335661	0.11846	0.53235	1.30426	-0.145543	0.521901	0.997068	1.30426	0.164153	0.428173	0.721206	1.54717	-0.346259	0.116052	0.461298	1.54717	-0.100641	0.643995	0.518027	1.54717	0.245645	0.266944	0.405514	NA	NA	NA	NA	NA	NA
16	AARS	29.4058	33.119	26.4372	28.115	6.67006	6.81619	6.52914	6.59277	26.7294	34.2509	38.9502	6.52213	6.89122	7.05938	6.64282	0.146189	0.18749	0.760881	6.64282	0.0650733	0.562737	0.808636	6.64282	-0.143479	0.200002	0.908272	6.64282	-0.224595	0.0434274	0.390207	6.82985	0.372826	1.3412e-07	2.55444e-05	6.82985	0.542252	1.26106e-14	4.05064e-12	6.82985	0.169425	0.015387	0.109587	4	2.86157	2.71168	NA	NA	NA
57505	AARS2	23.8277	24.5913	23.8681	24.2394	6.85374	6.87025	6.86624	6.86293	31.1398	31.0628	33.1109	7.22517	7.23627	7.31115	6.85187	0.0168504	0.856478	0.998426	6.85187	-0.0032333	0.972816	0.886952	6.85187	0.0126864	0.891608	1	6.85187	-0.00739725	0.937178	0.844155	7.24932	0.0113895	0.876441	0.871002	7.24932	0.0867731	0.22625	0.296918	7.24932	0.0753835	0.29318	0.424064	NA	NA	NA	NA	NA	NA
80755	AARSD1	38.0862	39.4033	43.7004	39.1634	6.84551	6.86937	7.05175	6.87152	47.4454	51.9444	55.212	7.14736	7.29165	7.36308	6.90093	0.0238838	0.838203	0.996421	6.90093	-0.181199	0.1191	0.533736	6.90093	0.207853	0.0742633	0.685548	6.90093	0.00277014	0.984261	0.849982	7.26148	0.145678	0.0535528	0.326247	7.26148	0.217493	0.00382123	0.0230718	7.26148	0.0718155	0.339044	0.453493	2	1.24367	3.78486	1	0.641826	2.64058
132949	AASDH	13.4639	14.0649	12.781	14.6268	5.26674	5.30372	5.20381	5.36592	7.49489	7.30534	7.11042	4.4384	4.4185	4.36604	5.25172	0.0374307	0.697048	0.980083	5.25172	0.165561	0.0817308	0.463159	5.25172	-0.0651862	0.499351	0.993462	5.25172	0.0629439	0.509059	0.751197	4.34384	-0.0225129	0.827725	0.86033	4.34384	-0.0776206	0.42252	0.416517	4.34384	-0.0551069	0.569336	0.578425	2	1.46047	4.51922	NA	NA	NA
60496	AASDHPPT	63.0444	60.9524	63.1575	63.3207	7.52133	7.4473	7.53331	7.51166	49.3509	49.9262	43.0802	7.15613	7.1891	6.96219	7.49645	-0.0743543	0.394505	0.909292	7.49645	-0.021842	0.803169	0.860194	7.49645	0.0124537	0.889091	1	7.49645	0.064966	0.45806	0.734011	7.09601	0.0328431	0.716864	0.830283	7.09601	-0.195728	0.0312682	0.092825	7.09601	-0.228571	0.0118785	0.0991445	7	4.34228	5.66193	5	4.26524	5.58243
10157	AASS	10.6428	13.0458	9.35548	11.6864	5.11904	5.37737	4.94846	5.2295	5.21612	5.34128	5.6573	4.12023	4.16749	4.2305	5.13955	0.264445	0.0935843	0.602483	5.13955	0.288282	0.067865	0.433483	5.13955	-0.176021	0.267132	0.948922	5.13955	-0.152185	0.336075	0.678691	4.09786	0.0501583	0.593952	0.797124	4.09786	0.117005	0.199657	0.277099	4.09786	0.0668454	0.468804	0.527507	2	1.04836	2.51601	1	0.63032	1.77444
26574	AATF	27.841	27.3678	28.1085	27.2887	5.9373	5.88884	5.96083	5.89325	34.7583	36.6091	38.5585	6.24051	6.32895	6.38705	5.89823	-0.0485839	0.604962	0.960802	5.89823	-0.0679008	0.467398	0.784711	5.89823	0.0248002	0.797095	1	5.89823	0.00548346	0.960589	0.848603	6.30334	0.0899884	0.21524	0.595396	6.30334	0.148793	0.0388893	0.106642	6.30334	0.058804	0.414909	0.498306	3	1.72601	4.02825	NA	NA	NA
9625	AATK	1.13178	1.49365	0.971192	1.51425	2.51893	2.83142	2.35043	2.8625	1.33338	1.01917	1.33011	2.70974	2.39976	2.70432	2.43038	0.368809	0.122071	0.662051	2.43038	0.614333	0.00983155	0.15472	2.43038	-0.215984	0.392063	0.980601	2.43038	0.0295256	0.902418	0.836782	2.37714	-0.36809	0.0193281	0.185513	2.37714	-0.00108308	1	0.634351	2.37714	0.367021	0.0191354	0.123201	5	4.02307	4.83627	1	3.72617	4.53003
18	ABAT	1.19686	1.42122	1.11635	1.14585	2.99757	3.19556	2.92219	2.93096	1.3926	1.41919	1.26866	3.18161	3.21991	3.06098	2.84171	0.215802	0.271274	0.835474	2.84171	0.0133829	0.965624	0.886952	2.84171	-0.0970134	0.663286	0.998574	2.84171	-0.29943	0.133054	0.549423	2.99719	0.0405601	0.776869	0.846318	2.99719	-0.139179	0.321717	0.36178	2.99719	-0.179737	0.195484	0.348601	11	5.18856	6.04105	8	5.11154	5.96303
92154	ABBA-1	1.45336	1.46874	1.62327	1.54375	3.04966	3.03731	3.20042	3.11373	2.74755	2.80435	3.19358	3.87347	3.9137	4.07443	2.93863	-0.0183527	0.9364	0.9994	2.93863	-0.0958476	0.572083	0.809784	2.93863	0.167905	0.324566	0.964738	2.93863	0.090408	0.618398	0.782026	3.86974	0.0432023	0.73396	0.833653	3.86974	0.214104	0.0784148	0.161046	3.86974	0.170899	0.161604	0.317643	16	5.00805	5.8509	4	4.01737	4.83987
10349	ABCA10	0.991926	2.10963	1.06294	2.19975	2.81825	3.77335	2.91327	3.82711	0.235967	0.199852	0.264493	1.27888	1.15253	1.37633	3.27416	1.06303	0.000198773	0.0118734	3.27416	1.0113	0.000361869	0.0148441	3.27416	0.109992	0.70498	0.998574	3.27416	0.0582414	0.838868	0.828368	0.580134	-0.219427	0.428659	0.733277	0.580134	0.165773	0.523429	0.467757	0.580134	0.385213	0.124292	0.280123	3	2.70828	6.0636	NA	NA	NA
26154	ABCA12	0.151095	0.26054	0.18167	0.220706	1.26919	1.76151	1.43895	1.60195	0.109499	0.113261	0.0898066	1.00947	1.04344	0.874419	0.969568	0.749059	0.00605705	0.14758	0.969568	0.249328	0.377991	0.757646	0.969568	0.276313	0.352988	0.973909	0.969568	-0.223478	0.403815	0.715719	0.0625098	0.0471084	0.901768	0.875432	0.0625098	-0.298833	0.339247	0.371819	0.0625098	-0.345896	0.274286	0.410408	NA	NA	NA	NA	NA	NA
650655	ABCA17P	0.326496	0.392283	0.359739	0.397431	1.47876	1.6347	1.57703	1.65628	0.343131	0.403551	0.414059	1.51978	1.68421	1.69825	1.06309	0.228054	0.302792	0.85183	1.06309	0.111089	0.601814	0.818311	1.06309	0.146569	0.516211	0.997068	1.06309	0.0295798	0.929783	0.841954	1.12471	0.248927	0.317027	0.671531	1.12471	0.269387	0.262747	0.324019	1.12471	0.0204158	0.972226	0.721656	6	3.04249	8.79785	NA	NA	NA
20	ABCA2	2.26697	2.09253	2.13102	2.31198	4.39506	4.25646	4.32079	4.40629	1.72477	1.62276	1.87474	4.01184	3.94348	4.12212	4.27937	-0.14345	0.322874	0.869589	4.27937	0.088422	0.541694	0.803425	4.27937	-0.0785402	0.592487	0.998574	4.27937	0.153331	0.287593	0.663044	3.94461	-0.0718603	0.509118	0.764187	3.94461	0.118318	0.268839	0.327994	3.94461	0.190178	0.0759611	0.221941	3	3.98854	3.59334	1	3.58965	3.20416
21	ABCA3	8.29731	8.72263	7.93925	9.19927	5.85284	5.89645	5.80169	5.98774	11.7137	10.2003	12.1089	6.33211	6.14998	6.37734	5.86378	0.0440771	0.747597	0.986731	5.86378	0.19031	0.164144	0.596233	5.86378	-0.0533326	0.700923	0.998574	5.86378	0.0928997	0.496894	0.747428	6.27315	-0.184966	0.0158684	0.165934	6.27315	0.0454649	0.549188	0.478944	6.27315	0.230432	0.00255442	0.0508996	2	2.13033	3.55978	1	1.89793	3.27967
23461	ABCA5	24.9533	39.1887	27.6093	41.1178	7.52803	8.15103	7.68347	8.22482	5.74189	6.33269	5.59821	5.42014	5.57509	5.38552	7.92161	0.625638	1.25169e-05	0.00130844	7.92161	0.543356	0.000144139	0.00730461	7.92161	0.156261	0.274206	0.951731	7.92161	0.0739772	0.603793	0.779627	5.43175	0.157617	0.162673	0.532592	5.43175	-0.0362888	0.753531	0.561072	5.43175	-0.193906	0.0862204	0.234928	33	4.88581	6.64299	3	1.62785	3.04281
23460	ABCA6	0.139292	0.322502	0.172388	0.314034	0.829037	1.46739	0.977201	1.44583	NA	NA	NA	NA	NA	NA	0.474289	1.18185	0.000390732	0.0201783	0.474289	0.832118	0.0112607	0.16651	0.474289	0.288553	0.4199	0.982331	0.474289	-0.0613696	0.910749	0.837882	NA	NA	NA	NA	NA	NA	NA	NA	NA	NA	NA	NA	3	1.91347	4.41159	NA	NA	NA
10347	ABCA7	0.895263	0.830293	0.883312	0.917101	2.8837	2.76601	2.87723	2.89826	0.738004	0.695584	0.687604	2.63579	2.57846	2.5503	2.66298	-0.141361	0.534108	0.950545	2.66298	0.0214874	0.924299	0.881628	2.66298	-0.0157611	0.967274	1	2.66298	0.147088	0.498466	0.748024	2.34687	-0.0674596	0.692645	0.823422	2.34687	-0.101408	0.520646	0.466308	2.34687	-0.0339427	0.852592	0.688046	NA	NA	NA	NA	NA	NA
10350	ABCA9	0.19834	0.341295	0.192692	0.362711	1.24754	1.73353	1.22887	1.79564	NA	NA	NA	NA	NA	NA	0.959459	0.75238	0.0154451	0.266227	0.959459	0.881226	0.00430229	0.0904799	0.959459	-0.0371764	0.930485	1	0.959459	0.0915803	0.799803	0.820503	NA	NA	NA	NA	NA	NA	NA	NA	NA	NA	NA	NA	3	1.4472	3.90327	NA	NA	NA
23456	ABCB10	6.8631	6.56029	7.55397	7.41913	4.79	4.70232	4.93371	4.88321	6.02937	7.25708	6.55532	4.5992	4.87017	4.71325	4.78279	-0.0845959	0.40655	0.909526	4.78279	-0.0511782	0.621286	0.823308	4.78279	0.149074	0.153011	0.852651	4.78279	0.182491	0.0776795	0.47405	4.67964	0.2828	0.00158553	0.0396887	4.67964	0.119749	0.182609	0.263503	4.67964	-0.163054	0.0657809	0.207842	6	2.77371	6.50361	2	1.93415	5.47137
10058	ABCB6	16.7567	18.425	18.3515	18.1714	6.33027	6.43865	6.46988	6.43022	20.7275	21.9035	22.8429	6.62196	6.71542	6.75905	6.40265	0.110222	0.210181	0.783101	6.40265	-0.0403663	0.6461	0.828576	6.40265	0.141449	0.106091	0.775649	6.40265	-0.00913908	0.921556	0.840827	6.6871	0.0943754	0.186725	0.562172	6.6871	0.138427	0.0516243	0.126158	6.6871	0.0440508	0.536881	0.564039	1	0.353847	1.68073	NA	NA	NA
22	ABCB7	23.7943	24.9699	23.8952	24.432	5.87997	5.92479	5.89604	5.90221	16.8141	15.5386	15.7306	5.37668	5.28122	5.2825	5.87845	0.0435075	0.638937	0.968094	5.87845	0.00629732	0.949272	0.884299	5.87845	0.015586	0.867956	1	5.87845	-0.0216242	0.815552	0.823579	5.28027	-0.0981855	0.233004	0.610278	5.28027	-0.0968398	0.235634	0.303893	5.28027	0.0013465	0.991762	0.724071	2	1.39652	3.82369	1	1.04509	3.2588
11194	ABCB8	2.79819	3.11593	2.93563	2.87285	3.91672	4.03618	3.99154	3.93705	3.85079	3.98891	4.14272	4.34094	4.40289	4.43834	3.88409	0.121538	0.423713	0.911574	3.88409	-0.061371	0.702851	0.841413	3.88409	0.0791116	0.610037	0.998574	3.88409	-0.103797	0.501566	0.749148	4.32937	0.0669951	0.567733	0.786191	4.32937	0.104027	0.365166	0.387521	4.32937	0.0370301	0.748717	0.652162	NA	NA	NA	NA	NA	NA
23457	ABCB9	3.48537	3.4509	3.44542	3.10269	3.80844	3.76926	3.80337	3.63919	3.96082	3.5078	4.01309	3.96973	3.82059	3.98568	3.6557	-0.0431759	0.756795	0.987052	3.6557	-0.177584	0.185686	0.621859	3.6557	-0.0114989	0.957416	1	3.6557	-0.145904	0.293647	0.663987	3.83773	-0.15865	0.0975011	0.427814	3.83773	0.0183041	0.858851	0.596402	3.83773	0.176956	0.0630254	0.202879	NA	NA	NA	NA	NA	NA
4363	ABCC1	13.7991	14.4257	12.8481	14.0548	6.52515	6.56035	6.43435	6.53438	11.224	11.7394	14.323	6.21823	6.29766	6.56402	6.49973	0.0365163	0.720762	0.982777	6.49973	0.101305	0.313571	0.721091	6.49973	-0.0925473	0.358961	0.974503	6.49973	-0.027759	0.789259	0.818894	6.35208	0.0803511	0.366903	0.698179	6.35208	0.349736	7.54984e-05	0.00113534	6.35208	0.269384	0.00230705	0.0492505	3	1.71913	5.35806	3	1.71913	5.35806
89845	ABCC10	5.21	5.08838	5.2416	4.87357	4.88949	4.82793	4.90763	4.78083	5.28367	4.73421	5.29001	4.89757	4.75901	4.8976	4.80595	-0.0591638	0.593814	0.957974	4.80595	-0.133069	0.246928	0.674681	4.80595	0.0200733	0.868564	1	4.80595	-0.0538313	0.657579	0.790031	4.80631	-0.142408	0.0852027	0.403262	4.80631	0.00113115	1	0.634351	4.80631	0.14354	0.0823225	0.230299	NA	NA	NA	NA	NA	NA
1244	ABCC2	1.14223	1.62086	0.796233	1.01759	2.76621	3.17972	2.34339	2.60924	1.2978	1.19606	1.22616	2.91441	2.8259	2.84394	2.5458	0.47772	0.0229707	0.3277	2.5458	0.31796	0.143054	0.57042	2.5458	-0.508649	0.0196279	0.394077	2.5458	-0.668402	0.00168755	0.0616026	2.66604	-0.103832	0.488611	0.756767	2.66604	-0.0827913	0.579518	0.492684	2.66604	0.0210462	0.903379	0.701431	NA	NA	NA	NA	NA	NA
10257	ABCC4	19.1614	19.1933	18.6201	18.8801	6.92695	6.90232	6.89572	6.88784	13.5945	13.7706	13.1025	6.42335	6.45717	6.36959	6.89211	-0.0240003	0.785352	0.991034	6.89211	-0.00802542	0.929904	0.881628	6.89211	-0.0310797	0.726274	0.998574	6.89211	-0.0151047	0.869014	0.831919	6.40127	0.0340866	0.629417	0.805955	6.40127	-0.0544454	0.439434	0.426343	6.40127	-0.088532	0.208367	0.358397	NA	NA	NA	NA	NA	NA
10057	ABCC5	16.1198	16.6821	15.6951	14.9531	6.85962	6.88297	6.83204	6.73389	9.9207	9.73506	9.84342	6.15537	6.14343	6.14275	6.81648	0.0230439	0.830216	0.994193	6.81648	-0.0996396	0.357903	0.745292	6.81648	-0.0279835	0.796837	1	6.81648	-0.150667	0.163731	0.575213	6.12827	-0.0123067	0.86577	0.868485	6.12827	-0.0129936	0.857053	0.595815	6.12827	-0.000686829	0.995062	0.724071	12	4.42277	6.44112	9	4.25594	6.26776
368	ABCC6	0.434762	0.577689	0.34071	0.490667	1.90082	2.18645	1.65948	2.01514	0.419584	0.323613	0.397929	1.85735	1.6035	1.79693	1.55909	0.392982	0.126355	0.670189	1.55909	0.490812	0.0569209	0.402703	1.55909	-0.335693	0.191542	0.897952	1.55909	-0.237873	0.354942	0.68739	1.29475	-0.356996	0.169484	0.540352	1.29475	-0.0776737	0.759362	0.562881	1.29475	0.279355	0.281051	0.414072	NA	NA	NA	NA	NA	NA
653190	ABCC6P1	0.254584	0.560537	0.300986	0.41788	0.76258	1.32624	0.872652	1.09371	NA	NA	NA	NA	NA	NA	0.168783	1.09772	0.000139423	0.00915496	0.168783	0.45274	0.123195	0.542996	0.168783	0.231982	0.529512	0.997068	0.168783	-0.41314	0.128676	0.547727	NA	NA	NA	NA	NA	NA	NA	NA	NA	NA	NA	NA	NA	NA	NA	NA	NA	NA
6833	ABCC8	2.11565	3.23972	2.35025	3.04212	3.54703	4.09351	3.69724	4.01699	1.10133	1.52703	1.46956	2.70658	3.12724	3.06281	3.76098	0.5851	0.000182913	0.0110858	3.76098	0.340993	0.0276513	0.275884	3.76098	0.162225	0.308405	0.960848	3.76098	-0.0818897	0.600875	0.778774	2.79549	0.487963	0.00131818	0.0354368	2.79549	0.414366	0.00607566	0.0321192	2.79549	-0.0736219	0.62559	0.602444	NA	NA	NA	NA	NA	NA
10060	ABCC9	0.136732	0.273511	0.12871	0.188757	1.33323	1.9991	1.28842	1.62174	0.305985	0.229885	0.211948	2.12803	1.83293	1.73861	1.0599	0.93835	0.000124253	0.00852168	1.0599	0.528406	0.0408813	0.341093	1.0599	-0.102998	0.772744	0.999802	1.0599	-0.512986	0.0306319	0.335889	1.50129	-0.399654	0.025082	0.215977	1.50129	-0.531918	0.00237164	0.0163114	1.50129	-0.132209	0.494216	0.540314	NA	NA	NA	NA	NA	NA
215	ABCD1	0.422667	0.421243	0.412791	0.412856	1.39545	1.37575	1.38156	1.3645	0.770612	0.557892	0.932163	1.98274	1.66045	2.19006	0.746313	-0.0399126	0.927751	0.9994	0.746313	-0.0271381	0.964856	0.886952	0.746313	-0.0229706	0.965074	1	0.746313	-0.0101902	1	0.849982	1.57757	-0.445236	0.0488936	0.313956	1.57757	0.275599	0.205293	0.281693	1.57757	0.720853	0.00107302	0.0366988	NA	NA	NA	NA	NA	NA
225	ABCD2	3.61624	4.30043	3.30952	4.23836	3.95205	4.16145	3.84157	4.15243	1.59937	1.40467	1.27895	2.8754	2.72899	2.60094	3.94929	0.227584	0.0718117	0.548856	3.94929	0.333323	0.00755333	0.130664	3.94929	-0.113845	0.360233	0.974503	3.94929	-0.00810879	0.950414	0.846091	2.52596	-0.17644	0.281983	0.649188	2.52596	-0.328522	0.0418341	0.111371	2.52596	-0.152067	0.348849	0.458531	7	2.71182	6.26057	7	2.71182	6.26057
5825	ABCD3	63.158	61.3402	70.6612	72.6161	7.84448	7.77747	8.01547	8.02843	41.4256	46.3517	39.3161	7.22502	7.40252	7.15056	7.91501	-0.0673786	0.446706	0.918382	7.91501	0.013113	0.882781	0.875256	7.91501	0.171757	0.0517178	0.589956	7.91501	0.252249	0.00432592	0.117366	7.25437	0.178288	0.0416239	0.288724	7.25437	-0.0752873	0.391605	0.400955	7.25437	-0.253576	0.00378712	0.0605191	9	3.47536	5.40035	3	2.67981	4.5254
5826	ABCD4	9.23047	11.8621	9.45528	11.5276	4.79746	5.12127	4.84165	5.09508	7.36	8.44634	9.18581	4.4729	4.67761	4.77917	4.92831	0.333674	0.00343668	0.0998812	4.92831	0.262822	0.0210041	0.240084	4.92831	0.0444763	0.697621	0.998574	4.92831	-0.0263776	0.817425	0.823664	4.595	0.214538	0.0167897	0.171965	4.595	0.320037	0.000284706	0.00320644	4.595	0.105496	0.230515	0.37699	NA	NA	NA	NA	NA	NA
6059	ABCE1	63.0027	59.6551	60.8993	57.9107	8.06582	7.96299	8.02704	7.92918	44.1327	46.1118	38.1987	7.54072	7.62013	7.33424	7.99203	-0.103475	0.239828	0.815351	7.99203	-0.0981457	0.263813	0.688017	7.99203	-0.0387773	0.658523	0.998574	7.99203	-0.0334484	0.70216	0.798514	7.49572	0.0796755	0.35792	0.694524	7.49572	-0.207807	0.0166445	0.0620017	7.49572	-0.287483	0.000924379	0.0343765	4	2.88695	5.78229	4	2.88695	5.78229
23	ABCF1	25.4187	26.2455	26.1886	24.5162	8.06648	8.08722	8.11954	7.99923	31.7822	36.5751	37.8195	8.37489	8.59231	8.62392	8.06383	0.0208838	0.813537	0.993861	8.06383	-0.120493	0.170897	0.602869	8.06383	0.053205	0.545871	0.997558	8.06383	-0.0881714	0.316948	0.672702	8.53095	0.218043	0.000845787	0.0254805	8.53095	0.249734	0.00012957	0.00176952	8.53095	0.0316902	0.627216	0.603008	NA	NA	NA	NA	NA	NA
10061	ABCF2	32.3856	31.7207	30.7042	30.7809	6.97268	6.91618	6.90607	6.88476	56.3332	57.6337	57.7546	7.75449	7.80141	7.78806	6.90928	-0.0565731	0.526117	0.949416	6.90928	-0.0211253	0.812634	0.861832	6.90928	-0.0667874	0.453604	0.988116	6.90928	-0.0313395	0.725701	0.806749	7.77532	0.0473222	0.531511	0.769752	7.77532	0.0338991	0.653902	0.521968	7.77532	-0.0134232	0.859338	0.689608	1	0.538783	1.72351	1	0.538783	1.72351
55324	ABCF3	12.4164	13.4934	12.2486	12.6699	5.02456	5.11416	5.01494	5.03608	12.7031	14.5735	15.9881	5.04373	5.25083	5.36541	5.0074	0.0976837	0.369649	0.894221	5.0074	0.0218962	0.839628	0.86876	5.0074	-0.00942687	0.931149	1	5.0074	-0.0852144	0.434043	0.724342	5.1906	0.212604	0.00708293	0.104178	5.1906	0.330011	2.2558e-05	0.000414522	5.1906	0.117404	0.131072	0.287198	3	3.21075	5.29987	1	0.654227	1.87478
9619	ABCG1	0.410898	0.659155	0.335992	0.743204	1.2039	1.61306	1.05389	1.73838	0.410237	0.365443	0.643116	1.19669	1.11269	1.59643	0.825351	0.643703	0.0171587	0.284419	0.825351	1.12888	4.35263e-05	0.00284091	0.825351	-0.305526	0.349439	0.972914	0.825351	0.17956	0.498028	0.748024	0.672448	-0.164882	0.598373	0.799238	0.672448	0.629999	0.0163154	0.0612538	0.672448	0.794845	0.00378984	0.0605191	4	2.10268	4.54003	3	1.77678	4.12069
64137	ABCG4	0.586379	0.545866	0.557877	0.760777	1.76484	1.67343	1.72199	2.02725	0.480481	0.47692	0.522032	1.55881	1.56376	1.64018	1.36101	-0.151995	0.550204	0.951059	1.36101	0.41623	0.0472941	0.370112	1.36101	-0.0698658	0.762633	0.999802	1.36101	0.498335	0.0213181	0.293844	1.05924	0.00909077	1	0.887679	1.05924	0.12218	0.606298	0.502448	1.05924	0.113079	0.625995	0.602479	NA	NA	NA	NA	NA	NA
84696	ABHD1	4.94182	5.09068	5.02918	5.48916	2.79719	2.80959	2.82651	2.91431	8.34391	7.41872	7.59821	3.45521	3.31389	3.33013	2.63902	0.0300025	0.906811	0.9994	2.63902	0.100195	0.555643	0.807593	2.63902	0.0467339	0.822875	1	2.63902	0.116922	0.490352	0.745863	3.23218	-0.1556	0.235893	0.613627	3.23218	-0.137484	0.29246	0.342681	3.23218	0.0181219	0.902292	0.701144	NA	NA	NA	NA	NA	NA
55347	ABHD10	22.5271	24.0996	24.2941	27.9499	5.93528	6.00615	6.05243	6.22713	22.7939	22.1992	20.1891	5.93945	5.91685	5.76644	6.03933	0.0725663	0.434903	0.913926	6.03933	0.177793	0.0523728	0.386456	6.03933	0.118742	0.196849	0.906902	6.03933	0.223968	0.0146302	0.244745	5.85298	-0.0228887	0.751387	0.83914	5.85298	-0.176091	0.0136508	0.054755	5.85298	-0.153202	0.0326698	0.153408	6	3.64567	6.3223	5	3.57898	6.25061
83451	ABHD11	2.6013	2.50582	2.83536	2.62485	2.65578	2.58742	2.77014	2.65556	4.89193	4.74627	5.18369	3.44452	3.41873	3.52006	2.44356	-0.0896815	0.664959	0.973636	2.44356	-0.132611	0.502523	0.795761	2.44356	0.134305	0.490011	0.992673	2.44356	0.091376	0.680355	0.793537	3.33707	-0.0305722	0.810657	0.85574	3.33707	0.0805933	0.493631	0.454285	3.33707	0.111165	0.356279	0.4632	NA	NA	NA	NA	NA	NA
26090	ABHD12	12.3998	12.4132	12.0063	14.1099	4.87395	4.8504	4.83848	5.04046	16.5477	16.6038	17.6156	5.26552	5.28481	5.35284	4.85819	-0.024064	0.838691	0.996544	4.85819	0.210379	0.0683323	0.43419	4.85819	-0.0376337	0.751121	0.999802	4.85819	0.196808	0.088421	0.496247	5.26752	0.0200144	0.818653	0.858224	5.26752	0.0897413	0.287753	0.339861	5.26752	0.0697264	0.410334	0.496649	2	1.03006	1.91805	NA	NA	NA
84945	ABHD13	7.58629	8.28348	7.75603	8.78387	5.3746	5.47295	5.41571	5.56496	4.57957	4.95372	4.37338	4.65408	4.78	4.59244	5.4283	0.100865	0.284019	0.84406	5.4283	0.153717	0.100144	0.505709	5.4283	0.0408346	0.660748	0.998574	5.4283	0.0936855	0.315577	0.672702	4.62431	0.129635	0.38392	0.710042	4.62431	-0.0654493	0.666565	0.527063	4.62431	-0.195085	0.191162	0.345387	8	3.35455	7.31873	4	2.55859	6.41082
25864	ABHD14A	8.02345	9.27524	8.33481	8.83678	3.26466	3.4299	3.32222	3.37617	18.4132	16.7805	18.0464	4.36433	4.2508	4.33472	3.21315	0.184189	0.193085	0.765953	3.21315	0.0594419	0.677497	0.835325	3.21315	0.0683102	0.643092	0.998574	3.21315	-0.0564396	0.687157	0.795903	4.24819	-0.117206	0.335814	0.683248	4.24819	-0.0287221	0.810104	0.580961	4.24819	0.0884855	0.472003	0.528898	NA	NA	NA	NA	NA	NA
84836	ABHD14B	1.50673	1.98393	1.54386	1.74179	2.13768	2.4305	2.17363	2.29163	2.03969	2.14292	2.52882	2.47741	2.54838	2.7349	1.95836	0.365401	0.0556335	0.489236	1.95836	0.148958	0.434051	0.775492	1.95836	0.038486	0.864127	1	1.95836	-0.177967	0.356958	0.688227	2.35481	0.0838545	0.536593	0.771586	2.35481	0.304988	0.0187045	0.0669348	2.35481	0.221121	0.0892171	0.239172	NA	NA	NA	NA	NA	NA
11057	ABHD2	11.1588	11.8865	10.2519	11.4785	6.63711	6.7011	6.52679	6.66186	11.7039	11.3396	12.3871	6.69303	6.66319	6.77278	6.61967	0.0641387	0.457868	0.92547	6.61967	0.13693	0.114261	0.526025	6.61967	-0.111936	0.197261	0.906902	6.61967	-0.0391448	0.650117	0.788196	6.6978	-0.0302645	0.659525	0.816478	6.6978	0.0803864	0.235793	0.303916	6.6978	0.110651	0.103724	0.255642	27	5.73929	7.6592	15	5.45295	7.36841
171586	ABHD3	4.96627	5.02895	4.62795	5.25388	4.45353	4.44805	4.36612	4.5146	2.62503	2.48183	2.13442	3.5801	3.51948	3.30705	4.38403	-0.00466111	0.969961	0.9994	4.38403	0.156086	0.162516	0.59426	4.38403	-0.0907553	0.417315	0.981428	4.38403	0.0699914	0.535812	0.759298	3.34538	-0.0647925	0.571253	0.787541	3.34538	-0.299507	0.00899578	0.0413736	3.34538	-0.234708	0.0436976	0.172792	2	1.57709	6.09016	1	0.976933	5.07753
51099	ABHD5	15.0611	12.6389	15.6146	13.4897	4.50522	4.23849	4.56428	4.3378	15.3112	13.9727	12.0875	4.51526	4.40404	4.19105	4.35385	-0.277557	0.00622744	0.148658	4.35385	-0.238149	0.017934	0.220416	4.35385	0.0648437	0.529832	0.997068	4.35385	0.104254	0.312385	0.672171	4.309	-0.116307	0.244639	0.62083	4.309	-0.340664	0.000619619	0.00599482	4.309	-0.224354	0.0259374	0.138309	NA	NA	NA	NA	NA	NA
57406	ABHD6	12.1474	11.2512	10.3308	11.8465	4.91891	4.78728	4.70352	4.86946	12.1379	10.5368	11.6736	4.90653	4.72355	4.84958	4.77423	-0.141165	0.207765	0.781643	4.77423	0.173571	0.115636	0.527669	4.77423	-0.22526	0.0408002	0.548026	4.77423	0.0894762	0.429774	0.722578	4.78115	-0.188399	0.0407843	0.285486	4.78115	-0.05788	0.524499	0.467822	4.78115	0.130521	0.157299	0.314188	7	3.12364	5.54089	2	1.7096	3.84866
79575	ABHD8	2.08384	2.66002	2.0248	1.9858	2.42787	2.69942	2.4026	2.35765	3.22841	2.65411	3.49634	2.95027	2.72061	3.04912	2.21693	0.318282	0.0588835	0.500865	2.21693	-0.0601318	0.754787	0.852476	2.21693	-0.0300711	0.878245	1	2.21693	-0.408481	0.0167997	0.260847	2.72859	-0.266708	0.0541767	0.328116	2.72859	0.113074	0.389241	0.399808	2.72859	0.379788	0.00480327	0.0685149	NA	NA	NA	NA	NA	NA
10006	ABI1	9.70505	9.16632	9.09382	8.50252	5.167	5.06168	5.08586	4.96608	11.5301	11.2978	10.7396	5.3974	5.38314	5.29605	5.03181	-0.108074	0.258987	0.827368	5.03181	-0.122781	0.19903	0.634758	5.03181	-0.0831876	0.382692	0.978058	5.03181	-0.0978929	0.308955	0.67154	5.32618	-0.0140675	0.856656	0.867038	5.32618	-0.103296	0.177156	0.259174	5.32618	-0.0892285	0.247388	0.39096	17	4.26537	6.03077	6	3.45187	5.17433
10152	ABI2	21.0658	21.1052	19.5241	19.4523	7.13396	7.1096	7.03574	7.0017	16.3313	15.0714	15.3168	6.75703	6.65792	6.66382	7.06131	-0.0246541	0.817923	0.993861	7.06131	-0.034615	0.746726	0.851275	7.06131	-0.0991069	0.351582	0.973747	7.06131	-0.109067	0.306354	0.669601	6.68076	-0.100293	0.202523	0.582785	6.68076	-0.0943388	0.229152	0.299162	6.68076	0.00595442	0.941344	0.714744	29	6.41386	7.61257	11	6.09136	7.28764
25890	ABI3BP	0.82722	0.859038	0.715451	0.771863	2.51501	2.53294	2.3534	2.41376	0.216921	0.204419	0.217082	1.15345	1.11575	1.15437	2.19087	0.0313855	0.939168	0.9994	2.19087	0.0713953	0.806833	0.860317	2.19087	-0.199882	0.469747	0.991223	2.19087	-0.159867	0.590248	0.776272	0.35678	-0.0666306	0.809686	0.855708	0.35678	0.00469079	1	0.634351	0.35678	0.0713308	0.860131	0.689718	NA	NA	NA	NA	NA	NA
25	ABL1	10.7492	10.2661	10.4946	10.7215	6.03355	5.94106	6.01046	6.01535	18.8025	20.1348	23.1635	6.8193	6.93208	7.11601	5.97975	-0.0931602	0.336306	0.87655	5.97975	0.00536573	0.959789	0.8868	5.97975	-0.0247518	0.805462	1	5.97975	0.0737742	0.4436	0.726111	6.95052	0.113887	0.10134	0.437062	6.95052	0.29918	1.46703e-05	0.00029303	6.95052	0.185293	0.00724738	0.081584	13	3.25478	6.14272	3	1.6957	4.26706
27	ABL2	11.6822	11.9521	10.4824	9.90468	7.15829	7.16317	7.01398	6.90171	7.53902	7.23485	8.27754	6.52004	6.47634	6.65078	7.05336	0.0049281	0.977772	0.9994	7.05336	-0.113496	0.509767	0.797339	7.05336	-0.145411	0.397234	0.980601	7.05336	-0.263834	0.125065	0.546208	6.53698	-0.0441965	0.630801	0.806235	6.53698	0.132122	0.147614	0.233964	6.53698	0.176318	0.0536927	0.188795	15	3.89334	7.38853	7	3.08972	6.5124
3983	ABLIM1	10.5141	10.9274	10.4021	10.1667	6.56816	6.59699	6.56385	6.50224	10.4091	10.3098	10.4663	6.54207	6.54334	6.5486	6.54404	0.028717	0.787782	0.991661	6.54404	-0.0625036	0.559773	0.80817	6.54404	-0.0050892	0.966119	1	6.54404	-0.0963097	0.369351	0.695207	6.53033	0.00117748	0.987709	0.887679	6.53033	0.00649029	0.924185	0.616809	6.53033	0.0053128	0.939118	0.714524	17	5.08695	6.66559	8	4.73961	6.31031
29	ABR	5.25187	5.5027	5.34278	5.58128	5.15139	5.1909	5.18639	5.22234	6.99977	7.15191	8.53851	5.54392	5.58941	5.82359	5.15116	0.03856	0.689103	0.979712	5.15116	0.0382292	0.702184	0.841265	5.15116	0.0329537	0.727018	0.998574	5.15116	0.0326226	0.742973	0.80958	5.63185	0.0457322	0.554012	0.780607	5.63185	0.284393	0.000188921	0.00234117	5.63185	0.23866	0.0017976	0.0443588	6	5.57533	5.86953	3	5.47474	5.76852
29777	ABT1	16.7226	18.0433	16.6485	18.2672	5.2835	5.36543	5.28635	5.39199	28.753	28.1432	28.6478	6.03746	6.02134	6.03065	5.29926	0.0864077	0.413246	0.911574	5.29926	0.108074	0.295665	0.710438	5.29926	0.00542267	0.971605	1	5.29926	0.0270883	0.796126	0.820329	6.00906	-0.0155636	0.840962	0.864488	6.00906	-0.00610572	0.935968	0.620547	6.00906	0.00945793	0.906367	0.702194	1	0.746747	4.27566	1	0.746747	4.27566
80325	ABTB1	0.377107	0.438659	0.450249	0.491321	0.936115	1.03023	1.07049	1.12417	NA	NA	NA	NA	NA	NA	0.188418	0.179582	0.598753	0.958992	0.188418	0.0943235	0.774486	0.856438	0.188418	0.270188	0.416428	0.98086	0.188418	0.184862	0.587352	0.775087	NA	NA	NA	NA	NA	NA	NA	NA	NA	NA	NA	NA	NA	NA	NA	NA	NA	NA
25841	ABTB2	0.66268	0.745745	0.697596	0.750256	1.91352	2.02149	1.97544	2.03283	1.18402	1.10919	1.42331	2.56087	2.49552	2.78415	1.60348	0.131368	0.502953	0.942003	1.60348	0.06677	0.740434	0.85099	1.60348	0.0886642	0.678089	0.998574	1.60348	0.0240567	0.946131	0.845611	2.38732	-0.0756484	0.594928	0.797671	2.38732	0.267946	0.0345062	0.0987127	2.38732	0.343589	0.0078049	0.0839634	NA	NA	NA	NA	NA	NA
30	ACAA1	6.90459	7.22292	7.59023	8.12509	3.80421	3.83982	3.94147	4.00851	6.6429	6.50129	8.3601	3.7421	3.72614	4.04948	3.80937	0.0410426	0.75736	0.987052	3.80937	0.0732332	0.556406	0.807593	3.80937	0.143328	0.239155	0.943171	3.80937	0.175516	0.148235	0.556224	3.75388	-0.0150861	0.888571	0.872631	3.75388	0.331175	0.00108549	0.00926593	3.75388	0.346258	0.000674677	0.0306522	NA	NA	NA	NA	NA	NA
10449	ACAA2	53.6354	54.1322	52.6788	57.8306	6.72934	6.71833	6.71338	6.82295	60.8007	65.4382	63.1965	6.89642	7.01644	6.95082	6.73428	-0.0114367	0.916474	0.9994	6.73428	0.11097	0.294123	0.70906	6.73428	-0.0158936	0.880776	1	6.73428	0.106513	0.315962	0.672702	6.94447	0.121114	0.113368	0.458304	6.94447	0.0549925	0.472337	0.443831	6.94447	-0.0661217	0.386497	0.482123	NA	NA	NA	NA	NA	NA
31	ACACA	38.6246	37.3864	36.3226	33.2163	8.69061	8.61624	8.61291	8.4541	27.8491	28.7262	31.279	8.20847	8.26775	8.37325	8.59257	-0.0745199	0.56328	0.953386	8.59257	-0.159366	0.216735	0.650215	8.59257	-0.0779259	0.545654	0.997558	8.59257	-0.162772	0.207274	0.611627	8.28055	0.0594902	0.39184	0.714647	8.28055	0.165325	0.0170537	0.0628479	8.28055	0.105835	0.126838	0.282753	19	3.87523	5.5636	NA	NA	NA
32	ACACB	2.89035	3.37934	2.75815	2.8281	4.84378	5.03512	4.78893	4.79662	2.47741	2.80294	3.43894	4.61896	4.80473	5.07386	4.82357	0.197044	0.139872	0.695989	4.82357	0.00511327	0.965131	0.886952	4.82357	-0.0562333	0.675518	0.998574	4.82357	-0.248163	0.0644227	0.445	4.79862	0.194928	0.0291246	0.234475	4.79862	0.473057	5.53631e-08	2.67819e-06	4.79862	0.278125	0.00132214	0.0401282	1	0.747349	2.47033	1	0.747349	2.47033
80724	ACAD10	8.75265	10.4833	8.73222	8.99796	5.24527	5.4726	5.25242	5.26655	5.83211	6.10562	7.18133	4.6677	4.74487	4.95458	5.27855	0.234358	0.0377804	0.414664	5.27855	0.0137238	0.903504	0.878143	5.27855	0.00725549	0.951982	1	5.27855	-0.213379	0.0590453	0.436655	4.74611	0.082068	0.414988	0.726027	4.74611	0.298963	0.00220321	0.0154399	4.74611	0.216893	0.0260702	0.138309	1	0.629622	3.39423	NA	NA	NA
84129	ACAD11	14.5163	16.4423	16.7351	18.8051	5.67174	5.82125	5.88302	6.02087	7.30524	8.0389	7.1259	4.69614	4.84445	4.66065	5.83157	0.153335	0.104636	0.628504	5.83157	0.138978	0.133891	0.554847	5.83157	0.215222	0.0216939	0.411962	5.83157	0.200864	0.0306603	0.335889	4.68398	0.153865	0.0706937	0.372256	4.68398	-0.0369768	0.66851	0.528012	4.68398	-0.190843	0.0243396	0.134721	3	1.25403	2.78059	NA	NA	NA
27034	ACAD8	13.2871	13.4085	13.3548	14.1709	4.92694	4.91522	4.94441	5.00168	13.9773	15.1512	14.9532	4.9865	5.11337	5.07929	4.90376	-0.0144493	0.895062	0.9994	4.90376	0.0596597	0.534631	0.801029	4.90376	0.0165309	0.861024	1	4.90376	0.0906393	0.348644	0.685532	5.01989	0.131272	0.101991	0.437527	5.01989	0.0961679	0.228271	0.298449	5.01989	-0.0351052	0.661908	0.618205	2	2.49626	4.8406	2	2.49626	4.8406
28976	ACAD9	20.502	23.3595	20.578	20.5695	6.04657	6.20391	6.06194	6.03347	17.4045	18.8262	19.6621	5.80316	5.92859	5.97315	6.06849	0.159639	0.15841	0.724664	6.06849	-0.0299187	0.796543	0.859663	6.06849	0.0157089	0.891834	1	6.06849	-0.173849	0.125529	0.546525	5.88084	0.128376	0.145572	0.508964	5.88084	0.173704	0.0474797	0.120124	5.88084	0.0453267	0.605878	0.594147	2	1.6615	3.6918	NA	NA	NA
33	ACADL	3.68856	4.11431	3.9614	3.91546	3.35775	3.47574	3.46022	3.41852	1.72861	1.85952	1.63042	2.40507	2.50427	2.33598	3.29991	0.126792	0.389233	0.906409	3.29991	-0.0471291	0.76281	0.854142	3.29991	0.108297	0.460501	0.98979	3.29991	-0.0656249	0.67385	0.792885	2.14035	0.115093	0.440722	0.738341	2.14035	-0.0904234	0.568373	0.487261	2.14035	-0.205518	0.164164	0.320363	NA	NA	NA	NA	NA	NA
34	ACADM	60.1551	64.0851	67.7449	74.0158	7.33865	7.40515	7.51939	7.62136	39.1687	44.1617	38.5748	6.71035	6.8983	6.68976	7.46774	0.0671245	0.498323	0.941094	7.46774	0.102903	0.297436	0.712009	7.46774	0.181671	0.0656715	0.645034	7.46774	0.217448	0.0275937	0.32321	6.75679	0.189268	0.0667802	0.362696	6.75679	-0.0211749	0.840255	0.590483	6.75679	-0.210443	0.041598	0.169002	4	2.37303	4.22705	4	2.37303	4.22705
35	ACADS	2.54225	3.20397	2.22571	2.88397	2.47513	2.73392	2.32973	2.61662	3.85571	3.59429	4.00398	2.97701	2.90099	3.02252	2.30058	0.300123	0.124785	0.66624	2.30058	0.355348	0.0773139	0.45517	2.30058	-0.192631	0.36282	0.974503	2.30058	-0.137412	0.483156	0.742589	2.78719	-0.0869583	0.529023	0.769449	2.78719	0.0530534	0.70286	0.542137	2.78719	0.140013	0.296953	0.426102	NA	NA	NA	NA	NA	NA
36	ACADSB	5.17775	5.30704	4.95151	5.21609	4.99717	5.0074	4.9458	4.99118	2.94204	3.12165	2.98472	4.2027	4.29982	4.2222	4.94302	0.00858511	0.933969	0.9994	4.94302	0.0467984	0.667623	0.83384	4.94302	-0.0559808	0.61637	0.998574	4.94302	-0.0177674	0.87758	0.833348	4.17041	0.10018	0.443917	0.740728	4.17041	0.0184092	0.886943	0.605218	4.17041	-0.081772	0.535849	0.563424	7	2.83114	5.9342	6	2.72175	5.80829
37	ACADVL	26.4968	25.5573	28.9428	26.7955	6.30201	6.22451	6.4379	6.3024	36.7517	36.2577	37.0252	6.75703	6.75253	6.76576	6.30211	-0.078505	0.349018	0.882292	6.30211	-0.137339	0.0988024	0.50181	6.30211	0.137575	0.0981471	0.765943	6.30211	0.078741	0.346909	0.6851	6.74606	-0.00446343	0.950252	0.884723	6.74606	0.00891961	0.899743	0.60864	6.74606	0.013383	0.848768	0.686938	NA	NA	NA	NA	NA	NA
38	ACAT1	43.1143	39.1766	43.1716	37.8596	6.6392	6.47828	6.65081	6.43788	33.6679	35.3878	32.5606	6.27359	6.35994	6.22561	6.54046	-0.16326	0.0607758	0.509415	6.54046	-0.215319	0.0130247	0.182861	6.54046	0.0121757	0.891742	1	6.54046	-0.0398833	0.644416	0.787825	6.27008	0.0870008	0.248954	0.624726	6.27008	-0.0490553	0.518802	0.465539	6.27008	-0.136056	0.0715186	0.215355	2	1.62901	3.09153	1	1.21449	2.52289
39	ACAT2	201.758	167.078	221.181	191.233	8.32913	8.03262	8.47054	8.23647	241.759	250.168	241.477	8.57622	8.64028	8.57394	8.27158	-0.297364	0.00302318	0.0907931	8.27158	-0.234658	0.0190455	0.227956	8.27158	0.142014	0.156163	0.854977	8.27158	0.204719	0.0413024	0.382924	8.59365	0.0642605	0.399636	0.717703	8.59365	-0.00224735	0.97677	0.632251	8.59365	-0.0665078	0.38301	0.480254	NA	NA	NA	NA	NA	NA
64746	ACBD3	28.1778	28.947	30.7993	30.0593	6.67412	6.68784	6.81115	6.7505	24.8603	26.1254	23.5278	6.48106	6.56811	6.40286	6.7194	0.0140245	0.873806	0.9994	6.7194	-0.0607985	0.480232	0.788986	6.7194	0.138464	0.10924	0.782398	6.7194	0.063641	0.464394	0.73541	6.47047	0.0876458	0.332584	0.681487	6.47047	-0.0795134	0.381433	0.39543	6.47047	-0.167159	0.0648441	0.206376	7	4.24232	7.09442	6	4.17878	7.02776
79777	ACBD4	1.0244	1.29964	0.923853	1.11858	1.86569	2.10323	1.76727	1.94556	0.529924	0.618344	0.750357	1.23682	1.37901	1.54616	1.52253	0.287885	0.164394	0.731265	1.52253	0.245655	0.269444	0.692644	1.52253	-0.154363	0.512046	0.997068	1.52253	-0.196599	0.340628	0.681831	0.773477	0.225121	0.354162	0.692756	0.773477	0.490127	0.0297122	0.0896641	0.773477	0.26493	0.257941	0.399328	NA	NA	NA	NA	NA	NA
91452	ACBD5	11.2724	12.7506	11.0074	11.7598	5.57265	5.72224	5.54953	5.61756	8.21331	8.59881	8.07703	5.11436	5.19439	5.09008	5.58966	0.149915	0.112301	0.643641	5.58966	0.0706932	0.462663	0.782933	5.58966	-0.0252363	0.800346	1	5.58966	-0.104459	0.267393	0.649441	5.09476	0.0818945	0.333768	0.681677	5.09476	-0.025432	0.76887	0.566131	5.09476	-0.107327	0.204271	0.354723	8	3.90663	5.89064	7	3.86203	5.84362
84320	ACBD6	93.2546	92.8292	104.821	98.0892	6.61699	6.58511	6.79347	6.67188	116.872	115.868	117.889	6.9275	6.92953	6.93815	6.65596	-0.0321478	0.724807	0.983667	6.65596	-0.123266	0.173839	0.60707	6.65596	0.179399	0.0482262	0.578224	6.65596	0.0882808	0.333259	0.678218	6.92074	0.00229293	0.977568	0.887679	6.92074	0.0109295	0.881249	0.603089	6.92074	0.00863653	0.905469	0.702109	6	2.26558	3.67088	NA	NA	NA
414149	ACBD7	7.63631	8.34197	9.10811	9.90837	4.74928	4.84819	5.00492	5.09874	11.0188	9.77376	9.70483	5.24962	5.09623	5.07103	4.88742	0.0970233	0.369267	0.894221	4.88742	0.0981739	0.370155	0.754166	4.88742	0.263231	0.0160102	0.359883	4.88742	0.264379	0.0167871	0.260847	5.10282	-0.158078	0.0527448	0.324412	5.10282	-0.18416	0.0228864	0.0763856	5.10282	-0.0260808	0.754425	0.653722	3	2.45739	4.40968	3	2.45739	4.40968
41	ACCN2	2.19976	2.37832	3.18189	3.44473	3.19338	3.27055	3.68727	3.76816	1.11287	1.15286	1.28712	2.34821	2.40104	2.51903	3.38096	0.0833781	0.640622	0.968545	3.38096	0.0849599	0.616983	0.822113	3.38096	0.536511	0.00183807	0.0993325	3.38096	0.538081	0.00178365	0.0634303	2.15481	0.0658828	0.679948	0.819277	2.15481	0.208163	0.16225	0.246156	2.15481	0.142269	0.341726	0.454737	2	1.35378	4.21523	NA	NA	NA
9311	ACCN3	1.13884	1.39608	1.20132	1.07042	1.69673	1.88501	1.75702	1.62234	1.5255	1.81976	1.81616	1.99208	2.19813	2.18266	1.28082	0.264175	0.293788	0.848876	1.28082	-0.213971	0.432965	0.775492	1.28082	0.100045	0.715437	0.998574	1.28082	-0.378091	0.139226	0.55251	1.78282	0.274026	0.107247	0.446351	1.78282	0.253115	0.124617	0.211615	1.78282	-0.0209399	0.923141	0.707959	NA	NA	NA	NA	NA	NA
55515	ACCN4	1.97595	2.21995	1.97386	2.28717	2.95444	3.07759	2.96309	3.12384	0.699478	0.594721	0.709969	1.75433	1.60366	1.76837	2.85944	0.13315	0.502075	0.942003	2.85944	0.177054	0.3722	0.755014	2.85944	0.00745932	0.977698	1	2.85944	0.051358	0.802766	0.821437	1.23603	-0.221474	0.247316	0.623041	1.23603	0.0174129	0.966529	0.629325	1.23603	0.238904	0.192328	0.346342	NA	NA	NA	NA	NA	NA
65057	ACD	9.90104	10.2379	8.54083	9.47601	4.43456	4.45462	4.24155	4.35972	18.2384	18.362	19.3925	5.27345	5.29788	5.35785	4.30982	0.0220757	0.86479	0.9994	4.30982	0.125154	0.308574	0.718576	4.30982	-0.205594	0.0936901	0.758527	4.30982	-0.102516	0.409106	0.71706	5.27616	0.0251193	0.802802	0.854118	5.27616	0.0868262	0.378278	0.39444	5.27616	0.0617064	0.533014	0.562341	NA	NA	NA	NA	NA	NA
1636	ACE	0.900718	0.912457	1.0181	1.12353	2.94114	2.93495	3.10608	3.21199	0.597154	0.566466	0.669055	2.433	2.3833	2.56509	2.88517	-0.0115463	0.976275	0.9994	2.88517	0.116645	0.559506	0.808158	2.88517	0.187828	0.347965	0.972914	2.88517	0.316012	0.112467	0.527974	2.19836	-0.0588223	0.762684	0.842546	2.19836	0.163431	0.389347	0.399842	2.19836	0.22225	0.237973	0.383343	NA	NA	NA	NA	NA	NA
22985	ACIN1	34.4496	36.1632	34.2185	34.7956	7.42752	7.47103	7.42845	7.42634	39.9906	41.8984	47.8282	7.62928	7.71115	7.8846	7.43077	0.0438428	0.608314	0.961952	7.43077	-0.00165989	0.983299	0.886952	7.43077	0.000682498	0.99346	1	7.43077	-0.0448202	0.599368	0.778663	7.73956	0.08221	0.214836	0.595056	7.73956	0.256447	0.000102803	0.00146112	7.73956	0.174236	0.00833562	0.0863712	4	2.28333	3.80363	1	1.3402	2.61687
47	ACLY	258.912	271.881	244.381	265.681	10.16	10.2036	10.0871	10.1825	333.625	329.527	356.375	10.5135	10.5103	10.6067	10.1578	0.0436409	0.638429	0.968094	10.1578	0.0955623	0.303291	0.716545	10.1578	-0.0730291	0.431413	0.984904	10.1578	-0.0211076	0.820186	0.823664	10.5433	-0.00314668	0.962289	0.887432	10.5433	0.0933607	0.159917	0.244461	10.5433	0.0965073	0.146333	0.302523	2	3.40976	4.87973	2	3.40976	4.87973
130013	ACMSD	1.48237	1.73864	1.16004	0.939781	1.51798	1.65388	1.30397	1.11315	NA	NA	NA	NA	NA	NA	0.797431	0.214877	0.441703	0.917412	0.797431	-0.355589	0.240052	0.670135	0.797431	-0.333302	0.212228	0.917174	0.797431	-0.903676	0.00119349	0.0478448	NA	NA	NA	NA	NA	NA	NA	NA	NA	NA	NA	NA	NA	NA	NA	NA	NA	NA
57001	ACN9	7.58381	7.39912	6.74975	7.34236	4.06154	4.00396	3.91337	4.00328	7.01004	7.22451	6.24482	3.94363	3.99788	3.7872	3.91098	-0.0551678	0.63581	0.966972	3.91098	0.0952912	0.432345	0.775492	3.91098	-0.155405	0.195197	0.902983	3.91098	-0.00494496	0.989832	0.849982	3.81927	0.0580152	0.574122	0.788298	3.81927	-0.168317	0.0984726	0.184412	3.81927	-0.226331	0.0264217	0.139025	2	1.3775	6.23539	1	1.01731	5.60407
48	ACO1	8.85194	9.16138	9.23044	9.2237	5.19722	5.22083	5.26653	5.23957	9.78888	9.35935	10.4399	5.32781	5.27881	5.41664	5.19558	0.0249902	0.802297	0.993364	5.19558	-0.027793	0.775589	0.856833	5.19558	0.0704131	0.462611	0.98979	5.19558	0.0176296	0.852165	0.829241	5.30935	-0.0496343	0.580129	0.790942	5.30935	0.09153	0.304703	0.351104	5.30935	0.141164	0.113364	0.267503	1	0.683362	2.32987	1	0.683362	2.32987
50	ACO2	33.8417	33.9876	30.3688	33.5574	6.61783	6.59774	6.47361	6.59231	48.763	51.7452	59.0455	7.12904	7.22863	7.40104	6.55742	-0.0210299	0.845575	0.997049	6.55742	0.120615	0.252834	0.679856	6.55742	-0.14599	0.165456	0.869204	6.55742	-0.00434487	0.964289	0.849258	7.24876	0.100209	0.233266	0.610585	7.24876	0.273745	0.00108703	0.00926657	7.24876	0.173536	0.0383762	0.163101	2	3.59135	3.57593	1	3.54256	3.52718
641371	ACOT1	1.21509	1.31569	1.15921	1.35185	1.56588	1.62447	1.52739	1.66005	1.93732	1.80081	1.88323	2.03508	1.96817	2.00291	1.07251	0.0834948	0.738108	0.985305	1.07251	0.201775	0.397364	0.76595	1.07251	-0.0603708	0.834067	1	1.07251	0.0578959	0.840399	0.828412	1.62415	-0.0905981	0.631638	0.806476	1.62415	-0.0434632	0.82225	0.584842	1.62415	0.0471427	0.813711	0.674733	NA	NA	NA	NA	NA	NA
26027	ACOT11	4.98715	6.52023	5.23725	5.99711	4.14085	4.48322	4.21714	4.37634	5.0802	5.90963	6.35795	4.15428	4.37549	4.45998	4.24208	0.363927	0.00139746	0.0532771	4.24208	0.166014	0.139985	0.564693	4.24208	0.0825557	0.47884	0.992673	4.24208	-0.11536	0.313073	0.672171	4.26899	0.231626	0.0115546	0.140673	4.26899	0.320086	0.000382688	0.0041084	4.26899	0.0884546	0.327543	0.446434	NA	NA	NA	NA	NA	NA
10965	ACOT2	10.6038	11.1446	10.4749	10.3973	4.66142	4.70449	4.65365	4.61914	15.2852	14.1727	16.0716	5.16009	5.06759	5.22792	4.60647	0.0470314	0.655685	0.970664	4.60647	-0.0352221	0.730329	0.849504	4.60647	-0.00564685	0.951805	1	4.60647	-0.0879001	0.387132	0.708436	5.11559	-0.0938055	0.324802	0.675899	5.11559	0.0710779	0.458743	0.437042	5.11559	0.164884	0.083327	0.231849	NA	NA	NA	NA	NA	NA
11332	ACOT7	6.82725	7.03711	8.44948	7.58134	4.1243	4.14083	4.42594	4.25309	11.3992	11.0008	13.4673	4.8188	4.78332	5.04883	4.16949	0.0163842	0.885785	0.9994	4.16949	-0.179273	0.0925053	0.488764	4.16949	0.315757	0.00330455	0.142392	4.16949	0.120099	0.277134	0.655903	4.84397	-0.0358533	0.686226	0.821389	4.84397	0.238554	0.00598009	0.0317184	4.84397	0.274406	0.00163421	0.0431044	NA	NA	NA	NA	NA	NA
10005	ACOT8	6.60754	6.00425	6.65645	6.89245	4.47889	4.3215	4.49854	4.52169	9.46346	8.74635	9.62483	4.96569	4.86938	4.98668	4.3955	-0.160615	0.120684	0.658392	4.3955	0.02611	0.81265	0.861832	4.3955	0.0217407	0.8438	1	4.3955	0.208465	0.0451879	0.396312	4.8979	-0.0989582	0.269913	0.640565	4.8979	0.0220224	0.809461	0.580822	4.8979	0.120981	0.175577	0.331754	NA	NA	NA	NA	NA	NA
23597	ACOT9	20.3396	19.8524	20.9409	21.6255	5.42718	5.3673	5.47801	5.4971	21.555	22.6859	22.4781	5.49674	5.58343	5.55456	5.41233	-0.0600096	0.51227	0.945989	5.41233	0.0192337	0.834694	0.868421	5.41233	0.0544224	0.562553	0.998314	5.41233	0.133665	0.146925	0.555653	5.51648	0.0889476	0.382866	0.709968	5.51648	0.0591817	0.560427	0.484431	5.51648	-0.0297664	0.772038	0.661047	1	1.50393	3.80611	NA	NA	NA
51	ACOX1	27.849	26.0824	28.0297	26.4618	7.73273	7.61293	7.75177	7.64294	31.6073	30.9082	31.7839	7.90162	7.8848	7.90851	7.67982	-0.120248	0.148013	0.709269	7.67982	-0.109282	0.18804	0.624473	7.67982	0.019287	0.817684	1	7.67982	0.0302531	0.717263	0.804978	7.89276	-0.0170097	0.798706	0.852827	7.89276	0.00683078	0.918009	0.614694	7.89276	0.0238405	0.719411	0.640706	12	4.28101	6.89253	12	4.28101	6.89253
8310	ACOX3	4.52549	4.69945	3.92027	4.72027	4.04351	4.0683	3.85919	4.08542	5.07015	4.97493	5.08355	4.18721	4.17467	4.18764	3.93248	0.0306765	0.827521	0.993865	3.93248	0.238546	0.0564	0.400749	3.93248	-0.193435	0.122261	0.810007	3.93248	0.0144341	0.903908	0.837087	4.10771	-0.0123309	0.913802	0.878068	4.10771	0.00120611	1	0.634351	4.10771	0.0135371	0.906913	0.70221	NA	NA	NA	NA	NA	NA
52	ACP1	157.344	139.418	146.074	138.341	7.83773	7.63943	7.74049	7.63788	175.558	170.417	160.455	7.98257	7.95464	7.85231	7.70995	-0.19933	0.0441703	0.442358	7.70995	-0.103021	0.297797	0.712009	7.70995	-0.0974214	0.323995	0.964738	7.70995	-0.00111185	0.990032	0.849982	7.92534	-0.0279643	0.695651	0.824677	7.92534	-0.130714	0.066963	0.146581	7.92534	-0.10275	0.150412	0.307214	5	2.3466	4.16193	3	1.94925	3.68212
53	ACP2	9.15148	9.80828	8.28464	9.43884	4.25344	4.32452	4.12768	4.28043	11.4558	12.5568	13.0868	4.55008	4.69208	4.73272	4.1764	0.066399	0.536993	0.950545	4.1764	0.160882	0.15492	0.585853	4.1764	-0.134894	0.238472	0.943171	4.1764	-0.0404107	0.706648	0.800678	4.60721	0.146496	0.119017	0.46616	4.60721	0.188873	0.0422216	0.111898	4.60721	0.042375	0.654109	0.614968	NA	NA	NA	NA	NA	NA
51205	ACP6	5.33667	5.264	4.61503	5.5462	3.34988	3.30503	3.17141	3.38208	3.86343	4.49698	4.44072	2.92724	3.13145	3.1005	3.16344	-0.0480384	0.795004	0.991849	3.16344	0.233733	0.189187	0.62535	3.16344	-0.204254	0.262778	0.948922	3.16344	0.0775171	0.651505	0.788608	2.88269	0.23856	0.122619	0.471717	2.88269	0.203572	0.187351	0.267525	2.88269	-0.0349986	0.826115	0.678719	NA	NA	NA	NA	NA	NA
92370	ACPL2	7.95258	8.17353	8.49095	8.55526	4.72798	4.74205	4.82891	4.81435	5.87969	5.31904	5.47697	4.29991	4.17706	4.20151	4.72988	0.0113567	0.903474	0.9994	4.72988	-0.0152947	0.884144	0.875563	4.72988	0.103861	0.299423	0.955222	4.72988	0.0772091	0.452451	0.731156	4.15483	-0.131226	0.175366	0.547258	4.15483	-0.105568	0.270718	0.329095	4.15483	0.0256607	0.796075	0.66925	5	2.02398	5.19879	2	1.38943	4.3124
93650	ACPT	2.39713	2.72706	2.13696	2.28605	1.89889	2.01612	1.78615	1.83775	3.08773	2.45404	3.11875	2.16654	1.9246	2.17549	1.47368	0.171531	0.403419	0.909429	1.47368	0.0704505	0.75715	0.852808	1.47368	-0.140688	0.469933	0.991223	1.47368	-0.241765	0.22394	0.621226	1.7451	-0.314504	0.0931311	0.419281	1.7451	0.0142008	0.956137	0.626095	1.7451	0.328723	0.0807485	0.228023	NA	NA	NA	NA	NA	NA
84519	ACRBP	0.570304	0.561468	0.340304	0.448411	1.12494	1.10114	0.776168	0.943099	NA	NA	NA	NA	NA	NA	0.0909339	-0.0802789	0.874589	0.9994	0.0909339	0.397213	0.288884	0.705952	0.0909339	-0.761709	0.0353311	0.513151	0.0909339	-0.28415	0.419914	0.719087	NA	NA	NA	NA	NA	NA	NA	NA	NA	NA	NA	NA	NA	NA	NA	NA	NA	NA
93953	ACRC	3.62103	3.62398	3.48734	3.36269	3.48168	3.4562	3.44118	3.36833	1.9616	1.81145	1.61688	2.69252	2.60753	2.45965	3.30875	-0.0276906	0.878056	0.9994	3.30875	-0.08421	0.629242	0.8252	3.30875	-0.0387035	0.811263	1	3.30875	-0.0952205	0.574143	0.769451	2.34532	-0.0985551	0.534243	0.770895	2.34532	-0.277376	0.0718349	0.15335	2.34532	-0.178809	0.257426	0.399081	1	0.592061	3.74163	NA	NA	NA
56	ACRV1	5.93205	6.17092	5.442	4.12454	3.15442	3.17972	3.05328	2.67845	2.70878	2.7122	2.61336	2.19489	2.20751	2.15289	2.85623	0.0279723	0.931335	0.9994	2.85623	-0.439368	0.133946	0.554873	2.85623	-0.113045	0.697402	0.998574	2.85623	-0.58037	0.049136	0.410622	1.85799	0.0117108	0.948835	0.884723	1.85799	-0.05862	0.756719	0.562167	1.85799	-0.0703286	0.70381	0.634399	NA	NA	NA	NA	NA	NA
81616	ACSBG2	0.473626	0.57498	0.622409	0.597547	1.21952	1.36931	1.46356	1.40806	0.513535	0.433846	0.649328	1.27822	1.14978	1.488	0.728277	0.248505	0.34498	0.88095	0.728277	-0.0985824	0.719105	0.844835	0.728277	0.422123	0.109441	0.782878	0.728277	0.0749933	0.808863	0.822305	0.655473	-0.237231	0.348706	0.68931	0.655473	0.326137	0.14189	0.228193	0.655473	0.56337	0.0155986	0.110282	NA	NA	NA	NA	NA	NA
80221	ACSF2	6.39204	9.77809	6.11679	10.6655	3.96316	4.51819	3.91326	4.64871	11.0027	11.181	12.8029	4.69648	4.73254	4.90475	4.2279	0.583957	2.4197e-07	4.12693e-05	4.2279	0.776065	4.05449e-12	1.72748e-09	4.2279	-0.0525701	0.654544	0.998574	4.2279	0.139531	0.211475	0.614766	4.73247	0.036944	0.738031	0.83476	4.73247	0.215586	0.0460073	0.118111	4.73247	0.178641	0.0996751	0.25072	NA	NA	NA	NA	NA	NA
197322	ACSF3	2.26455	2.21898	2.02975	2.15272	3.24732	3.19758	3.11699	3.16941	2.91409	3.12176	3.55633	3.5672	3.67221	3.82988	3.03037	-0.0534414	0.750926	0.986807	3.03037	0.0575823	0.726113	0.847507	3.03037	-0.147588	0.376959	0.976744	3.03037	-0.0365625	0.847658	0.829066	3.58837	0.114411	0.320066	0.673651	3.58837	0.284845	0.0102902	0.045179	3.58837	0.170428	0.125905	0.281955	NA	NA	NA	NA	NA	NA
2180	ACSL1	17.7442	16.881	19.8422	18.9463	6.27628	6.18071	6.44541	6.35412	16.6527	18.0065	16.7858	6.17354	6.29932	6.18304	6.30068	-0.0961722	0.307163	0.855504	6.30068	-0.0915948	0.326589	0.727342	6.30068	0.171669	0.067699	0.656546	6.30068	0.176246	0.0618511	0.439062	6.20157	0.127317	0.111767	0.455051	6.20157	0.00940282	0.907517	0.611323	6.20157	-0.117914	0.140278	0.296676	5	1.68376	3.32187	1	0.645742	1.7208
2181	ACSL3	46.2016	43.2341	48.6679	44.0396	7.63958	7.51961	7.72419	7.55535	23.017	25.4736	22.5563	6.62682	6.78875	6.59936	7.60505	-0.120998	0.209615	0.783101	7.60505	-0.169366	0.0777294	0.456215	7.60505	0.085048	0.376308	0.976744	7.60505	0.0366806	0.706747	0.800678	6.66076	0.163163	0.13299	0.489076	6.66076	-0.0280331	0.79857	0.577346	6.66076	-0.191196	0.0783844	0.224816	30	5.55865	6.32427	8	4.0731	4.81535
2182	ACSL4	17.9253	15.9739	19.2133	17.0157	6.59974	6.40968	6.70898	6.50914	9.83651	10.0099	8.74303	5.73185	5.7735	5.56726	6.54704	-0.191487	0.0176595	0.288659	6.54704	-0.201782	0.01203	0.17435	6.54704	0.110098	0.17005	0.873832	6.54704	0.0998034	0.216235	0.617256	5.66734	0.0417072	0.7389	0.835055	5.66734	-0.168598	0.179922	0.261601	5.66734	-0.210305	0.0938316	0.24392	14	4.56272	6.48467	9	4.19304	6.10123
51703	ACSL5	0.544549	0.590254	0.481152	0.512048	1.61487	1.67449	1.50401	1.54118	0.394234	0.347133	0.274386	1.30966	1.21255	1.02141	1.05041	0.0790006	0.792951	0.991849	1.05041	0.0526069	0.86116	0.87149	1.05041	-0.170651	0.587313	0.998574	1.05041	-0.197033	0.499778	0.748904	0.42643	-0.171076	0.533578	0.770472	0.42643	-0.522706	0.0312829	0.0928342	0.42643	-0.351539	0.171207	0.328028	NA	NA	NA	NA	NA	NA
23305	ACSL6	0.562361	0.448141	0.393715	0.441484	1.94131	1.69041	1.58744	1.6836	0.241118	0.251481	0.279661	1.14308	1.18493	1.26334	1.26047	-0.355076	0.15602	0.720897	1.26047	0.156235	0.566824	0.809627	1.26047	-0.508494	0.0412705	0.550403	1.26047	0.00284409	1	0.849982	0.451849	0.0858063	0.811596	0.856069	0.451849	0.221765	0.380917	0.395234	0.451849	0.135918	0.581747	0.58385	15	4.86625	6.05406	11	4.6762	5.85996
6296	ACSM3	1.99735	2.04407	2.15133	2.11125	2.48663	2.49467	2.58361	2.54018	1.25393	1.44804	1.10948	1.94946	2.11963	1.82093	2.27746	0.00859998	0.960075	0.9994	2.27746	-0.051884	0.765223	0.854364	2.27746	0.111913	0.496918	0.992716	2.27746	0.0514266	0.768612	0.815015	1.57498	0.216133	0.255587	0.630328	1.57498	-0.183082	0.357652	0.382683	1.57498	-0.399216	0.0346495	0.157149	NA	NA	NA	NA	NA	NA
341392	ACSM4	0.577938	0.558651	0.461941	0.528827	1.01031	0.969981	0.86063	0.93516	NA	NA	NA	NA	NA	NA	0.000635231	-0.0631652	0.865509	0.9994	0.000635231	0.141616	0.715721	0.844713	0.000635231	-0.301703	0.416058	0.98086	0.000635231	-0.0968883	0.859554	0.829898	NA	NA	NA	NA	NA	NA	NA	NA	NA	NA	NA	NA	NA	NA	NA	NA	NA	NA
84532	ACSS1	0.610411	0.887455	0.845462	1.09884	2.26265	2.68225	2.65555	2.95782	0.544961	0.626218	0.799608	2.12445	2.29504	2.56755	2.43553	0.513484	0.00725917	0.164789	2.43553	0.354358	0.0509698	0.381735	2.43553	0.469602	0.012254	0.312862	2.43553	0.310445	0.0854309	0.488746	2.05508	0.215371	0.183148	0.556882	2.05508	0.550966	0.000256775	0.00295834	2.05508	0.335562	0.0260223	0.138309	4	2.7094	5.35055	1	1.26678	3.47276
55902	ACSS2	6.11306	5.88049	6.25868	6.38567	4.33542	4.25994	4.37823	4.38064	8.80863	8.53948	9.42913	4.83042	4.80074	4.92258	4.27215	-0.0881491	0.49832	0.941094	4.27215	0.00283748	0.98841	0.886952	4.27215	0.0422132	0.724729	0.998574	4.27215	0.133199	0.290165	0.663407	4.80539	-0.0296659	0.758246	0.841341	4.80539	0.0966382	0.313904	0.357068	4.80539	0.126304	0.187169	0.342304	1	1.76091	3.97489	NA	NA	NA
59	ACTA2	2.11399	2.43038	2.42108	3.07426	2.24519	2.38579	2.41099	2.67151	3.59965	3.66692	3.08649	2.87362	2.90883	2.68137	2.16874	0.173005	0.428828	0.911574	2.16874	0.306315	0.151715	0.581584	2.16874	0.204051	0.354312	0.974175	2.16874	0.337339	0.118482	0.539662	2.62002	0.0403688	0.794944	0.85129	2.62002	-0.225906	0.123677	0.210818	2.62002	-0.26627	0.0728401	0.217112	NA	NA	NA	NA	NA	NA
60	ACTB	247.821	220.274	257.324	242.993	9.05581	8.85986	9.1203	9.01306	894.649	857.965	867.033	10.8939	10.8482	10.8459	9.01284	-0.196303	0.0362303	0.409795	9.01284	-0.107317	0.251537	0.678582	9.01284	0.0645842	0.490383	0.992673	9.01284	0.15357	0.101414	0.516059	10.8621	-0.0457336	0.544518	0.775515	10.8621	-0.0480143	0.52455	0.467822	10.8621	-0.00228069	0.975986	0.722384	4	9.24764	7.22474	3	9.20508	7.1824
71	ACTG1	739.074	798.634	874.375	958.114	10.6675	10.7531	10.9202	11.0294	1475.32	1588.14	1793.51	11.6513	11.7728	11.9322	10.8487	0.085668	0.534484	0.950545	10.8487	0.109261	0.428174	0.774218	10.8487	0.252906	0.0667581	0.65004	10.8487	0.276499	0.0450652	0.396078	11.7897	0.1216	0.0648059	0.357502	11.7897	0.281007	1.9927e-05	0.000373876	11.7897	0.159407	0.0154735	0.110031	3	5.98654	4.99711	3	5.98654	4.99711
86	ACTL6A	106.093	102.368	113.715	103.297	7.71014	7.63392	7.81919	7.65592	115.596	123.185	117.562	7.82059	7.92669	7.84385	7.70022	-0.0765582	0.417051	0.911574	7.70022	-0.163893	0.0815901	0.463046	7.70022	0.109774	0.244138	0.943876	7.70022	0.0224397	0.813984	0.823256	7.8586	0.106694	0.158133	0.525455	7.8586	0.0235052	0.756766	0.562167	7.8586	-0.0831888	0.27044	0.407909	NA	NA	NA	NA	NA	NA
51412	ACTL6B	35.1496	37.1334	34.3814	33.2824	5.53221	5.58303	5.51081	5.44176	50.433	48.6183	51.0939	6.03278	5.9943	6.04845	5.4886	0.0517659	0.644789	0.969042	5.4886	-0.0697381	0.531485	0.800811	5.4886	-0.0213193	0.849089	1	5.4886	-0.142823	0.199674	0.605741	6.00456	-0.0383874	0.68369	0.82054	6.00456	0.0166595	0.8645	0.598049	6.00456	0.055047	0.560974	0.57515	NA	NA	NA	NA	NA	NA
87	ACTN1	4.98426	4.62716	5.3481	5.77752	5.00349	4.87651	5.1131	5.19643	6.86702	7.83854	8.99792	5.44166	5.64318	5.82178	5.01184	-0.131729	0.276937	0.838869	5.01184	0.0879337	0.467707	0.784813	5.01184	0.110486	0.351713	0.973747	5.01184	0.330147	0.00596496	0.143893	5.61756	0.206165	0.00906398	0.122282	5.61756	0.388003	6.5457e-07	2.10254e-05	5.61756	0.181835	0.0193656	0.123398	2	2.99197	4.54741	2	2.99197	4.54741
88	ACTN2	3.16813	2.90888	3.19075	2.7429	3.87764	3.73721	3.89687	3.66704	1.52601	1.74332	1.74663	2.91544	3.09643	3.08315	3.69878	-0.149091	0.36458	0.89085	3.69878	-0.250066	0.131279	0.551954	3.69878	0.022711	0.901245	1	3.69878	-0.0782611	0.648135	0.788196	2.86175	0.204024	0.17793	0.550553	2.86175	0.189144	0.209236	0.28489	2.86175	-0.0148896	0.936005	0.712992	3	1.72131	3.45197	1	1.33259	2.92076
81	ACTN4	18.523	23.1526	19.9955	23.998	6.20488	6.49444	6.32446	6.5598	28.7647	30.4169	34.9258	6.82061	6.91607	7.0972	6.38687	0.293005	0.00308003	0.0917794	6.38687	0.238686	0.0156056	0.199693	6.38687	0.120293	0.223369	0.928458	6.38687	0.065973	0.503791	0.74977	6.93868	0.0958952	0.188921	0.566266	6.93868	0.278541	0.000126212	0.00173844	6.93868	0.182645	0.0120254	0.0991802	11	4.58969	5.43974	2	4.12232	4.96168
55860	ACTR10	30.2787	30.947	33.0026	32.2449	6.2887	6.29724	6.42168	6.3642	30.3954	31.9695	29.9473	6.28216	6.36903	6.26022	6.32755	0.00808354	0.938153	0.9994	6.32755	-0.057543	0.580616	0.813147	6.32755	0.134534	0.198356	0.906902	6.32755	0.0689069	0.515188	0.753186	6.28733	0.0880566	0.273529	0.642178	6.28733	-0.0221297	0.783789	0.572273	6.28733	-0.110186	0.169478	0.325874	4	3.43515	5.26212	2	3.07626	4.87311
10121	ACTR1A	45.461	43.9524	45.8721	46.9446	7.03221	6.95899	7.05503	7.0639	87.0365	89.4199	92.6724	7.95228	8.00523	8.04048	7.01792	-0.0736942	0.454902	0.922793	7.01792	0.00929109	0.927195	0.881628	7.01792	0.0231193	0.815688	1	7.01792	0.106105	0.282588	0.659782	7.99457	0.0532639	0.476029	0.75199	7.99457	0.0886404	0.234388	0.303286	7.99457	0.0353764	0.635365	0.607015	3	2.94875	3.51074	2	2.70017	3.24908
10120	ACTR1B	21.3517	21.6937	20.7543	20.9724	5.69634	5.69285	5.66626	5.65804	28.6272	26.451	28.7034	6.10094	6.00288	6.10211	5.65233	-0.00382971	0.977163	0.9994	5.65233	-0.00750692	0.947717	0.884299	5.65233	-0.0303447	0.79384	1	5.65233	-0.0340218	0.766245	0.814469	6.04948	-0.0991388	0.211321	0.591172	6.04948	0.00165192	0.988192	0.634351	6.04948	0.100791	0.20372	0.354622	NA	NA	NA	NA	NA	NA
10097	ACTR2	30.1399	29.0383	33.9049	34.0212	6.88746	6.80842	7.06654	7.04545	16.8834	19.2994	18.9232	6.04729	6.25412	6.20865	6.94528	-0.0797469	0.355416	0.885656	6.94528	-0.020743	0.807427	0.860317	6.94528	0.179738	0.0358257	0.517438	6.94528	0.238742	0.00548744	0.13625	6.15409	0.209324	0.0375697	0.271251	6.15409	0.163329	0.103998	0.190947	6.15409	-0.0459968	0.647901	0.612744	9	6.93199	8.23412	7	6.91651	8.21857
10096	ACTR3	65.4403	58.7219	65.6352	61.2313	7.49241	7.31175	7.50629	7.38115	61.0261	62.7405	57.1367	7.37912	7.43402	7.28446	7.41739	-0.181118	0.0472974	0.456508	7.41739	-0.125657	0.168417	0.601311	7.41739	0.0142416	0.878016	1	7.41739	0.0697031	0.446238	0.727697	7.35893	0.055132	0.471168	0.751272	7.35893	-0.095329	0.212697	0.287977	7.35893	-0.150461	0.0491309	0.18188	16	4.12382	5.31834	5	3.375	4.53549
57180	ACTR3B	10.3849	10.7416	10.4982	10.3644	4.5586	4.58193	4.5837	4.54009	9.18837	9.73554	9.70041	4.38145	4.47257	4.45187	4.50899	0.0224034	0.828938	0.994193	4.50899	-0.0467574	0.661754	0.832402	4.50899	0.0267898	0.804452	1	4.50899	-0.0423708	0.685666	0.795385	4.37151	0.0970232	0.527519	0.768496	4.37151	0.0753858	0.623612	0.510516	4.37151	-0.0216389	0.889839	0.697838	4	3.90342	6.09579	1	3.67472	5.85316
79913	ACTR5	11.3174	11.3858	11.1597	12.2239	4.87004	4.85317	4.85963	4.96127	12.5898	12.7141	12.6416	5.00655	5.03458	5.01043	4.841	-0.0124118	0.893061	0.9994	4.841	0.104371	0.319844	0.724364	4.841	-0.00610812	0.941278	1	4.841	0.110674	0.293117	0.663987	4.97518	0.0288775	0.742817	0.836226	4.97518	0.00423387	0.966896	0.629411	4.97518	-0.0246438	0.778	0.662686	NA	NA	NA	NA	NA	NA
64431	ACTR6	55.3411	56.1299	54.3868	58.1179	6.73727	6.73311	6.72184	6.79206	42.4686	45.7971	39.6352	6.34585	6.4691	6.24799	6.73389	-0.00422088	0.967561	0.9994	6.73389	0.0711468	0.472587	0.785983	6.73389	-0.0151701	0.877628	1	6.73389	0.0601975	0.54579	0.761142	6.34042	0.124323	0.150204	0.515099	6.34042	-0.0994697	0.251547	0.314889	6.34042	-0.223793	0.00965732	0.0910031	1	2.00876	3.71067	1	2.00876	3.71067
93973	ACTR8	23.6411	24.5818	23.5338	24.1539	6.47693	6.50697	6.48078	6.49089	23.6022	23.245	22.8331	6.46281	6.45564	6.4139	6.47405	0.0299974	0.730163	0.985068	6.47405	0.00971313	0.910313	0.879521	6.47405	0.00425155	0.964552	1	6.47405	-0.0160328	0.854507	0.829653	6.42876	-0.00697413	0.920962	0.878967	6.42876	-0.0492985	0.477381	0.446481	6.42876	-0.0423243	0.544333	0.567251	1	1.01967	3.11044	1	1.01967	3.11044
90	ACVR1	3.22169	3.44722	2.54479	2.98998	3.4739	3.53955	3.17726	3.3611	2.88415	2.87025	2.85538	3.31788	3.32565	3.3034	3.2615	0.069847	0.579278	0.95667	3.2615	0.206035	0.106948	0.515107	3.2615	-0.331176	0.00924592	0.272544	3.2615	-0.194985	0.123328	0.545149	3.17458	0.00877026	0.937336	0.882899	3.17458	-0.0157734	0.880878	0.602953	3.17458	-0.0245436	0.83272	0.680935	NA	NA	NA	NA	NA	NA
91	ACVR1B	11.5455	11.1813	10.9632	10.8127	5.96389	5.89154	5.90075	5.85565	12.1898	11.9309	13.1756	6.02916	6.01296	6.13823	5.88116	-0.0732833	0.39314	0.909209	5.88116	-0.0453523	0.596309	0.81751	5.88116	-0.064931	0.451316	0.986451	5.88116	-0.0369996	0.671182	0.792885	6.04136	-0.0159163	0.848748	0.865942	6.04136	0.110979	0.18167	0.262572	6.04136	0.126895	0.126664	0.28269	3	2.4466	5.37703	3	2.4466	5.37703
130399	ACVR1C	0.185604	0.242198	0.211164	0.301466	1.42966	1.66551	1.55737	1.89498	0.178488	0.146789	0.169964	1.38469	1.22916	1.3441	1.14482	0.345099	0.129986	0.67885	1.14482	0.487363	0.0260982	0.266738	1.14482	0.176186	0.443845	0.985115	1.14482	0.318391	0.143991	0.555653	0.657988	-0.266094	0.347942	0.68931	0.657988	-0.0700094	0.832325	0.58774	0.657988	0.196126	0.485946	0.536262	10	3.45658	8.14191	10	3.45658	8.14191
92	ACVR2A	7.72463	7.75351	7.02253	7.92126	5.41107	5.39023	5.28676	5.43003	6.07676	5.83149	5.28395	5.0621	5.01899	4.86515	5.34825	-0.0220535	0.814384	0.993861	5.34825	0.145784	0.105788	0.514135	5.34825	-0.126634	0.16087	0.863968	5.34825	0.0412038	0.653789	0.789934	4.94096	-0.0444198	0.56632	0.786191	4.94096	-0.203306	0.00779676	0.0376558	4.94096	-0.158885	0.0392209	0.164674	10	3.32859	6.50464	3	2.05369	5.01285
93	ACVR2B	27.2389	25.1267	23.0305	19.877	8.29862	8.15574	8.06844	7.82785	16.8141	15.8673	17.2312	7.59274	7.52541	7.62681	8.09276	-0.143462	0.19179	0.764803	8.09276	-0.24165	0.0281029	0.278938	8.09276	-0.231132	0.0354533	0.514351	8.09276	-0.32932	0.00278358	0.0857176	7.57545	-0.0679379	0.399828	0.717703	7.57545	0.0339813	0.671541	0.529833	7.57545	0.101919	0.205056	0.355522	6	2.78292	7.06062	6	2.78292	7.06062
95	ACY1	10.7992	12.3622	12.7573	12.9648	4.10242	4.25969	4.33956	4.33785	21.0084	21.0725	22.695	5.01097	5.02814	5.11641	4.19283	0.173066	0.230374	0.805329	4.19283	-0.00223499	0.99407	0.886952	4.19283	0.252397	0.0733684	0.680341	4.19283	0.077093	0.572557	0.769451	5.01162	0.0192093	0.86445	0.868184	5.01162	0.110158	0.294577	0.344177	5.01162	0.0909478	0.385261	0.481468	NA	NA	NA	NA	NA	NA
97	ACYP1	19.157	20.6151	20.0864	18.5405	3.66693	3.74177	3.7397	3.60528	9.32927	10.0898	8.90925	2.73284	2.84299	2.67612	3.58266	0.0797726	0.610757	0.961952	3.58266	-0.14755	0.350986	0.74185	3.58266	0.0761222	0.625248	0.998574	3.58266	-0.151199	0.342567	0.682772	2.53718	0.128474	0.360033	0.695613	2.53718	-0.0679978	0.640227	0.516587	2.53718	-0.196474	0.14977	0.306428	3	2.1161	4.66116	NA	NA	NA
98	ACYP2	1.66979	1.16708	0.917609	1.22643	1.61213	1.27089	1.09526	1.31927	2.09774	2.25891	1.90192	1.8317	1.92028	1.72801	0.679888	-0.53647	0.0544538	0.486117	0.679888	0.404407	0.18092	0.61581	0.679888	-0.854391	0.0026193	0.121765	0.679888	0.0865341	0.812979	0.823256	1.39018	0.116252	0.640308	0.809138	1.39018	-0.149436	0.552746	0.480533	1.39018	-0.265686	0.274524	0.410431	28	4.5941	6.84831	1	1.37363	3.14575
100	ADA	3.59948	3.54597	4.10253	3.86	2.72805	2.68958	2.89977	2.80025	2.9008	3.23834	3.78776	2.4596	2.60316	2.77911	2.57383	-0.0525867	0.777379	0.98922	2.57383	-0.114226	0.482481	0.789412	2.57383	0.199588	0.227061	0.930593	2.57383	0.137946	0.433656	0.723996	2.38579	0.177101	0.258325	0.633319	2.38579	0.386217	0.00985102	0.0438504	2.38579	0.209097	0.163107	0.319249	NA	NA	NA	NA	NA	NA
161823	ADAL	13.6151	14.0458	14.492	14.1207	5.76909	5.78855	5.86761	5.803	11.596	11.1952	10.6429	5.52828	5.49496	5.40762	5.7836	0.0203511	0.830635	0.994193	5.7836	-0.0662802	0.473807	0.785983	5.7836	0.100685	0.275337	0.951731	5.7836	0.014054	0.879084	0.833348	5.44743	-0.0343641	0.724068	0.831522	5.44743	-0.1238	0.1968	0.275283	5.44743	-0.0894353	0.352719	0.460845	NA	NA	NA	NA	NA	NA
102	ADAM10	62.5636	69.5234	61.834	70.9988	8.37032	8.49671	8.36394	8.53576	24.7988	27.2584	25.076	7.02787	7.1801	7.04376	8.43985	0.126625	0.131582	0.681694	8.43985	0.172457	0.0400229	0.338566	8.43985	-0.00658757	0.93889	1	8.43985	0.0392436	0.640835	0.787157	7.07561	0.152996	0.102387	0.437527	7.07561	0.015695	0.866598	0.59831	7.07561	-0.137301	0.142759	0.299229	19	4.49436	6.25822	6	3.66239	5.38891
4185	ADAM11	5.96962	7.93374	5.75246	6.54368	4.78075	5.15335	4.73972	4.89317	5.86546	4.86734	5.62205	4.74547	4.50152	4.68496	4.85593	0.381764	0.000192697	0.0115638	4.85593	0.157708	0.126081	0.546389	4.85593	-0.0452451	0.676291	0.998574	4.85593	-0.269301	0.00871338	0.182621	4.59384	-0.252719	0.00458672	0.0811677	4.59384	-0.0612157	0.482575	0.448931	4.59384	0.191506	0.0320934	0.15234	NA	NA	NA	NA	NA	NA
8038	ADAM12	0.579397	0.572563	0.40238	0.435617	2.06203	2.02593	1.68974	1.74814	0.237577	0.47248	0.463923	1.19692	1.84783	1.81636	1.4812	-0.0605098	0.858157	0.998576	1.4812	0.0806181	0.799644	0.860153	1.4812	-0.527535	0.0769118	0.700032	1.4812	-0.386375	0.187178	0.5975	1.14591	1.00339	3.47367e-07	5.7403e-05	1.14591	0.959208	6.12774e-07	2.01669e-05	1.14591	-0.0443756	0.805208	0.671687	NA	NA	NA	NA	NA	NA
8751	ADAM15	3.13748	4.09572	3.32326	4.37978	3.87059	4.20837	3.95779	4.30924	2.98599	3.24683	3.53507	3.79343	3.91858	4.01914	4.01806	0.361593	0.00469816	0.123704	4.01806	0.373444	0.00301514	0.0705459	4.01806	0.0916131	0.475913	0.99264	4.01806	0.103458	0.405264	0.715847	3.82298	0.135979	0.295608	0.657461	3.82298	0.24242	0.0566731	0.132643	3.82298	0.106437	0.40223	0.491856	NA	NA	NA	NA	NA	NA
6868	ADAM17	32.2094	31.965	32.2151	31.674	6.97726	6.94204	6.98813	6.93812	24.1427	23.1281	21.872	6.55257	6.50665	6.41135	6.95084	-0.0365762	0.684654	0.97887	6.95084	-0.049903	0.570634	0.809627	6.95084	0.0103424	0.905209	1	6.95084	-0.00298435	0.970121	0.849982	6.47633	-0.04653	0.528984	0.769449	6.47633	-0.142953	0.0516949	0.126177	6.47633	-0.0964223	0.190819	0.345117	9	2.9351	5.4644	1	1.50089	3.68698
8728	ADAM19	2.2632	2.15076	2.08295	2.3257	4.09004	3.99173	3.98714	4.11077	3.15961	2.81874	3.26769	4.53449	4.39241	4.5794	3.96339	-0.0967871	0.440406	0.917322	3.96339	0.132382	0.307511	0.717516	3.96339	-0.109964	0.397729	0.980601	3.96339	0.119205	0.344406	0.683966	4.44545	-0.149364	0.123546	0.473857	4.44545	0.0464641	0.626895	0.511794	4.44545	0.19583	0.041422	0.168539	4	1.58073	5.74904	1	0.524221	3.657
8748	ADAM20	2.62356	3.12548	2.30047	2.10157	3.06453	3.26594	2.90907	2.76451	NA	NA	NA	NA	NA	NA	2.8362	0.224341	0.550944	0.951059	2.8362	-0.17064	0.654363	0.830861	2.8362	-0.178715	0.641888	0.998574	2.8362	-0.573685	0.131335	0.549423	NA	NA	NA	NA	NA	NA	NA	NA	NA	NA	NA	NA	6	2.35876	6.96721	NA	NA	NA
8747	ADAM21	0.991642	1.33653	0.848169	0.872813	1.76664	2.0634	1.61676	1.62208	NA	NA	NA	NA	NA	NA	1.32343	0.412514	0.209076	0.78236	1.32343	-0.00563874	1	0.886952	1.32343	-0.20147	0.529764	0.997068	1.32343	-0.619605	0.0607035	0.438026	NA	NA	NA	NA	NA	NA	NA	NA	NA	NA	NA	NA	NA	NA	NA	NA	NA	NA
53616	ADAM22	34.2356	36.3985	33.7025	37.9946	7.45578	7.51896	7.4439	7.58837	18.0242	16.4314	15.801	6.52481	6.40859	6.33659	7.49555	0.0624295	0.484733	0.935824	7.49555	0.145152	0.106314	0.514761	7.49555	-0.0124114	0.893222	1	7.49555	0.0703107	0.436558	0.725091	6.40982	-0.118028	0.133517	0.490148	6.40982	-0.190929	0.0148264	0.057796	6.40982	-0.0729006	0.354328	0.461912	24	4.59768	5.93364	3	3.30245	4.58277
8745	ADAM23	10.1043	9.85169	9.56045	10.6637	5.00038	4.93932	4.93337	5.05847	5.72768	6.7152	6.93396	4.2029	4.43632	4.46396	4.94119	-0.0594586	0.563819	0.953386	4.94119	0.12857	0.219527	0.652723	4.94119	-0.0695505	0.511158	0.997068	4.94119	0.118477	0.251817	0.640321	4.30681	0.245149	0.0230443	0.205681	4.30681	0.274074	0.0102806	0.045162	4.30681	0.0289201	0.791061	0.667484	21	4.3182	5.34978	1	0.760082	1.29637
203102	ADAM32	0.558018	0.556955	0.496424	0.510227	1.50405	1.48598	1.40183	1.40793	0.517456	0.431366	0.457896	1.4258	1.27383	1.31751	0.857542	-0.0223429	0.968368	0.9994	0.857542	0.00317558	1	0.886952	0.857542	-0.158548	0.577478	0.998387	0.857542	-0.133012	0.679899	0.793537	0.685075	-0.244815	0.342731	0.685896	0.685075	-0.173511	0.483919	0.449559	0.685075	0.0713502	0.799538	0.670379	2	0.826551	3.81651	NA	NA	NA
101	ADAM8	0.41349	0.462672	0.302129	0.33577	1.25384	1.32855	1.01459	1.07564	NA	NA	NA	NA	NA	NA	0.419416	0.137139	0.734467	0.985305	0.419416	0.0990528	0.813607	0.861832	0.419416	-0.432901	0.250027	0.945136	0.419416	-0.470934	0.233004	0.626129	NA	NA	NA	NA	NA	NA	NA	NA	NA	NA	NA	NA	NA	NA	NA	NA	NA	NA
8754	ADAM9	19.4165	25.058	19.1559	24.3473	6.31603	6.65618	6.30732	6.62363	10.9245	12.3383	10.3127	5.48684	5.67509	5.40658	6.47021	0.342336	0.000281258	0.0157143	6.47021	0.320467	0.000684495	0.0247036	6.47021	-0.00982358	0.923466	1	6.47021	-0.0316939	0.732696	0.807823	5.49742	0.191299	0.0566388	0.334801	5.49742	-0.083059	0.413589	0.411668	5.49742	-0.274358	0.00634668	0.0762435	8	2.89476	4.76138	1	1.73098	3.38023
9510	ADAMTS1	2.58641	2.44142	3.18012	3.06214	3.71208	3.61028	3.99976	3.92392	2.97531	2.80323	2.64292	3.88858	3.8224	3.72805	3.7229	-0.111914	0.396993	0.909292	3.7229	-0.0768582	0.530482	0.800234	3.7229	0.305318	0.0146498	0.342974	3.7229	0.34037	0.00792575	0.174111	3.71559	-0.071951	0.470751	0.751272	3.71559	-0.173439	0.074598	0.156612	3.71559	-0.101485	0.304699	0.431471	1	0.610192	2.67442	NA	NA	NA
81794	ADAMTS10	0.251689	0.236402	0.30442	0.268133	1.10766	1.04796	1.26952	1.14831	0.258849	0.253308	0.226221	1.12481	1.11563	1.02132	0.371177	-0.156758	0.677737	0.977015	0.371177	-0.208008	0.477192	0.786981	0.371177	0.2486	0.379029	0.976744	0.371177	0.197346	0.561229	0.765356	0.260705	-0.0196691	1	0.887679	0.260705	-0.19919	0.469306	0.442109	0.260705	-0.179489	0.500772	0.543592	NA	NA	NA	NA	NA	NA
81792	ADAMTS12	0.554445	0.739431	0.426315	0.645931	1.95538	2.25452	1.69193	2.10578	0.627169	0.695299	0.984308	2.08034	2.20699	2.60092	1.63892	0.385158	0.135216	0.688307	1.63892	0.566805	0.0301584	0.290301	1.63892	-0.373801	0.170445	0.874475	1.63892	-0.192166	0.460257	0.734852	2.02458	0.165109	0.308645	0.66557	2.02458	0.650062	1.76513e-05	0.000335888	2.02458	0.484918	0.00133855	0.0402865	NA	NA	NA	NA	NA	NA
11093	ADAMTS13	1.05636	1.07719	1.18834	1.08447	3.08579	3.08259	3.24628	3.10285	0.479118	0.454249	0.590481	2.12886	2.08155	2.36562	2.97229	-0.00391204	0.990895	0.9994	2.97229	-0.166511	0.481343	0.789412	2.97229	0.180539	0.434073	0.984904	2.97229	0.0179397	0.936866	0.844155	1.87614	-0.0564848	0.76726	0.843042	1.87614	0.304911	0.0702606	0.15102	1.87614	0.361386	0.0314598	0.150714	1	0.488475	3.95081	NA	NA	NA
140766	ADAMTS14	2.48489	3.12416	2.60906	3.25785	4.15008	4.43791	4.22642	4.5049	1.79951	1.51102	1.8995	3.70327	3.48702	3.77503	4.27021	0.303442	0.0131081	0.241008	4.27021	0.289558	0.0161378	0.205133	4.27021	0.0794985	0.517921	0.997068	4.27021	0.0656101	0.577786	0.770933	3.5538	-0.236276	0.0356412	0.263664	3.5538	0.0766526	0.481318	0.448566	3.5538	0.312932	0.00457806	0.0668113	NA	NA	NA	NA	NA	NA
170691	ADAMTS17	5.10925	5.19645	4.73578	4.80187	5.05313	5.05116	4.95861	4.95031	3.56956	3.58577	4.18382	4.54432	4.56542	4.76261	4.9623	-0.0032653	0.988339	0.9994	4.9623	-0.0102082	0.949794	0.884299	4.9623	-0.0989314	0.481383	0.992673	4.9623	-0.105874	0.453146	0.731528	4.57372	0.0217124	0.806466	0.854961	4.57372	0.227012	0.00707709	0.0352986	4.57372	0.205298	0.015469	0.110031	NA	NA	NA	NA	NA	NA
171019	ADAMTS19	0.461785	0.716378	0.544618	0.613047	1.76148	2.22214	1.94225	2.04818	0.29037	0.451504	0.49339	1.317	1.74066	1.82152	1.62461	0.613113	0.024389	0.334673	1.62461	0.14313	0.604691	0.818766	1.62461	0.245204	0.383071	0.978058	1.62461	-0.224806	0.405806	0.715847	1.14354	0.637379	0.0121719	0.14428	1.14354	0.750003	0.00293197	0.0189874	1.14354	0.112501	0.646403	0.612078	3	1.10532	4.90553	NA	NA	NA
9509	ADAMTS2	0.369434	0.566407	0.269274	0.241899	1.25345	1.62602	1.0116	0.926179	0.218084	0.388829	0.532783	0.855429	1.29948	1.57481	0.515456	0.591604	0.0414267	0.433428	0.515456	-0.173079	0.624552	0.824353	0.515456	-0.432584	0.160464	0.86286	0.515456	-1.19716	6.31965e-05	0.00523831	0.586918	0.848288	0.00165453	0.0408618	0.586918	1.28438	4.56975e-07	1.58858e-05	0.586918	0.435779	0.0681289	0.210756	1	1.07754	5.32909	NA	NA	NA
80070	ADAMTS20	25.7716	24.6168	23.2407	21.6502	7.48873	7.39632	7.35087	7.21827	7.60415	8.16449	7.64547	5.73354	5.85071	5.74007	7.35873	-0.092903	0.527908	0.949513	7.35873	-0.133799	0.364163	0.7513	7.35873	-0.138671	0.345889	0.972914	7.35873	-0.179566	0.223271	0.621226	5.75106	0.118637	0.23506	0.613242	5.75106	0.00608515	0.951703	0.624677	5.75106	-0.112552	0.260214	0.401016	NA	NA	NA	NA	NA	NA
9507	ADAMTS4	13.0632	12.2958	12.2458	13.2223	5.6987	5.58604	5.61754	5.70135	21.3834	19.263	20.4059	6.38644	6.25307	6.31844	5.62518	-0.114394	0.254043	0.822133	5.62518	0.0866438	0.390562	0.763477	5.62518	-0.0838264	0.406194	0.980601	5.62518	0.117212	0.242536	0.632698	6.30378	-0.135696	0.0859519	0.404969	6.30378	-0.0693509	0.378878	0.394667	6.30378	0.0663458	0.401051	0.491252	3	2.75265	6.39964	3	2.75265	6.39964
11096	ADAMTS5	3.79997	5.46663	3.40959	4.65301	5.15262	5.63871	5.01174	5.41866	2.84759	2.43802	2.32808	4.73644	4.53837	4.45672	5.292	0.49699	0.000706852	0.0323759	5.292	0.417331	0.00452586	0.093141	5.292	-0.145667	0.325468	0.964738	5.292	-0.225328	0.124037	0.545593	4.52527	-0.207232	0.189907	0.567632	4.52527	-0.292425	0.0632452	0.141715	4.52527	-0.0851893	0.591913	0.588304	NA	NA	NA	NA	NA	NA
11173	ADAMTS7	5.57079	6.27595	6.0869	5.19611	5.18409	5.32408	5.31885	5.06861	5.5451	5.27292	6.45925	5.16531	5.11044	5.37857	5.19206	0.142473	0.274598	0.837651	5.19206	-0.259208	0.0484006	0.374186	5.19206	0.137443	0.291346	0.953455	5.19206	-0.264237	0.0445421	0.394444	5.1878	-0.0570002	0.542254	0.774437	5.1878	0.218578	0.0163096	0.0612538	5.1878	0.275578	0.00261199	0.0510999	NA	NA	NA	NA	NA	NA
11095	ADAMTS8	10.3669	10.7709	9.89716	11.578	4.82564	4.85268	4.77184	4.96819	4.61972	3.3112	4.90093	3.71077	3.28623	3.78837	4.80989	0.0278947	0.847194	0.997049	4.80989	0.205933	0.147483	0.57662	4.80989	-0.057571	0.69172	0.998574	4.80989	0.120466	0.397174	0.712066	3.50234	-0.464441	1.01773e-05	0.000859873	3.50234	0.0850795	0.399396	0.404905	3.50234	0.549528	1.1592e-07	0.000118059	NA	NA	NA	NA	NA	NA
56999	ADAMTS9	11.8152	14.9143	11.8312	14.4341	6.6729	6.97907	6.68596	6.94039	6.95239	9.60968	10.0408	5.90571	6.38101	6.42712	6.81468	0.309229	0.0129263	0.23985	6.81468	0.256575	0.0388377	0.334667	6.81468	0.0127404	0.918155	1	6.81468	-0.0399139	0.751292	0.810926	6.23899	0.48223	7.39832e-11	3.7789e-08	6.23899	0.528797	7.02952e-13	1.4855e-10	6.23899	0.0465643	0.524489	0.558023	NA	NA	NA	NA	NA	NA
92949	ADAMTSL1	1.2866	1.47529	1.35329	1.46684	3.52385	3.68109	3.60113	3.68084	1.39917	1.58987	1.70144	3.62572	3.80824	3.88393	3.51184	0.170971	0.297997	0.849741	3.51184	0.0849005	0.605671	0.819062	3.51184	0.0791971	0.622432	0.998574	3.51184	-0.00687612	0.991815	0.849982	3.67661	0.198957	0.136417	0.494375	3.67661	0.279605	0.0331662	0.0963311	3.67661	0.0806407	0.539826	0.564791	NA	NA	NA	NA	NA	NA
9719	ADAMTSL2	1.56642	2.50862	1.45437	2.57286	3.24396	3.83968	3.15874	3.88796	1.33894	1.07631	1.32329	3.03563	2.77447	3.01621	3.45478	0.643708	0.00174589	0.0620017	3.45478	0.797583	0.000114039	0.00613028	3.45478	-0.100883	0.651806	0.998574	3.45478	0.0529801	0.802027	0.821114	2.76365	-0.297431	0.0755905	0.383139	2.76365	-0.0185761	0.91664	0.614377	2.76365	0.278864	0.0963959	0.24694	NA	NA	NA	NA	NA	NA
54507	ADAMTSL4	0.221357	0.313768	0.243723	0.325326	0.922974	1.16388	0.995353	1.19879	NA	NA	NA	NA	NA	NA	0.248395	0.509939	0.225626	0.800732	0.248395	0.366866	0.332829	0.731104	0.248395	0.166182	0.718383	0.998574	0.248395	0.0230122	0.96672	0.849284	NA	NA	NA	NA	NA	NA	NA	NA	NA	NA	NA	NA	NA	NA	NA	NA	NA	NA
103	ADAR	45.9262	45.3166	41.8039	42.3904	8.29116	8.24489	8.1663	8.15929	61.9098	59.7052	61.0412	8.70887	8.67147	8.68656	8.21199	-0.0464481	0.569828	0.954502	8.21199	-0.00706582	0.931825	0.882099	8.21199	-0.125334	0.124697	0.813753	8.21199	-0.0859514	0.293021	0.663987	8.68582	-0.0375036	0.573083	0.788042	8.68582	-0.0223858	0.736503	0.554922	8.68582	0.0151179	0.820502	0.676569	10	6.42105	7.08579	8	6.36639	7.03089
104	ADARB1	3.8875	4.28428	4.35801	4.71028	5.13088	5.23999	5.30128	5.38175	4.48934	4.3599	4.49428	5.32147	5.29466	5.32089	5.23146	0.11189	0.395478	0.909292	5.23146	0.0808418	0.532985	0.800883	5.23146	0.175075	0.18197	0.887683	5.23146	0.144025	0.269759	0.651059	5.27858	-0.0279119	0.741162	0.83517	5.27858	-0.000915524	0.996936	0.634351	5.27858	0.0269965	0.74708	0.651541	9	3.7145	7.34925	6	3.52368	7.14288
23536	ADAT1	6.13634	6.60812	5.78747	5.79774	4.18562	4.262	4.11556	4.08966	8.49073	8.21618	8.38446	4.62077	4.58908	4.60144	4.08834	0.0781122	0.570337	0.954502	4.08834	-0.0306343	0.840132	0.86876	4.08834	-0.0734539	0.597546	0.998574	4.08834	-0.182199	0.190411	0.599951	4.54783	-0.0324043	0.709558	0.828757	4.54783	-0.0196688	0.820815	0.584606	4.54783	0.0127359	0.888005	0.697529	NA	NA	NA	NA	NA	NA
134637	ADAT2	4.29269	4.38835	4.45819	4.12629	5.07554	5.08212	5.13854	5.0012	2.71939	2.93696	2.69588	4.42812	4.54993	4.41703	5.03512	0.00563555	0.962593	0.9994	5.03512	-0.142903	0.234469	0.665434	5.03512	0.0646701	0.589398	0.998574	5.03512	-0.0838684	0.487734	0.744723	4.40401	0.126912	0.227992	0.605207	4.40401	-0.0123458	0.915131	0.613826	4.40401	-0.139258	0.185121	0.340674	NA	NA	NA	NA	NA	NA
113179	ADAT3	1.25746	1.27871	1.16868	0.980597	1.572	1.57048	1.50867	1.33441	2.06892	1.80109	2.0405	2.07487	1.93733	2.0599	0.931614	0.0105184	1	0.9994	0.931614	-0.271371	0.244831	0.673228	0.931614	-0.0912865	0.709488	0.998574	0.931614	-0.373136	0.10442	0.52025	1.65725	-0.186888	0.276272	0.64375	1.65725	-0.0233783	0.917794	0.614694	1.65725	0.163522	0.339312	0.45377	NA	NA	NA	NA	NA	NA
113451	ADC	0.129507	0.205794	0.114569	0.139214	0.870236	1.19661	0.798787	0.911029	NA	NA	NA	NA	NA	NA	0.01412	0.574398	0.0636292	0.521676	0.01412	0.254152	0.484663	0.790508	0.01412	-0.207017	0.618865	0.998574	0.01412	-0.527271	0.0989551	0.512971	NA	NA	NA	NA	NA	NA	NA	NA	NA	NA	NA	NA	5	1.55103	5.372	NA	NA	NA
57143	ADCK1	1.61067	1.6594	1.30987	1.26562	2.71464	2.72795	2.47447	2.41016	1.80261	1.76711	1.77168	2.84329	2.83139	2.82015	2.34864	0.0151629	0.950723	0.9994	2.34864	-0.0838722	0.666587	0.833323	2.34864	-0.28939	0.100351	0.768138	2.34864	-0.38841	0.0292279	0.330478	2.63047	-0.0144138	0.940864	0.882899	2.63047	-0.0271356	0.83223	0.587732	2.63047	-0.0127206	0.942071	0.714897	2	0.97483	4.60302	NA	NA	NA
90956	ADCK2	8.51313	9.02214	9.1704	10.501	4.41192	4.46738	4.52514	4.69098	10.3143	9.27804	10.1104	4.66655	4.53392	4.6373	4.46933	0.0553206	0.719375	0.982777	4.46933	0.174478	0.260967	0.685805	4.46933	0.115708	0.452302	0.986946	4.46933	0.234864	0.130937	0.549423	4.55869	-0.13771	0.122279	0.471091	4.55869	-0.0300826	0.735201	0.554612	4.55869	0.107629	0.226662	0.374205	NA	NA	NA	NA	NA	NA
79934	ADCK4	4.80093	5.09567	4.09095	4.29448	4.44513	4.50117	4.23572	4.27858	6.62748	5.9974	6.61921	4.88111	4.75544	4.87659	4.30355	0.0520084	0.672639	0.975898	4.30355	0.0459824	0.731164	0.849504	4.30355	-0.222909	0.0874226	0.736222	4.30355	-0.228933	0.0750838	0.467579	4.79201	-0.129678	0.170639	0.541293	4.79201	-0.00430212	0.966753	0.629369	4.79201	0.125377	0.184274	0.339799	NA	NA	NA	NA	NA	NA
203054	ADCK5	2.20918	2.4992	1.58734	2.31824	2.49479	2.61813	2.12152	2.54352	2.42291	2.26902	2.40849	2.59538	2.52908	2.58688	2.19158	0.15224	0.536194	0.950545	2.19158	0.525454	0.0300043	0.289848	2.19158	-0.457936	0.0566901	0.608925	2.19158	-0.0847242	0.723953	0.806343	2.32541	-0.078391	0.626846	0.805617	2.32541	-0.00725154	0.982019	0.633606	2.32541	0.0711426	0.669939	0.621847	NA	NA	NA	NA	NA	NA
107	ADCY1	1.55743	1.78667	1.52722	1.81334	4.28902	4.45158	4.27286	4.48185	2.00096	1.85054	2.10238	4.62269	4.52884	4.68936	4.3114	0.175003	0.145892	0.706933	4.3114	0.21969	0.0627823	0.418929	4.3114	-0.0171403	0.892024	1	4.3114	0.0275448	0.806739	0.822305	4.56118	-0.0989099	0.332948	0.681487	4.56118	0.0680259	0.493822	0.454292	4.56118	0.166936	0.0968124	0.247596	19	5.77365	7.15435	11	5.64834	7.02754
108	ADCY2	0.310187	0.239939	0.136154	0.203404	1.60923	1.35408	0.930795	1.22084	0.338044	0.431289	0.504412	1.68578	1.94847	2.10695	0.620448	-0.370853	0.175423	0.747736	0.620448	0.545649	0.0756274	0.449612	0.620448	-1.15976	8.87648e-05	0.0111775	0.620448	-0.243185	0.423796	0.719684	1.52458	0.365404	0.0556078	0.331865	1.52458	0.576358	0.00167376	0.0128026	1.52458	0.210893	0.248641	0.392331	15	3.76054	5.09501	3	2.40417	3.62615
109	ADCY3	14.614	16.2796	14.5409	15.9485	6.03677	6.16211	6.03998	6.14462	20.6472	20.7772	23.233	6.51737	6.54077	6.68389	6.07751	0.128079	0.161146	0.727372	6.07751	0.106194	0.242642	0.671032	6.07751	0.00293812	0.975435	1	6.07751	-0.0189468	0.842027	0.828521	6.56873	0.0241908	0.743138	0.836244	6.56873	0.168779	0.0192643	0.0682687	6.56873	0.144588	0.0449765	0.175428	3	1.72898	3.49229	3	1.72898	3.49229
111	ADCY5	1.34664	1.55899	1.23532	1.38526	2.82182	2.98155	2.72711	2.84611	1.97029	2.05907	2.32982	3.29782	3.36734	3.51374	2.64937	0.179054	0.407082	0.909914	2.64937	0.139806	0.529123	0.799812	2.64937	-0.114993	0.614917	0.998574	2.64937	-0.154241	0.487004	0.744228	3.26497	0.0766462	0.55563	0.781814	3.26497	0.237912	0.0543939	0.129495	3.26497	0.16126	0.197498	0.350167	5	2.35223	4.01859	NA	NA	NA
112	ADCY6	9.87662	11.1363	8.90567	9.72297	5.52759	5.67019	5.39305	5.48996	7.56978	7.28994	7.9849	5.14309	5.10445	5.21567	5.49449	0.143874	0.186368	0.7601	5.49449	0.0987562	0.368378	0.753451	5.49449	-0.139231	0.207371	0.910036	5.49449	-0.184348	0.0926968	0.503538	5.11761	-0.0398272	0.64474	0.811677	5.11761	0.0747567	0.377606	0.394159	5.11761	0.114584	0.17772	0.333447	1	0.442221	1.98001	NA	NA	NA
113	ADCY7	5.00895	5.88871	5.10028	5.54947	5.02229	5.22394	5.05891	5.15213	3.16496	2.83761	3.01377	4.37453	4.23972	4.30563	5.07772	0.206049	0.0562641	0.490625	5.07772	0.0976826	0.371251	0.754424	5.07772	0.0351287	0.740178	0.999577	5.07772	-0.0732384	0.497699	0.748024	4.23975	-0.144038	0.15369	0.520989	4.23975	-0.0744382	0.45971	0.437724	4.23975	0.0696016	0.490535	0.538731	NA	NA	NA	NA	NA	NA
115	ADCY9	4.13466	4.20211	3.78097	3.89622	5.06038	5.05574	4.9459	4.96207	5.22808	5.21638	6.14607	5.37838	5.38979	5.60466	4.96505	-0.00576307	0.961941	0.9994	4.96505	0.0173189	0.866856	0.872489	4.96505	-0.119779	0.224774	0.928998	4.96505	-0.0966968	0.326567	0.674898	5.43163	0.0114999	0.881397	0.871851	5.43163	0.231243	0.00167401	0.0128026	5.43163	0.219742	0.00294614	0.053901	15	3.50651	7.2009	5	2.25167	5.756
116	ADCYAP1	25.7603	25.7246	25.9194	28.0842	6.42592	6.39716	6.44432	6.53303	11.6167	9.99974	9.84776	5.28483	5.0892	5.05189	6.43574	-0.0285351	0.729206	0.984596	6.43574	0.0899999	0.274778	0.696508	6.43574	0.0191526	0.820599	1	6.43574	0.137687	0.0954535	0.50878	5.10733	-0.201666	0.00979436	0.127385	5.10733	-0.239952	0.0019256	0.0140445	5.10733	-0.0382843	0.628551	0.603367	3	1.98688	6.40467	3	1.98688	6.40467
117	ADCYAP1R1	27.6224	24.171	27.3051	29.5984	5.48948	5.27427	5.48272	5.57033	33.7603	34.819	35.0617	5.76093	5.81912	5.81322	5.42775	-0.218761	0.017293	0.286208	5.42775	0.0888132	0.328711	0.727342	5.42775	-0.00580676	0.948025	1	5.42775	0.301767	0.00100479	0.0423455	5.77373	0.0596639	0.414132	0.725885	5.77373	0.053585	0.460417	0.438013	5.77373	-0.0060793	0.936617	0.713281	2	1.12121	1.66855	NA	NA	NA
118	ADD1	9.27663	9.58271	9.31468	9.33311	6.38506	6.40424	6.40093	6.37712	17.531	17.0085	18.1162	7.28344	7.25457	7.32837	6.37599	0.0195962	0.811761	0.993861	6.37599	-0.0245185	0.765404	0.854364	6.37599	0.0161622	0.844036	1	6.37599	-0.0279525	0.734203	0.807823	7.28062	-0.0290816	0.693468	0.823571	7.28062	0.0452266	0.537755	0.47407	7.28062	0.0743082	0.311714	0.436343	21	4.98073	6.22832	4	4.10602	5.33066
119	ADD2	20.9247	24.0279	21.1724	22.827	6.87551	7.04597	6.90306	6.98363	21.0973	20.6473	24.0082	6.87558	6.85941	7.05792	6.94287	0.171771	0.0560623	0.490293	6.94287	0.0814035	0.365678	0.751833	6.94287	0.027004	0.761763	0.999802	6.94287	-0.0633635	0.482963	0.742589	6.92314	-0.0162088	0.841245	0.864488	6.92314	0.183861	0.021662	0.0735834	6.92314	0.200069	0.0125704	0.101773	4	3.46591	4.9136	3	3.36347	4.80446
120	ADD3	16.6658	18.4934	18.42	19.66	6.55058	6.67426	6.70336	6.76971	5.8829	5.95353	5.31471	5.06231	5.0953	4.92148	6.66357	0.124611	0.147522	0.708852	6.66357	0.0667261	0.435464	0.775492	6.66357	0.155105	0.0716947	0.673201	6.66357	0.0972196	0.259776	0.645591	4.98664	0.0325709	0.773203	0.844765	4.98664	-0.146742	0.199789	0.277139	4.98664	-0.179312	0.115802	0.270442	15	3.87166	4.19829	5	2.78576	3.08813
123	ADFP	23.0626	22.9228	24.9278	24.2961	5.62103	5.58924	5.74068	5.67967	34.4802	35.0016	34.2694	6.17957	6.21514	6.16864	5.63237	-0.0307708	0.766305	0.987633	5.63237	-0.0617838	0.55426	0.807593	5.63237	0.122837	0.242291	0.943876	5.63237	0.0918239	0.381624	0.705033	6.16927	0.0365046	0.628224	0.805765	6.16927	-0.0105977	0.886339	0.605	6.16927	-0.0471024	0.527692	0.559166	NA	NA	NA	NA	NA	NA
128	ADH5	28.5958	28.4725	28.2908	30.1379	6.6974	6.66744	6.69162	6.75772	31.9832	33.27	32.6717	6.84491	6.9161	6.87474	6.69113	-0.0310025	0.761539	0.987498	6.69113	0.0667867	0.505519	0.796473	6.69113	-0.00543255	0.95652	1	6.69113	0.0923565	0.360824	0.691001	6.86741	0.0719829	0.342619	0.685864	6.86741	0.0302098	0.690799	0.537476	6.86741	-0.0417732	0.581431	0.58384	4	2.21803	5.00786	4	2.21803	5.00786
55256	ADI1	40.2578	40.8901	42.4246	46.2195	6.1071	6.10421	6.19109	6.28794	64.2064	68.7953	66.9066	6.75987	6.8734	6.81763	6.15605	-0.00238496	0.980583	0.9994	6.15605	0.0985646	0.308795	0.718945	6.15605	0.0859737	0.377778	0.976744	6.15605	0.186923	0.0541488	0.427292	6.80569	0.114801	0.0986653	0.430067	6.80569	0.0585423	0.399602	0.405011	6.80569	-0.0562588	0.417098	0.499433	1	0.3339	1.15577	NA	NA	NA
51094	ADIPOR1	42.1081	46.4884	41.3558	51.5433	5.67784	5.79162	5.66162	5.94875	76.1155	74.5353	72.8613	6.50736	6.49139	6.44243	5.75008	0.116604	0.220687	0.795495	5.75008	0.292326	0.00189377	0.0501969	5.75008	-0.0151068	0.870201	1	5.75008	0.160614	0.0890654	0.497372	6.4654	-0.0156616	0.843039	0.8649	6.4654	-0.0651767	0.409246	0.410114	6.4654	-0.049515	0.533374	0.562527	3	3.30062	4.77545	1	2.52865	3.9277
79602	ADIPOR2	25.5348	26.4191	23.6656	25.2613	6.68771	6.71021	6.58938	6.65646	25.8707	24.4355	24.6279	6.69453	6.62769	6.62247	6.64847	0.023064	0.769383	0.987991	6.64847	0.067966	0.381952	0.759178	6.64847	-0.0994371	0.199984	0.908272	6.64847	-0.0545351	0.48391	0.742589	6.6352	-0.0674951	0.344013	0.687351	6.6352	-0.0727411	0.305664	0.351705	6.6352	-0.00524578	0.942983	0.715158	21	4.9455	6.85966	5	3.6523	5.51393
132	ADK	26.2784	27.8635	31.9127	31.7047	5.87753	5.9368	6.16353	6.12823	22.8128	25.3134	25.0188	5.66422	5.82673	5.79445	6.01127	0.0600826	0.523264	0.948362	6.01127	-0.0351824	0.704004	0.841773	6.01127	0.289605	0.00188024	0.100357	6.01127	0.194339	0.0375678	0.367487	5.73863	0.165825	0.0370033	0.270358	5.73863	0.132797	0.0932958	0.178975	5.73863	-0.0330295	0.678666	0.625004	16	4.66807	7.30025	2	1.22337	3.25703
133	ADM	0.73997	0.726699	0.763279	1.05059	1.20684	1.17885	1.23901	1.5045	0.531072	0.763123	0.765429	0.951223	1.2353	1.22753	0.607577	-0.0376064	0.926988	0.9994	0.607577	0.424733	0.195458	0.630274	0.607577	0.0636005	0.89805	1	0.607577	0.52588	0.115566	0.532846	0.361353	0.53371	0.0362086	0.266716	0.361353	0.520594	0.0332496	0.0964604	0.361353	-0.0132778	1	0.724071	NA	NA	NA	NA	NA	NA
79924	ADM2	0.554669	0.635047	0.386291	0.492614	1.75097	1.87344	1.4127	1.62508	2.04289	1.68621	1.91959	3.2715	3.03804	3.18895	1.1835	0.167792	0.485275	0.935824	1.1835	0.331789	0.177636	0.611216	1.1835	-0.512568	0.0328715	0.500404	1.1835	-0.348556	0.135419	0.549423	3.01366	-0.259388	0.0709005	0.37283	3.01366	-0.0897644	0.527026	0.468775	3.01366	0.169631	0.245706	0.38957	NA	NA	NA	NA	NA	NA
23394	ADNP	42.7158	42.3117	34.874	33.9884	7.66875	7.62736	7.38883	7.32082	24.1065	24.1243	24.5681	6.83651	6.85351	6.86019	7.5018	-0.0415647	0.799546	0.993364	7.5018	-0.0686694	0.675544	0.835146	7.5018	-0.281497	0.0852436	0.730442	7.5018	-0.308601	0.0594896	0.436902	6.83857	0.0169701	0.901103	0.875432	6.83857	0.0237549	0.861672	0.597259	6.83857	0.00678465	0.961213	0.718639	9	3.97339	6.08076	3	3.1575	5.20643
22850	ADNP2	13.4004	13.9319	12.6011	13.0436	6.20472	6.23338	6.12771	6.14947	16.4676	16.6586	16.7104	6.4859	6.51788	6.50599	6.16101	0.0296613	0.736459	0.985305	6.16101	0.0215988	0.802947	0.860194	6.16101	-0.0785309	0.366121	0.975407	6.16101	-0.0865933	0.322591	0.674884	6.48866	0.0316971	0.678749	0.819277	6.48866	0.0196638	0.795954	0.576609	6.48866	-0.0120334	0.877279	0.694426	6	2.91258	6.60696	3	2.51866	6.14757
84890	ADO	10.1902	10.7605	9.80148	11.123	5.2923	5.34248	5.2476	5.40144	16.9865	14.9563	14.8826	6.00233	5.83683	5.81351	5.28858	0.0519295	0.612818	0.961952	5.28858	0.158735	0.117147	0.530148	5.28858	-0.0463518	0.651496	0.998574	5.28858	0.0604532	0.552054	0.76311	5.86387	-0.168277	0.015119	0.160798	5.86387	-0.191958	0.00526136	0.0288003	5.86387	-0.0236796	0.735656	0.64756	8	3.34636	6.61478	8	3.34636	6.61478
134	ADORA1	0.930732	1.16218	0.98192	1.18154	1.92769	2.1491	1.99218	2.17852	0.917513	1.04275	0.965668	1.90374	2.05231	1.95603	1.70872	0.301696	0.164641	0.731862	1.70872	0.246252	0.24938	0.677032	1.70872	0.0906972	0.688256	0.998574	1.70872	0.0352329	0.890516	0.835044	1.58196	0.20035	0.265102	0.638631	1.58196	0.0715119	0.688724	0.53653	1.58196	-0.128855	0.454871	0.520194	NA	NA	NA	NA	NA	NA
135	ADORA2A	0.657596	0.601657	0.53989	0.567884	1.56238	1.45823	1.38724	1.41815	0.379454	0.315288	0.420342	1.08383	0.956186	1.16271	0.87285	-0.159109	0.575894	0.955721	0.87285	0.0413149	0.8991	0.877495	0.87285	-0.267892	0.339976	0.970392	0.87285	-0.0674445	0.865334	0.830961	0.243244	-0.260924	0.453636	0.744893	0.243244	0.136054	0.69317	0.538317	0.243244	0.397008	0.215897	0.36571	NA	NA	NA	NA	NA	NA
136	ADORA2B	4.64933	4.85813	4.80735	5.20076	3.29622	3.32738	3.34825	3.42704	4.35744	3.97103	4.27436	3.20188	3.09525	3.17446	3.21421	0.0445422	0.769648	0.987991	3.21421	0.0877105	0.497324	0.794448	3.21421	0.061603	0.656125	0.998574	3.21421	0.104768	0.410371	0.71706	3.00019	-0.117191	0.325671	0.675899	3.00019	-0.0281712	0.809509	0.580822	3.00019	0.089023	0.45513	0.520227	NA	NA	NA	NA	NA	NA
83440	ADPGK	20.2352	19.5276	19.6932	19.8492	5.91726	5.84048	5.8884	5.87316	22.998	23.1059	23.6061	6.08748	6.10848	6.12228	5.85737	-0.0773137	0.357186	0.886989	5.85737	-0.0160619	0.853556	0.870692	5.85737	-0.0287619	0.731085	0.998574	5.85737	0.0324901	0.698866	0.798159	6.08648	0.0217019	0.81574	0.857423	6.08648	0.0357856	0.697431	0.540072	6.08648	0.0140835	0.879542	0.695531	4	1.82907	5.7027	2	1.15919	4.68234
113622	ADPRHL1	2.27377	2.33189	2.20405	1.98034	2.4966	2.50345	2.46772	2.31937	1.77659	1.66407	1.66452	2.20049	2.13864	2.12648	2.18153	0.0104159	0.98083	0.9994	2.18153	-0.189759	0.298	0.712009	2.18153	-0.0291838	0.869791	1	2.18153	-0.229349	0.222617	0.621226	1.81767	-0.0731588	0.62423	0.805161	1.81767	-0.0896248	0.547341	0.478164	1.81767	-0.0164582	0.944351	0.715308	NA	NA	NA	NA	NA	NA
54936	ADPRHL2	6.08615	6.21635	6.25617	6.43285	3.49608	3.49803	3.54245	3.5557	10.2907	10.2693	10.9948	4.19105	4.20141	4.27903	3.40353	0.00452258	0.989028	0.9994	3.40353	0.0149243	0.928894	0.881628	3.40353	0.0492084	0.734755	0.998896	3.40353	0.059609	0.676813	0.792919	4.15114	0.0123137	0.921315	0.879005	4.15114	0.0943825	0.380244	0.395086	4.15114	0.0820678	0.445236	0.514503	NA	NA	NA	NA	NA	NA
150	ADRA2A	0.247247	0.264385	0.396469	0.417346	0.932205	0.967211	1.30222	1.32749	0.866859	0.96507	0.86864	2.05485	2.18578	2.0558	0.37395	0.10295	0.793464	0.991849	0.37395	0.0276158	0.928093	0.881628	0.37395	0.683481	0.0276975	0.468977	0.37395	0.608032	0.0406812	0.380408	1.74663	0.17171	0.315217	0.669673	1.74663	0.0023435	1	0.634351	1.74663	-0.169376	0.29562	0.425564	NA	NA	NA	NA	NA	NA
152	ADRA2C	2.20621	2.10161	2.39146	2.29085	2.41847	2.33953	2.52203	2.45049	3.42037	3.31875	3.42083	2.94172	2.91665	2.94009	2.16773	-0.0933258	0.640338	0.968545	2.16773	-0.0879252	0.662173	0.832402	2.16773	0.122441	0.541346	0.997558	2.16773	0.12784	0.518605	0.754651	2.74541	-0.0265023	0.84828	0.865706	2.74541	0.00125975	1	0.634351	2.74541	0.0277627	0.852656	0.688046	NA	NA	NA	NA	NA	NA
156	ADRBK1	16.664	15.7149	18.0029	16.8408	5.88888	5.77765	6.00875	5.8904	37.267	37.0352	41.8127	7.02546	7.03009	7.1875	5.87138	-0.112497	0.312192	0.861409	5.87138	-0.119254	0.280696	0.698288	5.87138	0.121048	0.274221	0.951731	5.87138	0.114291	0.304872	0.669601	7.07324	0.0050516	0.956939	0.886295	7.07324	0.163557	0.0609096	0.138797	7.07324	0.158505	0.0692544	0.212304	2	4.55255	5.81895	2	4.55255	5.81895
157	ADRBK2	21.7081	16.2133	23.3715	16.1205	7.6357	7.19091	7.75162	7.18953	10.2975	12.8873	12.5008	6.55448	6.89034	6.83104	7.45696	-0.446938	4.11841e-05	0.0035828	7.45696	-0.565572	2.15645e-07	3.08207e-05	7.45696	0.116506	0.28338	0.953455	7.45696	-0.00212806	0.988157	0.849982	6.75358	0.338662	9.2514e-06	0.000793581	6.75358	0.278776	0.00025338	0.00293608	6.75358	-0.0598863	0.431645	0.5077	29	5.51311	7.81783	18	5.29901	7.59961
11047	ADRM1	28.6634	26.9354	27.8725	27.6839	6.08931	5.97276	6.05909	6.02507	93.6651	85.1582	87.3798	7.77087	7.64826	7.66874	6.01689	-0.116312	0.264453	0.830629	6.01689	-0.0339337	0.745485	0.85118	6.01689	-0.0299655	0.77384	0.999802	6.01689	0.0524127	0.617001	0.781837	7.69046	-0.12297	0.106157	0.443823	7.69046	-0.102383	0.17771	0.259652	7.69046	0.0205871	0.787714	0.666194	NA	NA	NA	NA	NA	NA
158	ADSL	112.764	103.779	115.493	114.72	7.32406	7.18013	7.3682	7.33451	149.325	155.28	155.729	7.71573	7.78564	7.77383	7.29508	-0.144983	0.145494	0.706624	7.29508	-0.0336152	0.734544	0.849704	7.29508	0.0445478	0.65487	0.998574	7.29508	0.155916	0.117849	0.53864	7.75248	0.0704005	0.43067	0.733539	7.75248	0.058527	0.51208	0.462236	7.75248	-0.0118736	0.894634	0.698725	NA	NA	NA	NA	NA	NA
159	ADSS	58.7413	53.0327	62.7566	56.2924	7.36568	7.19391	7.47065	7.28832	46.1121	50.3454	44.8551	7.00618	7.14714	6.96591	7.32497	-0.173423	0.031041	0.377804	7.32497	-0.183392	0.0218697	0.24497	7.32497	0.105485	0.186974	0.893833	7.32497	0.095516	0.235874	0.627738	7.03145	0.142125	0.0486455	0.313598	7.03145	-0.0405185	0.574252	0.490052	7.03145	-0.182644	0.0111694	0.0964926	20	4.40323	6.27379	4	3.25707	5.06313
122622	ADSSL1	0.705009	1.0665	0.929465	1.07447	1.27875	1.63896	1.53319	1.65418	0.567018	0.701459	0.88863	1.09717	1.27625	1.47602	0.978327	0.538429	0.0300632	0.371717	0.978327	0.175337	0.480706	0.789139	0.978327	0.407961	0.111419	0.786666	0.978327	0.044806	0.906717	0.837087	0.611602	0.324046	0.184444	0.5583	0.611602	0.648961	0.00309128	0.0197641	0.611602	0.324794	0.147155	0.303312	NA	NA	NA	NA	NA	NA
165	AEBP1	4.93475	5.22411	4.96886	5.09701	4.34156	4.39383	4.36076	4.3697	7.08958	8.225	10.8504	4.82959	5.05253	5.42558	4.30079	0.0507897	0.649621	0.969681	4.30079	0.00705532	0.948808	0.884299	4.30079	0.0188302	0.870538	1	4.30079	-0.0249045	0.832442	0.82672	5.08717	0.228838	0.0141897	0.154386	5.08717	0.611949	2.52632e-11	3.82773e-09	5.08717	0.383107	2.82042e-05	0.00527592	NA	NA	NA	NA	NA	NA
121536	AEBP2	16.6743	15.7324	16.7731	15.8299	6.62088	6.51109	6.63979	6.5279	8.33009	8.66467	8.56339	5.62106	5.69309	5.65918	6.562	-0.111376	0.316821	0.864482	6.562	-0.113666	0.30651	0.716818	6.562	0.0189812	0.864669	1	6.562	0.0166918	0.880808	0.833572	5.63141	0.0728704	0.444673	0.740728	5.63141	0.0384109	0.686551	0.536301	5.63141	-0.0344598	0.718999	0.640587	15	4.1749	6.93539	8	3.58846	6.31234
64782	AEN	26.1998	26.6717	36.6457	40.16	6.34961	6.34773	6.8381	6.94343	65.492	56.4732	60.1303	7.64846	7.45028	7.52372	6.63234	-0.000224403	0.992973	0.9994	6.63234	0.106285	0.24429	0.672623	6.63234	0.494488	7.84979e-08	2.90891e-05	6.63234	0.600996	6.39002e-11	2.42915e-08	7.536	-0.199091	0.00490546	0.0851982	7.536	-0.125238	0.0758899	0.158153	7.536	0.0738539	0.297258	0.426129	NA	NA	NA	NA	NA	NA
166	AES	15.2096	17.8627	19.0887	22.1958	5.93233	6.13444	6.26546	6.45715	58.6275	54.747	59.5223	7.84976	7.7654	7.86898	6.192	0.205239	0.0940106	0.602945	6.192	0.195028	0.109583	0.521248	6.192	0.337477	0.00572397	0.198591	6.192	0.327265	0.00728375	0.165507	7.82289	-0.0845967	0.277712	0.64477	7.82289	0.0194506	0.803926	0.579137	7.82289	0.104047	0.181783	0.33729	2	4.65118	5.04207	2	4.65118	5.04207
60312	AFAP1	34.2059	38.976	31.7397	35.6092	8.10951	8.26813	8.01219	8.15092	50.3439	49.5657	56.0312	8.65288	8.64576	8.80548	8.13339	0.159517	0.0781782	0.567393	8.13339	0.139227	0.123844	0.544082	8.13339	-0.0975687	0.280794	0.953455	8.13339	-0.117859	0.192989	0.600497	8.70015	-0.00721819	0.913452	0.878067	8.70015	0.152883	0.0196207	0.0691107	8.70015	0.160101	0.0146238	0.107148	1	0.745613	3.27513	1	0.745613	3.27513
134265	AFAP1L1	0.192344	0.253059	0.239429	0.204386	0.863702	1.04285	1.02031	0.894901	NA	NA	NA	NA	NA	NA	0.0322368	0.360372	0.288464	0.847504	0.0322368	-0.284974	0.444638	0.776668	0.0322368	0.340353	0.331954	0.967801	0.0322368	-0.305004	0.39591	0.711468	NA	NA	NA	NA	NA	NA	NA	NA	NA	NA	NA	NA	NA	NA	NA	NA	NA	NA
246182	AFARP1	8.78144	10.313	9.03149	9.3717	3.66667	3.85515	3.71351	3.73406	6.23555	6.32746	6.38447	3.20731	3.23929	3.23603	3.64102	0.205752	0.240115	0.815351	3.64102	0.0188132	0.911708	0.879521	3.64102	0.0527616	0.767177	0.999802	3.64102	-0.134178	0.447188	0.727865	3.07659	0.0390996	0.769524	0.844266	3.07659	0.0351175	0.795314	0.576337	3.07659	-0.00398376	0.985945	0.724071	NA	NA	NA	NA	NA	NA
4299	AFF1	11.2445	9.87209	9.78744	7.86183	6.72465	6.51067	6.53714	6.19387	11.2829	11.5205	11.5705	6.71648	6.76226	6.75134	6.48915	-0.216127	0.199135	0.774718	6.48915	-0.348027	0.0392278	0.335226	6.48915	-0.18945	0.260123	0.948922	6.48915	-0.321349	0.0571472	0.434962	6.7311	0.0458795	0.606753	0.802651	6.7311	0.0348282	0.695163	0.538991	6.7311	-0.0110514	0.902772	0.701197	12	4.13566	7.1201	9	3.8753	6.84463
2334	AFF2	1.20628	1.28537	1.00325	1.02433	4.12728	4.18824	3.88773	3.88768	1.12922	1.12238	1.22198	4.02609	4.03214	4.1309	3.94521	0.0669864	0.695338	0.979933	3.94521	-0.00269569	1	0.886952	3.94521	-0.254302	0.125682	0.813814	3.94521	-0.323981	0.0533453	0.425764	3.98252	0.00612268	0.963298	0.887679	3.98252	0.111253	0.310231	0.354775	3.98252	0.105129	0.341149	0.45461	6	3.09332	7.68965	6	3.09332	7.68965
3899	AFF3	6.36892	7.95089	6.18633	6.88192	5.91042	6.19878	5.88085	6.00204	4.26677	3.99216	4.26998	5.33355	5.25438	5.33222	5.98258	0.292274	0.048933	0.466383	5.98258	0.122755	0.408481	0.770787	5.98258	-0.0308544	0.839087	1	5.98258	-0.200374	0.177959	0.589044	5.27344	-0.0812897	0.339411	0.684794	5.27344	-0.00151495	0.990438	0.634351	5.27344	0.0797751	0.34635	0.457135	24	4.78487	7.58021	8	3.8944	6.6495
27125	AFF4	23.2688	23.5227	21.6866	20.4871	7.85378	7.84228	7.76347	7.6513	17.2257	16.3674	16.0283	7.40945	7.35208	7.30497	7.77387	-0.0115959	0.936344	0.9994	7.77387	-0.112917	0.433415	0.775492	7.77387	-0.0907836	0.528411	0.997068	7.77387	-0.192105	0.182508	0.59303	7.34798	-0.0580107	0.471022	0.751272	7.34798	-0.105376	0.188783	0.268599	7.34798	-0.0473654	0.55515	0.572387	37	5.82293	7.4105	17	5.24036	6.81929
172	AFG3L1	2.67224	3.01047	2.76748	2.42592	4.26295	4.40092	4.32018	4.11241	1.69371	1.93162	1.90746	3.63559	3.82525	3.79328	4.20748	0.14702	0.360939	0.888665	4.20748	-0.222344	0.166751	0.599831	4.20748	0.0638621	0.700057	0.998574	4.20748	-0.3055	0.0564787	0.433316	3.65058	0.206753	0.0592504	0.341438	3.65058	0.172086	0.111583	0.199594	3.65058	-0.0346724	0.754252	0.653634	NA	NA	NA	NA	NA	NA
10939	AFG3L2	38.7062	37.9366	41.9008	38.455	6.86909	6.81614	6.99245	6.84497	50.8359	51.829	53.1163	7.24766	7.28959	7.30866	6.87098	-0.053507	0.57553	0.955721	6.87098	-0.148401	0.117814	0.532116	6.87098	0.124471	0.190295	0.896724	6.87098	0.0295773	0.759308	0.812621	7.27357	0.0424204	0.573802	0.788161	7.27357	0.0616171	0.411997	0.411139	7.27357	0.0191965	0.79892	0.670081	2	1.02633	2.23657	NA	NA	NA
125061	AFMID	47.6346	55.0893	49.3285	59.1304	5.97618	6.15607	6.03544	6.26829	49.3602	54.627	58.212	6.01433	6.17305	6.24729	6.0941	0.183818	0.0372195	0.412701	6.0941	0.236733	0.0067672	0.121071	6.0941	0.060782	0.492828	0.992673	6.0941	0.113696	0.193434	0.600708	6.12927	0.161687	0.0277477	0.228094	6.12927	0.236887	0.00115231	0.00974038	6.12927	0.0751992	0.301674	0.429505	4	1.75181	4.02577	1	0.68579	2.30144
54812	AFTPH	21.232	20.7229	21.2659	20.4596	6.4168	6.35769	6.42916	6.34749	14.6643	14.4228	12.6518	5.87703	5.86958	5.66814	6.37227	-0.0604537	0.46536	0.928687	6.37227	-0.0828649	0.312924	0.72097	6.37227	0.0127207	0.879519	1	6.37227	-0.00969039	0.905284	0.837087	5.78384	-0.00857319	0.934931	0.882506	5.78384	-0.213665	0.0248512	0.0800809	5.78384	-0.205091	0.0312507	0.150389	5	2.90852	5.06739	2	2.3234	4.39356
175	AGA	3.32885	4.2613	3.75265	4.1845	2.97098	3.26399	3.1317	3.25011	3.48621	3.67277	2.99971	3.01741	3.09712	2.82932	3.00055	0.320881	0.100114	0.61943	3.00055	0.137299	0.495579	0.794157	3.00055	0.180835	0.361033	0.974503	3.00055	-0.00275514	0.971485	0.849982	2.80406	0.0881914	0.52699	0.76845	2.80406	-0.219229	0.117669	0.205595	2.80406	-0.307417	0.0277312	0.142311	NA	NA	NA	NA	NA	NA
123624	AGBL1	0.749806	1.37184	0.523446	1.06978	2.12483	2.81719	1.74889	2.51746	0.81381	0.736045	0.931187	2.20718	2.10514	2.35902	2.0674	0.849161	0.000341719	0.0183035	2.0674	0.987713	4.29503e-05	0.00282338	2.0674	-0.495227	0.0429117	0.558128	2.0674	-0.356699	0.122329	0.543211	1.91326	-0.129602	0.558232	0.782908	1.91326	0.193266	0.361147	0.385241	1.91326	0.322866	0.125061	0.280821	NA	NA	NA	NA	NA	NA
60509	AGBL5	20.5494	19.0214	19.6975	18.5423	6.25638	6.11979	6.20544	6.09464	29.3714	27.0567	27.7473	6.75412	6.65113	6.67092	6.15196	-0.138439	0.124847	0.66624	6.15196	-0.112151	0.212666	0.645243	6.15196	-0.0505903	0.570559	0.998387	6.15196	-0.0243018	0.785035	0.817824	6.6797	-0.103729	0.217498	0.596768	6.6797	-0.0836898	0.318133	0.359553	6.6797	0.0200391	0.813444	0.674633	NA	NA	NA	NA	NA	NA
177	AGER	0.853063	0.837025	0.751183	0.795577	2.40921	2.36179	2.26996	2.31045	0.726632	0.685565	0.823639	2.21295	2.16013	2.35544	2.04863	-0.0518339	0.81584	0.993861	2.04863	0.0447841	0.844582	0.868963	2.04863	-0.172725	0.448837	0.985927	2.04863	-0.0761013	0.759386	0.812626	1.93634	-0.0671299	0.705749	0.827657	1.93634	0.178948	0.276259	0.332598	1.93634	0.246074	0.137128	0.293608	NA	NA	NA	NA	NA	NA
55109	AGGF1	22.2761	22.9347	23.2687	22.3098	6.59868	6.61654	6.67094	6.58517	12.7025	13.1892	10.9006	5.78495	5.85524	5.57051	6.6046	0.0174364	0.845026	0.997049	6.6046	-0.0862605	0.335116	0.732591	6.6046	0.0731528	0.415511	0.98086	6.6046	-0.0305441	0.730413	0.807682	5.71632	0.0708558	0.562841	0.784875	5.71632	-0.21939	0.0745554	0.156604	5.71632	-0.290245	0.0181665	0.119709	6	2.86304	5.04417	4	1.95536	3.97029
55750	AGK	20.8261	19.1861	18.7243	19.0901	5.96541	5.82247	5.82419	5.82544	22.2988	24.3626	23.0888	6.05045	6.19079	6.09815	5.83768	-0.143288	0.09238	0.601431	5.83768	0.00121114	0.991501	0.886952	5.83768	-0.143519	0.0930374	0.756037	5.83768	0.000980761	0.98467	0.849982	6.0945	0.143141	0.0807769	0.393284	6.0945	0.0491863	0.551006	0.479473	6.0945	-0.0939556	0.24921	0.392711	6	2.51911	4.44277	3	1.95223	3.76357
178	AGL	26.9568	25.707	25.5498	23.8162	7.80739	7.71345	7.74071	7.61145	13.2394	12.2924	10.7461	6.77372	6.68505	6.47715	7.71363	-0.094809	0.314703	0.863208	7.71363	-0.130112	0.166971	0.599991	7.71363	-0.0670905	0.475822	0.99264	7.71363	-0.102394	0.276715	0.655898	6.63704	-0.0898114	0.437597	0.73695	6.63704	-0.299847	0.00940493	0.0426538	6.63704	-0.210035	0.0690935	0.212108	3	1.70942	4.21445	2	1.52524	3.95715
10554	AGPAT1	3.72994	3.53148	3.87808	3.73213	5.18206	5.08091	5.24689	5.16974	10.806	11.2826	12.3944	6.67861	6.75509	6.87292	5.13387	-0.107823	0.355066	0.885305	5.13387	-0.0782032	0.489324	0.791472	5.13387	0.0652393	0.56323	0.998314	5.13387	0.0948594	0.416502	0.718566	6.75897	0.0773407	0.259488	0.634306	6.75897	0.196251	0.00393915	0.0235711	6.75897	0.11891	0.0808635	0.228039	NA	NA	NA	NA	NA	NA
10555	AGPAT2	3.0078	3.90016	3.19959	3.65596	2.51521	2.80598	2.59881	2.741	4.01549	4.33504	4.76449	2.85851	2.96709	3.07288	2.44448	0.334137	0.131494	0.681541	2.44448	0.170982	0.443602	0.776668	2.44448	0.0947193	0.676387	0.998574	2.44448	-0.0684456	0.745887	0.810456	2.78737	0.12786	0.399178	0.717703	2.78737	0.249141	0.087067	0.171352	2.78737	0.121272	0.404995	0.493971	NA	NA	NA	NA	NA	NA
56894	AGPAT3	1.68771	1.63365	1.56783	1.82055	3.63982	3.56986	3.55198	3.72792	4.10297	3.69133	3.9648	4.84076	4.70762	4.79054	3.51253	-0.071197	0.59848	0.958992	3.51253	0.193651	0.159495	0.590224	3.51253	-0.0965514	0.494451	0.992673	3.51253	0.168295	0.218548	0.618882	4.73139	-0.137131	0.120742	0.468071	4.73139	-0.0509891	0.559019	0.483452	4.73139	0.0861434	0.331868	0.449626	12	4.13122	6.51216	8	3.69	6.04548
56895	AGPAT4	15.6467	14.8664	13.9451	12.3938	7.03446	6.93387	6.88014	6.68265	8.8913	8.60233	8.54033	6.21515	6.18364	6.15677	6.87713	-0.101353	0.355801	0.885774	6.87713	-0.199963	0.0694033	0.437143	6.87713	-0.155685	0.155826	0.854212	6.87713	-0.254294	0.0210147	0.292884	6.16692	-0.0323135	0.653995	0.815778	6.16692	-0.0595044	0.403572	0.407045	6.16692	-0.0271907	0.704094	0.634399	15	4.22311	7.10859	4	3.07784	5.87515
55326	AGPAT5	39.8027	39.1894	38.6794	39.8619	7.81403	7.76678	7.78315	7.8002	26.9291	26.8113	24.1623	7.24008	7.24968	7.08463	7.78514	-0.0471405	0.579531	0.95667	7.78514	0.0173133	0.840448	0.86876	7.78514	-0.0310392	0.716233	0.998574	7.78514	0.0334147	0.695007	0.798019	7.18413	0.00945579	0.899344	0.87515	7.18413	-0.156729	0.0359068	0.101465	7.18413	-0.166185	0.0261691	0.138458	9	3.49032	6.70682	8	3.4041	6.61284
137964	AGPAT6	70.4448	70.2051	64.701	68.5008	7.51746	7.48701	7.40601	7.46201	64.1866	60.5722	63.7042	7.37277	7.30389	7.35964	7.46118	-0.03067	0.720372	0.982777	7.46118	0.0565859	0.508764	0.796937	7.46118	-0.112364	0.188495	0.894543	7.46118	-0.0251082	0.76937	0.815134	7.33751	-0.069056	0.361345	0.695764	7.33751	-0.0129718	0.863394	0.597853	7.33751	0.0560843	0.458965	0.522245	1	0.398427	1.33952	NA	NA	NA
8540	AGPS	37.1623	35.2496	40.6438	39.1056	8.17101	8.07006	8.31024	8.22761	20.82	21.995	19.0277	7.32552	7.42061	7.19665	8.19284	-0.101593	0.210472	0.783211	8.19284	-0.0829104	0.305048	0.716675	8.19284	0.13948	0.0842342	0.726702	8.19284	0.158163	0.0508363	0.416681	7.30863	0.0953261	0.275645	0.643421	7.30863	-0.130024	0.138152	0.22471	7.30863	-0.22535	0.0100808	0.092723	21	4.08344	7.1762	14	3.6944	6.76224
375790	AGRN	1.43245	1.5209	1.46547	1.35907	3.53553	3.5854	3.57558	3.4505	1.25596	1.26339	1.47298	3.35185	3.37448	3.55992	3.41994	0.055504	0.780328	0.989331	3.41994	-0.140142	0.475732	0.786423	3.41994	0.0414445	0.831382	1	3.41994	-0.154199	0.429148	0.722187	3.30433	0.0246156	0.871895	0.869847	3.30433	0.228962	0.0903303	0.175286	3.30433	0.204342	0.134615	0.291274	2	2.75947	5.22912	2	2.75947	5.22912
23287	AGTPBP1	61.0915	60.4237	64.0325	63.0264	8.09321	8.05216	8.171	8.12144	38.6883	37.4179	33.523	7.42448	7.39218	7.21833	8.10529	-0.0413563	0.611422	0.961952	8.10529	-0.0498311	0.539222	0.802781	8.10529	0.0780993	0.335447	0.969492	8.10529	0.0696245	0.39136	0.709943	7.33943	-0.0326842	0.649135	0.813836	7.33943	-0.207585	0.0036559	0.0224964	7.33943	-0.174901	0.0144349	0.106616	59	5.69422	6.05245	1	0.445505	0.551661
57085	AGTRAP	2.95782	4.04729	3.01954	3.82222	2.17724	2.51779	2.2078	2.45864	3.73886	3.9364	4.72091	2.4363	2.50968	2.71457	2.05961	0.432897	0.0475969	0.458708	2.05961	0.31134	0.14923	0.57899	2.05961	0.0481555	0.864444	1	2.05961	-0.0734184	0.745254	0.810262	2.31388	0.094427	0.524706	0.767898	2.31388	0.339603	0.0136396	0.0547374	2.31388	0.245161	0.0792934	0.226224	NA	NA	NA	NA	NA	NA
85007	AGXT2L2	9.89396	10.5525	9.63142	9.0455	5.59259	5.65526	5.5645	5.44851	10.9337	11.2526	11.26	5.72133	5.77704	5.76182	5.53887	0.0643071	0.527816	0.949513	5.53887	-0.119767	0.240334	0.670135	5.53887	-0.0285608	0.779434	0.999995	5.53887	-0.212635	0.0367258	0.36368	5.7287	0.0563008	0.439729	0.738163	5.7287	0.0407467	0.573542	0.4898	5.7287	-0.0155544	0.833635	0.681319	3	1.52849	4.59593	NA	NA	NA
25909	AHCTF1	17.4761	17.7609	17.259	16.266	7.25497	7.25071	7.24718	7.13174	7.43005	7.36734	6.19452	6.01891	6.02418	5.76212	7.21311	-0.00421392	0.976656	0.9994	7.21311	-0.116589	0.409035	0.771099	7.21311	-0.00769523	0.956678	1	7.21311	-0.12007	0.395291	0.711468	5.91793	0.00477805	0.970455	0.887679	5.91793	-0.261704	0.0433082	0.113467	5.91793	-0.266481	0.0395933	0.165364	12	3.48068	6.74931	1	0.997002	3.51648
191	AHCY	90.2024	88.4201	90.8539	94.3628	7.79276	7.7382	7.81321	7.84355	136.567	125.314	135.088	8.37766	8.26808	8.35938	7.79147	-0.05492	0.58706	0.957509	7.79147	0.0306702	0.762092	0.853958	7.79147	0.0205825	0.838938	1	7.79147	0.106173	0.293502	0.663987	8.3317	-0.1098	0.163601	0.533606	8.3317	-0.0182058	0.816949	0.583241	8.3317	0.0915944	0.245316	0.389362	NA	NA	NA	NA	NA	NA
10768	AHCYL1	28.1056	29.8236	27.7867	29.1004	6.93736	6.99724	6.93192	6.97048	22.9386	24.3846	25.5799	6.63525	6.73747	6.78885	6.94879	0.0593353	0.507503	0.943812	6.94879	0.0386944	0.667606	0.83384	6.94879	-0.00642865	0.94864	1	6.94879	-0.0270696	0.765473	0.814311	6.70932	0.103279	0.16114	0.530929	6.70932	0.155085	0.0344601	0.0987127	6.70932	0.0518057	0.480626	0.533152	7	4.77503	4.80663	5	4.69213	4.72366
23382	AHCYL2	3.99912	4.56561	3.83993	3.53993	4.49677	4.65395	4.45213	4.31007	2.46488	2.64341	2.43938	3.82805	3.93556	3.81232	4.42268	0.163503	0.365115	0.891449	4.42268	-0.150381	0.409933	0.771433	4.42268	-0.0482178	0.795702	1	4.42268	-0.362099	0.0461205	0.399336	3.76348	0.116076	0.258458	0.633319	3.76348	-0.0163587	0.878996	0.602358	3.76348	-0.132436	0.192611	0.346511	32	4.80996	6.49747	6	3.45068	5.07943
27245	AHDC1	0.23264	0.323925	0.238243	0.270117	1.3521	1.63744	1.37734	1.47523	0.646482	0.751758	0.830518	2.39702	2.58938	2.69661	0.881772	0.454798	0.0903719	0.598014	0.881772	0.139616	0.604237	0.818766	0.881772	0.0617356	0.855305	1	0.881772	-0.25347	0.334877	0.678218	2.32481	0.232088	0.154883	0.521872	2.32481	0.358488	0.0233783	0.0773707	2.32481	0.126379	0.428743	0.506235	2	3.5129	7.15946	2	3.5129	7.15946
54806	AHI1	23.9573	26.9702	25.0863	24.3783	7.07084	7.2153	7.14768	7.07639	6.83062	7.70783	6.56884	5.27294	5.46017	5.21934	7.11922	0.144937	0.277291	0.838869	7.11922	-0.0721132	0.590496	0.816066	7.11922	0.0770565	0.563539	0.998314	7.11922	-0.139994	0.295136	0.664283	5.28693	0.19106	0.141696	0.502131	5.28693	-0.0558051	0.672628	0.530383	5.28693	-0.246866	0.0578425	0.19476	42	5.71942	6.41974	4	2.95217	3.58877
79026	AHNAK	7.20542	7.66664	7.47752	6.89148	7.13593	7.19658	7.19959	7.05213	2.91571	4.72866	4.70642	5.83302	6.53633	6.51311	7.13788	0.0613053	0.681734	0.97785	7.13788	-0.148777	0.318482	0.723928	7.13788	0.0640667	0.667369	0.998574	7.13788	-0.146016	0.328241	0.675999	6.31227	0.712683	6.34946e-18	1.42699e-14	6.31227	0.689087	5.98098e-17	3.0018e-14	6.31227	-0.0235991	0.773933	0.661515	1	1.10572	1.8429	1	1.10572	1.8429
113146	AHNAK2	0.182186	0.159846	0.158022	0.152572	2.1225	1.95824	1.97614	1.91936	0.158595	0.14015	0.145947	1.96231	1.84349	1.8721	1.61682	-0.228384	0.287683	0.846733	1.61682	-0.0700858	0.747155	0.851337	1.61682	-0.201086	0.336472	0.969492	1.61682	-0.0427704	0.84049	0.828412	1.48148	-0.163891	0.376232	0.705557	1.48148	-0.12415	0.490967	0.453207	1.48148	0.0397589	0.847024	0.686215	1	0.567231	3.12857	1	0.567231	3.12857
196	AHR	0.580396	0.800407	0.696006	0.948989	2.15997	2.51278	2.37696	2.72502	0.886465	0.665795	0.676667	2.64638	2.32038	2.32613	2.19209	0.414843	0.0299488	0.371131	2.19209	0.418364	0.0256382	0.264755	2.19209	0.265263	0.176532	0.883826	2.19209	0.268755	0.171055	0.583464	2.16816	-0.398388	0.0175555	0.17661	2.16816	-0.389236	0.0185168	0.0665189	2.16816	0.00918173	0.978796	0.723346	10	3.07766	6.71302	7	2.71477	6.29822
57491	AHRR	1.74415	1.70863	1.72446	1.77103	3.61028	3.55769	3.60501	3.61773	2.72154	2.31227	2.38258	4.19865	3.9911	4.01596	3.48388	-0.0556247	0.681297	0.977656	3.48388	0.0146534	0.9305	0.881808	3.48388	-0.00281772	0.989999	1	3.48388	0.0674602	0.635395	0.786189	3.98981	-0.219814	0.0231523	0.205684	3.98981	-0.193209	0.0426446	0.112454	3.98981	0.0266096	0.793846	0.667983	NA	NA	NA	NA	NA	NA
10598	AHSA1	135.213	124.34	142.799	130.924	7.77566	7.62995	7.86331	7.7136	161.325	161.977	163.559	8.01657	8.03688	8.03453	7.74197	-0.146024	0.147855	0.709225	7.74197	-0.150192	0.136235	0.558723	7.74197	0.088357	0.381989	0.977583	7.74197	0.0841889	0.405269	0.715847	8.02422	0.0204451	0.77921	0.847001	8.02422	0.018084	0.803945	0.579137	8.02422	-0.00236108	0.974787	0.722305	2	1.08978	1.50589	1	0.797866	1.14029
130872	AHSA2	32.5875	36.5881	35.0931	34.4527	6.03459	6.17249	6.14976	6.09475	15.4726	16.7654	15.9697	4.97063	5.09841	5.01412	6.0945	0.139985	0.175191	0.746995	6.0945	-0.0564951	0.58639	0.814895	6.0945	0.117533	0.255508	0.947484	6.0945	-0.0789475	0.44484	0.726955	4.98707	0.131308	0.148255	0.512215	4.98707	0.0442329	0.625674	0.511442	4.98707	-0.0870758	0.337474	0.453031	1	0.53457	1.36665	1	0.53457	1.36665
64853	AIDA	3.83876	3.97821	3.82491	4.05116	4.05791	4.08312	4.06328	4.1167	2.29695	2.38496	2.46444	3.36196	3.42588	3.45411	3.99963	0.0235442	0.845448	0.997049	3.99963	0.0583553	0.643161	0.828515	3.99963	0.00304427	0.979436	1	3.99963	0.0378547	0.771522	0.815134	3.28442	0.0690494	0.560519	0.783632	3.28442	0.100098	0.378672	0.394506	3.28442	0.0310462	0.796026	0.66925	NA	NA	NA	NA	NA	NA
9131	AIFM1	11.6005	11.4399	10.9579	11.8431	5.21591	5.17264	5.14694	5.22907	11.7521	12.7799	13.1002	5.22258	5.35505	5.37477	5.15475	-0.0459279	0.696977	0.980083	5.15475	0.0852792	0.460769	0.78265	5.15475	-0.0740062	0.529396	0.997068	5.15475	0.0572008	0.618659	0.782026	5.28558	0.13532	0.16904	0.540252	5.28558	0.155361	0.112041	0.20001	5.28558	0.0200393	0.840316	0.683349	1	0.680841	3.12254	NA	NA	NA
84883	AIFM2	0.339422	0.421801	0.345985	0.329023	1.07599	1.23777	1.09687	1.04339	0.278531	0.294783	0.324944	0.928539	0.974398	1.03766	0.314752	0.277952	0.325657	0.870806	0.314752	-0.102642	0.761919	0.853958	0.314752	0.0328332	0.952468	1	0.314752	-0.347748	0.241771	0.632035	0.0682636	0.103703	0.765341	0.842766	0.0682636	0.228268	0.403638	0.407045	0.0682636	0.124507	0.676391	0.624143	NA	NA	NA	NA	NA	NA
51390	AIG1	7.32805	7.25387	6.77617	7.87335	3.54593	3.51331	3.45415	3.62878	5.90443	5.45675	5.82276	3.25539	3.16655	3.23436	3.41725	-0.0449712	0.81676	0.993861	3.41725	0.19287	0.235648	0.666365	3.41725	-0.104622	0.533171	0.997068	3.41725	0.133217	0.432085	0.723888	3.06827	-0.0977074	0.460171	0.74812	3.06827	-0.0216761	0.874155	0.601061	3.06827	0.0760339	0.579979	0.58329	11	3.25353	5.34879	3	2.40909	4.39751
202	AIM1	0.699198	0.714471	0.626114	0.631718	2.75053	2.75137	2.62412	2.60676	0.397456	0.329804	0.343998	2.07976	1.88955	1.92102	2.46066	0.0063888	1	0.9994	2.46066	-0.0255785	0.929803	0.881628	2.46066	-0.147061	0.558157	0.998314	2.46066	-0.179022	0.493361	0.746964	1.5754	-0.250101	0.182045	0.556011	1.5754	-0.208009	0.261765	0.32334	1.5754	0.0421179	0.833011	0.680945	NA	NA	NA	NA	NA	NA
9049	AIP	36.4868	39.2093	37.2061	39.8313	5.50803	5.58544	5.54539	5.61816	52.6179	50.9506	54.8193	6.01496	5.98337	6.07069	5.53648	0.0769365	0.49633	0.941006	5.53648	0.0753813	0.511916	0.797339	5.53648	0.0378207	0.741257	0.999629	5.53648	0.0362651	0.762191	0.813496	6.00279	-0.0313756	0.713813	0.829579	6.00279	0.0573219	0.505801	0.459707	6.00279	0.0886975	0.300744	0.428955	NA	NA	NA	NA	NA	NA
203	AK1	22.1907	21.4633	23.6411	22.586	3.92814	3.86029	4.02329	3.93964	64.317	57.0865	59.0849	5.38963	5.23487	5.26688	3.85008	-0.0773156	0.655133	0.970315	3.85008	-0.0878161	0.592851	0.816302	3.85008	0.100043	0.542491	0.997558	3.85008	0.0895427	0.601984	0.779381	5.26397	-0.15762	0.130422	0.486129	5.26397	-0.124759	0.228539	0.298715	5.26397	0.0328618	0.756249	0.654514	NA	NA	NA	NA	NA	NA
204	AK2	15.932	16.5639	16.293	15.2051	5.97207	6.00281	6.01369	5.88945	19.4775	18.7448	18.4825	6.24499	6.20563	6.16994	5.94898	0.0313553	0.723655	0.983552	5.94898	-0.125991	0.150331	0.58091	5.94898	0.0421514	0.631386	0.998574	5.94898	-0.115194	0.190428	0.599951	6.18898	-0.0401966	0.607352	0.802651	6.18898	-0.0763779	0.324621	0.363489	6.18898	-0.036181	0.642385	0.610052	2	1.67665	4.85411	2	1.67665	4.85411
50808	AK3	23.2446	22.7187	22.2181	20.7562	6.62257	6.56388	6.56849	6.44332	13.8105	12.625	12.0053	5.86808	5.75709	5.67061	6.53682	-0.0592676	0.547728	0.950545	6.53682	-0.127307	0.197446	0.63293	6.53682	-0.0547423	0.578563	0.998387	6.53682	-0.122782	0.214987	0.615603	5.74286	-0.113572	0.260794	0.63501	5.74286	-0.201795	0.0447745	0.116059	5.74286	-0.0882221	0.382482	0.480011	12	4.18846	6.79892	6	3.4961	6.06279
205	AK3L1	1.36472	1.71377	1.56335	1.65324	2.16537	2.41066	2.32965	2.37223	1.06243	1.25912	1.06486	1.88458	2.07878	1.8858	2.02933	0.297172	0.11018	0.640132	2.02933	0.0535694	0.783152	0.857535	2.02933	0.197438	0.29416	0.953627	2.02933	-0.0461778	0.800691	0.820824	1.55602	0.258099	0.143298	0.504624	1.55602	-0.00188985	1	0.634351	1.55602	-0.260005	0.134642	0.291274	3	2.39684	6.45252	2	2.15827	6.15564
26289	AK5	3.14298	3.02481	3.20605	2.6439	4.20656	4.13106	4.24306	3.95375	2.27161	2.26158	2.42993	3.75589	3.76492	3.8453	4.06055	-0.075101	0.591109	0.957509	4.06055	-0.310442	0.0305576	0.29207	4.06055	0.0412654	0.783234	1	4.06055	-0.194072	0.184377	0.595379	3.69066	0.00810856	0.950896	0.884723	3.69066	0.0947552	0.42875	0.420028	3.69066	0.0866454	0.476167	0.531033	32	6.026	6.18478	3	5.07431	5.2309
122481	AK7	0.246602	0.511853	0.39595	0.440234	0.843159	1.39102	1.19361	1.26554	0.379079	0.355696	0.383676	1.14609	1.10321	1.15428	0.436986	0.972287	0.00105396	0.0432333	0.436986	0.135556	0.684991	0.837353	0.436986	0.651158	0.0273562	0.466242	0.436986	-0.185712	0.501751	0.749148	0.347096	-0.071022	0.810693	0.85574	0.347096	0.0190388	1	0.634351	0.347096	0.0900688	0.770322	0.660813	NA	NA	NA	NA	NA	NA
8165	AKAP1	33.857	34.2587	35.26	37.4548	7.08917	7.07894	7.15811	7.21888	46.1858	44.955	48.1045	7.52245	7.49851	7.57918	7.12795	-0.00983754	0.912018	0.9994	7.12795	0.0616573	0.493691	0.793642	7.12795	0.0689786	0.441146	0.985115	7.12795	0.140473	0.117199	0.536374	7.52665	-0.0241459	0.721482	0.831093	7.52665	0.0569337	0.39675	0.403547	7.52665	0.0810795	0.228302	0.375621	1	0.3339	1.46334	1	0.3339	1.46334
11216	AKAP10	18.2602	20.3567	17.8123	18.9653	5.77817	5.90685	5.75288	5.81348	11.8622	11.3439	10.7667	5.15727	5.10998	5.02091	5.79012	0.129529	0.227807	0.802632	5.79012	0.0606532	0.571691	0.809684	5.79012	-0.0255554	0.814069	1	5.79012	-0.0944314	0.38058	0.704223	5.05711	-0.0485405	0.547611	0.777042	5.05711	-0.140198	0.0786	0.161267	5.05711	-0.0916569	0.254432	0.397215	9	2.99781	4.66615	1	1.35685	2.6891
11215	AKAP11	22.7248	21.0038	20.8044	19.3087	7.8193	7.67919	7.70297	7.5658	8.58715	8.84849	7.76896	6.41124	6.47135	6.26965	7.68818	-0.14078	0.28725	0.84642	7.68818	-0.138141	0.296966	0.711271	7.68818	-0.116857	0.376793	0.976744	7.68818	-0.114218	0.38886	0.708879	6.37043	0.060321	0.639766	0.80907	6.37043	-0.143824	0.266338	0.326478	6.37043	-0.204144	0.11401	0.268281	26	7.27283	8.04746	16	7.16747	7.94181
9590	AKAP12	90.3118	93.8529	94.7063	96.9015	9.29446	9.32364	9.37297	9.37885	45.7417	48.8137	45.2179	8.30047	8.4112	8.28479	9.34086	0.029308	0.717747	0.982777	9.34086	0.00589647	0.942194	0.884094	9.34086	0.0786581	0.330913	0.966887	9.34086	0.0552465	0.494613	0.747055	8.32913	0.110912	0.329888	0.679434	8.32913	-0.0158876	0.889934	0.606191	8.32913	-0.1268	0.265549	0.404727	6	2.34017	3.4384	1	1.02561	1.81083
11214	AKAP13	11.3608	12.3362	10.7047	10.86	7.22078	7.31146	7.14627	7.13574	9.21108	9.71481	9.96789	6.9079	6.99992	7.01989	7.19622	0.0911869	0.564604	0.953386	7.19622	-0.0109263	0.946438	0.884299	7.19622	-0.0750289	0.635765	0.998574	7.19622	-0.177142	0.263599	0.648558	6.9662	0.0923428	0.22607	0.604564	6.9662	0.11248	0.139253	0.225906	6.9662	0.0201368	0.792899	0.667898	15	3.64041	6.65983	6	2.48685	5.36449
11217	AKAP2	4.67583	5.41212	4.48225	5.3056	3.80192	3.97466	3.75534	3.9563	5.50275	5.68722	5.91713	4.00983	4.06868	4.10689	3.78129	0.186372	0.12203	0.662051	3.78129	0.21743	0.0696539	0.437143	3.78129	-0.0506602	0.682896	0.998574	3.78129	-0.0196043	0.877178	0.833348	3.98025	0.0637857	0.486212	0.755619	3.98025	0.104279	0.240394	0.306784	3.98025	0.0404916	0.653395	0.614737	6	2.78798	5.81323	4	2.41965	5.38119
9495	AKAP5	2.84358	2.71534	3.00993	3.04356	4.2902	4.20189	4.37807	4.36615	1.33667	1.20403	1.05581	3.26852	3.14962	2.96804	4.24204	-0.0953438	0.425326	0.911574	4.24204	-0.0122534	0.920782	0.881625	4.24204	0.0913587	0.430861	0.984904	4.24204	0.174448	0.138038	0.551366	2.97335	-0.137031	0.389923	0.712914	2.97335	-0.343075	0.0294563	0.0893621	2.97335	-0.206034	0.189291	0.343845	8	2.90074	6.17536	8	2.90074	6.17536
9472	AKAP6	2.29676	2.13169	1.84889	1.67493	4.6363	4.50826	4.34895	4.18596	1.70215	1.56964	1.4152	4.21277	4.1186	3.96254	4.36675	-0.135012	0.399005	0.909292	4.36675	-0.173515	0.282842	0.700333	4.36675	-0.302381	0.0575859	0.610736	4.36675	-0.34088	0.0339939	0.349972	4.02125	-0.101657	0.404198	0.720229	4.02125	-0.267579	0.0257576	0.0820141	4.02125	-0.165917	0.169843	0.326369	65	5.78775	6.65152	5	3.3609	4.17125
9465	AKAP7	2.94619	2.88744	3.09849	3.05025	3.3276	3.27917	3.40353	3.35851	2.42945	2.37805	2.29528	3.06899	3.05603	2.99748	3.20663	-0.0522087	0.72741	0.984428	3.20663	-0.0529073	0.74008	0.85099	3.20663	0.0814556	0.575717	0.998387	3.20663	0.0807565	0.56945	0.768336	2.86876	-0.0149596	0.925442	0.88058	2.86876	-0.0819243	0.55283	0.480555	2.86876	-0.0669625	0.642167	0.610009	3	1.48357	4.09076	2	1.27086	3.76725
10270	AKAP8	11.2588	12.0552	11.4986	11.4765	5.35973	5.43014	5.39859	5.3696	17.0349	17.0826	16.9573	5.93344	5.95136	5.92511	5.35779	0.0743285	0.459611	0.926241	5.35779	-0.031412	0.75879	0.85296	5.35779	0.0422765	0.679071	0.998574	5.35779	-0.0634641	0.526442	0.755903	5.91446	0.0189939	0.821184	0.858954	5.91446	-0.00773083	0.922831	0.616417	5.91446	-0.0267248	0.743609	0.650701	2	1.8057	4.65448	2	1.8057	4.65448
26993	AKAP8L	29.4435	30.2056	28.8292	28.6119	6.12567	6.13425	6.10517	6.0687	41.0184	37.008	40.7827	6.58583	6.45353	6.57617	6.08928	0.0104211	0.914226	0.9994	6.08928	-0.0369786	0.669616	0.834128	6.08928	-0.0193013	0.818164	1	6.08928	-0.0667008	0.441833	0.725266	6.52552	-0.133708	0.0688839	0.368456	6.52552	-0.00969402	0.895835	0.607378	6.52552	0.124014	0.0910949	0.240735	5	2.28728	3.3258	NA	NA	NA
10142	AKAP9	27.3958	30.2861	26.0889	26.552	8.59692	8.71618	8.53728	8.53279	4.99474	5.08901	4.19851	6.14231	6.18743	5.89895	8.59426	0.119334	0.304517	0.852051	8.59426	-0.0045812	0.969208	0.886952	8.59426	-0.0598979	0.607024	0.998574	8.59426	-0.183813	0.1141	0.530204	6.06168	0.0453375	0.794511	0.851118	6.06168	-0.247565	0.155688	0.240746	6.06168	-0.292902	0.0928364	0.243197	12	3.45066	4.79689	2	1.2137	2.18878
79647	AKIRIN1	18.1037	18.116	18.765	18.0592	5.20305	5.18043	5.26356	5.18403	31.9694	29.4634	29.5711	5.9942	5.89313	5.88227	5.17184	-0.0223175	0.826524	0.993865	5.17184	-0.0811719	0.422014	0.772868	5.17184	0.0619837	0.541423	0.997558	5.17184	0.00312939	0.977643	0.849982	5.90188	-0.102601	0.147293	0.511478	5.90188	-0.113692	0.106018	0.193577	5.90188	-0.0110901	0.878813	0.695014	7	3.83713	5.60299	5	3.70692	5.46551
55122	AKIRIN2	18.0388	18.1397	16.3492	17.1252	4.92671	4.90715	4.8003	4.83787	22.1545	21.9484	26.8992	5.2033	5.20424	5.47291	4.82274	-0.0210808	0.850389	0.997538	4.82274	0.0386499	0.719345	0.844835	4.82274	-0.133091	0.214339	0.918232	4.82274	-0.0733596	0.498536	0.748024	5.26597	0.000960207	0.996396	0.887679	5.26597	0.276413	0.00478671	0.0268836	5.26597	0.275452	0.00505446	0.0700754	4	2.39985	4.73589	2	2.07503	4.34111
80709	AKNA	0.188365	0.204657	0.14038	0.147352	1.24582	1.29993	1.02098	1.04476	0.247844	0.210806	0.240278	1.48105	1.34357	1.45181	0.384906	0.110624	0.764978	0.987584	0.384906	0.0462386	0.905399	0.878507	0.384906	-0.385194	0.172801	0.877797	0.384906	-0.449528	0.131146	0.549423	0.81962	-0.212771	0.399149	0.717703	0.81962	-0.0412502	0.864813	0.598163	0.81962	0.171548	0.519054	0.555049	1	0.527157	3.91404	NA	NA	NA
10327	AKR1A1	21.7359	22.414	20.4199	22.9709	5.3852	5.40406	5.30717	5.44851	28.7797	26.4144	28.2017	5.77095	5.66309	5.73964	5.35498	0.018323	0.850779	0.997538	5.35498	0.145412	0.136177	0.558683	5.35498	-0.0792482	0.415947	0.98086	5.35498	0.0478405	0.634669	0.786189	5.69979	-0.10935	0.245352	0.621707	5.69979	-0.0312738	0.73828	0.555474	5.69979	0.0780764	0.408038	0.49531	NA	NA	NA	NA	NA	NA
231	AKR1B1	71.0567	65.7859	72.0376	70.8559	6.53945	6.40555	6.56918	6.52149	73.195	73.2451	74.6325	6.57144	6.58555	6.59579	6.49564	-0.135597	0.167611	0.736025	6.49564	-0.0477979	0.624539	0.824353	6.49564	0.0299944	0.760158	0.999802	6.49564	0.117794	0.231431	0.625194	6.57012	0.0147086	0.888503	0.872631	6.57012	0.0250788	0.808365	0.580346	6.57012	0.0103701	0.920444	0.707263	2	2.42128	4.08092	2	2.42128	4.08092
1645	AKR1C1	1.95708	1.93401	1.83317	1.87385	2.23623	2.20482	2.17173	2.17401	1.55548	1.19934	0.965342	1.97443	1.71374	1.49369	1.87613	-0.0334924	0.88592	0.9994	1.87613	-0.00229112	1	0.886952	1.87613	-0.0866389	0.72685	0.998574	1.87613	-0.0554326	0.864303	0.830426	1.26535	-0.357622	0.0779657	0.388407	1.26535	-0.684933	0.000834878	0.00754487	1.26535	-0.327237	0.122896	0.278828	NA	NA	NA	NA	NA	NA
1646	AKR1C2	1.79537	1.90349	2.38231	1.94835	1.9549	1.99587	2.27453	2.03	3.19368	2.36888	2.70347	2.60278	2.26246	2.40279	1.71489	0.0904492	0.781733	0.989711	1.71489	-0.314618	0.146927	0.574897	1.71489	0.432493	0.0510342	0.589956	1.71489	0.0274172	0.881608	0.833572	2.15691	-0.415079	0.0591576	0.341352	2.15691	-0.239666	0.266608	0.32661	2.15691	0.175439	0.428046	0.50619	NA	NA	NA	NA	NA	NA
83592	AKR1CL2	8.6519	8.8684	7.90523	8.00466	4.52689	4.53718	4.41241	4.40493	6.67212	6.18764	6.79015	4.16073	4.07056	4.18119	4.4107	0.00925638	0.9401	0.9994	4.4107	-0.0101049	0.94723	0.884299	4.4107	-0.119381	0.326856	0.964799	4.4107	-0.138741	0.257951	0.644105	4.06062	-0.094135	0.463161	0.748647	4.06062	0.0231009	0.865681	0.598198	4.06062	0.117237	0.361089	0.465658	NA	NA	NA	NA	NA	NA
8574	AKR7A2	9.65896	9.65965	9.86944	10.3629	3.83306	3.80845	3.87115	3.91294	13.2174	14.0662	13.7902	4.24728	4.34578	4.30218	3.76189	-0.0310303	0.840646	0.997049	3.76189	0.0460352	0.741881	0.85099	3.76189	0.0424152	0.764816	0.999802	3.76189	0.119479	0.397049	0.712066	4.22818	0.106029	0.356384	0.694386	4.22818	0.0603524	0.60317	0.500942	4.22818	-0.0456786	0.688473	0.628227	2	1.20809	3.12133	1	0.781556	2.38574
207	AKT1	27.3054	33.5598	29.4601	35.5736	6.97005	7.23881	7.08942	7.33532	41.1519	41.548	47.4105	7.54704	7.57492	7.74769	7.15589	0.270685	0.0128365	0.239673	7.15589	0.247789	0.0224837	0.247047	7.15589	0.119934	0.269708	0.949452	7.15589	0.0970372	0.371212	0.697163	7.61929	0.028275	0.719288	0.830544	7.61929	0.201921	0.00958048	0.0431001	7.61929	0.173646	0.0258859	0.138309	1	0.966974	2.53648	1	0.966974	2.53648
84335	AKT1S1	2.38598	2.84865	2.95636	2.62649	2.74479	2.94112	3.0208	2.85053	5.31226	6.21849	7.58555	3.76317	3.98913	4.24454	2.70247	0.221503	0.185931	0.759858	2.70247	-0.189156	0.247687	0.675679	2.70247	0.312182	0.0575507	0.610736	2.70247	-0.0984806	0.554827	0.76311	3.9297	0.242873	0.0170696	0.173587	3.9297	0.513198	1.85932e-07	7.50292e-06	3.9297	0.270316	0.00568893	0.0728986	1	1.17048	4.92835	1	1.17048	4.92835
208	AKT2	9.98496	9.86213	9.83335	9.58931	5.89955	5.85232	5.88858	5.82549	18.5144	17.3094	18.4736	6.76834	6.68637	6.76269	5.84391	-0.0470631	0.665085	0.973636	5.84391	-0.0644761	0.556622	0.807593	5.84391	-0.0117756	0.91832	1	5.84391	-0.0291883	0.798045	0.820485	6.72709	-0.082422	0.288582	0.653004	6.72709	-0.00534108	0.944774	0.622581	6.72709	0.0770811	0.32134	0.442139	5	2.26449	4.75467	NA	NA	NA
10000	AKT3	108.811	106.169	114.967	113.435	8.73667	8.67626	8.82627	8.78092	79.4376	77.9673	75.2989	8.27217	8.25999	8.19373	8.75302	-0.0608624	0.460501	0.926738	8.75302	-0.0454157	0.58026	0.813147	8.75302	0.0897007	0.274558	0.951731	8.75302	0.105147	0.201445	0.608563	8.23791	-0.0121992	0.859193	0.86741	8.23791	-0.0786608	0.250428	0.314155	8.23791	-0.0664615	0.331982	0.449675	122	7.18398	6.81882	13	5.48936	5.13063
64400	AKTIP	6.72048	7.28705	6.60502	7.15015	4.00138	4.0869	3.9884	4.06852	4.00058	4.10565	3.44745	3.30198	3.35017	3.1104	3.95387	0.0886137	0.521486	0.948302	3.95387	0.0825075	0.548113	0.80536	3.95387	-0.0172682	0.917333	1	3.95387	-0.0233752	0.883537	0.833572	3.10894	0.0511558	0.658854	0.816153	3.10894	-0.217275	0.0570665	0.133099	3.10894	-0.268428	0.0190043	0.122922	1	0.609595	2.01158	1	0.609595	2.01158
210	ALAD	5.4611	5.64016	4.79319	4.75444	4.25787	4.27614	4.08973	4.05445	4.95572	4.6855	4.78005	4.11414	4.05214	4.06297	4.09723	0.0240541	0.847674	0.997049	4.09723	-0.0361834	0.742783	0.85099	4.09723	-0.175686	0.102096	0.768138	4.09723	-0.235921	0.030401	0.335889	3.9951	-0.0656814	0.571092	0.787512	3.9951	-0.0540284	0.638067	0.516244	3.9951	0.0116543	0.926884	0.709287	2	1.07527	2.81218	NA	NA	NA
211	ALAS1	19.3124	17.6358	19.0955	18.232	5.49739	5.34213	5.49062	5.4007	38.0738	35.1683	35.1632	6.44907	6.34995	6.33312	5.40315	-0.156611	0.10342	0.623636	5.40315	-0.0921328	0.340015	0.734675	5.40315	-0.00472453	0.955118	1	5.40315	0.0597542	0.539259	0.759298	6.36192	-0.0998967	0.246379	0.622299	6.36192	-0.116837	0.173649	0.256379	6.36192	-0.0169394	0.845644	0.685646	NA	NA	NA	NA	NA	NA
212	ALAS2	0.414403	0.472822	0.277825	0.399422	1.03144	1.11709	0.769321	0.995106	0.355983	0.371432	0.356669	0.917066	0.954097	0.919088	0.0790729	0.185322	0.564926	0.953386	0.0790729	0.481632	0.11983	0.535754	0.0790729	-0.558072	0.0795884	0.710435	0.0790729	-0.261748	0.437009	0.725091	-0.0316433	0.0836104	0.881217	0.871851	-0.0316433	0.00896034	1	0.634351	-0.0316433	-0.0746691	0.826294	0.678719	NA	NA	NA	NA	NA	NA
214	ALCAM	12.772	12.7712	15.0894	18.7779	6.13689	6.11251	6.38483	6.67268	6.54743	5.4876	3.93042	5.17852	4.94796	4.47042	6.32852	-0.0267091	0.800143	0.993364	6.32852	0.291561	0.00337314	0.0758597	6.32852	0.250569	0.012159	0.311663	6.32852	0.568837	1.37388e-08	3.29262e-06	4.84783	-0.238467	0.074499	0.380545	4.84783	-0.734962	4.49277e-08	2.25488e-06	4.84783	-0.496489	0.000233821	0.0161143	34	5.33196	6.73558	5	4.19523	5.57119
126133	ALDH16A1	11.8001	13.2928	12.1374	13.4972	5.0011	5.14141	5.05087	5.17421	23.1881	23.9395	25.0851	5.94279	6.00189	6.05208	5.05436	0.145798	0.198909	0.774378	5.05436	0.126559	0.259585	0.685498	5.05436	0.0501809	0.655625	0.998574	5.05436	0.0309408	0.77676	0.815755	5.97847	0.0610732	0.4884	0.756681	5.97847	0.111974	0.198786	0.276291	5.97847	0.0509002	0.558717	0.574063	NA	NA	NA	NA	NA	NA
5832	ALDH18A1	62.8032	61.9612	58.8579	62.4902	7.79456	7.74996	7.71158	7.77294	79.7668	77.0808	82.6895	8.12664	8.0915	8.17583	7.75143	-0.0449096	0.62587	0.965074	7.75143	0.0619454	0.501284	0.795196	7.75143	-0.0834533	0.363883	0.975198	7.75143	0.0234017	0.800927	0.820824	8.12699	-0.0351394	0.646768	0.812954	8.12699	0.0494936	0.518946	0.465616	8.12699	0.084633	0.26963	0.407508	2	1.14385	3.58769	1	0.360677	1.8432
220	ALDH1A3	7.16684	6.45952	9.30717	8.95615	4.7172	4.54824	5.09109	5.01174	3.49785	3.04263	3.22856	3.7274	3.55655	3.61959	4.81245	-0.170588	0.109914	0.639795	4.81245	-0.0820036	0.437036	0.775751	4.81245	0.386881	0.000258647	0.0256081	4.81245	0.475463	7.80021e-06	0.000934691	3.52504	-0.186238	0.0936714	0.420534	3.52504	-0.116901	0.286797	0.339083	3.52504	0.0693421	0.535597	0.563336	1	0.847596	3.96586	1	0.847596	3.96586
219	ALDH1B1	12.736	12.5298	14.1535	13.5167	5.31359	5.26485	5.47199	5.38228	16.2599	17.8112	20.1152	5.64498	5.78907	5.94529	5.32769	-0.0476038	0.622022	0.963773	5.32769	-0.0902558	0.349656	0.740725	5.32769	0.162244	0.0957927	0.765044	5.32769	0.119592	0.221216	0.621136	5.7747	0.146831	0.0542822	0.328395	5.7747	0.305576	5.0568e-05	0.000799357	5.7747	0.158744	0.0351267	0.157903	2	1.45672	6.18133	2	1.45672	6.18133
160428	ALDH1L2	25.6488	31.1578	19.6298	21.4576	6.11155	6.36488	5.74399	5.84282	15.9512	17.9184	20.6759	5.42798	5.60686	5.7938	6.01596	0.254426	0.0429822	0.436292	6.01596	0.100854	0.429231	0.774218	6.01596	-0.375607	0.00314292	0.136854	6.01596	-0.529178	2.96137e-05	0.00295319	5.59035	0.183849	0.0430138	0.293166	5.59035	0.374194	3.08919e-05	0.000532339	5.59035	0.190343	0.0334645	0.154843	NA	NA	NA	NA	NA	NA
217	ALDH2	28.8471	27.7742	27.3157	25.8731	6.15307	6.07287	6.0854	5.98419	45.762	40.3709	40.3887	6.80022	6.63481	6.61904	6.05537	-0.0811075	0.452926	0.921607	6.05537	-0.102366	0.342991	0.736566	6.05537	-0.0687014	0.525076	0.997068	6.05537	-0.0899592	0.406544	0.716065	6.67387	-0.166661	0.0548443	0.330149	6.67387	-0.182577	0.0349695	0.0997208	6.67387	-0.0159153	0.856078	0.688356	NA	NA	NA	NA	NA	NA
224	ALDH3A2	16.8908	16.2516	16.7488	16.3025	6.09253	6.01292	6.09029	6.02588	14.6356	14.0016	14.9769	5.87627	5.8285	5.9081	6.03577	-0.0791652	0.350337	0.88278	6.03577	-0.0654102	0.443819	0.776668	6.03577	-0.00139098	0.985351	1	6.03577	0.0123642	0.884066	0.833572	5.84853	-0.0484893	0.50316	0.761807	5.84853	0.0325182	0.652392	0.521696	5.84853	0.0810076	0.260598	0.401118	5	2.48051	4.54083	1	0.587215	1.78361
221	ALDH3B1	0.218119	0.333654	0.188798	0.296763	1.09038	1.43324	0.989499	1.33345	0.286528	0.224697	0.269948	1.30821	1.11615	1.25598	0.502623	0.566811	0.0311918	0.379238	0.502623	0.60698	0.0254567	0.264304	0.502623	-0.213719	0.493155	0.992673	0.502623	-0.173604	0.534892	0.759298	0.499858	-0.32198	0.23304	0.610278	0.499858	-0.0725378	0.817255	0.58327	0.499858	0.249494	0.381834	0.479833	NA	NA	NA	NA	NA	NA
8659	ALDH4A1	3.27223	3.11275	2.91666	3.18899	3.51366	3.42425	3.37203	3.46677	4.2836	3.90008	4.35439	3.86064	3.74856	3.88091	3.31841	-0.10004	0.534995	0.950545	3.31841	0.106827	0.506913	0.796473	3.31841	-0.161089	0.319721	0.964094	3.31841	0.0457792	0.782092	0.817095	3.73463	-0.117825	0.239913	0.616995	3.73463	0.0244463	0.823387	0.585236	3.73463	0.142273	0.155966	0.312752	NA	NA	NA	NA	NA	NA
7915	ALDH5A1	3.81115	3.82571	3.70484	3.68944	4.3799	4.35924	4.35129	4.32036	3.3426	3.2661	3.33763	4.18827	4.17198	4.18604	4.2866	-0.0193282	0.864219	0.999074	4.2866	-0.0331556	0.779711	0.856833	4.2866	-0.0312617	0.793535	1	4.2866	-0.0450884	0.713645	0.803484	4.10685	-0.0182127	0.859199	0.86741	4.10685	-0.00303432	0.985309	0.634351	4.10685	0.0151787	0.880954	0.695857	6	4.09715	6.42699	5	4.03659	6.36335
4329	ALDH6A1	10.593	12.5787	9.97112	9.84126	4.40398	4.61721	4.33142	4.28841	10.923	10.8559	11.9332	4.43635	4.44083	4.55507	4.35209	0.219575	0.0368158	0.411999	4.35209	-0.0440754	0.682219	0.836561	4.35209	-0.0773402	0.47483	0.992193	4.35209	-0.340989	0.00126414	0.0497722	4.41762	0.00592751	0.966673	0.887679	4.41762	0.12549	0.235095	0.303614	4.41762	0.119562	0.257806	0.399328	1	1.96771	2.17273	1	1.96771	2.17273
501	ALDH7A1	9.60459	9.89739	9.75477	9.85153	5.16807	5.18704	5.2007	5.18693	6.26371	5.67683	5.67375	4.56213	4.44027	4.4231	5.14877	0.0180611	0.86781	0.9994	5.14877	-0.0155035	0.895711	0.876853	5.14877	0.032866	0.764612	0.999802	5.14877	-0.000698696	1	0.849982	4.41487	-0.126362	0.173484	0.544693	4.41487	-0.144517	0.115833	0.203649	4.41487	-0.0181523	0.852727	0.688046	2	1.19603	3.90546	1	0.883692	3.344
64577	ALDH8A1	0.854282	0.976401	0.769618	0.76362	1.60547	1.72037	1.51406	1.48202	NA	NA	NA	NA	NA	NA	1.0497	0.164163	0.673137	0.975898	1.0497	-0.0612232	0.911673	0.879521	1.0497	-0.136583	0.733858	0.998697	1.0497	-0.361948	0.346644	0.6851	NA	NA	NA	NA	NA	NA	NA	NA	NA	NA	NA	NA	NA	NA	NA	NA	NA	NA
223	ALDH9A1	29.0686	30.7417	30.691	32.9285	6.21243	6.26793	6.2995	6.37502	35.2246	36.4948	35.8999	6.47398	6.53889	6.49958	6.27284	0.055452	0.56007	0.952546	6.27284	0.0770998	0.419735	0.772868	6.27284	0.0881393	0.355384	0.974464	6.27284	0.109787	0.252503	0.640945	6.48949	0.0659747	0.397208	0.717703	6.48949	0.0261873	0.738036	0.555394	6.48949	-0.0397876	0.608701	0.59564	1	0.437969	1.2404	NA	NA	NA
226	ALDOA	66.1244	62.1322	71.9322	72.6867	7.72206	7.60699	7.85273	7.84335	179.141	177.497	183.846	9.14382	9.14454	9.1785	7.75362	-0.115494	0.271952	0.835474	7.75362	-0.00915656	0.930044	0.881628	7.75362	0.131313	0.211215	0.91606	7.75362	0.237651	0.0238204	0.304997	9.15335	0.000799823	0.992698	0.887679	9.15335	0.0348194	0.660705	0.524738	9.15335	0.0340196	0.667754	0.620881	NA	NA	NA	NA	NA	NA
230	ALDOC	4.05719	3.18304	3.56443	3.29551	2.958	2.63824	2.8058	2.68773	5.69229	6.17309	7.17798	3.38242	3.50203	3.68582	2.56929	-0.377069	0.0182402	0.294146	2.56929	-0.138475	0.389928	0.762993	2.56929	-0.171628	0.264031	0.948922	2.56929	0.0669761	0.712545	0.803199	3.41049	0.130721	0.306902	0.663623	3.41049	0.331368	0.00726836	0.0360511	3.41049	0.20064	0.10447	0.256236	NA	NA	NA	NA	NA	NA
56052	ALG1	7.68881	8.43766	7.5198	8.33149	4.76331	4.86687	4.74223	4.85912	11.476	11.2772	12.1497	5.31116	5.30107	5.38975	4.76063	0.105502	0.329643	0.872734	4.76063	0.122606	0.261363	0.685826	4.76063	-0.0228812	0.841453	1	4.76063	-0.00577715	0.954243	0.847486	5.30134	-0.00966845	0.90332	0.87577	5.30134	0.0811098	0.299613	0.347733	5.30134	0.090778	0.245613	0.389497	1	0.46976	3.18367	NA	NA	NA
84920	ALG10	12.1934	13.3568	12.8328	14.7377	5.29938	5.40358	5.3811	5.55029	11.18	10.581	9.93608	5.16389	5.10254	4.99868	5.37985	0.106498	0.247773	0.820703	5.37985	0.173878	0.056649	0.401295	5.37985	0.0837457	0.362901	0.974503	5.37985	0.151125	0.0994456	0.513903	5.05028	-0.0644972	0.497687	0.76061	5.05028	-0.171624	0.0668657	0.146467	5.05028	-0.107126	0.254392	0.397215	1	0.570946	4.48949	NA	NA	NA
144245	ALG10B	7.83276	8.47636	7.74278	8.66864	6.25529	6.34158	6.24937	6.38226	4.30282	4.23378	3.99899	5.39231	5.38651	5.29026	6.29134	0.086564	0.37267	0.896055	6.29134	0.134471	0.166391	0.599705	6.29134	-0.00685716	0.949326	1	6.29134	0.0410498	0.673769	0.792885	5.3244	-0.00696068	0.960493	0.887012	5.3244	-0.105646	0.385276	0.397566	5.3244	-0.0986845	0.416034	0.498944	4	2.02532	7.32356	3	1.55052	6.65828
440138	ALG11	11.497	11.4161	11.2016	11.3513	5.22312	5.18808	5.19714	5.18737	7.37838	6.8457	6.75609	4.59224	4.50375	4.46968	5.16233	-0.037488	0.748222	0.986731	5.16233	-0.0109759	0.929335	0.881628	5.16233	-0.0281913	0.810628	1	5.16233	-0.00167897	0.99549	0.849982	4.46392	-0.0932988	0.349304	0.689789	4.46392	-0.129322	0.189812	0.269534	4.46392	-0.0360211	0.721979	0.641498	2	2.11724	6.43236	NA	NA	NA
79087	ALG12	8.1461	8.64827	7.54258	8.05994	4.35933	4.41347	4.26363	4.33007	11.1625	11.0441	11.6352	4.78346	4.78271	4.83854	4.27569	0.0584429	0.622603	0.96385	4.27569	0.070748	0.547212	0.804794	4.27569	-0.100721	0.386563	0.979268	4.27569	-0.0884152	0.449856	0.72984	4.75301	0.000285717	1	0.887679	4.75301	0.0584092	0.523634	0.467822	4.75301	0.0581231	0.523924	0.557804	NA	NA	NA	NA	NA	NA
79868	ALG13	15.1632	16.0307	14.4369	15.075	4.41503	4.46729	4.35819	4.38957	10.2172	9.95883	8.8904	3.86598	3.84607	3.6795	4.34384	0.0516455	0.674057	0.97619	4.34384	0.0327454	0.797278	0.859724	4.34384	-0.0623423	0.62818	0.998574	4.34384	-0.0812421	0.517841	0.75454	3.69979	-0.0229329	0.847085	0.865463	3.69979	-0.203315	0.061353	0.139451	3.69979	-0.180379	0.0987412	0.249535	1	0.741449	2.77427	NA	NA	NA
199857	ALG14	16.0881	14.7781	13.0586	13.0254	4.12381	3.98546	3.85084	3.82302	19.9871	20.2444	17.6591	4.40938	4.44065	4.23834	3.86217	-0.149655	0.221118	0.795993	3.86217	-0.0326999	0.806438	0.860317	3.86217	-0.289424	0.0160674	0.360543	3.86217	-0.172465	0.158855	0.569146	4.29755	0.0338895	0.721954	0.831093	4.29755	-0.178952	0.0501345	0.123798	4.29755	-0.21284	0.0205532	0.126352	2	0.811281	3.93268	NA	NA	NA
85365	ALG2	7.39052	7.52252	6.81681	7.93477	4.46255	4.46397	4.36119	4.54469	9.65455	9.54862	8.78761	4.82109	4.82011	4.68882	4.39754	-0.00606591	0.989946	0.9994	4.39754	0.192111	0.0761985	0.451607	4.39754	-0.107367	0.327941	0.965675	4.39754	0.09081	0.422888	0.719573	4.72753	-0.000463108	0.99953	0.887679	4.72753	-0.136557	0.0990721	0.185017	4.72753	-0.136093	0.102719	0.254742	NA	NA	NA	NA	NA	NA
10195	ALG3	11.1808	11.4749	10.4019	12.0691	4.54988	4.55978	4.45986	4.64101	26.3895	28.4919	29.9351	5.74028	5.86357	5.91685	4.4962	0.0129886	0.927635	0.9994	4.4962	0.192082	0.108212	0.518483	4.4962	-0.0933142	0.433984	0.984904	4.4962	0.0857787	0.475506	0.73984	5.81869	0.125979	0.0908659	0.416254	5.81869	0.180251	0.014653	0.0573708	5.81869	0.0542712	0.463571	0.524787	NA	NA	NA	NA	NA	NA
29880	ALG5	58.3888	59.1618	64.2789	68.6006	6.07081	6.06568	6.21821	6.28569	53.6648	59.7476	52.8828	5.93903	6.1063	5.91749	6.14455	-0.0061862	0.959518	0.9994	6.14455	0.0695831	0.514994	0.797895	6.14455	0.148823	0.15973	0.861773	6.14455	0.224592	0.0349244	0.354024	5.96847	0.169859	0.0428291	0.292214	5.96847	-0.0219152	0.796166	0.576614	5.96847	-0.191774	0.0219552	0.129499	2	1.27411	3.57114	1	0.644439	2.41183
29929	ALG6	22.5796	21.6865	21.7271	22.5378	5.68305	5.60087	5.63877	5.66385	16.6132	16.1575	14.244	5.23731	5.21369	5.02203	5.62013	-0.0848946	0.330716	0.873968	5.62013	0.0257866	0.768226	0.854454	5.62013	-0.0453589	0.601182	0.998574	5.62013	0.0653224	0.455754	0.733434	5.12244	-0.024857	0.790192	0.850632	5.12244	-0.222198	0.0142327	0.0563995	5.12244	-0.197339	0.029991	0.147573	1	0.685729	3.26982	NA	NA	NA
79053	ALG8	48.5166	47.0207	48.7893	50.789	6.34661	6.27678	6.36446	6.39475	53.68	57.8045	51.4153	6.47878	6.59885	6.41567	6.32987	-0.0700082	0.419273	0.911574	6.32987	0.0304144	0.725643	0.847303	6.32987	0.0183564	0.835378	1	6.32987	0.118779	0.170438	0.583464	6.4845	0.121764	0.0998356	0.432318	6.4845	-0.063406	0.389557	0.399842	6.4845	-0.18517	0.0120539	0.0991802	2	0.973655	3.36588	NA	NA	NA
79796	ALG9	13.8709	15.0633	14.2879	14.3173	6.55685	6.64963	6.60962	6.58636	12.0437	11.755	12.2453	6.34347	6.32367	6.36561	6.58727	0.0935397	0.244219	0.817571	6.58727	-0.0231471	0.772668	0.856034	6.58727	0.0528424	0.509171	0.996992	6.58727	-0.0638445	0.427014	0.720739	6.32784	-0.0196704	0.777788	0.846745	6.32784	0.0227583	0.74619	0.558495	6.32784	0.0424287	0.54251	0.566427	9	3.42991	7.15117	4	2.39464	5.96517
238	ALK	13.5897	13.7997	13.16	12.2499	6.42734	6.42192	6.3926	6.2617	6.31439	6.24398	6.30677	5.3295	5.32804	5.32632	6.36141	-0.00505847	0.962862	0.9994	6.36141	-0.133034	0.220957	0.653989	6.36141	-0.0357511	0.744445	0.999802	6.36141	-0.163726	0.133349	0.549423	5.29457	-0.00134262	0.992752	0.887679	5.29457	-0.00347224	0.977427	0.63237	5.29457	-0.0021296	0.98861	0.724071	NA	NA	NA	NA	NA	NA
8846	ALKBH1	8.59395	8.20665	8.47892	8.4011	4.54587	4.45905	4.53693	4.49942	11.4642	10.3853	10.1769	4.93386	4.8106	4.76693	4.4513	-0.0921533	0.401061	0.909292	4.4513	-0.0386942	0.721998	0.845795	4.4513	-0.0100547	0.933763	1	4.4513	0.0434048	0.698142	0.798019	4.79118	-0.12754	0.108674	0.449462	4.79118	-0.172798	0.0280102	0.0864327	4.79118	-0.045256	0.573952	0.580348	3	1.54037	5.90431	1	0.723223	4.39797
121642	ALKBH2	70.1369	66.5339	65.0514	65.5208	6.35574	6.25656	6.2583	6.24496	81.6857	78.901	80.1414	6.56167	6.52603	6.53275	6.26238	-0.100548	0.353314	0.885305	6.26238	-0.0128969	0.904429	0.878374	6.26238	-0.0982241	0.362211	0.974503	6.26238	-0.0105732	0.919623	0.840676	6.52575	-0.0357091	0.679533	0.819277	6.52575	-0.0289677	0.736998	0.555029	6.52575	0.00674152	0.939281	0.714524	NA	NA	NA	NA	NA	NA
221120	ALKBH3	19.0616	20.963	19.9024	20.2041	4.92763	5.0373	4.99816	4.99458	24.0389	26.5803	25.8252	5.24114	5.39687	5.34021	4.94746	0.108383	0.282642	0.842923	4.94746	-0.00323482	0.977779	0.886952	4.94746	0.0725653	0.480302	0.992673	4.94746	-0.0390527	0.688935	0.796505	5.29364	0.160223	0.0552084	0.330871	5.29364	0.101958	0.220808	0.293082	5.29364	-0.0582664	0.484651	0.5358	1	0.537157	2.18517	NA	NA	NA
54784	ALKBH4	5.02723	5.19627	4.76189	5.11172	3.51681	3.53536	3.45527	3.52502	9.80448	9.41143	10.4486	4.40691	4.36416	4.49226	3.38667	0.0199181	0.897211	0.9994	3.38667	0.0804482	0.563399	0.808636	3.38667	-0.0700235	0.609809	0.998574	3.38667	-0.00949355	0.954489	0.847486	4.3589	-0.0435502	0.639248	0.808749	4.3589	0.090779	0.324556	0.363489	4.3589	0.134329	0.144148	0.300422	NA	NA	NA	NA	NA	NA
54890	ALKBH5	15.4517	16.6135	15.411	16.6407	5.76623	5.84176	5.77257	5.85691	27.7953	27.4295	30.0901	6.58962	6.58517	6.70089	5.78616	0.078034	0.47749	0.934395	5.78616	0.0866669	0.42736	0.774218	5.78616	0.00584411	0.957462	1	5.78616	0.0144767	0.892823	0.835146	6.61284	-0.00428949	0.953365	0.885525	6.61284	0.112531	0.115442	0.203563	6.61284	0.116821	0.102591	0.254631	4	5.22247	7.09254	4	5.22247	7.09254
84964	ALKBH6	4.41136	4.79145	4.00772	4.89603	2.41735	2.49195	2.31463	2.52707	6.03597	6.35634	6.07125	2.78571	2.86157	2.79102	2.17149	0.0963209	0.610144	0.961952	2.17149	0.266748	0.131144	0.551954	2.17149	-0.133944	0.480032	0.992673	2.17149	0.0364774	0.825344	0.82589	2.60699	0.0902052	0.60253	0.801707	2.60699	0.00872386	0.971451	0.630665	2.60699	-0.0814844	0.627472	0.603064	NA	NA	NA	NA	NA	NA
84266	ALKBH7	13.113	12.5746	13.0022	12.4148	3.96765	3.88698	3.96608	3.87905	15.49	14.8328	15.4798	4.18274	4.13759	4.18055	3.83528	-0.0864318	0.505288	0.942657	3.83528	-0.0923069	0.470726	0.785983	3.83528	-0.000376139	1	1	3.83528	-0.00625006	0.962918	0.848898	4.09043	-0.0456209	0.646372	0.81282	4.09043	-0.000120203	0.998308	0.634351	4.09043	0.0455012	0.653154	0.614727	NA	NA	NA	NA	NA	NA
91801	ALKBH8	17.1524	17.1241	18.5511	18.4046	5.25447	5.22759	5.37368	5.33617	11.4731	13.0149	11.5185	4.67772	4.86976	4.68424	5.26494	-0.0274255	0.794929	0.991849	5.26494	-0.038507	0.711275	0.842879	5.26494	0.124472	0.232631	0.936831	5.26494	0.11339	0.279308	0.657893	4.69564	0.197876	0.100382	0.434015	4.69564	0.00544732	0.963924	0.628343	4.69564	-0.19243	0.11037	0.26374	NA	NA	NA	NA	NA	NA
7840	ALMS1	31.0041	31.9144	28.1213	26.854	8.57417	8.5895	8.44457	8.34686	15.6082	15.3264	14.6077	7.57412	7.56456	7.47888	8.48846	0.0153256	0.924815	0.9994	8.48846	-0.0981229	0.545506	0.804449	8.48846	-0.129977	0.422835	0.983581	8.48846	-0.243425	0.133592	0.549423	7.53266	-0.00986225	0.926169	0.880603	7.53266	-0.0960015	0.356753	0.382128	7.53266	-0.0861392	0.40798	0.495306	14	3.31791	5.50898	NA	NA	NA
239	ALOX12	1.17527	1.32471	0.994445	0.910646	1.87571	1.97947	1.7107	1.60253	0.77271	0.781084	0.962555	1.45189	1.47262	1.66154	1.35694	0.15248	0.581863	0.957016	1.35694	-0.174173	0.554414	0.807593	1.35694	-0.22213	0.408806	0.980601	1.35694	-0.54875	0.0444422	0.394444	0.983921	0.0321811	0.935418	0.882726	0.983921	0.313881	0.231746	0.301032	0.983921	0.281671	0.281926	0.414922	NA	NA	NA	NA	NA	NA
80216	ALPK1	1.76181	2.22945	1.95804	2.00228	3.55653	3.8446	3.70584	3.7073	1.58461	1.75019	1.60174	3.40402	3.54952	3.41882	3.60169	0.315007	0.0431296	0.436441	3.60169	0.000954229	1	0.886952	3.60169	0.160258	0.302722	0.958024	3.60169	-0.153797	0.331853	0.678218	3.33039	0.159662	0.2088	0.588344	3.33039	0.0165588	0.907679	0.611381	3.33039	-0.143106	0.253767	0.396596	NA	NA	NA	NA	NA	NA
115701	ALPK2	0.147205	0.268967	0.112569	0.257089	1.09076	1.6001	0.903956	1.56062	NA	NA	NA	NA	NA	NA	0.65435	0.865457	0.00250289	0.079517	0.65435	1.14516	5.32024e-05	0.00330826	0.65435	-0.363185	0.233926	0.939615	0.65435	-0.0835792	0.78745	0.818211	NA	NA	NA	NA	NA	NA	NA	NA	NA	NA	NA	NA	NA	NA	NA	NA	NA	NA
249	ALPL	1.13091	1.60572	1.37764	1.95872	1.98516	2.35876	2.21115	2.6019	1.51346	1.79687	1.9643	2.30106	2.51394	2.60639	2.01018	0.477127	0.0323536	0.388309	2.01018	0.48316	0.0249859	0.261064	2.01018	0.291006	0.193807	0.901223	2.01018	0.297	0.167099	0.579928	2.21883	0.262265	0.0632828	0.35364	2.21883	0.374557	0.00611129	0.0322227	2.21883	0.112267	0.424079	0.503355	NA	NA	NA	NA	NA	NA
57679	ALS2	14.1877	13.8522	14.9788	14.3366	6.90144	6.84167	6.9893	6.89797	11.7567	11.6953	11.2431	6.61977	6.62775	6.5557	6.89747	-0.0608123	0.529743	0.950268	6.89747	-0.0924734	0.336407	0.733778	6.89747	0.0882563	0.35704	0.974503	6.89747	0.0565952	0.556352	0.763141	6.58759	0.00774237	0.916841	0.878417	6.58759	-0.0651007	0.379895	0.395084	6.58759	-0.0728429	0.325328	0.444869	12	3.40001	5.80993	6	2.58048	4.89347
151254	ALS2CR11	0.311507	0.402173	0.324186	0.374409	1.47694	1.7051	1.52155	1.63923	NA	NA	NA	NA	NA	NA	1.05975	0.332049	0.200018	0.775362	1.05975	0.161266	0.520739	0.798499	1.05975	0.0713873	0.80863	1	1.05975	-0.0994181	0.716141	0.80462	NA	NA	NA	NA	NA	NA	NA	NA	NA	NA	NA	NA	NA	NA	NA	NA	NA	NA
130540	ALS2CR12	1.53182	1.50312	1.46169	1.28519	1.83467	1.79561	1.79268	1.6429	0.852958	1.00018	0.858082	1.27176	1.42073	1.27655	1.31106	-0.0753346	0.832347	0.994475	1.31106	-0.223527	0.415191	0.771872	1.31106	-0.0595119	0.838841	1	1.31106	-0.207681	0.434472	0.724529	0.655936	0.240344	0.304254	0.662072	0.655936	0.00440189	1	0.634351	0.655936	-0.235971	0.317302	0.440025	1	0.917548	3.43625	NA	NA	NA
55437	ALS2CR2	6.67702	7.93625	6.85383	7.46637	4.04565	4.2576	4.09078	4.18215	5.90386	5.28331	5.5684	3.86806	3.73322	3.78858	4.06897	0.217669	0.0482495	0.461906	4.06897	0.0970136	0.385603	0.760742	4.06897	0.0479618	0.674683	0.998574	4.06897	-0.0726949	0.496891	0.747428	3.69878	-0.145367	0.125849	0.478414	3.69878	-0.0855351	0.359515	0.384216	3.69878	0.0598346	0.534289	0.562844	3	1.72566	5.55765	3	1.72566	5.55765
65062	ALS2CR4	41.5869	40.6077	44.8437	47.0132	7.84725	7.78859	7.96577	8.00745	34.8718	32.7765	30.9129	7.58093	7.50803	7.40807	7.89939	-0.0594455	0.499869	0.941118	7.89939	0.0420203	0.631724	0.826058	7.89939	0.118838	0.174039	0.880058	7.89939	0.220304	0.0119727	0.219253	7.49331	-0.0735162	0.351552	0.690998	7.49331	-0.174018	0.0270516	0.0844929	7.49331	-0.100501	0.202148	0.353537	1	1.74093	4.93655	1	1.74093	4.93655
79800	ALS2CR8	2.66464	2.83108	2.68035	2.54696	4.02254	4.08171	4.04138	3.94672	1.46368	1.45901	1.42296	3.21887	3.22935	3.1817	3.93968	0.0548012	0.670841	0.975574	3.93968	-0.102762	0.456677	0.781307	3.93968	0.0185484	0.893535	1	3.93968	-0.139014	0.302246	0.668606	3.05721	0.0109783	0.940494	0.882899	3.05721	-0.0414866	0.734375	0.554151	3.05721	-0.0524643	0.673465	0.623125	5	2.1016	5.07813	4	1.80816	4.69571
8092	ALX1	12.4704	10.5315	11.6777	10.7512	3.84206	3.59436	3.76366	3.62941	7.16232	8.06861	8.06996	3.1038	3.27005	3.2554	3.60543	-0.270132	0.0263974	0.348248	3.60543	-0.143963	0.231151	0.662645	3.60543	-0.0830483	0.486505	0.992673	3.60543	0.0431241	0.750635	0.810887	3.05847	0.191306	0.112592	0.457252	3.05847	0.174782	0.142232	0.228432	3.05847	-0.0165319	0.898665	0.700143	NA	NA	NA	NA	NA	NA
257	ALX3	2.20425	2.25413	1.98688	1.65117	2.09673	2.09983	1.99166	1.77534	3.27176	3.12388	3.42739	2.54166	2.50002	2.59528	1.61706	0.00482387	1	0.9994	1.61706	-0.299833	0.145058	0.572883	1.61706	-0.138827	0.482313	0.992673	1.61706	-0.443454	0.02811	0.326203	2.29941	-0.0525032	0.755897	0.841167	2.29941	0.0630162	0.686478	0.536297	2.29941	0.115519	0.457907	0.52139	NA	NA	NA	NA	NA	NA
23600	AMACR	3.56974	3.59696	3.16096	3.41821	3.58514	3.57243	3.43455	3.5137	4.26759	4.40337	4.34793	3.81148	3.86758	3.83492	3.40708	-0.0161667	0.922263	0.9994	3.40708	0.0906049	0.511153	0.797339	3.40708	-0.16524	0.207653	0.910036	3.40708	-0.0584669	0.649422	0.788196	3.74122	0.0607763	0.566456	0.786191	3.74122	0.0256507	0.813262	0.582163	3.74122	-0.0351268	0.741195	0.650374	NA	NA	NA	NA	NA	NA
55626	AMBRA1	12.0333	11.2491	11.1789	11.0288	6.1523	6.02729	6.05769	6.01209	18.0067	17.8804	19.6494	6.7152	6.71968	6.83819	6.0434	-0.124687	0.17404	0.745979	6.0434	-0.0462215	0.618272	0.822113	6.0434	-0.0956723	0.299158	0.955222	6.0434	-0.0172066	0.86245	0.830304	6.74658	0.00476405	0.949071	0.884723	6.74658	0.124373	0.0744602	0.156445	6.74658	0.119608	0.0865466	0.23517	21	4.20377	7.15632	1	1.11439	3.38811
262	AMD1	68.9144	67.4078	68.3892	66.4847	7.90018	7.84336	7.89889	7.83171	57.8121	61.1423	52.6806	7.63406	7.73054	7.50074	7.86318	-0.0567772	0.512594	0.946083	7.86318	-0.0674951	0.437043	0.775751	7.86318	-0.00108529	0.989748	1	7.86318	-0.011803	0.893101	0.835146	7.61789	0.0967618	0.213995	0.5935	7.61789	-0.134185	0.0853241	0.169346	7.61789	-0.230946	0.00304513	0.0547921	13	5.61126	6.73373	7	5.19052	6.30747
51005	AMDHD2	7.72411	8.04847	8.1458	7.85418	3.39938	3.42825	3.47865	3.40778	12.5833	10.7183	13.3705	4.03968	3.83732	4.12004	3.30175	0.0374771	0.86041	0.998865	3.30175	-0.081108	0.672676	0.834729	3.30175	0.0880733	0.648465	0.998574	3.30175	-0.0305119	0.895612	0.835169	3.92007	-0.215505	0.0229916	0.205536	3.92007	0.0865496	0.351407	0.378776	3.92007	0.302057	0.00124982	0.0394191	NA	NA	NA	NA	NA	NA
267	AMFR	11.9978	13.7516	12.9395	14.6954	5.4785	5.64554	5.59519	5.75147	14.2428	13.2273	14.2374	5.70888	5.61871	5.70631	5.59384	0.17044	0.113081	0.645436	5.59384	0.160414	0.134444	0.555429	5.59384	0.118736	0.268581	0.948922	5.59384	0.108709	0.311825	0.672171	5.65244	-0.0915126	0.224668	0.604116	5.65244	-0.00216885	0.977949	0.632532	5.65244	0.0893441	0.235429	0.381139	7	5.19297	6.19954	5	5.00879	6.01258
268	AMH	9.67488	10.1178	9.67149	7.96804	4.36652	4.39688	4.3759	4.08228	6.80513	6.99317	7.31151	3.87531	3.92846	3.97285	4.24333	0.0330217	0.894535	0.9994	4.24333	-0.312842	0.192568	0.628028	4.24333	0.0102788	0.969343	1	4.24333	-0.335582	0.162927	0.574372	3.8364	0.056065	0.69873	0.825541	3.8364	0.103518	0.467383	0.441086	3.8364	0.0474515	0.744458	0.650755	NA	NA	NA	NA	NA	NA
57463	AMIGO1	0.983479	1.16928	0.959172	1.16146	1.78321	1.9423	1.76636	1.94837	1.41064	1.04321	1.28689	2.16245	1.84685	2.05998	1.44313	0.222705	0.328621	0.871988	1.44313	0.254304	0.268049	0.691866	1.44313	-0.0286216	0.91689	1	1.44313	0.00296084	1	0.849982	1.66265	-0.4181	0.0110438	0.137431	1.66265	-0.132813	0.415504	0.412894	1.66265	0.28532	0.0855833	0.234097	NA	NA	NA	NA	NA	NA
347902	AMIGO2	1.0268	1.32242	1.2931	1.74502	2.29018	2.56764	2.56775	2.9151	0.754824	0.813619	0.656206	1.93772	2.03119	1.79234	2.36613	0.346126	0.105707	0.630392	2.36613	0.407727	0.0422246	0.34716	2.36613	0.345279	0.101159	0.768138	2.36613	0.406851	0.0445718	0.394444	1.51561	0.121203	0.518818	0.766469	1.51561	-0.202777	0.27001	0.328722	1.51561	-0.323975	0.0726764	0.216776	NA	NA	NA	NA	NA	NA
386724	AMIGO3	1.47865	1.58446	1.27346	1.6297	2.07493	2.12962	1.92066	2.17007	1.90453	1.71248	1.93092	2.3505	2.24109	2.36535	1.7204	0.0807157	0.720387	0.982777	1.7204	0.324149	0.0788297	0.458457	1.7204	-0.192966	0.311064	0.963234	1.7204	0.0504594	0.801543	0.820882	2.02752	-0.139678	0.346481	0.688794	2.02752	0.015997	0.926237	0.617459	2.02752	0.155681	0.281997	0.414961	NA	NA	NA	NA	NA	NA
9949	AMMECR1	4.99598	5.34051	4.73836	4.98676	4.9395	5.00684	4.87547	4.91847	3.98514	4.32527	3.92258	4.61206	4.74142	4.5905	4.89166	0.0702567	0.53672	0.950545	4.89166	0.0431241	0.700188	0.840732	4.89166	-0.0660947	0.558675	0.998314	4.89166	-0.093227	0.41402	0.718036	4.59507	0.132437	0.196666	0.574664	4.59507	-0.0244679	0.82477	0.585772	4.59507	-0.156906	0.127589	0.283304	2	0.941842	5.60387	NA	NA	NA
83607	AMMECR1L	10.1314	9.88975	9.76185	9.35581	5.63024	5.57071	5.58728	5.50064	12.8542	12.3961	13.5084	5.95505	5.91822	6.02411	5.54473	-0.0595328	0.507148	0.943518	5.54473	-0.0895324	0.32429	0.726779	5.54473	-0.0415859	0.636849	0.998574	5.54473	-0.0715849	0.430626	0.722749	5.94533	-0.0378628	0.606575	0.802562	5.94533	0.0697024	0.332377	0.367889	5.94533	0.107565	0.137085	0.293608	1	1.29125	5.14378	1	1.29125	5.14378
196394	AMN1	13.8688	11.9379	13.4589	11.4314	4.92891	4.69579	4.89658	4.64439	14.8499	14.1972	12.503	5.01115	4.9636	4.7714	4.748	-0.242821	0.0178072	0.289977	4.748	-0.260351	0.0104237	0.15996	4.748	-0.0329057	0.746579	0.999802	4.748	-0.0504335	0.619155	0.782026	4.87341	-0.0495884	0.578837	0.790845	4.87341	-0.248577	0.00473737	0.0267151	4.87341	-0.198987	0.0246036	0.135202	4	2.00221	3.95915	2	1.5152	3.32148
154796	AMOT	1.18967	1.31808	1.00331	1.39279	3.13702	3.24492	2.93056	3.32561	0.837326	1.1094	1.24172	2.68665	3.05092	3.17998	3.01038	0.114545	0.380132	0.900508	3.01038	0.445755	0.000844276	0.0281349	3.01038	-0.239564	0.0835512	0.725827	3.01038	0.0916422	0.502249	0.749148	2.81201	0.418159	0.00719947	0.105615	2.81201	0.563547	0.000234041	0.002777	2.81201	0.145361	0.333299	0.450727	3	1.68861	3.73101	3	1.68861	3.73101
154810	AMOTL1	18.5957	20.3215	17.5073	18.149	7.48713	7.58651	7.41101	7.4346	16.3056	17.9304	19.3882	7.28595	7.43731	7.53337	7.47393	0.100309	0.317155	0.864869	7.47393	0.0237167	0.813301	0.861832	7.47393	-0.0764955	0.444692	0.985115	7.47393	-0.153088	0.126509	0.547639	7.41478	0.152114	0.0276878	0.228094	7.41478	0.248682	0.000304962	0.00340808	7.41478	0.0965683	0.16085	0.31693	3	2.41371	6.24614	3	2.41371	6.24614
51421	AMOTL2	4.63244	4.50994	3.68572	4.03685	4.70927	4.64362	4.4036	4.50522	10.3678	8.17244	9.03667	5.82869	5.50714	5.63223	4.51343	-0.0630714	0.596282	0.958713	4.51343	0.108123	0.389163	0.762795	4.51343	-0.319038	0.00963242	0.277012	4.51343	-0.147842	0.237893	0.629063	5.63574	-0.327641	2.14245e-05	0.00151935	5.63574	-0.199776	0.00879269	0.0407194	5.63574	0.127866	0.099031	0.249992	2	3.07626	5.54784	2	3.07626	5.54784
271	AMPD2	10.8215	11.8308	9.10255	10.0791	5.66089	5.75892	5.42682	5.54634	16.6924	16.3462	18.6297	6.26405	6.24916	6.41862	5.57599	0.0995368	0.351412	0.88359	5.57599	0.123633	0.252979	0.679856	5.57599	-0.240389	0.0252723	0.450576	5.57599	-0.216293	0.0429824	0.389245	6.29611	-0.0152472	0.840064	0.864057	6.29611	0.156461	0.0330992	0.0962675	6.29611	0.171708	0.0197389	0.124263	NA	NA	NA	NA	NA	NA
273	AMPH	4.76199	4.86637	5.123	5.19804	4.56818	4.57257	4.67965	4.67309	4.27236	5.12569	4.90129	4.40799	4.67324	4.59501	4.56959	0.00240524	0.979584	0.9994	4.56959	-0.0073071	0.950394	0.884402	4.56959	0.112748	0.26249	0.948922	4.56959	0.103035	0.312079	0.672171	4.50459	0.277741	0.00247199	0.0540504	4.50459	0.196492	0.0315953	0.0934506	4.50459	-0.0812527	0.37056	0.472137	18	4.18621	5.06183	4	3.38111	4.22794
275	AMT	1.54769	1.51497	1.42582	1.32568	1.97597	1.93466	1.89771	1.80065	1.19476	0.853839	1.08373	1.69995	1.39141	1.60236	1.49639	-0.0671543	0.829095	0.994193	1.49639	-0.135398	0.563001	0.808636	1.49639	-0.115481	0.65105	0.998574	1.49639	-0.183706	0.449784	0.72984	1.03548	-0.466524	0.0188865	0.183949	1.03548	-0.139966	0.44737	0.430548	1.03548	0.326614	0.106724	0.259136	NA	NA	NA	NA	NA	NA
276	AMY1A	0.504124	0.530981	0.362103	0.470187	1.15526	1.18349	0.918176	1.08862	0.271101	0.537972	0.397918	0.730116	1.21021	0.971016	0.266296	0.0250389	0.966332	0.9994	0.266296	0.33254	0.409021	0.771099	0.266296	-0.483663	0.243164	0.943876	0.266296	-0.176135	0.662556	0.79138	0.0589057	1.00567	0.00402222	0.0749556	0.0589057	0.555444	0.128325	0.215662	0.0589057	-0.450546	0.171772	0.328608	NA	NA	NA	NA	NA	NA
280	AMY2B	3.02156	2.94331	2.91077	2.65881	4.22681	4.16502	4.18572	4.03414	1.05983	0.884808	0.776684	2.83899	2.63258	2.46263	4.07796	-0.0652648	0.691759	0.979933	4.07796	-0.163675	0.32005	0.724364	4.07796	-0.0425719	0.794675	1	4.07796	-0.14098	0.393699	0.710537	2.42259	-0.245577	0.126732	0.479755	2.42259	-0.450673	0.00520943	0.0286176	2.42259	-0.205074	0.219524	0.368393	3	1.75099	4.6824	NA	NA	NA
155185	AMZ1	0.12553	0.213761	0.220723	0.155145	0.649889	0.963707	1.00631	0.760005	NA	NA	NA	NA	NA	NA	-0.173383	0.727418	0.0454571	0.446625	-0.173383	-0.557683	0.100039	0.505634	-0.173383	0.822082	0.0199716	0.397288	-0.173383	-0.463097	0.216749	0.617332	NA	NA	NA	NA	NA	NA	NA	NA	NA	NA	NA	NA	NA	NA	NA	NA	NA	NA
51321	AMZ2	34.3639	33.2149	37.6566	36.5524	6.69525	6.62313	6.836	6.76908	50.7161	45.8879	42.4502	7.24073	7.11204	6.98467	6.72056	-0.0739277	0.477442	0.934395	6.72056	-0.0674218	0.511747	0.797339	6.72056	0.142079	0.167008	0.869204	6.72056	0.148585	0.151092	0.560764	7.1064	-0.129504	0.109556	0.451398	7.1064	-0.257805	0.00142898	0.0113438	7.1064	-0.1283	0.113456	0.267503	2	1.24887	2.70109	1	0.815407	2.01341
64682	ANAPC1	37.5101	35.9213	35.9209	33.2983	8.01301	7.92486	7.96089	7.82367	33.2402	36.43	36.2099	7.82776	7.97354	7.94872	7.9268	-0.088579	0.351066	0.88359	7.9268	-0.13799	0.146297	0.574188	7.9268	-0.0522673	0.581604	0.998574	7.9268	-0.101678	0.284711	0.661768	7.91245	0.14665	0.0694761	0.369641	7.91245	0.121728	0.131532	0.218727	7.91245	-0.0249222	0.757644	0.655068	1	0.414432	1.71324	NA	NA	NA
10393	ANAPC10	17.6248	15.82	18.0336	16.8615	4.04005	3.8713	4.08039	3.9647	17.2105	16.6009	15.4906	3.99618	3.96127	3.85339	3.90546	-0.176996	0.136745	0.69131	3.90546	-0.124593	0.296414	0.710985	3.90546	0.0458294	0.71275	0.998574	3.90546	0.0982334	0.413544	0.718036	3.84693	-0.0355658	0.71938	0.830544	3.84693	-0.151095	0.120805	0.208216	3.84693	-0.115527	0.243849	0.388312	2	1.7927	4.52853	NA	NA	NA
51529	ANAPC11	48.3949	47.7207	44.7936	46.97	6.71359	6.66795	6.61286	6.65643	53.5693	51.8016	53.6941	6.84758	6.81316	6.84868	6.64999	-0.0454242	0.662227	0.972776	6.64999	0.0444642	0.672536	0.834729	6.64999	-0.101302	0.330872	0.966887	6.64999	-0.0114131	0.91355	0.838988	6.82469	-0.0342084	0.728899	0.832293	6.82469	0.00159204	0.990286	0.634351	6.82469	0.0358005	0.718381	0.640348	NA	NA	NA	NA	NA	NA
25847	ANAPC13	39.7646	37.6981	42.2671	41.9787	5.54109	5.44061	5.63681	5.60212	50.3467	48.0654	43.5108	5.86156	5.8111	5.65489	5.52855	-0.102066	0.293403	0.848876	5.52855	-0.0342122	0.720107	0.845042	5.52855	0.0985723	0.309903	0.962446	5.52855	0.166426	0.0877194	0.495411	5.75365	-0.0516921	0.537919	0.772087	5.75365	-0.210896	0.0112469	0.0480147	5.75365	-0.159203	0.0565484	0.193188	2	2.32057	4.22402	2	2.32057	4.22402
29882	ANAPC2	7.79038	7.89865	7.97653	7.66078	4.49187	4.48286	4.5341	4.45338	11.9311	12.9852	12.2395	5.07303	5.20573	5.10552	4.43089	-0.0039908	0.960909	0.9994	4.43089	-0.085823	0.472613	0.785983	4.43089	0.0459858	0.706262	0.998574	4.43089	-0.0358461	0.783286	0.817656	5.09006	0.136982	0.160284	0.528826	5.09006	0.0338035	0.73212	0.553328	5.09006	-0.10318	0.288232	0.419443	NA	NA	NA	NA	NA	NA
29945	ANAPC4	22.433	24.2253	23.1259	23.731	6.49279	6.57798	6.54597	6.55514	13.8766	14.5649	13.4876	5.79649	5.88057	5.75571	6.52893	0.085246	0.348282	0.882292	6.52893	0.00889363	0.92213	0.881625	6.52893	0.0541899	0.554463	0.998314	6.52893	-0.0221626	0.805467	0.822305	5.78754	0.0852708	0.285022	0.650678	5.78754	-0.0416787	0.603092	0.500938	5.78754	-0.12695	0.110776	0.264184	9	3.48575	5.80223	NA	NA	NA
51433	ANAPC5	107.354	104.9	103.163	101.23	8.23975	8.18064	8.19222	8.13831	112.725	112.361	112.102	8.29818	8.30751	8.28802	8.18361	-0.0593552	0.462645	0.927369	8.18361	-0.0541629	0.502618	0.795761	8.18361	-0.0474658	0.555585	0.998314	8.18361	-0.0422734	0.600199	0.778663	8.29364	0.0094682	0.904679	0.875937	8.29364	-0.0100942	0.897216	0.608006	8.29364	-0.0195624	0.802826	0.671416	7	2.72814	3.58249	NA	NA	NA
51434	ANAPC7	125.127	119.221	132.822	124.023	7.6211	7.52557	7.71655	7.5919	135.542	139.699	135.559	7.72348	7.78157	7.72237	7.60863	-0.0955953	0.249252	0.820703	7.60863	-0.125144	0.131113	0.551954	7.60863	0.0962457	0.246725	0.943876	7.60863	0.0666966	0.422754	0.719573	7.73642	0.0584092	0.418853	0.727702	7.73642	-0.00104339	0.988968	0.634351	7.73642	-0.0594526	0.409857	0.496321	6	2.70884	4.59393	1	0.573506	1.60431
23357	ANGEL1	4.45447	5.03195	4.19668	4.98159	4.26174	4.40437	4.19053	4.39874	4.932	5.68378	5.96388	4.39063	4.6007	4.6507	4.24823	0.145423	0.278877	0.840537	4.24823	0.217525	0.107461	0.516376	4.24823	-0.0763219	0.581564	0.998574	4.24823	-0.00422126	0.975944	0.849982	4.49409	0.2192	0.0177127	0.177556	4.49409	0.271289	0.00294107	0.019031	4.49409	0.0520858	0.570924	0.578883	5	2.88915	5.68239	4	2.76772	5.54395
90806	ANGEL2	25.5924	26.5294	25.9121	25.454	7.08853	7.11515	7.11634	7.06329	21.9747	21.8618	20.7899	6.85784	6.86557	6.77728	7.08624	0.026889	0.764747	0.987529	7.08624	-0.0535662	0.549389	0.8059	7.08624	0.0281079	0.754106	0.999802	7.08624	-0.0523473	0.559023	0.764713	6.82223	0.00776431	0.909625	0.876916	6.82223	-0.0813043	0.225982	0.296663	6.82223	-0.0890686	0.18531	0.340745	21	4.88125	7.9075	15	4.65078	7.66932
285	ANGPT2	2.20961	2.68961	2.61762	2.48845	3.63486	3.87138	3.8713	3.77096	1.1451	0.961713	0.954889	2.77984	2.5801	2.55922	3.69086	0.255409	0.341134	0.878637	3.69086	-0.10969	0.685742	0.837662	3.69086	0.254371	0.339075	0.97028	3.69086	-0.110729	0.684873	0.795385	2.41056	-0.236032	0.162381	0.532592	2.41056	-0.260623	0.119096	0.206873	2.41056	-0.0245756	0.897388	0.699772	NA	NA	NA	NA	NA	NA
9068	ANGPTL1	1.10531	1.16878	1.06006	1.1174	2.30548	2.34824	2.26664	2.29786	NA	NA	NA	NA	NA	NA	2.00529	0.0531573	0.902264	0.9994	2.00529	0.0368428	0.924636	0.881628	2.00529	-0.0516163	0.903196	1	2.00529	-0.0679299	0.869726	0.831919	NA	NA	NA	NA	NA	NA	NA	NA	NA	NA	NA	NA	NA	NA	NA	NA	NA	NA
23452	ANGPTL2	4.95068	5.19667	4.42392	5.06369	4.23151	4.27349	4.08893	4.2498	8.84107	8.12231	8.98302	5.0231	4.91918	5.0427	4.139	0.0423051	0.738744	0.985305	4.139	0.172705	0.17742	0.611216	4.139	-0.151275	0.235842	0.940977	4.139	-0.0208759	0.862701	0.830304	4.95419	-0.107732	0.243758	0.619716	4.95419	0.0199455	0.829377	0.58669	4.95419	0.127678	0.164296	0.320363	NA	NA	NA	NA	NA	NA
27329	ANGPTL3	3.07156	3.38181	2.40125	2.97907	2.92111	3.01648	2.62606	2.86128	0.616099	0.444247	0.546442	1.20438	0.964687	1.10872	2.66643	0.112054	0.717243	0.982777	2.66643	0.272473	0.3633	0.751094	2.66643	-0.343738	0.254485	0.945963	2.66643	-0.183316	0.549539	0.762717	0.283957	-0.455203	0.0976076	0.427947	0.283957	-0.175418	0.491486	0.453286	0.283957	0.279883	0.330999	0.449307	NA	NA	NA	NA	NA	NA
51129	ANGPTL4	0.432087	0.476202	0.4993	0.49415	0.899851	0.949319	1.00595	0.981852	0.948513	0.872116	0.821799	1.52844	1.45826	1.39582	0.029369	0.106275	0.802143	0.993364	0.029369	-0.0471897	0.910343	0.879521	0.029369	0.209749	0.557148	0.998314	0.029369	0.0562514	0.904593	0.837087	0.867669	-0.0995839	0.715019	0.830006	0.867669	-0.202297	0.455286	0.435227	0.867669	-0.102685	0.7393	0.649582	NA	NA	NA	NA	NA	NA
10218	ANGPTL7	1.04566	1.0981	0.739062	0.821766	1.74666	1.77242	1.42008	1.49432	NA	NA	NA	NA	NA	NA	1.09643	0.0432721	0.924387	0.9994	1.09643	0.105044	0.764379	0.854364	1.09643	-0.483899	0.183138	0.889471	1.09643	-0.422092	0.257115	0.643842	NA	NA	NA	NA	NA	NA	NA	NA	NA	NA	NA	NA	NA	NA	NA	NA	NA	NA
286	ANK1	1.25688	1.74264	1.21387	1.53204	3.68772	4.09948	3.65181	3.93912	1.2782	1.17663	1.39963	3.70032	3.60364	3.81818	3.76234	0.438667	0.00554265	0.139235	3.76234	0.308211	0.0526259	0.387082	3.76234	-0.0440367	0.801515	1	3.76234	-0.174497	0.275733	0.65549	3.60669	-0.10472	0.418485	0.727502	3.60669	0.127011	0.313973	0.357068	3.60669	0.231731	0.0683362	0.210961	3	1.67097	5.14164	1	0.721657	3.4845
287	ANK2	44.7934	36.1554	41.5596	33.8312	8.51391	8.18013	8.41698	8.09171	16.993	17.5455	15.6359	7.10892	7.17114	6.98989	8.30664	-0.334693	0.00218976	0.073293	8.30664	-0.326492	0.00282143	0.0675024	8.30664	-0.0972991	0.372773	0.976045	8.30664	-0.089098	0.416212	0.718566	7.08198	0.0623361	0.457471	0.747119	7.08198	-0.120241	0.152912	0.238513	7.08198	-0.182577	0.0297927	0.147292	137	7.80465	6.67338	5	6.45254	5.33321
288	ANK3	16.7868	16.308	14.9903	14.8403	7.27765	7.21136	7.12705	7.08369	10.4307	8.3366	8.5497	6.58574	6.28124	6.30076	7.16765	-0.067739	0.591923	0.957509	7.16765	-0.0439616	0.727279	0.847922	7.16765	-0.152057	0.225411	0.928998	7.16765	-0.128279	0.305993	0.669601	6.38023	-0.308259	7.71824e-06	0.000693846	6.38023	-0.288478	2.55825e-05	0.000452497	6.38023	0.0197829	0.777403	0.662609	94	6.70557	6.97137	4	3.88155	4.133
150709	ANKAR	4.51539	4.40825	3.75497	3.51446	4.09586	4.0392	3.85695	3.73833	1.69456	1.45362	1.33293	2.80408	2.63037	2.51317	3.84951	-0.0627059	0.767342	0.987633	3.84951	-0.13007	0.534252	0.801023	3.84951	-0.255483	0.21236	0.917174	3.84951	-0.322842	0.117279	0.53648	2.42443	-0.207744	0.208274	0.588163	2.42443	-0.348311	0.0342315	0.0983849	2.42443	-0.14055	0.413928	0.49753	1	0.68687	3.32967	NA	NA	NA
348094	ANKDD1A	5.7081	6.07029	5.39189	5.68009	4.31517	4.37316	4.24763	4.29056	2.96755	2.72005	2.89568	3.42614	3.32628	3.39287	4.23859	0.0582987	0.668444	0.974945	4.23859	0.0432989	0.752054	0.852044	4.23859	-0.0737974	0.601238	0.998574	4.23859	-0.0887969	0.526459	0.755903	3.24903	-0.1092	0.3064	0.663623	3.24903	-0.0361003	0.742917	0.557035	3.24903	0.0731022	0.511266	0.549839	7	2.71593	6.01698	1	0.833598	3.31505
162282	ANKFN1	0.867677	0.869185	0.49559	0.391829	1.62314	1.60669	1.13522	0.952863	3.75261	2.6733	3.35276	3.312	2.89267	3.1631	0.717642	-0.0345521	0.950049	0.9994	0.717642	-0.352148	0.327195	0.727342	0.717642	-0.783829	0.0129429	0.3178	0.717642	-1.10127	0.000918084	0.0399901	2.97482	-0.474273	0.00192763	0.0453159	2.97482	-0.165833	0.267564	0.327332	2.97482	0.308454	0.0456038	0.176373	NA	NA	NA	NA	NA	NA
51479	ANKFY1	13.4117	13.3349	11.5957	11.3089	6.88989	6.85345	6.69242	6.62728	9.95595	9.90159	10.1808	6.45282	6.45983	6.4813	6.75763	-0.0367108	0.77135	0.988379	6.75763	-0.0663314	0.601153	0.818311	6.75763	-0.19928	0.113604	0.790718	6.75763	-0.2289	0.0699679	0.454802	6.44949	0.00708355	0.942697	0.883586	6.44949	0.0288833	0.763922	0.564418	6.44949	0.0217997	0.821413	0.676769	9	3.63763	6.04904	4	3.23664	5.61487
56172	ANKH	4.28403	4.99897	3.95503	4.27643	5.16806	5.35899	5.06706	5.14923	4.03487	3.95646	4.20851	5.07349	5.0603	5.1307	5.15292	0.193922	0.0866128	0.590892	5.15292	0.0836385	0.462822	0.782973	5.15292	-0.10522	0.360377	0.974503	5.15292	-0.215503	0.0583516	0.435812	5.04891	-0.0127321	0.878162	0.871335	5.04891	0.0595872	0.469362	0.442109	5.04891	0.0723191	0.378252	0.47771	26	5.56708	7.84143	13	5.12796	7.39351
54882	ANKHD1	22.1201	22.7499	19.4741	18.2826	5.54808	5.56126	5.37915	5.261	11.4283	11.9644	11.6402	4.61244	4.69077	4.636	5.41169	0.0125586	0.926615	0.9994	5.41169	-0.12242	0.376283	0.757337	5.41169	-0.172936	0.206728	0.910036	5.41169	-0.307913	0.0250931	0.312764	4.59248	0.0802828	0.366798	0.698179	4.59248	0.0233288	0.792479	0.575337	4.59248	-0.0569547	0.523967	0.557804	7	2.06031	3.96389	NA	NA	NA
404734	ANKHD1-EIF4EBP3	28.9179	30.3832	26.7273	25.244	7.5806	7.62501	7.47851	7.36695	15.5701	16.1107	15.1919	6.68162	6.746	6.6452	7.50888	0.0443257	0.731797	0.98527	7.50888	-0.112517	0.386358	0.761187	7.50888	-0.102811	0.42803	0.983968	7.50888	-0.259654	0.0453822	0.397267	6.67849	0.0646181	0.394985	0.716348	6.67849	-0.0371359	0.627713	0.511953	6.67849	-0.101754	0.180766	0.336222	7	2.7877	4.33379	1	0.942763	1.99745
54467	ANKIB1	18.9807	19.2726	18.5238	18.2192	6.8723	6.86795	6.84775	6.79552	10.9711	11.3749	10.4488	6.07685	6.14415	6.00765	6.83457	-0.00485826	0.962351	0.9994	6.83457	-0.0529462	0.576911	0.811688	6.83457	-0.0249872	0.793241	1	6.83457	-0.073075	0.440483	0.725266	6.05724	0.0676995	0.449172	0.742047	6.05724	-0.0708549	0.431587	0.421674	6.05724	-0.138554	0.122081	0.278011	29	4.92063	6.32837	6	2.66564	3.95265
255239	ANKK1	0.396821	0.465327	0.257177	0.319208	1.0107	1.11379	0.733879	0.849732	NA	NA	NA	NA	NA	NA	-0.0175132	0.224844	0.62955	0.965074	-0.0175132	0.258253	0.566423	0.809627	-0.0175132	-0.60636	0.130931	0.823959	-0.0175132	-0.572876	0.156116	0.565984	NA	NA	NA	NA	NA	NA	NA	NA	NA	NA	NA	NA	NA	NA	NA	NA	NA	NA
126549	ANKLE1	1.35437	1.33581	1.41513	1.50762	2.33532	2.29969	2.39582	2.45	1.57928	1.27453	1.53149	2.50568	2.26846	2.46834	2.08959	-0.0414304	0.82404	0.993865	2.08959	0.0707377	0.708601	0.842795	2.08959	0.0721241	0.69693	0.998574	2.08959	0.184286	0.298826	0.666693	2.14761	-0.293063	0.0500015	0.31637	2.14761	-0.0461013	0.766191	0.565246	2.14761	0.246976	0.0904687	0.240439	NA	NA	NA	NA	NA	NA
23141	ANKLE2	61.2819	65.3825	60.3843	63.8967	8.11081	8.17736	8.09968	8.15515	66.1603	65.2382	66.4832	8.20834	8.20332	8.21399	8.13137	0.0669423	0.411346	0.911574	8.13137	0.0557745	0.493259	0.793628	8.13137	-0.0110464	0.891901	1	8.13137	-0.0222142	0.784893	0.817824	8.20404	-0.00503992	0.938295	0.882899	8.20404	0.00567213	0.930359	0.618818	8.20404	0.010712	0.868352	0.691875	NA	NA	NA	NA	NA	NA
51281	ANKMY1	6.89394	7.14227	6.39298	6.3997	3.95633	3.97624	3.86439	3.83778	5.39559	5.15985	5.61674	3.61748	3.57241	3.66889	3.81892	0.025	0.891611	0.9994	3.81892	-0.0323412	0.856361	0.870965	3.81892	-0.0974045	0.545587	0.997558	3.81892	-0.154744	0.349626	0.685532	3.5077	-0.0481288	0.646056	0.812664	3.5077	0.0573429	0.582658	0.493972	3.5077	0.105472	0.3081	0.433616	2	1.58559	5.80971	NA	NA	NA
57037	ANKMY2	7.61547	6.96848	7.27166	7.09869	4.33468	4.19016	4.28161	4.22434	4.15583	4.37961	3.79056	3.50798	3.59071	3.38724	4.18776	-0.155711	0.173601	0.745369	4.18776	-0.0584902	0.601446	0.818311	4.18776	-0.0589209	0.612059	0.998574	4.18776	0.0383011	0.749415	0.810691	3.37363	0.0882762	0.483948	0.754906	3.37363	-0.13563	0.285785	0.338234	3.37363	-0.223905	0.0756926	0.221695	3	1.90129	3.59283	1	1.35966	2.87496
57763	ANKRA2	11.1041	12.2224	11.9605	13.3517	4.65339	4.7638	4.76689	4.89554	10.0161	9.09356	8.99859	4.49994	4.38043	4.34973	4.72302	0.114304	0.295283	0.848876	4.72302	0.135495	0.212353	0.645243	4.72302	0.116994	0.280719	0.953455	4.72302	0.138183	0.204774	0.609369	4.34714	-0.125068	0.203814	0.583957	4.34714	-0.157427	0.106151	0.193633	4.34714	-0.0323567	0.748586	0.652115	1	0.537538	2.71083	NA	NA	NA
55608	ANKRD10	52.9011	55.2199	45.756	49.1782	5.96638	6.00013	5.77109	5.84427	39.9168	37.3231	36.3599	5.55524	5.47562	5.42255	5.87591	0.0345098	0.759916	0.987052	5.87591	0.0736582	0.509677	0.797339	5.87591	-0.198991	0.0754787	0.691355	5.87591	-0.159843	0.155203	0.565247	5.4552	-0.0813478	0.275983	0.64368	5.4552	-0.135674	0.0669724	0.146581	5.4552	-0.0543254	0.468575	0.527439	26	4.89124	6.82491	3	3.36417	5.22619
29123	ANKRD11	2.26924	2.10437	1.95031	1.72628	5.01316	4.88143	4.81223	4.61688	2.71133	2.7624	2.94815	5.2506	5.29211	5.36661	4.79078	-0.137134	0.186011	0.759858	4.79078	-0.204844	0.0506613	0.380839	4.79078	-0.207784	0.0433417	0.55879	4.79078	-0.27549	0.00849553	0.178735	5.27027	0.0417987	0.641363	0.809629	5.27027	0.118144	0.183489	0.264203	5.27027	0.0763448	0.393682	0.485963	18	3.74579	6.66536	NA	NA	NA
23253	ANKRD12	8.13655	7.6032	7.94	7.66568	6.44621	6.32357	6.42167	6.34405	4.753	4.73812	4.34807	5.6702	5.6804	5.54368	6.36878	-0.12493	0.143482	0.702615	6.36878	-0.0788571	0.354362	0.744231	6.36878	-0.0250913	0.769893	0.999802	6.36878	0.0209819	0.808532	0.822305	5.60547	0.00952818	0.915916	0.878417	5.60547	-0.130069	0.154143	0.239559	5.60547	-0.139596	0.125698	0.281561	25	4.55098	5.97687	6	2.77885	4.10379
88455	ANKRD13A	26.121	28.3127	26.3144	29.6426	6.90909	6.99849	6.92995	7.07318	30.5105	28.3037	28.4924	7.12028	7.02664	7.02064	6.96854	0.0898011	0.282364	0.842824	6.96854	0.143932	0.0837941	0.468163	6.96854	0.0210697	0.802319	1	6.96854	0.0751999	0.367726	0.694638	7.04642	-0.0939748	0.253503	0.62765	7.04642	-0.100072	0.223109	0.294589	7.04642	-0.00609672	0.942518	0.714924	5	3.03025	5.68871	2	2.20213	4.72291
124930	ANKRD13B	8.33197	9.04636	8.92389	8.65359	4.86911	4.95638	4.97498	4.90476	19.0367	16.1305	20.0338	6.02174	5.80139	6.09219	4.88273	0.0881226	0.485623	0.935824	4.88273	-0.0747983	0.563256	0.808636	4.88273	0.108895	0.390832	0.980601	4.88273	-0.0540264	0.6759	0.792919	5.95634	-0.223681	0.0028913	0.0600952	5.95634	0.0718064	0.334824	0.369578	5.95634	0.295488	7.76166e-05	0.00889294	2	2.50637	5.22655	1	2.0598	4.68189
81573	ANKRD13C	18.3233	19.323	18.63	18.8816	6.51651	6.56665	6.55019	6.54259	13.504	13.3678	11.8849	6.06921	6.07006	5.88729	6.52979	0.050799	0.552261	0.951102	6.52979	-0.00819633	0.927354	0.881628	6.52979	0.0344885	0.688114	0.998574	6.52979	-0.0245068	0.775735	0.815742	5.9902	0.000227581	0.997152	0.887679	5.9902	-0.185429	0.013559	0.0544954	5.9902	-0.185656	0.0135409	0.104387	16	4.04797	6.6539	5	2.9104	5.42008
338692	ANKRD13D	4.33755	4.75504	4.4739	4.5433	4.21396	4.31275	4.26518	4.26092	5.49507	5.01926	5.44764	4.52681	4.41617	4.51289	4.19332	0.108523	0.434253	0.913482	4.19332	-0.00733066	0.970949	0.886952	4.19332	0.0555644	0.688966	0.998574	4.19332	-0.0602896	0.674771	0.792885	4.42547	-0.114236	0.212272	0.592222	4.42547	-0.0130741	0.88499	0.604558	4.42547	0.101163	0.270522	0.407965	8	3.75453	6.90189	NA	NA	NA
54522	ANKRD16	3.02108	2.82378	3.09109	2.80298	3.61566	3.50062	3.65521	3.49986	3.89047	3.92428	4.39718	3.94366	3.96845	4.10658	3.45319	-0.123627	0.361374	0.889183	3.45319	-0.173711	0.206893	0.640284	3.45319	0.0455346	0.746158	0.999802	3.45319	-0.00454749	1	0.849982	3.92342	0.0271817	0.81801	0.858075	3.92342	0.174381	0.113263	0.201536	3.92342	0.147197	0.182918	0.338439	1	0.399189	3.0288	NA	NA	NA
26057	ANKRD17	39.546	36.9618	35.625	32.4327	8.56615	8.44161	8.42657	8.26186	26.1775	25.6462	23.4676	7.96013	7.94653	7.8029	8.4242	-0.124871	0.314474	0.863208	8.4242	-0.165391	0.183179	0.619179	8.4242	-0.139963	0.259428	0.948922	8.4242	-0.180483	0.146474	0.555653	7.89929	-0.0138777	0.856559	0.867038	7.89929	-0.158105	0.0370166	0.103572	7.89929	-0.144227	0.057136	0.193663	59	6.18429	7.34614	5	4.25937	5.38976
441425	ANKRD20A3	0.696234	0.928957	0.810256	0.713288	3.10664	3.45594	3.31029	3.11371	0.166197	0.186581	0.207229	1.48408	1.60406	1.69272	3.10581	0.386263	0.250953	0.820703	3.10581	-0.223179	0.514141	0.797339	3.10581	0.228419	0.498735	0.99303	3.10581	-0.381023	0.25952	0.645465	1.07514	0.182192	0.677206	0.819277	1.07514	0.310891	0.469457	0.442109	1.07514	0.128657	0.776952	0.662473	NA	NA	NA	NA	NA	NA
728747	ANKRD20A4	1.34477	1.65478	1.32836	1.49399	2.52555	2.75322	2.52031	2.63488	0.210169	0.353312	0.452718	0.7959	1.17245	1.36992	2.37278	0.260299	0.382537	0.902266	2.37278	0.136222	0.657448	0.831393	2.37278	-0.0106583	0.9894	1	2.37278	-0.13474	0.65428	0.789959	0.346299	0.761668	0.0160962	0.167013	0.346299	1.10278	0.000274636	0.00312379	0.346299	0.340797	0.250832	0.394092	1	0.35445	1.61621	NA	NA	NA
200539	ANKRD23	4.39712	4.40184	3.87335	3.88169	3.63472	3.60895	3.477	3.45189	3.07877	2.81621	3.27324	3.15855	3.05831	3.23598	3.4272	-0.0248867	0.890706	0.9994	3.4272	-0.0316971	0.875145	0.873295	3.4272	-0.172695	0.334137	0.969492	3.4272	-0.179501	0.332478	0.678218	2.9958	-0.109945	0.346648	0.688794	2.9958	0.0897447	0.440879	0.426886	2.9958	0.19969	0.0841216	0.23281	NA	NA	NA	NA	NA	NA
22852	ANKRD26	17.4797	19.6583	17.1953	18.2498	6.91018	7.05393	6.89739	6.95294	4.41759	4.75437	4.14265	4.94814	5.06626	4.85887	6.94414	0.144258	0.250095	0.820703	6.94414	0.0556262	0.657385	0.831393	6.94414	-0.0130783	0.918564	1	6.94414	-0.10171	0.418369	0.718805	4.91597	0.121399	0.213751	0.593366	4.91597	-0.092925	0.344561	0.375124	4.91597	-0.214325	0.0281168	0.143018	8	3.16715	4.8431	4	2.70006	4.32774
84079	ANKRD27	10.0606	9.43494	9.40381	8.96546	6.06385	5.94528	5.97808	5.8847	10.6145	10.7298	10.7657	6.12848	6.15834	6.14689	5.94816	-0.11817	0.202897	0.776969	5.94816	-0.0945937	0.312319	0.720586	5.94816	-0.0874207	0.35068	0.97311	5.94816	-0.0638439	0.505677	0.750385	6.12542	0.0306788	0.715643	0.830161	6.12542	0.0191678	0.82124	0.584642	6.12542	-0.0115112	0.891276	0.698247	3	1.77819	4.32664	3	1.77819	4.32664
23243	ANKRD28	27.4822	30.473	26.9109	28.5151	7.57709	7.69883	7.55762	7.61259	14.9007	15.1163	13.2947	6.68731	6.72389	6.52452	7.60575	0.122235	0.200906	0.77577	7.60575	0.0550237	0.564359	0.808702	7.60575	-0.0197269	0.837813	1	7.60575	-0.0869386	0.364	0.692465	6.63421	0.0366193	0.659088	0.816296	6.63421	-0.164793	0.0474402	0.1201	6.63421	-0.201412	0.0153826	0.109587	30	4.97547	7.08775	3	3.25605	5.28233
84250	ANKRD32	19.8309	19.5333	19.5383	19.1239	6.389	6.34248	6.37818	6.32028	8.63411	8.83199	8.24643	5.19764	5.24611	5.13432	6.34141	-0.0475181	0.594717	0.958202	6.34141	-0.0583261	0.50941	0.797339	6.34141	-0.0111718	0.902215	1	6.34141	-0.0219795	0.803877	0.821559	5.15636	0.0487839	0.66675	0.817785	5.15636	-0.0660679	0.564856	0.485976	5.15636	-0.114852	0.312351	0.436836	13	3.43235	6.24767	3	1.38853	3.74277
284615	ANKRD34A	0.502917	0.549681	0.539461	0.584768	1.50032	1.56748	1.57256	1.6328	0.950855	0.849859	0.784209	2.14599	2.03328	1.93458	1.02979	0.0785173	0.708817	0.982295	1.02979	0.0830841	0.700802	0.840732	1.02979	0.119773	0.653699	0.998574	1.02979	0.12432	0.625839	0.78388	1.67114	-0.145616	0.354629	0.692756	1.67114	-0.278895	0.0752714	0.157352	1.67114	-0.133257	0.418405	0.500554	1	1.10103	4.75404	1	1.10103	4.75404
375248	ANKRD36	33.9904	34.5005	34.833	32.3017	5.48765	5.48392	5.53284	5.39609	6.80107	7.52134	7.58979	3.27792	3.42374	3.42019	5.44571	-0.00467934	0.979594	0.9994	5.44571	-0.141047	0.345582	0.738534	5.44571	0.0461136	0.75787	0.999802	5.44571	-0.0902538	0.547051	0.761309	3.24266	0.156554	0.26433	0.637891	3.24266	0.153091	0.270393	0.328939	3.24266	-0.00346884	0.989442	0.724071	10	3.68181	4.9535	NA	NA	NA
57730	ANKRD36B	19.3721	19.8546	21.0613	18.3687	6.85824	6.86838	6.98835	6.76104	4.09861	4.62258	3.92888	4.65065	4.83282	4.5897	6.85982	0.00965459	0.952875	0.9994	6.85982	-0.229645	0.165351	0.598542	6.85982	0.131113	0.427728	0.983581	6.85982	-0.108186	0.513477	0.752714	4.64119	0.188594	0.0888112	0.410692	4.64119	-0.0641682	0.56868	0.487316	4.64119	-0.252763	0.0225069	0.13115	6	3.04528	4.21292	NA	NA	NA
353322	ANKRD37	4.79228	5.16498	5.05682	6.28699	2.46085	2.52839	2.53298	2.77478	4.11993	4.72002	4.00748	2.27298	2.44515	2.23996	2.33728	0.0857415	0.623175	0.964231	2.33728	0.291836	0.0730614	0.44517	2.33728	0.0877328	0.618186	0.998574	2.33728	0.293813	0.0734221	0.463686	2.0238	0.210668	0.289311	0.653486	2.0238	-0.0437462	0.852016	0.593629	2.0238	-0.254422	0.206156	0.356669	NA	NA	NA	NA	NA	NA
51239	ANKRD39	8.47213	8.22039	8.23302	9.25734	3.11384	3.0482	3.08614	3.21497	9.96931	9.69784	10.6142	3.31251	3.28885	3.39186	2.95646	-0.0580921	0.710342	0.982295	2.95646	0.146942	0.395822	0.765699	2.95646	-0.0279835	0.871436	1	2.95646	0.177047	0.283608	0.660698	3.19366	-0.0238006	0.866954	0.868786	3.19366	0.0893569	0.524623	0.467835	3.19366	0.113156	0.413312	0.497181	1	0.540185	2.09353	NA	NA	NA
91369	ANKRD40	46.5582	41.9737	44.4161	42.2195	6.58675	6.41232	6.52956	6.43175	75.0336	72.6514	75.2886	7.25711	7.22576	7.26067	6.47703	-0.175843	0.0320254	0.386159	6.47703	-0.0984804	0.228846	0.660791	6.47703	-0.05744	0.481993	0.992673	6.47703	0.0199231	0.811924	0.822993	7.23916	-0.031466	0.633234	0.806906	7.23916	0.00364244	0.957393	0.626318	7.23916	0.0351085	0.594003	0.588879	3	2.4708	3.26455	1	1.69301	2.38742
338699	ANKRD42	1.22437	1.50618	1.33186	1.40538	2.20714	2.42182	2.30858	2.34638	1.18948	1.26188	1.50433	2.16167	2.24098	2.43195	2.02889	0.279742	0.269778	0.834785	2.02889	0.0444831	0.876629	0.873295	2.02889	0.134261	0.608255	0.998574	2.02889	-0.101007	0.713486	0.803439	1.9834	0.0980959	0.560842	0.783764	1.9834	0.33586	0.0309267	0.0920151	1.9834	0.237745	0.133662	0.290413	7	2.97599	5.94358	5	2.74308	5.67822
91526	ANKRD44	2.33287	2.85116	2.48098	2.6118	3.94509	4.19175	4.03801	4.07936	1.62939	1.67803	1.56707	3.45562	3.50882	3.40453	3.98435	0.260143	0.0704834	0.54579	3.98435	0.0423474	0.769143	0.854789	3.98435	0.0983648	0.497729	0.992716	3.98435	-0.119432	0.409129	0.71706	3.32857	0.0574219	0.685156	0.820721	3.32857	-0.0565096	0.684171	0.535536	3.32857	-0.113932	0.409589	0.496272	1	0.532914	2.76178	NA	NA	NA
157567	ANKRD46	18.0443	16.7096	18.5904	19.7308	5.94907	5.81582	6.00117	6.06099	20.7571	18.3023	16.3917	6.13531	5.97167	5.79992	5.93809	-0.136056	0.144294	0.703941	5.93809	0.0609751	0.509862	0.797339	5.93809	0.0534471	0.566115	0.998387	5.93809	0.250478	0.00701364	0.161084	5.95367	-0.166073	0.0316586	0.245008	5.95367	-0.340853	1.00403e-05	0.000214431	5.95367	-0.174779	0.02458	0.135202	7	4.27884	6.39547	5	4.14623	6.25704
63926	ANKRD5	2.82761	2.86356	2.70852	2.9916	3.54753	3.54344	3.50048	3.60774	2.9	2.58277	2.63872	3.57018	3.43132	3.445	3.43188	-0.014614	0.957865	0.9994	3.43188	0.116651	0.40676	0.770511	3.43188	-0.0527459	0.718958	0.998574	3.43188	0.0785178	0.605619	0.780239	3.35902	-0.151936	0.142133	0.502727	3.35902	-0.136915	0.176923	0.258975	3.35902	0.0150258	0.900678	0.700794	NA	NA	NA	NA	NA	NA
57182	ANKRD50	10.6347	10.6189	10.3338	9.80082	6.39332	6.36355	6.3629	6.25747	5.50149	5.75555	5.01799	5.44406	5.52514	5.31554	6.3288	-0.029785	0.82579	0.993865	6.3288	-0.107429	0.428777	0.774218	6.3288	-0.0309593	0.82024	1	6.3288	-0.108603	0.4253	0.720107	5.3993	0.0819667	0.529029	0.769449	5.3993	-0.132546	0.312361	0.355944	5.3993	-0.214512	0.100566	0.251907	10	3.31859	7.10766	9	3.25122	7.03314
283373	ANKRD52	5.17748	5.36072	4.91536	4.31204	5.51686	5.53646	5.45384	5.24037	7.03914	7.71107	8.56724	5.94016	6.08454	6.21741	5.4108	0.0202831	0.905816	0.9994	5.4108	-0.220372	0.189967	0.625485	5.4108	-0.0643061	0.701263	0.998574	5.4108	-0.30496	0.069569	0.453815	6.06564	0.147022	0.0522325	0.323029	6.06564	0.281721	0.000172879	0.00220709	6.06564	0.134698	0.0722227	0.216126	7	3.17552	6.00792	6	3.05159	5.87008
129138	ANKRD54	7.77742	8.01939	7.81475	8.12865	4.1399	4.15447	4.15667	4.18703	11.8412	11.6181	12.9456	4.7071	4.69451	4.82934	4.08323	0.0133447	0.927358	0.9994	4.08323	0.0351899	0.820825	0.863249	4.08323	0.0162602	0.912375	1	4.08323	0.0381047	0.807733	0.822305	4.69457	-0.0116209	0.901355	0.875432	4.69457	0.128393	0.168697	0.252316	4.69457	0.140013	0.132916	0.289361	NA	NA	NA	NA	NA	NA
65124	ANKRD57	2.03031	2.33679	2.3534	2.54792	3.393	3.55375	3.59694	3.67799	2.5789	2.55018	2.60218	3.69681	3.69672	3.70778	3.44263	0.186568	0.182569	0.757491	3.44263	0.0880939	0.507031	0.796473	3.44263	0.223363	0.0962096	0.765943	3.44263	0.124883	0.335896	0.678666	3.59363	0.000578994	1	0.887679	3.59363	0.0128006	0.91802	0.614694	3.59363	0.0122214	0.920945	0.707263	NA	NA	NA	NA	NA	NA
22881	ANKRD6	3.43965	3.4521	3.56622	3.39328	4.21576	4.19495	4.2749	4.1805	1.73485	1.68968	1.69099	3.29064	3.27152	3.25725	4.14395	-0.0152948	0.884417	0.9994	4.14395	-0.10053	0.408261	0.770787	4.14395	0.0628555	0.606934	0.998574	4.14395	-0.0223791	0.883503	0.833572	3.12819	-0.0231428	0.879309	0.871425	3.12819	-0.0386161	0.773839	0.568278	3.12819	-0.015472	0.907856	0.702434	4	2.31293	5.46125	4	2.31293	5.46125
56311	ANKRD7	1.91975	1.7326	1.55618	1.55463	1.82476	1.7026	1.62139	1.60065	1.19781	1.32886	1.07331	1.36323	1.46748	1.26956	1.20714	-0.18524	0.47595	0.933501	1.20714	-0.0419186	0.911693	0.879521	1.20714	-0.298972	0.238592	0.943171	1.20714	-0.155621	0.553045	0.76311	0.723241	0.159923	0.606242	0.802562	0.723241	-0.159439	0.594796	0.498615	0.723241	-0.319362	0.277714	0.412665	NA	NA	NA	NA	NA	NA
122416	ANKRD9	2.50506	2.54786	2.51517	2.78758	2.55745	2.55349	2.57128	2.67439	2.70946	2.22818	2.71046	2.64203	2.42146	2.64171	2.35202	-0.00213351	1	0.9994	2.35202	0.120877	0.527277	0.799561	2.35202	0.0169948	0.934226	1	2.35202	0.14	0.457444	0.73398	2.33044	-0.262902	0.0604223	0.345046	2.33044	0.00301365	1	0.634351	2.33044	0.265926	0.0601123	0.198445	NA	NA	NA	NA	NA	NA
23294	ANKS1A	8.79321	9.25848	7.92709	8.42468	5.83749	5.88309	5.70124	5.75974	13.7132	13.2773	14.4419	6.45749	6.42662	6.5298	5.77297	0.0469271	0.623503	0.964231	5.77297	0.0591829	0.532388	0.800883	5.77297	-0.139352	0.141824	0.846025	5.77297	-0.127096	0.182454	0.59303	6.45708	-0.0315018	0.657744	0.816074	6.45708	0.0728692	0.297316	0.346277	6.45708	0.104371	0.137101	0.293608	8	2.879	5.5505	2	1.65751	4.0486
56899	ANKS1B	8.79352	10.4789	8.33145	9.2247	5.70591	5.93002	5.64097	5.75609	4.9603	4.36577	4.65521	4.8909	4.72711	4.80095	5.73749	0.226029	0.0881133	0.594751	5.73749	0.11657	0.380624	0.757939	5.73749	-0.0671031	0.618259	0.998574	5.73749	-0.176562	0.184244	0.595287	4.75961	-0.16954	0.0637842	0.355179	4.75961	-0.0928064	0.305167	0.351386	4.75961	0.0767352	0.404181	0.493371	139	7.19634	7.83891	6	4.13024	4.74631
124401	ANKS3	5.5485	5.43997	5.46003	4.80017	4.67526	4.61901	4.66176	4.45662	5.28445	5.18162	5.56588	4.595	4.5819	4.66531	4.55025	-0.0527363	0.654349	0.970315	4.55025	-0.216073	0.080572	0.460448	4.55025	-0.0114452	0.921723	1	4.55025	-0.17478	0.164241	0.5764	4.55962	-0.013558	0.878853	0.871335	4.55962	0.0730067	0.38038	0.395104	4.55962	0.0865644	0.300867	0.428955	2	3.33283	7.18018	NA	NA	NA
203286	ANKS6	4.89795	5.91618	4.68026	5.32192	5.23315	5.47216	5.17955	5.33229	7.05115	6.65634	7.95934	5.73511	5.66875	5.90456	5.27467	0.245957	0.0198758	0.306798	5.27467	0.155565	0.139102	0.562671	5.27467	-0.0549213	0.605587	0.998574	5.27467	-0.145314	0.170478	0.583464	5.749	-0.067887	0.413385	0.725559	5.749	0.1724	0.034624	0.0989464	5.749	0.240287	0.003384	0.0572122	NA	NA	NA	NA	NA	NA
55139	ANKZF1	9.10805	9.5515	8.25696	8.18554	5.40578	5.44715	5.27801	5.23996	7.21776	7.47446	7.17887	5.06749	5.13095	5.05829	5.31216	0.0408981	0.638717	0.968094	5.31216	-0.0390444	0.661826	0.832402	5.31216	-0.130825	0.136732	0.83829	5.31216	-0.210766	0.0165407	0.260201	5.04597	0.064232	0.450368	0.742662	5.04597	-0.0104291	0.911283	0.612473	5.04597	-0.0746614	0.381435	0.479777	NA	NA	NA	NA	NA	NA
54443	ANLN	47.4717	47.2316	52.9867	50.7939	7.84336	7.81064	8.01141	7.9234	24.9816	27.4597	23.3596	6.90824	7.06085	6.81375	7.89374	-0.0329747	0.685929	0.978967	7.89374	-0.0883957	0.275462	0.696535	7.89374	0.16877	0.0373841	0.525891	7.89374	0.113349	0.162971	0.574372	6.92009	0.153431	0.196422	0.574446	6.92009	-0.0956611	0.422383	0.41649	6.92009	-0.249093	0.0361872	0.160169	24	5.17618	5.63892	6	4.07532	4.5251
55129	ANO10	9.83739	8.79219	9.28091	9.64447	4.81246	4.63315	4.74184	4.7674	8.12894	8.32826	8.337	4.53681	4.58427	4.57019	4.68948	-0.188389	0.125309	0.667607	4.68948	0.0253107	0.834917	0.868496	4.68948	-0.0738477	0.546497	0.997558	4.68948	0.139852	0.2542	0.641583	4.50611	0.0498066	0.558821	0.782908	4.50611	0.035211	0.678522	0.533089	4.50611	-0.0145962	0.86701	0.691834	2	1.04766	3.18743	NA	NA	NA
63982	ANO3	1.07318	1.49909	0.842607	1.47767	2.84717	3.24729	2.56235	3.24198	0.655096	0.340283	0.415982	2.24816	1.57019	1.75813	2.82674	0.457622	0.00972534	0.202216	2.82674	0.789034	1.13065e-05	0.000949393	2.82674	-0.340807	0.0650161	0.643218	2.82674	-0.00940641	0.967777	0.849634	1.47946	-0.930923	2.69559e-06	0.000299907	1.47946	-0.657452	0.000534359	0.00534376	1.47946	0.27357	0.198822	0.350935	7	2.95235	5.99529	6	2.85874	5.88902
121601	ANO4	7.16328	8.47818	7.42413	8.67586	4.88246	5.09216	4.94207	5.13341	2.81675	3.42052	3.1886	3.59795	3.87093	3.76178	4.9745	0.219808	0.0225219	0.324371	4.9745	0.197597	0.0370831	0.326643	4.9745	0.062924	0.518248	0.997068	4.9745	0.0407113	0.663974	0.791565	3.6441	0.293306	0.00420869	0.0767753	3.6441	0.176097	0.0852631	0.169267	3.6441	-0.117217	0.248776	0.392434	15	3.75231	5.83265	1	2.45704	4.40291
203859	ANO5	17.3319	16.2975	17.3657	18.3339	5.8041	5.69293	5.81721	5.86883	11.3275	10.4814	9.48792	5.19159	5.09814	4.94342	5.77307	-0.116513	0.200765	0.77577	5.77307	0.0528174	0.555237	0.807593	5.77307	0.0128146	0.886156	1	5.77307	0.182145	0.0436212	0.391287	5.04113	-0.0972659	0.288009	0.653004	5.04113	-0.257052	0.00461863	0.0262482	5.04113	-0.159785	0.0801819	0.22731	23	4.55698	6.28526	NA	NA	NA
196527	ANO6	65.7547	47.4245	59.7423	43.7577	8.66892	8.17279	8.54071	8.06565	44.6135	47.3699	43.2148	8.09792	8.1994	8.05148	8.37962	-0.497389	2.24378e-09	7.09374e-07	8.37962	-0.476654	1.02273e-08	2.17875e-06	8.37962	-0.128427	0.121083	0.809748	8.37962	-0.107692	0.196427	0.603997	8.1127	0.101794	0.128407	0.481873	8.1127	-0.0466558	0.486287	0.450768	8.1127	-0.14845	0.0265509	0.139385	NA	NA	NA	NA	NA	NA
50636	ANO7	0.240305	0.214487	0.212479	0.154425	1.1161	1.01616	1.02882	0.797946	NA	NA	NA	NA	NA	NA	0.0956715	-0.18004	0.598668	0.958992	0.0956715	-0.50882	0.129536	0.550647	0.0956715	-0.158514	0.611507	0.998574	0.0956715	-0.487154	0.171584	0.584184	NA	NA	NA	NA	NA	NA	NA	NA	NA	NA	NA	NA	1	0.835245	7.12694	NA	NA	NA
57719	ANO8	2.55071	2.97807	2.78013	3.18697	3.5481	3.72812	3.67256	3.82791	4.33218	4.25255	5.01188	4.24932	4.23855	4.44846	3.59247	0.196737	0.232326	0.806281	3.59247	0.165652	0.310647	0.720197	3.59247	0.129808	0.423527	0.983581	3.59247	0.0987181	0.530127	0.75765	4.24829	-0.0109743	0.917661	0.878417	4.24829	0.209518	0.0296109	0.0895267	4.24829	0.22049	0.0227687	0.131764	NA	NA	NA	NA	NA	NA
8125	ANP32A	132.864	128.61	147.504	134.189	7.07433	7.0048	7.23363	7.07354	126.194	139.999	141.299	6.98737	7.15105	7.14878	7.08935	-0.0702813	0.533739	0.950545	7.08935	-0.160913	0.151654	0.581584	7.08935	0.160574	0.153194	0.852651	7.08935	0.069942	0.536957	0.759298	7.08796	0.164989	0.0226304	0.204094	7.08796	0.162667	0.0242175	0.0788616	7.08796	-0.00232176	0.975835	0.722384	3	4.23889	6.14753	1	4.10948	6.01255
10541	ANP32B	8.46386	9.9876	9.59749	9.87448	3.89064	4.09202	4.07012	4.08382	13.7422	16.4912	19.1316	4.53928	4.80743	4.99564	3.95341	0.212718	0.0706094	0.54579	3.95341	0.015039	0.906147	0.878575	3.95341	0.188733	0.106293	0.775711	3.95341	-0.00894829	0.947644	0.845833	4.74523	0.278269	0.0597719	0.343387	4.74523	0.473113	0.00128475	0.0105616	4.74523	0.194838	0.184453	0.339907	3	2.50435	5.25792	2	2.38381	5.11429
23520	ANP32C	31.3703	29.2433	30.4221	28.2997	4.54096	4.4211	4.50699	4.38401	31.9775	34.6597	32.5777	4.55289	4.6798	4.57946	4.40337	-0.122758	0.404864	0.909526	4.40337	-0.127513	0.38857	0.762587	4.40337	-0.0349033	0.815351	1	4.40337	-0.0396567	0.795989	0.820329	4.54899	0.131405	0.207223	0.587005	4.54899	0.0266409	0.798479	0.577346	4.54899	-0.104766	0.315094	0.438597	NA	NA	NA	NA	NA	NA
81611	ANP32E	103.107	111.173	137.033	116.552	6.73315	6.81768	7.14978	6.89279	62.3028	70.5185	63.7838	5.9999	6.19295	6.03489	6.89588	0.0848479	0.472963	0.931527	6.89588	-0.25854	0.0282419	0.279918	6.89588	0.420047	0.000378777	0.0323206	6.89588	0.0766586	0.519881	0.755073	6.05827	0.195629	0.0858808	0.404969	6.05827	0.0352262	0.757505	0.562507	6.05827	-0.160404	0.158821	0.315686	6	3.73556	6.23259	5	3.63853	6.12884
84168	ANTXR1	466.661	557.975	512.634	589.1	11.7344	11.9661	11.8802	12.0541	401.69	443.875	468.65	11.5053	11.6645	11.7269	11.9131	0.2318	0.00546194	0.137741	11.9131	0.173903	0.037056	0.326643	11.9131	0.145856	0.0803037	0.711434	11.9131	0.0879587	0.291501	0.663928	11.6348	0.159249	0.0183718	0.181891	11.6348	0.221685	0.00102927	0.00883041	11.6348	0.0624359	0.355027	0.462177	3	2.18136	5.4858	2	1.98013	5.22861
118429	ANTXR2	62.8761	75.3426	61.6972	74.5885	7.67744	7.91216	7.66025	7.90575	44.286	48.6523	43.656	7.16114	7.31211	7.14079	7.78789	0.235629	0.00430405	0.116078	7.78789	0.246547	0.00278989	0.0671427	7.78789	-0.0172621	0.835156	1	7.78789	-0.00634442	0.938941	0.844661	7.19752	0.151668	0.0595922	0.34288	7.19752	-0.0207605	0.798899	0.577388	7.19752	-0.172429	0.0322236	0.152691	1	1.18952	5.31417	1	1.18952	5.31417
93550	ANUBL1	5.87155	5.90234	6.0115	5.34015	4.45794	4.43913	4.50077	4.31085	6.10997	5.74025	5.76465	4.50201	4.43004	4.41967	4.3659	-0.0214088	0.868394	0.9994	4.3659	-0.201524	0.0915486	0.485641	4.3659	0.0445223	0.70978	0.998574	4.3659	-0.135592	0.259835	0.645591	4.38839	-0.0749068	0.389866	0.712914	4.38839	-0.0855808	0.318552	0.359732	4.38839	-0.0106727	0.908427	0.702434	3	1.75272	6.12526	NA	NA	NA
311	ANXA11	3.47579	2.94319	4.84128	3.09053	3.43908	3.19858	3.88829	3.26934	2.85287	2.87872	2.95913	3.17218	3.19613	3.21607	3.35158	-0.26083	0.0525539	0.481424	3.35158	-0.678147	2.25881e-07	3.1307e-05	3.35158	0.486844	0.000166065	0.0185677	3.35158	0.0695306	0.594421	0.777146	3.04209	0.0273686	0.872534	0.870021	3.04209	0.0489705	0.741712	0.556563	3.04209	0.0216003	0.890367	0.698069	5	2.26466	3.60901	1	1.34513	2.46851
302	ANXA2	105.195	96.5413	95.4027	94.6433	7.56063	7.41358	7.43016	7.3961	145.142	143.106	136.061	8.01187	8.00544	7.91682	7.44399	-0.148441	0.237422	0.814552	7.44399	-0.0341397	0.785494	0.857579	7.44399	-0.131043	0.295361	0.953627	7.44399	-0.0167412	0.891832	0.835061	7.97326	-0.00629469	0.941831	0.88306	7.97326	-0.0952584	0.269802	0.328617	7.97326	-0.0889636	0.303398	0.430755	1	0.465753	3.42559	NA	NA	NA
307	ANXA4	1.94427	2.66537	3.25901	4.26127	2.35242	2.70686	2.98579	3.30589	2.01088	3.06041	2.82271	2.37974	2.90011	2.78658	2.68803	0.437682	0.0254472	0.342881	2.68803	0.358902	0.0435705	0.353723	2.68803	0.761761	5.69317e-05	0.00769171	2.68803	0.682944	0.000170862	0.0115439	2.48378	0.620261	9.1722e-06	0.000792839	2.48378	0.487198	0.000468975	0.00485308	2.48378	-0.133101	0.321353	0.442139	1	1.06333	3.63868	NA	NA	NA
308	ANXA5	81.344	85.3196	94.9278	100.332	6.3428	6.38806	6.57278	6.62814	116.264	129.227	129.155	6.84055	7.00605	6.98928	6.47308	0.0452571	0.710935	0.982295	6.47308	0.0564971	0.645025	0.828515	6.47308	0.232759	0.0566336	0.608925	6.47308	0.243998	0.046221	0.399336	6.93626	0.167212	0.0218638	0.20007	6.93626	0.150274	0.0388368	0.106585	6.93626	-0.0169392	0.81696	0.675227	1	0.701222	0.744596	1	0.701222	0.744596
309	ANXA6	96.2129	86.7089	98.606	89.2147	8.13024	7.95593	8.17533	8.007	126.464	123.348	130.169	8.51218	8.49012	8.55075	8.06492	-0.175067	0.0770657	0.566324	8.06492	-0.168819	0.0876486	0.476282	8.06492	0.0453914	0.646904	0.998574	8.06492	0.0516398	0.603655	0.779627	8.51424	-0.0219936	0.805561	0.854546	8.51424	0.0388086	0.664858	0.526526	8.51424	0.0608022	0.496603	0.541503	1	0.413718	0.285037	NA	NA	NA
310	ANXA7	25.1012	23.4804	25.6291	27.6785	5.78462	5.66559	5.82371	5.90758	32.6665	32.9916	30.5018	6.14606	6.17471	6.04781	5.77385	-0.121977	0.207806	0.781643	5.77385	0.0859012	0.370926	0.754246	5.77385	0.0408593	0.675887	0.998574	5.77385	0.248737	0.00999603	0.198051	6.10426	0.0293544	0.703181	0.82652	6.10426	-0.0994577	0.190211	0.269819	6.10426	-0.128812	0.0905919	0.240439	9	3.75438	4.40483	4	2.86881	3.4833
8416	ANXA9	1.32644	1.2548	1.16167	0.902464	1.85892	1.78373	1.7302	1.4694	1.1665	1.09331	1.2855	1.71846	1.66373	1.81669	1.23877	-0.134414	0.611867	0.961952	1.23877	-0.380838	0.0941761	0.492446	1.23877	-0.180074	0.412971	0.980601	1.23877	-0.426448	0.0609929	0.438026	1.26684	-0.0727331	0.726526	0.832266	1.26684	0.143191	0.452331	0.433538	1.26684	0.21592	0.266801	0.405514	NA	NA	NA	NA	NA	NA
314	AOC2	1.30329	1.34652	1.22475	0.993933	2.16705	2.18234	2.10764	1.85956	1.22741	1.23246	1.2067	2.09184	2.10804	2.07186	1.73359	0.0273619	0.940082	0.9994	1.73359	-0.336099	0.148414	0.578081	1.73359	-0.082545	0.727852	0.998574	1.73359	-0.445979	0.0607772	0.438026	1.73667	0.0211478	0.917787	0.878417	1.73667	-0.0262863	0.894969	0.607161	1.73667	-0.047434	0.787384	0.666099	NA	NA	NA	NA	NA	NA
221656	AOF1	16.0287	14.9414	14.498	14.0485	6.42506	6.29993	6.29257	6.22037	14.6204	12.8206	12.6337	6.28263	6.11027	6.07227	6.29453	-0.126562	0.152033	0.716772	6.29453	-0.073769	0.407029	0.770511	6.29453	-0.133901	0.128538	0.82125	6.29453	-0.0811077	0.362473	0.691576	6.13904	-0.17467	0.0248813	0.215404	6.13904	-0.213186	0.00596878	0.0316895	6.13904	-0.0385154	0.623228	0.601571	5	2.05387	5.15753	1	0.944003	3.48127
23028	AOF2	113.697	105.047	111.232	104.763	8.47355	8.33429	8.45223	8.34084	179.747	173.517	177.466	9.12113	9.08476	9.10115	8.39768	-0.139836	0.101103	0.621507	8.39768	-0.111569	0.18998	0.625485	8.39768	-0.0213781	0.802104	1	8.39768	0.00688844	0.937634	0.844155	9.09999	-0.0364068	0.621682	0.804256	9.09999	-0.0199833	0.786419	0.573509	9.09999	0.0164235	0.82405	0.678091	5	2.70161	3.84307	1	1.72488	2.72053
316	AOX1	1.45216	1.57761	1.54351	1.54276	3.04002	3.12235	3.12866	3.10367	1.35697	1.46883	1.276	2.94643	3.05799	2.86655	2.93594	0.0866881	0.629054	0.965074	2.93594	-0.0255375	0.891084	0.876431	2.93594	0.0886364	0.603808	0.998574	2.93594	-0.0235906	0.920329	0.840676	2.77352	0.126695	0.408342	0.722977	2.77352	-0.0923575	0.561021	0.484672	2.77352	-0.219053	0.151692	0.308211	NA	NA	NA	NA	NA	NA
162	AP1B1	18.4555	19.4436	18.4227	19.567	5.59442	5.64183	5.60235	5.66265	40.185	38.8681	42.062	6.68937	6.65593	6.75217	5.59846	0.0464805	0.633781	0.966462	5.59846	0.0628273	0.529556	0.799812	5.59846	0.00616102	0.945602	1	5.59846	0.0225075	0.827456	0.826132	6.68685	-0.0333412	0.663337	0.817106	6.68685	0.0638412	0.40566	0.408191	6.68685	0.0971824	0.204609	0.355131	NA	NA	NA	NA	NA	NA
164	AP1G1	9.31666	8.81886	8.44142	7.98271	6.11449	6.00934	5.9848	5.87784	9.54359	9.44528	9.03063	6.1366	6.13695	6.05684	5.97814	-0.106217	0.258886	0.827368	5.97814	-0.109274	0.248821	0.676686	5.97814	-0.132019	0.160996	0.864205	5.97814	-0.135076	0.155794	0.565827	6.09105	6.10792e-05	1	0.887679	6.09105	-0.0812607	0.248617	0.312971	6.09105	-0.0813216	0.248792	0.392434	17	4.16897	6.19861	9	3.54355	5.53797
8906	AP1G2	3.01897	3.15482	2.889	3.20265	3.11272	3.14662	3.06641	3.17551	2.74929	2.71483	2.87828	2.98486	2.9811	3.04093	2.96539	0.0305909	0.834823	0.995279	2.96539	0.121568	0.41097	0.771475	2.96539	-0.0547177	0.718523	0.998574	2.96539	0.0362576	0.825186	0.82589	2.82574	-0.000409581	1	0.887679	2.82574	0.0668418	0.605825	0.5023	2.82574	0.0672498	0.595692	0.589303	NA	NA	NA	NA	NA	NA
11276	AP1GBP1	4.80677	5.28949	4.88275	5.02489	5.41797	5.52619	5.45106	5.46273	2.99541	3.02831	3.88969	4.74411	4.77412	5.10654	5.43452	0.108681	0.385589	0.903304	5.43452	0.0114474	0.928568	0.881628	5.43452	0.0326716	0.794111	1	5.43452	-0.064562	0.609488	0.780688	4.84059	0.0308124	0.761338	0.841994	4.84059	0.374225	0.000135714	0.00184091	4.84059	0.34341	0.000482571	0.0257226	10	3.66057	6.92555	1	0.920192	3.35591
8907	AP1M1	12.2831	11.957	13.4057	13.6749	4.90433	4.8419	5.03727	5.0421	28.7409	30.5605	33.5711	6.09214	6.19377	6.31052	4.91569	-0.0684718	0.622122	0.963773	4.91569	0.00690612	0.967717	0.886952	4.91569	0.135208	0.306898	0.96004	4.91569	0.210585	0.118366	0.539662	6.18349	0.103418	0.205878	0.586135	6.18349	0.221769	0.00623903	0.0326816	6.18349	0.11835	0.144453	0.300444	5	2.28918	3.71461	1	1.23214	2.38096
1174	AP1S1	20.982	22.0948	23.0003	23.484	4.82701	4.87536	4.96542	4.96969	34.5908	36.4616	34.6466	5.51752	5.60536	5.51748	4.86576	0.0508751	0.660909	0.97229	4.86576	0.00639885	0.96595	0.886952	4.86576	0.143656	0.205597	0.910036	4.86576	0.0991785	0.387016	0.708379	5.51793	0.0905057	0.362101	0.696026	5.51793	0.0007759	1	0.634351	5.51793	-0.0897302	0.362808	0.466754	1	0.738036	1.43388	1	0.738036	1.43388
8905	AP1S2	7.25653	7.00163	7.33289	6.50227	4.14342	4.07207	4.16742	3.97765	3.9387	3.53031	2.99423	3.31635	3.18967	2.96628	4.01162	-0.0808837	0.536445	0.950545	4.01162	-0.203003	0.105419	0.51386	4.01162	0.0256707	0.843349	1	4.01162	-0.0964464	0.438801	0.725266	3.00634	-0.144401	0.292043	0.654693	3.00634	-0.397926	0.00361687	0.0223008	3.00634	-0.253513	0.0647524	0.206299	4	3.75913	6.57543	4	3.75913	6.57543
130340	AP1S3	1.54801	1.55671	1.58044	1.89971	2.812	2.79882	2.84578	3.05291	1.44848	1.36933	1.62977	2.71997	2.66332	2.86196	2.68769	-0.0111964	0.950596	0.9994	2.68769	0.236969	0.135221	0.556746	2.68769	0.0448886	0.81427	1	2.68769	0.293046	0.0659195	0.447063	2.53977	-0.0643029	0.66033	0.816687	2.53977	0.168283	0.251698	0.315024	2.53977	0.232583	0.113135	0.267337	1	0.728583	6.35782	NA	NA	NA
160	AP2A1	5.54548	5.66853	5.32385	6.51763	5.00428	5.00462	4.95754	5.21716	10.301	10.8278	12.273	5.86551	5.95069	6.11204	5.00895	0.00191134	0.996722	0.9994	5.00895	0.268105	0.0392409	0.335226	5.00895	-0.0483719	0.713877	0.998574	5.00895	0.21782	0.0934988	0.503538	5.95861	0.0875537	0.295468	0.657337	5.95861	0.251452	0.00232126	0.0160969	5.95861	0.163897	0.0468725	0.17894	2	3.65247	5.17817	1	3.53597	5.05481
161	AP2A2	10.1611	10.3327	11.567	11.4152	5.97189	5.96826	6.16658	6.12233	23.0585	22.2975	25.7026	7.12969	7.09575	7.28284	6.04008	-0.00205636	0.978596	0.9994	6.04008	-0.0439955	0.63998	0.828515	6.04008	0.196282	0.0378615	0.528026	6.04008	0.154342	0.102275	0.517111	7.16263	-0.0339145	0.649111	0.813836	7.16263	0.154436	0.0377429	0.10462	7.16263	0.18835	0.0113366	0.0970233	2	1.35317	2.63418	NA	NA	NA
163	AP2B1	16.2863	14.2408	14.8602	14.1904	6.57822	6.36062	6.45842	6.36485	20.5358	19.3955	19.3939	6.89852	6.83119	6.81402	6.42798	-0.220634	0.0230058	0.3277	6.42798	-0.0949713	0.328387	0.727342	6.42798	-0.1224	0.207968	0.910036	6.42798	0.0032635	0.971003	0.849982	6.83662	-0.0676961	0.398041	0.717703	6.83662	-0.0849625	0.287354	0.339541	6.83662	-0.0172661	0.830406	0.680111	16	4.79896	5.48693	4	4.36361	5.04437
1173	AP2M1	103.436	89.8097	104.491	89.4187	7.76493	7.53657	7.7896	7.5412	142.142	136.976	139.031	8.21092	8.17129	8.17608	7.65647	-0.229238	0.0165111	0.27831	7.65647	-0.24942	0.00903129	0.147997	7.65647	0.0250055	0.794825	1	7.65647	0.00482359	0.961387	0.848603	8.18157	-0.0396403	0.67455	0.81893	8.18157	-0.03483	0.711911	0.545789	8.18157	0.0048103	0.959903	0.71843	1	0.763976	0.527066	1	0.763976	0.527066
1175	AP2S1	36.6119	37.0384	40.0795	41.0773	5.14383	5.13514	5.27992	5.29192	65.4979	70.1476	68.9576	5.95275	6.06416	6.02392	5.17836	-0.00974705	0.944988	0.9994	5.17836	0.0132871	0.922165	0.881625	5.17836	0.141039	0.268519	0.948922	5.17836	0.164072	0.200876	0.60788	5.99323	0.114038	0.162123	0.532357	5.99323	0.0731687	0.369531	0.389787	5.99323	-0.0408697	0.615031	0.597688	NA	NA	NA	NA	NA	NA
8546	AP3B1	24.8545	27.6364	28.0621	31.0169	6.659	6.78438	6.84242	6.95884	15.8551	17.6473	16.8798	6.00368	6.17255	6.09351	6.80335	0.126967	0.140368	0.696876	6.80335	0.117729	0.168729	0.601572	6.80335	0.184867	0.0309553	0.493787	6.80335	0.175628	0.0400032	0.378302	6.07186	0.171049	0.121233	0.468464	6.07186	0.0908138	0.40995	0.410269	6.07186	-0.0802364	0.46756	0.526947	5	1.7482	3.50103	1	0.597459	1.69798
8120	AP3B2	23.9356	24.5098	23.4299	22.3848	6.51225	6.51794	6.49212	6.39895	29.6424	30.4608	33.3032	6.80608	6.85974	6.9705	6.46616	0.00619927	0.952916	0.9994	6.46616	-0.0948955	0.33327	0.731637	6.46616	-0.020206	0.836652	1	6.46616	-0.1213	0.216816	0.617332	6.86916	0.0542558	0.446779	0.740845	6.86916	0.165965	0.0190324	0.0676261	6.86916	0.111709	0.114796	0.268973	1	0.463457	0.915797	NA	NA	NA
8943	AP3D1	19.2062	20.5292	18.1952	19.4809	6.49665	6.56278	6.42971	6.50338	45.5928	47.974	55.5873	7.72279	7.81069	8.00575	6.48418	0.0675446	0.537682	0.950545	6.48418	0.0749978	0.492603	0.793447	6.48418	-0.0676545	0.534705	0.997068	6.48418	-0.0602013	0.581325	0.771882	7.84567	0.088276	0.189954	0.567632	7.84567	0.284167	2.29556e-05	0.000415564	7.84567	0.195891	0.00351523	0.0586897	5	2.64267	3.74987	2	1.92726	2.93661
26985	AP3M1	14.2789	13.1208	14.7311	14.2542	6.29565	6.15002	6.35016	6.27686	17.0796	15.9528	15.5362	6.5378	6.45562	6.40214	6.25271	-0.146092	0.116499	0.650897	6.25271	-0.0736766	0.427517	0.774218	6.25271	0.0552227	0.554116	0.998314	6.25271	0.127638	0.170961	0.583464	6.45113	-0.0834498	0.278198	0.644875	6.45113	-0.137633	0.0724185	0.154112	6.45113	-0.0541832	0.481528	0.533878	6	2.87727	6.50253	6	2.87727	6.50253
10947	AP3M2	22.2944	20.7203	20.1679	20.0175	6.59934	6.47024	6.4664	6.4286	15.7001	15.5305	14.1461	6.08699	6.0869	5.93893	6.47774	-0.131792	0.11898	0.656451	6.47774	-0.0384492	0.649849	0.830069	6.47774	-0.134526	0.108984	0.782398	6.47774	-0.0411829	0.622667	0.782865	6.01863	-0.000749584	0.998739	0.887679	6.01863	-0.150965	0.0830137	0.166364	6.01863	-0.150215	0.0845281	0.233299	8	3.57752	5.78645	7	3.51468	5.71899
1176	AP3S1	26.3765	25.1593	31.0662	29.9712	5.1374	5.0491	5.37845	5.30014	39.7162	42.2858	39.3208	5.70275	5.80616	5.68755	5.18601	-0.0949362	0.420046	0.911574	5.18601	-0.0798775	0.480737	0.789139	5.18601	0.245864	0.0298707	0.483674	5.18601	0.260922	0.0232467	0.303852	5.70726	0.106006	0.170686	0.541293	5.70726	-0.014796	0.846841	0.592154	5.70726	-0.120802	0.116001	0.270482	12	4.35341	6.32839	1	3.50322	5.43309
10239	AP3S2	10.0775	9.21402	9.3607	9.16708	5.93711	5.7839	5.84253	5.78725	19.8372	18.9458	19.3103	6.89071	6.8394	6.85011	5.81566	-0.155071	0.0585324	0.498823	5.81566	-0.0557709	0.496404	0.794388	5.81566	-0.0962959	0.239639	0.943171	5.81566	0.00300452	0.972445	0.849982	6.84868	-0.051646	0.468689	0.75127	6.84868	-0.0408244	0.565393	0.486264	6.84868	0.0108218	0.880866	0.695857	3	1.4556	4.06881	1	0.859218	3.06555
10717	AP4B1	15.7472	16.4133	15.9694	15.3853	5.43785	5.47067	5.468	5.38812	12.2458	12.017	11.8026	5.07212	5.06115	5.01985	5.41069	0.0347203	0.716601	0.982777	5.41069	-0.0825728	0.377453	0.757646	5.41069	0.0304232	0.744175	0.999802	5.41069	-0.0868697	0.359018	0.689772	5.01045	-0.0120435	0.894685	0.873706	5.01045	-0.0547639	0.517924	0.465219	5.01045	-0.0427201	0.614518	0.597447	1	0.63868	2.88221	NA	NA	NA
23431	AP4E1	16.0905	15.9064	16.756	16.4021	6.77555	6.73215	6.84391	6.78472	10.3517	10.3432	9.85255	6.13312	6.14826	6.06234	6.77255	-0.043277	0.67471	0.976306	6.77255	-0.0600974	0.562226	0.808636	6.77255	0.0688842	0.504822	0.995248	6.77255	0.0520638	0.612057	0.780959	6.09572	0.0145659	0.873774	0.870603	6.09572	-0.0725672	0.436057	0.424391	6.09572	-0.087133	0.347485	0.457862	3	1.39788	4.90841	3	1.39788	4.90841
9179	AP4M1	9.75633	9.9389	9.59195	10.1888	4.3026	4.30473	4.28878	4.34744	14.0133	13.3603	15.0036	4.79083	4.73895	4.88441	4.24251	-0.00106845	1	0.9994	4.24251	0.0621696	0.582977	0.813393	4.24251	-0.0143978	0.903518	1	4.24251	0.0488397	0.681647	0.79403	4.75823	-0.0542289	0.509102	0.764187	4.75823	0.0967752	0.2246	0.295451	4.75823	0.151004	0.0601822	0.198483	NA	NA	NA	NA	NA	NA
11154	AP4S1	3.51679	3.7397	3.79189	3.38701	3.15746	3.21209	3.26403	3.09617	3.09636	2.95775	2.65035	2.98556	2.94084	2.79141	3.03081	0.0713016	0.675089	0.976527	3.03081	-0.18864	0.232663	0.663334	3.03081	0.121521	0.454138	0.988449	3.03081	-0.138419	0.402924	0.715139	2.71652	-0.0518565	0.697755	0.825169	2.71652	-0.224845	0.0804569	0.163557	2.71652	-0.172981	0.182365	0.337962	2	1.31932	4.32364	2	1.31932	4.32364
317	APAF1	7.76091	7.99971	7.60196	7.4488	5.81427	5.83081	5.79516	5.73873	3.04787	3.39077	3.49461	4.49261	4.65513	4.68038	5.77099	0.0168473	0.860837	0.998865	5.77099	-0.0584519	0.539623	0.802846	5.77099	-0.0189261	0.840622	1	5.77099	-0.0942251	0.319937	0.673491	4.55659	0.168518	0.0670646	0.363713	4.55659	0.194671	0.0323645	0.0948176	4.55659	0.0261501	0.778837	0.662917	6	1.90533	5.01821	3	1.03578	3.70175
320	APBA1	6.46342	7.50299	5.84705	6.17805	4.67631	4.85537	4.54771	4.59617	9.08163	10.6012	11.2547	5.13839	5.37077	5.43831	4.62069	0.188339	0.118382	0.654754	4.62069	0.0488726	0.683978	0.836967	4.62069	-0.133783	0.26689	0.948922	4.62069	-0.273249	0.0237095	0.304507	5.28796	0.238728	0.00367114	0.0707599	5.28796	0.30788	0.000153906	0.00201473	5.28796	0.0691493	0.395139	0.486874	14	4.21685	5.68971	3	3.52507	4.96529
321	APBA2	18.2894	18.8273	18.1617	17.8158	6.53031	6.54469	6.53075	6.47772	24.7327	22.0033	23.8687	6.95077	6.79769	6.89708	6.50659	0.0138709	0.88247	0.9994	6.50659	-0.0538879	0.570908	0.809627	6.50659	0.000427906	0.998076	1	6.50659	-0.0673308	0.477059	0.740466	6.87195	-0.15423	0.0507389	0.318169	6.87195	-0.0539385	0.492797	0.453824	6.87195	0.100292	0.204153	0.354723	8	4.93157	6.10395	3	4.75539	5.92424
9546	APBA3	3.04928	3.44092	2.97497	3.17049	3.22738	3.35606	3.20447	3.26279	5.53416	4.95641	5.52833	4.00521	3.86957	4.00137	3.11926	0.153949	0.312444	0.861878	3.11926	0.0639795	0.675309	0.835146	3.11926	-0.0242619	0.874847	1	3.11926	-0.114233	0.452974	0.731528	3.87204	-0.142105	0.207788	0.587405	3.87204	-0.00178035	0.987164	0.634351	3.87204	0.140326	0.214795	0.365001	NA	NA	NA	NA	NA	NA
322	APBB1	25.2393	24.3738	24.0288	24.4575	6.25256	6.17576	6.19285	6.19414	33.9424	32.6932	35.1511	6.6644	6.62471	6.71132	6.18601	-0.0778862	0.44689	0.918382	6.18601	0.00197963	0.989115	0.886952	6.18601	-0.0603101	0.554447	0.998314	6.18601	0.0195559	0.853659	0.829583	6.65404	-0.0397351	0.665749	0.817168	6.65404	0.0477631	0.605005	0.501799	6.65404	0.0874982	0.341594	0.454698	2	1.53933	1.48882	NA	NA	NA
323	APBB2	2.58418	3.0036	2.12858	2.21591	3.7492	3.9294	3.50289	3.52834	3.14736	3.03813	3.09182	4.00329	3.97061	3.978	3.58127	0.188561	0.257701	0.825994	3.58127	0.0242486	0.890381	0.876431	3.58127	-0.272054	0.113639	0.790718	3.58127	-0.436362	0.0106449	0.203736	3.8975	-0.0354978	0.742169	0.835823	3.8975	-0.0277755	0.796666	0.576761	3.8975	0.00772304	0.949058	0.716525	25	4.72691	6.44553	7	3.57414	5.24372
10307	APBB3	10.3721	9.8239	9.57509	8.78345	4.8993	4.79653	4.79847	4.65193	7.77325	7.11063	7.78195	4.48822	4.37983	4.48849	4.74044	-0.105088	0.358729	0.888257	4.74044	-0.153799	0.184842	0.62105	4.74044	-0.104188	0.363278	0.974503	4.74044	-0.152897	0.19082	0.600184	4.39137	-0.11379	0.244519	0.620799	4.39137	0.000415355	1	0.634351	4.39137	0.114206	0.240643	0.385416	2	1.4669	4.03495	1	0.854471	3.00903
324	APC	13.6726	14.6562	12.9684	13.9171	7.25013	7.32286	7.18468	7.25705	6.13722	6.09414	5.14415	6.09107	6.09865	5.84235	7.24575	0.0729839	0.504047	0.942003	7.24575	0.0725013	0.50631	0.796473	7.24575	-0.0658465	0.547046	0.997558	7.24575	-0.0663291	0.544628	0.761142	5.99457	0.00718255	0.961264	0.88707	5.99457	-0.253245	0.0870887	0.171352	5.99457	-0.260427	0.0783912	0.224816	23	4.58179	5.15014	9	3.66615	4.21625
10297	APC2	2.74111	2.71884	2.57351	2.41321	5.15534	5.11561	5.07777	4.96089	4.7582	3.33726	3.87958	5.92243	5.43517	5.63148	5.03959	-0.0409869	0.753458	0.986807	5.03959	-0.121737	0.348826	0.739364	5.03959	-0.0809727	0.533277	0.997068	5.03959	-0.161721	0.214438	0.615603	5.65113	-0.496302	3.83868e-08	8.80321e-06	5.65113	-0.29595	0.00092873	0.00815966	5.65113	0.200355	0.0271143	0.140571	NA	NA	NA	NA	NA	NA
147495	APCDD1	0.888108	0.958342	0.866386	1.07303	1.71741	1.77452	1.69992	1.90212	2.07195	1.62213	1.93466	2.65603	2.37549	2.5706	1.32714	0.109332	0.709699	0.982295	1.32714	0.280658	0.202115	0.635584	1.32714	-0.0164447	0.970374	1	1.32714	0.154861	0.488314	0.744785	2.29001	-0.338457	0.0546681	0.329566	2.29001	-0.0999959	0.562722	0.485214	2.29001	0.238477	0.1828	0.33829	1	0.814134	2.76806	1	0.814134	2.76806
164284	APCDD1L	0.307995	0.341523	0.256552	0.273162	0.976876	1.03688	0.858728	0.885407	NA	NA	NA	NA	NA	NA	-0.00140892	0.0989896	0.754003	0.986807	-0.00140892	0.0402429	0.889074	0.876431	-0.00140892	-0.262898	0.464088	0.989991	-0.00140892	-0.321595	0.358548	0.689613	NA	NA	NA	NA	NA	NA	NA	NA	NA	NA	NA	NA	NA	NA	NA	NA	NA	NA
327	APEH	40.3597	41.2867	39.2384	39.5455	6.79899	6.8061	6.76921	6.75604	56.4104	56.2794	60.5393	7.26795	7.27837	7.36608	6.77066	0.0064187	0.948298	0.9994	6.77066	-0.0130381	0.898689	0.877495	6.77066	-0.0305678	0.767532	0.999802	6.77066	-0.0500245	0.623719	0.783417	7.29633	0.0107745	0.9104	0.877156	7.29633	0.099043	0.289445	0.341059	7.29633	0.0882683	0.344822	0.456678	NA	NA	NA	NA	NA	NA
328	APEX1	45.8528	68.1488	68.2226	78.9872	6.12916	6.67111	6.70535	6.89145	41.4531	70.2584	89.7637	5.97012	6.73862	7.07336	6.61214	0.548184	0.000856062	0.0372117	6.61214	0.188383	0.250067	0.677193	6.61214	0.582641	0.000392417	0.0328677	6.61214	0.222839	0.173716	0.585619	6.65124	0.777925	1.05746e-10	4.95116e-08	6.65124	1.1154	2.3883e-20	1.91787e-17	6.65124	0.337472	0.0045848	0.0668113	1	1.96795	3.89936	1	1.96795	3.89936
27301	APEX2	7.80633	8.66833	7.41131	8.05867	4.04654	4.16394	3.98666	4.07638	14.44	14.2545	15.8642	4.88229	4.87843	5.012	3.98841	0.124268	0.304869	0.852412	3.98841	0.0990231	0.423556	0.773155	3.98841	-0.0661183	0.596357	0.998574	3.98841	-0.0913634	0.447909	0.728084	4.88128	-0.00259238	0.976432	0.887679	4.88128	0.13546	0.127094	0.214321	4.88128	0.138051	0.119655	0.274808	NA	NA	NA	NA	NA	NA
51107	APH1A	72.2483	73.3335	73.6607	79.4871	7.35695	7.35228	7.39488	7.48003	118.022	116.284	121.123	8.05012	8.04304	8.08554	7.38908	-0.00462319	0.963602	0.9994	7.38908	0.0859866	0.387988	0.76257	7.38908	0.0379965	0.702445	0.998574	7.38908	0.128606	0.196305	0.603997	8.05465	-0.00695461	0.931132	0.881583	8.05465	0.0357083	0.658532	0.523512	8.05465	0.0426629	0.596799	0.589506	1	1.64115	3.98311	1	1.64115	3.98311
83464	APH1B	12.0541	12.6665	12.7489	14.7831	3.64496	3.68865	3.72935	3.90345	10.0299	9.24182	9.3751	3.39308	3.29899	3.30174	3.64189	0.0362745	0.775541	0.989011	3.64189	0.189144	0.162922	0.594802	3.64189	0.0889255	0.511072	0.997068	3.64189	0.241791	0.0806495	0.480218	3.19126	-0.100722	0.487942	0.75665	3.19126	-0.0980845	0.489848	0.452607	3.19126	0.00264099	1	0.724071	3	1.3661	3.95125	NA	NA	NA
8539	API5	35.8355	37.9487	36.2325	38.2866	7.03191	7.08782	7.05784	7.10988	33.4515	35.6644	31.0921	6.91996	7.02774	6.81494	7.06226	0.0559838	0.484226	0.935824	7.06226	0.0523467	0.512917	0.797339	7.06226	0.0258682	0.746486	0.999802	7.06226	0.022231	0.782448	0.817235	6.91222	0.108371	0.156792	0.524038	6.91222	-0.106178	0.16642	0.250249	6.91222	-0.214549	0.00509165	0.0700754	8	3.39954	5.5032	8	3.39954	5.5032
51074	APIP	18.8226	19.8688	18.6252	18.9977	4.64088	4.69114	4.63552	4.63788	16.5773	17.5609	17.1386	4.45291	4.54682	4.49737	4.59764	0.0486514	0.626291	0.965074	4.59764	0.00161948	0.98996	0.886952	4.59764	-0.00485764	0.964933	1	4.59764	-0.0518895	0.604079	0.779627	4.43889	0.0993868	0.272403	0.642178	4.43889	0.0473192	0.602469	0.500938	4.43889	-0.0520689	0.563848	0.576555	3	1.33809	4.14366	1	0.630519	2.80345
378708	APITD1	4.74533	4.54318	4.51929	5.09079	3.78372	3.70055	3.72673	3.86317	3.71021	3.76155	3.67253	3.44531	3.47668	3.4314	3.669	-0.0833222	0.572583	0.954683	3.669	0.148944	0.324564	0.727032	3.669	-0.0577598	0.697336	0.998574	3.669	0.174505	0.247797	0.637969	3.32323	0.035011	0.772473	0.844624	3.32323	-0.0152038	0.909296	0.611831	3.32323	-0.0502152	0.666312	0.62012	NA	NA	NA	NA	NA	NA
333	APLP1	16.9299	18.8005	18.1267	20.1763	5.42016	5.54126	5.52667	5.65313	28.377	31.0967	35.4114	6.13927	6.28418	6.45258	5.50882	0.125078	0.252059	0.820901	5.50882	0.131043	0.227707	0.659323	5.50882	0.108044	0.317238	0.963234	5.50882	0.114008	0.291175	0.663908	6.28093	0.14721	0.0466772	0.306532	6.28093	0.317715	1.47058e-05	0.00029303	6.28093	0.170504	0.0199061	0.124523	2	5.03135	3.94135	1	4.98227	3.89404
334	APLP2	91.4342	101.336	108.822	129.748	8.8046	8.92804	9.06526	9.29411	82.4022	74.7677	80.7033	8.64223	8.5175	8.6113	9.03206	0.123698	0.22839	0.803526	9.03206	0.229344	0.0253725	0.263668	9.03206	0.261168	0.0109669	0.295797	9.03206	0.366815	0.000354684	0.0207273	8.58789	-0.12504	0.0603708	0.345046	8.58789	-0.0310007	0.641213	0.51677	8.58789	0.0940389	0.157683	0.314474	9	5.34016	5.35805	2	5.09709	5.1149
128240	APOA1BP	23.5213	22.877	23.9083	23.4079	5.26497	5.20056	5.29781	5.24345	43.0196	41.0892	43.9169	6.10812	6.0561	6.13431	5.21686	-0.0668093	0.484533	0.935824	5.21686	-0.0544759	0.559624	0.808158	5.21686	0.0337982	0.722677	0.998574	5.21686	0.0461317	0.636649	0.786267	6.08022	-0.052152	0.609361	0.802756	6.08022	0.0271928	0.793447	0.57567	6.08022	0.0793449	0.437917	0.510227	NA	NA	NA	NA	NA	NA
10930	APOBEC2	1.04697	1.54354	0.952439	1.33472	1.1688	1.49047	1.10044	1.3628	NA	NA	NA	NA	NA	NA	0.608602	0.534616	0.0435176	0.438635	0.608602	0.438733	0.107842	0.517233	0.608602	-0.126337	0.692737	0.998574	0.608602	-0.222261	0.43926	0.725266	NA	NA	NA	NA	NA	NA	NA	NA	NA	NA	NA	NA	NA	NA	NA	NA	NA	NA
403314	APOBEC4	0.965193	1.44117	0.918962	1.09812	1.88593	2.30899	1.84298	2.0067	NA	NA	NA	NA	NA	NA	1.6488	0.545236	0.088258	0.594751	1.6488	0.216893	0.500646	0.795196	1.6488	-0.0637444	0.858763	1	1.6488	-0.392098	0.227221	0.622007	NA	NA	NA	NA	NA	NA	NA	NA	NA	NA	NA	NA	NA	NA	NA	NA	NA	NA
23780	APOL2	0.769122	0.665722	0.745461	0.884752	1.65216	1.49481	1.62751	1.77926	NA	NA	NA	NA	NA	NA	1.13649	-0.2569	0.321259	0.868633	1.13649	0.203764	0.346941	0.739364	1.13649	-0.0295234	0.905686	1	1.13649	0.431127	0.0654546	0.446681	NA	NA	NA	NA	NA	NA	NA	NA	NA	NA	NA	NA	2	2.57596	4.29222	1	1.79902	3.36325
80832	APOL4	1.3307	1.13728	1.39531	1.24482	2.4711	2.26881	2.53516	2.38087	1.9704	1.57705	1.5882	2.93971	2.67647	2.67084	2.14637	-0.244602	0.188375	0.761622	2.14637	-0.185327	0.304865	0.71667	2.14637	0.0769168	0.682581	0.998574	2.14637	0.136196	0.473712	0.739338	2.55765	-0.308797	0.0228376	0.204699	2.55765	-0.315177	0.0184607	0.066388	2.55765	-0.00636182	0.980588	0.72397	NA	NA	NA	NA	NA	NA
81575	APOLD1	1.85972	2.46154	1.67636	2.01073	3.2765	3.62047	3.15285	3.36024	1.41814	1.29317	1.30184	2.91992	2.81845	2.81279	3.22644	0.376825	0.0211074	0.3174	3.22644	0.229747	0.162709	0.594558	3.22644	-0.139374	0.40565	0.980601	3.22644	-0.286454	0.0800679	0.480218	2.65431	-0.119	0.364475	0.697224	2.65431	-0.126402	0.320852	0.361435	2.65431	-0.00739482	0.981368	0.724071	NA	NA	NA	NA	NA	NA
55937	APOM	2.90016	2.836	2.77248	3.03427	3.12123	3.06854	3.07323	3.16733	7.28492	7.50882	8.00524	4.33678	4.39144	4.46394	2.94595	-0.0509912	0.738461	0.985305	2.94595	0.108155	0.49845	0.794448	2.94595	-0.0519685	0.748161	0.999802	2.94595	0.107176	0.491722	0.746118	4.33368	0.0577651	0.618699	0.803768	4.33368	0.134072	0.238232	0.305357	4.33368	0.0763052	0.504867	0.546226	NA	NA	NA	NA	NA	NA
79135	APOO	9.08806	7.92233	8.24963	8.74854	4.04557	3.83713	3.92396	3.98013	11.1602	12.6943	11.8178	4.31515	4.50498	4.39071	3.85977	-0.22601	0.0736251	0.553564	3.85977	0.0609712	0.631241	0.825938	3.85977	-0.126914	0.30243	0.958024	3.85977	0.160067	0.213928	0.615266	4.33976	0.200413	0.0964044	0.425494	4.33976	0.0809698	0.505969	0.459707	4.33976	-0.119446	0.317859	0.440106	1	0.533065	2.10724	NA	NA	NA
139322	APOOL	3.62057	4.0413	3.03121	3.42623	3.62678	3.74938	3.40391	3.53697	4.65488	4.50061	4.18413	3.95129	3.92185	3.80767	3.46951	0.131998	0.413611	0.911574	3.46951	0.14475	0.369511	0.753816	3.46951	-0.24907	0.12675	0.814108	3.46951	-0.236316	0.142938	0.555653	3.80239	-0.0343266	0.796592	0.852229	3.80239	-0.156631	0.206706	0.283066	3.80239	-0.122302	0.323929	0.443651	4	2.61118	6.04549	4	2.61118	6.04549
351	APP	88.0546	92.5766	91.9244	100.97	8.32196	8.36844	8.39428	8.50403	71.7505	79.1268	81.8623	8.01479	8.17077	8.20383	8.3948	0.0465606	0.621729	0.963773	8.3948	0.110296	0.242367	0.670708	8.3948	0.0723992	0.442333	0.985115	8.3948	0.136134	0.149052	0.55739	8.12739	0.156533	0.0258827	0.220036	8.12739	0.189687	0.00684619	0.0346419	8.12739	0.0331535	0.636682	0.60733	52	7.23293	5.27606	1	6.50215	4.56352
10513	APPBP2	46.9587	42.0342	45.7297	42.0588	8.26066	8.07528	8.23252	8.08508	40.3569	39.6202	35.5278	8.02951	8.01885	7.84627	8.16119	-0.185739	0.0216652	0.320299	8.16119	-0.148036	0.0673135	0.432424	8.16119	-0.0281098	0.727826	0.998574	8.16119	0.00959318	0.905194	0.837087	7.96186	-0.0108725	0.884831	0.872364	7.96186	-0.184149	0.0128685	0.0527864	7.96186	-0.173276	0.0192953	0.123309	20	5.35906	7.58928	16	5.21699	7.44428
26060	APPL1	30.6918	31.4766	33.187	31.2944	7.55652	7.56764	7.67891	7.56747	18.3566	18.5095	15.9649	6.80594	6.83451	6.60718	7.58661	0.0110096	0.896241	0.9994	7.58661	-0.111957	0.183241	0.619179	7.58661	0.123053	0.14378	0.846498	7.58661	8.70221e-05	1	0.849982	6.74011	0.0283955	0.775183	0.84572	6.74011	-0.201104	0.0439699	0.114639	6.74011	-0.229499	0.0214652	0.128122	12	4.43764	6.11322	10	4.33783	6.00997
55198	APPL2	24.4926	26.8047	23.1317	25.1592	6.30893	6.41109	6.23795	6.32903	25.1431	24.4617	23.4057	6.33444	6.3101	6.23143	6.30632	0.102783	0.322297	0.869445	6.30632	0.0914742	0.377793	0.757646	6.30632	-0.0718415	0.490627	0.992673	6.30632	-0.0831499	0.425097	0.719875	6.27533	-0.0246388	0.735534	0.833867	6.27533	-0.104286	0.148427	0.234351	6.27533	-0.0796467	0.271458	0.40857	2	1.87371	3.35437	1	0.484428	1.25203
353	APRT	29.8353	32.7904	29.6061	29.3724	4.66438	4.76939	4.6632	4.62889	59.6745	62.4118	62.8293	5.62433	5.70122	5.69343	4.62978	0.112471	0.350592	0.883066	4.62978	-0.0333788	0.774343	0.856438	4.62978	0.000412243	1	1	4.62978	-0.145437	0.218602	0.618882	5.64679	0.0788504	0.433806	0.734721	5.64679	0.0709682	0.479894	0.447633	5.64679	-0.00788267	0.939517	0.714524	NA	NA	NA	NA	NA	NA
54840	APTX	13.1505	12.3214	13.3749	12.6079	5.26689	5.14962	5.29955	5.19087	15.358	15.396	15.2937	5.47306	5.49052	5.46541	5.19208	-0.117412	0.230733	0.805977	5.19208	-0.112142	0.256366	0.683115	5.19208	0.0364434	0.724857	0.998574	5.19208	0.0417141	0.674744	0.792885	5.44587	0.0185322	0.846244	0.865463	5.44587	-0.00732603	0.937272	0.620863	5.44587	-0.0258583	0.78138	0.664052	2	1.7051	4.89254	1	1.26469	4.23355
358	AQP1	0.393163	0.801438	0.467699	0.709938	1.06351	1.67215	1.20578	1.55971	0.32868	0.54484	0.433796	0.928902	1.32865	1.13215	0.774863	0.960699	0.00131844	0.0514755	0.774863	0.58893	0.0528705	0.387642	0.774863	0.215591	0.484423	0.992673	0.774863	-0.156281	0.593913	0.777146	0.348216	0.734654	0.00393101	0.0738682	0.348216	0.390505	0.152463	0.238379	0.348216	-0.344325	0.155428	0.312083	1	0.588167	1.57107	1	0.588167	1.57107
282679	AQP11	2.94549	3.16405	2.43358	2.45923	2.40143	2.45992	2.19061	2.17778	1.71529	1.52774	1.50135	1.79666	1.68947	1.66127	2.01835	0.088815	0.774637	0.988581	2.01835	-0.0184429	0.968753	0.886952	2.01835	-0.263776	0.340425	0.970605	2.01835	-0.37102	0.188562	0.598203	1.23822	-0.148992	0.41824	0.727443	1.23822	-0.190074	0.298404	0.346882	1.23822	-0.0410571	0.854769	0.688353	NA	NA	NA	NA	NA	NA
360	AQP3	0.473211	0.662539	0.640533	1.14475	1.25329	1.53591	1.52931	2.10994	1.27292	0.970006	1.04263	2.23145	1.94218	2.00701	1.14124	0.467294	0.0975508	0.614093	1.14124	0.811763	0.000958065	0.0304458	1.14124	0.447348	0.100117	0.768138	1.14124	0.791701	0.00125679	0.0496601	1.70542	-0.375961	0.0233779	0.207014	1.70542	-0.28917	0.073436	0.155276	1.70542	0.0868258	0.608646	0.59564	NA	NA	NA	NA	NA	NA
9716	AQR	46.0625	45.6114	43.0615	43.927	7.88562	7.84646	7.79898	7.80029	36.6448	36.2422	33.9261	7.54421	7.54383	7.43288	7.82744	-0.0395563	0.646883	0.9691	7.82744	0.0011851	0.989173	0.886952	7.82744	-0.0870477	0.31116	0.963234	7.82744	-0.0463063	0.590427	0.776272	7.50051	-0.00059784	0.995589	0.887679	7.50051	-0.112164	0.109441	0.197314	7.50051	-0.111566	0.111398	0.265008	8	3.12061	5.135	3	2.34496	4.25527
369	ARAF	6.69599	6.21873	6.62324	6.39394	3.88725	3.76341	3.8816	3.81068	11.0444	12.6139	14.3594	4.55811	4.7565	4.92063	3.74078	-0.131228	0.259942	0.828072	3.74078	-0.0752524	0.51761	0.798499	3.74078	-0.00550772	0.968881	1	3.74078	0.0504691	0.672882	0.792885	4.7031	0.207606	0.0205017	0.193265	4.7031	0.377546	1.7197e-05	0.000330374	4.7031	0.169936	0.0520052	0.186151	NA	NA	NA	NA	NA	NA
23237	ARC	0.709057	0.476895	1.17756	1.21456	1.63109	1.25029	2.17426	2.18952	1.96023	1.57017	1.66092	2.75641	2.50017	2.55299	1.44809	-0.566404	0.0231518	0.328695	1.44809	0.0260419	0.940265	0.884094	1.44809	0.729809	0.00120311	0.0750207	1.44809	1.3222	1.80157e-08	4.13771e-06	2.36974	-0.302093	0.0723119	0.375498	2.36974	-0.239164	0.153659	0.239143	2.36974	0.062946	0.721716	0.641449	NA	NA	NA	NA	NA	NA
372	ARCN1	39.5949	39.785	38.4726	39.8955	7.29284	7.27481	7.26166	7.28846	57.322	55.5641	53.465	7.8111	7.78152	7.71042	7.27091	-0.0182172	0.834616	0.99525	7.27091	0.0272208	0.754652	0.852476	7.27091	-0.0311695	0.718239	0.998574	7.27091	0.0142686	0.872479	0.831919	7.76212	-0.0297772	0.664679	0.817168	7.76212	-0.101227	0.139045	0.225752	7.76212	-0.0714494	0.297012	0.426102	9	5.04336	6.65093	6	4.72092	6.32088
8260	ARD1A	38.8156	36.6249	40.4704	34.2834	4.86634	4.76033	4.9344	4.67995	73.2318	70.8037	75.1032	5.74756	5.71326	5.78014	4.76558	-0.111522	0.327132	0.871246	4.76558	-0.261381	0.0191018	0.227956	4.76558	0.0699902	0.531869	0.997068	4.76558	-0.079867	0.473186	0.739312	5.7221	-0.0340451	0.712054	0.829366	5.7221	0.0340603	0.717204	0.54809	5.7221	0.0681054	0.462353	0.523978	NA	NA	NA	NA	NA	NA
375	ARF1	51.5047	55.4547	61.7439	63.6622	6.89578	6.97505	7.16517	7.18463	104.075	120.084	138.633	7.89103	8.11189	8.30222	7.05044	0.0804633	0.473071	0.931527	7.05044	0.0201856	0.858836	0.871162	7.05044	0.271352	0.0148801	0.34648	7.05044	0.211074	0.0581263	0.435593	8.10674	0.221829	0.00126513	0.0347037	8.10674	0.41277	1.84598e-09	1.37256e-07	8.10674	0.190941	0.00533671	0.0716198	2	4.44995	4.98855	2	4.44995	4.98855
377	ARF3	19.9365	18.6262	18.6319	18.4824	6.10328	5.97952	6.01688	5.98031	32.0675	29.4988	32.0223	6.76959	6.66451	6.76556	6.00036	-0.124411	0.160209	0.726666	6.00036	-0.0374936	0.676419	0.835146	6.00036	-0.0871875	0.324658	0.964738	6.00036	-0.000269582	1	0.849982	6.7215	-0.105763	0.180895	0.554462	6.7215	-0.00373164	0.962145	0.627641	6.7215	0.102032	0.196823	0.349696	9	5.75872	6.14191	9	5.75872	6.14191
378	ARF4	61.1745	47.7951	60.1348	49.0108	6.78874	6.41218	6.77362	6.45647	89.5423	89.5935	82.9189	7.32196	7.33706	7.20997	6.60465	-0.381013	5.77766e-05	0.00480072	6.60465	-0.320204	0.000691821	0.024716	6.60465	-0.0145836	0.875223	1	6.60465	0.0462261	0.633145	0.786189	7.28203	0.0154543	0.834015	0.861707	7.28203	-0.112485	0.12091	0.208266	7.28203	-0.12794	0.0782989	0.224816	4	2.91905	4.79189	2	2.59234	4.42399
381	ARF5	119.939	122.481	128.872	119.33	5.91633	5.92105	6.02813	5.8958	237.598	229.706	236.184	6.87889	6.84499	6.86846	5.91958	0.00559447	0.967815	0.9994	5.91958	-0.133604	0.265933	0.689793	5.91958	0.113878	0.345503	0.972914	5.91958	-0.0253196	0.834635	0.827439	6.85258	-0.0338114	0.675695	0.819277	6.85258	-0.0101077	0.899744	0.60864	6.85258	0.0237038	0.770848	0.661016	1	3.72271	3.52107	1	3.72271	3.52107
382	ARF6	11.4226	12.158	12.6083	13.5605	5.53258	5.59535	5.68199	5.76028	11.5627	12.2834	12.0009	5.53559	5.63739	5.5885	5.61843	0.0655583	0.509007	0.944441	5.61843	0.0809067	0.407322	0.770511	5.61843	0.152183	0.117598	0.802494	5.61843	0.167531	0.0842326	0.485658	5.56008	0.102868	0.337985	0.684794	5.56008	0.0529011	0.620389	0.509512	5.56008	-0.0499676	0.64392	0.610654	3	4.44307	8.3601	3	4.44307	8.3601
55738	ARFGAP1	10.1763	11.6715	11.3634	12.4485	5.20357	5.36939	5.36903	5.47267	18.8295	18.7497	19.59	6.06236	6.07045	6.11589	5.32432	0.172139	0.140022	0.6962	5.32432	0.106349	0.356537	0.745292	5.32432	0.169019	0.143224	0.846131	5.32432	0.103227	0.365624	0.692919	6.06321	0.00873244	0.91969	0.878553	6.06321	0.0549038	0.501306	0.457976	6.06321	0.0461712	0.571175	0.578945	1	0.663842	1.9415	NA	NA	NA
84364	ARFGAP2	26.8265	26.6963	25.0526	24.2225	6.69399	6.66066	6.60591	6.53228	38.1086	37.953	38.9751	7.1845	7.19251	7.21416	6.61097	-0.0328055	0.690663	0.9799	6.61097	-0.0741669	0.372444	0.755014	6.61097	-0.0882717	0.286112	0.953455	6.61097	-0.129633	0.119595	0.541236	7.18794	0.00839292	0.918657	0.878417	7.18794	0.0301487	0.705735	0.543046	7.18794	0.0217558	0.784648	0.665134	NA	NA	NA	NA	NA	NA
26286	ARFGAP3	21.2119	20.4612	23.2532	22.7634	5.86807	5.79215	6.00772	5.95199	18.2177	18.1511	18.0053	5.63957	5.6493	5.6229	5.88499	-0.0757356	0.430812	0.912166	5.88499	-0.0565713	0.55672	0.807593	5.88499	0.144104	0.137087	0.83829	5.88499	0.163268	0.0917058	0.500986	5.61019	0.00968596	0.910913	0.877208	5.61019	-0.0172514	0.841516	0.590801	5.61019	-0.0269373	0.75207	0.652916	2	1.97546	4.19862	2	1.97546	4.19862
10565	ARFGEF1	13.0238	15.2568	12.9496	13.0038	7.19423	7.39456	7.1968	7.173	5.82583	6.0192	5.12035	6.03204	6.09511	5.84922	7.23369	0.20128	0.09227	0.601431	7.23369	-0.0242906	0.840939	0.86876	7.23369	0.00238825	0.984298	1	7.23369	-0.223182	0.062303	0.44085	5.97432	0.0636022	0.531028	0.769666	5.97432	-0.186238	0.0672251	0.146974	5.97432	-0.24984	0.0140056	0.105833	18	4.44292	6.67324	5	3.46629	5.64267
10564	ARFGEF2	16.7399	18.6792	16.8181	17.2708	7.25404	7.38552	7.2712	7.2806	13.59	13.851	13.0917	6.94272	6.98545	6.88848	7.29029	0.13217	0.191672	0.764803	7.29029	0.00909007	0.92785	0.881628	7.29029	0.0172623	0.865447	1	7.29029	-0.105818	0.296664	0.665683	6.92845	0.0428517	0.55913	0.783125	6.92845	-0.0549463	0.455014	0.435227	6.92845	-0.097798	0.182551	0.338034	13	4.77554	6.45298	8	4.57026	6.24195
27236	ARFIP1	20.4159	20.863	21.8951	22.1742	6.01155	6.01771	6.1204	6.11183	16.3213	16.2977	14.6033	5.68014	5.69417	5.52344	6.04631	0.00589806	0.948835	0.9994	6.04631	-0.00875119	0.924704	0.881628	6.04631	0.110649	0.218058	0.921404	6.04631	0.0959996	0.287469	0.663044	5.60714	0.0137159	0.876186	0.871002	5.60714	-0.160561	0.0676201	0.147556	5.60714	-0.174276	0.0473568	0.17988	9	3.35538	6.6325	3	1.83678	4.82558
23647	ARFIP2	11.603	12.4146	12.0885	12.5954	4.92133	4.98988	4.98799	5.02112	22.5835	20.7827	22.7506	5.84724	5.7434	5.85551	4.93785	0.0711729	0.471738	0.931527	4.93785	0.0346785	0.726507	0.847796	4.93785	0.0706278	0.477282	0.99264	4.93785	0.0341326	0.737824	0.808107	5.79256	-0.105293	0.212863	0.592364	5.79256	0.00889938	0.920549	0.615609	5.79256	0.114192	0.17636	0.332483	NA	NA	NA	NA	NA	NA
10139	ARFRP1	11.1566	12.5744	13.1737	12.6749	3.82713	3.96184	4.06023	3.9842	15.4008	15.8353	16.6484	4.25173	4.30424	4.35705	3.8736	0.149025	0.250077	0.820703	3.8736	-0.0827781	0.515775	0.798441	3.8736	0.250871	0.0467838	0.572344	3.8736	0.0190663	0.872309	0.831919	4.23668	0.0533904	0.575601	0.789177	4.23668	0.109036	0.245972	0.310911	4.23668	0.0556438	0.562249	0.575805	1	1.23353	3.41613	1	1.23353	3.41613
383	ARG1	1.54405	1.5861	1.29526	1.36772	1.57632	1.58041	1.41898	1.44602	NA	NA	NA	NA	NA	NA	0.94014	0.0214956	0.973876	0.9994	0.94014	0.0313361	0.942602	0.884094	0.94014	-0.238298	0.456208	0.9892	0.94014	-0.228436	0.511059	0.751714	NA	NA	NA	NA	NA	NA	NA	NA	NA	NA	NA	NA	NA	NA	NA	NA	NA	NA
384	ARG2	15.1205	13.0798	14.2139	13.2446	4.96852	4.74098	4.89211	4.76921	12.6561	11.3349	11.3385	4.70979	4.57054	4.55533	4.79876	-0.232638	0.0187194	0.298817	4.79876	-0.127034	0.200739	0.635086	4.79876	-0.0769727	0.431129	0.984904	4.79876	0.0286328	0.777739	0.816215	4.55769	-0.144169	0.108907	0.449927	4.55769	-0.160182	0.0720513	0.153554	4.55769	-0.0160107	0.865983	0.691551	NA	NA	NA	NA	NA	NA
503640	ARGFXP2	2.32774	2.17639	2.00395	1.50746	1.93327	1.84007	1.78521	1.48165	0.782168	0.617893	0.885666	0.955645	0.806864	1.04569	1.31308	-0.122837	0.752492	0.986807	1.31308	-0.455414	0.246924	0.674681	1.31308	-0.20366	0.602042	0.998574	1.31308	-0.536179	0.172338	0.584225	-0.00291265	-0.315679	0.2752	0.642929	-0.00291265	0.185396	0.502068	0.458291	-0.00291265	0.501114	0.0806015	0.228023	NA	NA	NA	NA	NA	NA
55082	ARGLU1	50.36	52.5888	52.0007	50.3143	6.2104	6.24701	6.26593	6.19262	30.2983	31.6981	29.6995	5.47609	5.55607	5.44841	6.21145	0.0367242	0.661499	0.972385	6.21145	-0.0739064	0.376038	0.757196	6.21145	0.0562498	0.502061	0.993674	6.21145	-0.0543807	0.514969	0.753139	5.4643	0.0808655	0.399409	0.717703	5.4643	-0.0292699	0.767004	0.565599	5.4643	-0.110136	0.252397	0.395571	11	5.94127	6.41108	10	5.88805	6.35761
392	ARHGAP1	2.45776	2.72261	2.42095	2.51468	3.23385	3.33947	3.22386	3.24803	5.74834	5.72774	6.29352	4.3573	4.36633	4.47944	3.1165	0.120392	0.406104	0.909526	3.1165	0.0290337	0.848982	0.870435	3.1165	-0.0146053	0.936308	1	3.1165	-0.105964	0.475386	0.73984	4.33804	0.0111644	0.925657	0.88058	4.33804	0.129419	0.196443	0.275109	4.33804	0.118253	0.237122	0.382584	2	1.23728	2.89283	2	1.23728	2.89283
79658	ARHGAP10	14.2899	14.882	16.385	15.8604	5.96844	5.99996	6.17265	6.10074	12.6	11.7324	12.3442	5.77815	5.69131	5.7467	6.04277	0.0325765	0.695065	0.979933	6.04277	-0.0727368	0.368557	0.753451	6.04277	0.208067	0.0104701	0.287705	6.04277	0.102754	0.208394	0.611984	5.71413	-0.0885398	0.264065	0.637587	5.71413	-0.0320868	0.68538	0.535869	5.71413	0.0564533	0.476368	0.531192	3	1.89023	4.74977	NA	NA	NA
9824	ARHGAP11A	35.406	35.3375	40.7922	36.4857	7.71946	7.69065	7.93294	7.74425	11.6872	13.5741	12.4912	6.1185	6.3495	6.21553	7.76895	-0.0287175	0.763366	0.987529	7.76895	-0.189668	0.0467179	0.368609	7.76895	0.214486	0.0245108	0.442659	7.76895	0.0535362	0.574373	0.769573	6.213	0.233771	0.104165	0.441702	6.213	0.0980677	0.495244	0.455013	6.213	-0.135704	0.345438	0.456919	NA	NA	NA	NA	NA	NA
89839	ARHGAP11B	30.5604	31.948	35.1987	28.6863	5.21641	5.25206	5.42516	5.1062	9.19487	9.20173	9.31977	3.55861	3.57361	3.57518	5.21916	0.0366952	0.844539	0.997049	5.21916	-0.328237	0.0753131	0.449136	5.21916	0.214395	0.244852	0.943876	5.21916	-0.150537	0.416907	0.718589	3.45149	0.0185933	0.901437	0.875432	3.45149	0.0199875	0.886997	0.605218	3.45149	0.0013936	1	0.724071	NA	NA	NA	NA	NA	NA
94134	ARHGAP12	19.3224	18.2496	20.4978	17.9406	6.47137	6.36505	6.56573	6.34945	14.1454	14.0893	13.1924	6.01341	6.0242	5.9151	6.42519	-0.107847	0.208046	0.781643	6.42519	-0.21835	0.0102554	0.159212	6.42519	0.095524	0.261927	0.948922	6.42519	-0.0149788	0.85938	0.829891	5.96372	0.0103795	0.910948	0.877208	5.96372	-0.100423	0.281115	0.335367	5.96372	-0.110803	0.233668	0.380065	13	4.10191	6.07074	5	3.50704	5.44156
55114	ARHGAP17	3.68828	3.61372	3.58209	3.30498	5.11025	5.05435	5.07963	4.93752	4.39768	4.61403	5.20933	5.34596	5.42806	5.58261	5.00614	-0.0567576	0.699811	0.980554	5.00614	-0.148411	0.31686	0.722456	5.00614	-0.0311785	0.833296	1	5.00614	-0.122831	0.41058	0.71706	5.42516	0.0849921	0.299004	0.659648	5.42516	0.243116	0.00247139	0.0167476	5.42516	0.158122	0.0489325	0.181659	7	2.54269	6.46953	1	0.623823	3.43559
93663	ARHGAP18	4.48332	4.86348	3.67158	3.77412	4.07013	4.15775	3.81116	3.82437	3.54008	3.30717	2.80254	3.73968	3.66473	3.43126	3.88654	0.0934067	0.453681	0.922345	3.88654	0.0160992	0.912528	0.879521	3.88654	-0.27748	0.0259021	0.454252	3.88654	-0.354784	0.00431798	0.117366	3.50254	-0.0817568	0.497155	0.760444	3.50254	-0.336882	0.00454069	0.0259646	3.50254	-0.255119	0.033516	0.154843	NA	NA	NA	NA	NA	NA
84986	ARHGAP19	15.1922	13.8609	15.3243	13.9126	6.41754	6.26125	6.44008	6.27517	14.1305	15.6151	15.7486	6.3023	6.45939	6.45523	6.33443	-0.158868	0.0519359	0.478932	6.33443	-0.167181	0.0398615	0.33792	6.33443	0.0221922	0.783306	1	6.33443	0.0138797	0.866449	0.831546	6.39165	0.159024	0.025414	0.217545	6.39165	0.154769	0.0288847	0.0883625	6.39165	-0.00425569	0.954453	0.717917	3	1.85774	6.29407	3	1.85774	6.29407
57584	ARHGAP21	8.85397	10.1133	8.60612	9.04197	6.13793	6.30107	6.10753	6.14834	5.39972	5.35855	4.7262	5.42353	5.42952	5.23704	6.15712	0.16466	0.195793	0.770744	6.15712	0.0404739	0.749402	0.851536	6.15712	-0.0306997	0.810653	1	6.15712	-0.154886	0.22478	0.621226	5.33308	0.00512209	0.962867	0.887674	5.33308	-0.192151	0.0864464	0.170687	5.33308	-0.197272	0.0781426	0.224816	58	6.07548	6.31671	1	0.921499	1.04212
58504	ARHGAP22	0.775947	1.02135	1.11441	1.18244	2.12372	2.41475	2.55128	2.59813	0.906542	1.05261	1.05536	2.29053	2.47662	2.46543	2.16475	0.373957	0.058348	0.497942	2.16475	0.0577452	0.770942	0.855361	2.16475	0.528302	0.00573608	0.198591	2.16475	0.212063	0.258291	0.644105	2.13628	0.236614	0.1579	0.525455	2.13628	0.222066	0.181041	0.262088	2.13628	-0.0145668	0.940429	0.71456	2	0.666195	3.88907	NA	NA	NA
83478	ARHGAP24	0.484203	0.630125	0.384887	0.547249	1.9662	2.24241	1.73487	2.08322	0.227113	0.207321	0.241384	1.23404	1.16847	1.28347	1.64011	0.346833	0.148459	0.710097	1.64011	0.474026	0.0586462	0.406778	1.64011	-0.324145	0.198302	0.906902	1.64011	-0.196961	0.404415	0.715847	0.507018	-0.110617	0.664854	0.817168	0.507018	0.0904424	0.734278	0.554151	0.507018	0.201065	0.407241	0.495186	1	1.03637	4.26156	NA	NA	NA
23092	ARHGAP26	2.71165	2.87912	2.91126	3.15062	4.63408	4.69159	4.74299	4.8227	1.26059	1.39455	1.61594	3.58218	3.73144	3.91422	4.67326	0.0594768	0.717182	0.982777	4.67326	0.0812521	0.614878	0.822043	4.67326	0.112777	0.488383	0.992673	4.67326	0.13455	0.406114	0.715847	3.64873	0.160048	0.190873	0.568175	3.64873	0.356725	0.00275679	0.0182654	3.64873	0.196671	0.100127	0.251563	43	5.57425	6.67818	11	4.45094	5.53524
201176	ARHGAP27	1.01163	1.0504	0.693753	0.917598	2.29858	2.3138	1.88986	2.1719	1.50876	1.31302	1.4412	2.76364	2.6069	2.70437	1.85037	0.0341232	0.933111	0.9994	1.85037	0.37287	0.135305	0.556888	1.85037	-0.534472	0.0307761	0.492796	1.85037	-0.195717	0.442075	0.725348	2.47322	-0.187504	0.23928	0.616418	2.47322	-0.0721487	0.655084	0.522392	2.47322	0.115364	0.468083	0.527148	NA	NA	NA	NA	NA	NA
79822	ARHGAP28	1.89583	2.11748	2.16898	2.35962	4.21825	4.34444	4.41245	4.4998	1.65001	2.20088	1.90378	4.01554	4.42538	4.21165	4.30691	0.136993	0.340058	0.878178	4.30691	0.0904192	0.515853	0.798441	4.30691	0.203727	0.14618	0.846959	4.30691	0.15715	0.253219	0.641523	4.15263	0.431761	0.00129312	0.0351839	4.15263	0.207111	0.123412	0.210634	4.15263	-0.224657	0.0919041	0.241992	1	0.73318	6.45991	1	0.73318	6.45991
9411	ARHGAP29	11.9524	10.3559	11.3297	10.1244	6.71592	6.48643	6.65055	6.46119	2.44699	3.02049	2.65997	4.46733	4.77452	4.58278	6.56864	-0.232137	0.0279989	0.357121	6.56864	-0.191704	0.0695864	0.437143	6.56864	-0.0668696	0.528698	0.997068	6.56864	-0.0264357	0.807513	0.822305	4.55742	0.319081	0.00164882	0.0408105	4.55742	0.119506	0.23878	0.305766	4.55742	-0.199578	0.0477899	0.17988	3	1.69448	4.74872	2	1.50341	4.47497
257106	ARHGAP30	0.366889	0.376464	0.29409	0.441515	1.39944	1.4069	1.2144	1.56194	0.533061	0.44197	0.439647	1.7473	1.57363	1.55769	0.780765	0.0131412	1	0.9994	0.780765	0.55738	0.0238876	0.254386	0.780765	-0.290447	0.264606	0.948922	0.780765	0.253763	0.342793	0.682878	1.11382	-0.25515	0.205932	0.586141	1.11382	-0.276593	0.153614	0.239143	1.11382	-0.0214	0.962442	0.71866	NA	NA	NA	NA	NA	NA
393	ARHGAP4	1.39078	1.74888	1.59431	1.81763	2.48485	2.73481	2.65755	2.79556	1.29983	1.25319	1.41633	2.39639	2.36592	2.49541	2.44936	0.296222	0.160098	0.726666	2.44936	0.157951	0.443237	0.776668	2.44936	0.206322	0.332817	0.967801	2.44936	0.068038	0.741	0.809267	2.14951	-0.0387379	0.805638	0.854546	2.14951	0.119658	0.399244	0.404802	2.14951	0.158393	0.269652	0.407508	NA	NA	NA	NA	NA	NA
394	ARHGAP5	18.1423	18.0324	17.8526	17.7897	7.47236	7.43728	7.45996	7.42701	7.92256	8.20135	6.61435	6.27223	6.3397	6.01793	7.44163	-0.0355695	0.702282	0.981638	7.44163	-0.0333248	0.71971	0.844835	7.44163	-0.0125672	0.892965	1	7.44163	-0.0103224	0.912031	0.838411	6.19816	0.0679083	0.673444	0.818738	6.19816	-0.258329	0.109802	0.197634	6.19816	-0.326237	0.0433379	0.172337	35	6.3007	7.16261	20	5.62787	6.48482
64333	ARHGAP9	0.648074	1.33725	0.414933	0.651794	1.80782	2.60762	1.38594	1.80283	0.86013	0.896548	0.865089	2.10017	2.16032	2.10691	1.57621	0.994785	0.000251447	0.0141709	1.57621	0.617289	0.0344646	0.312416	1.57621	-0.636251	0.0322487	0.497046	1.57621	-1.01374	0.000213446	0.0139236	1.77747	0.0779433	0.721783	0.831093	1.77747	0.00854671	1	0.634351	1.77747	-0.0694013	0.730532	0.645172	NA	NA	NA	NA	NA	NA
396	ARHGDIA	22.0438	20.3741	23.3444	23.758	5.90565	5.76669	5.99772	5.99797	131.12	137.779	158.662	8.44609	8.53193	8.71839	5.89803	-0.142497	0.181293	0.756764	5.89803	0.00135575	0.996161	0.886952	5.89803	0.0921866	0.379482	0.976744	5.89803	0.236039	0.0261102	0.313081	8.56653	0.0862574	0.290427	0.654678	8.56653	0.273168	0.000794721	0.00727686	8.56653	0.18691	0.0216354	0.128689	NA	NA	NA	NA	NA	NA
397	ARHGDIB	2.199	1.44604	2.39779	1.96081	1.97193	1.53296	2.07214	1.83987	7.32391	6.68601	5.78413	3.41189	3.30534	3.10443	1.44505	-0.630648	0.0403776	0.428301	1.44505	-0.305172	0.304625	0.71667	1.44505	0.140811	0.654742	0.998574	1.44505	0.466298	0.144558	0.555653	3.13073	-0.115476	0.397654	0.717703	3.13073	-0.340265	0.0125268	0.0518524	3.13073	-0.22478	0.105528	0.257322	NA	NA	NA	NA	NA	NA
398	ARHGDIG	7.50706	5.33273	8.44841	7.31809	3.44354	2.9762	3.60738	3.39501	8.2483	6.20923	6.87544	3.55657	3.19829	3.31514	3.24018	-0.516809	0.00158525	0.0579577	3.24018	-0.234096	0.145066	0.572883	3.24018	0.183473	0.257055	0.947968	3.24018	0.466187	0.00459776	0.122432	3.23006	-0.395229	0.00364121	0.0706606	3.23006	-0.265639	0.0482129	0.121177	3.23006	0.129602	0.348621	0.458395	NA	NA	NA	NA	NA	NA
9138	ARHGEF1	3.72271	4.72729	4.23748	4.86763	4.29371	4.59604	4.48181	4.64922	6.84714	7.96173	9.17582	5.12687	5.35408	5.53774	4.4525	0.318158	0.00746691	0.167164	4.4525	0.175898	0.135202	0.556746	4.4525	0.194219	0.0995566	0.76786	4.4525	0.051956	0.650921	0.788465	5.31689	0.233174	0.00323444	0.0657291	5.31689	0.421263	6.65008e-08	3.08681e-06	5.31689	0.188086	0.0155492	0.110115	1	0.685114	2.38648	NA	NA	NA
9639	ARHGEF10	8.00405	9.34755	8.38892	8.53843	5.40143	5.59375	5.47771	5.47479	4.16359	4.48817	5.22761	4.47781	4.59638	4.79141	5.45867	0.196998	0.0522351	0.480192	5.45867	-0.00444471	0.97411	0.886952	5.45867	0.0786658	0.440825	0.985115	5.45867	-0.122777	0.227887	0.622007	4.57375	0.123658	0.176967	0.549289	4.57375	0.326813	0.000261881	0.00300854	4.57375	0.203152	0.0234406	0.133516	2	1.43886	3.70428	NA	NA	NA
55160	ARHGEF10L	2.30847	2.68894	2.58198	2.66691	4.0494	4.23359	4.2129	4.2315	3.76654	3.55626	3.83254	4.71169	4.64634	4.73359	4.10921	0.192123	0.167637	0.736025	4.10921	0.0192422	0.894187	0.876431	4.10921	0.169905	0.220065	0.924599	4.10921	-0.00297823	0.991383	0.849982	4.64536	-0.0671446	0.485948	0.755383	4.64536	0.0237677	0.811568	0.581572	4.64536	0.0909126	0.344813	0.456678	2	1.02282	3.70041	NA	NA	NA
9826	ARHGEF11	12.4465	13.5879	12.6072	12.9482	6.44828	6.54614	6.47666	6.48777	16.3504	17.1165	19.7273	6.8257	6.90596	7.09249	6.47532	0.100759	0.249276	0.820703	6.47532	0.0109754	0.899518	0.877541	6.47532	0.0292596	0.739205	0.999371	6.47532	-0.0605245	0.490645	0.745863	6.93519	0.0809115	0.266259	0.639213	6.93519	0.268843	0.000200902	0.00246257	6.93519	0.187931	0.00937896	0.090245	9	4.5355	5.93287	2	3.05902	4.38263
23365	ARHGEF12	26.6041	28.3729	25.4379	26.446	7.97887	8.04557	7.9249	7.95167	20.5688	22.3556	20.7759	7.59627	7.73165	7.60963	7.97064	0.0668374	0.532889	0.950545	7.97064	0.0267509	0.8029	0.860194	7.97064	-0.0542008	0.613455	0.998574	7.97064	-0.0942874	0.379406	0.704036	7.64042	0.135826	0.0616708	0.348794	7.64042	0.013206	0.855498	0.595154	7.64042	-0.122621	0.0915485	0.241215	48	6.43889	6.68502	12	5.64061	5.88478
9828	ARHGEF17	3.24974	4.11293	3.39939	4.10688	4.67647	4.97642	4.74911	4.98648	2.74377	3.01956	3.58607	4.43089	4.57792	4.80023	4.80702	0.311281	0.00781476	0.172273	4.80702	0.243902	0.0351717	0.315853	4.80702	0.07525	0.523436	0.997068	4.80702	0.00786966	0.941664	0.845195	4.55692	0.153387	0.0875908	0.408002	4.55692	0.384512	1.13674e-05	0.000237717	4.55692	0.231121	0.00829945	0.0863685	2	2.80897	4.90171	2	2.80897	4.90171
23370	ARHGEF18	4.02542	4.36095	3.82725	4.35878	4.74129	4.82647	4.68119	4.83863	9.09079	8.81187	9.34151	5.87457	5.84525	5.911	4.72384	0.0860738	0.454448	0.922793	4.72384	0.163728	0.156899	0.587976	4.72384	-0.0613624	0.596187	0.998574	4.72384	0.0162914	0.90497	0.837087	5.85444	-0.0298853	0.694107	0.823817	5.85444	0.0371104	0.621474	0.509917	5.85444	0.0669958	0.372978	0.473638	2	1.31942	3.99328	1	0.627344	2.68615
128272	ARHGEF19	1.3667	1.29913	1.38923	1.37444	2.36966	2.29339	2.39762	2.36468	2.59768	1.893	2.05918	3.1473	2.76356	2.85275	2.07283	-0.110766	0.630604	0.965074	2.07283	-0.0410641	0.858503	0.871162	2.07283	0.0247902	0.893633	1	2.07283	0.094493	0.66518	0.791565	2.7438	-0.439989	0.00075789	0.023397	2.7438	-0.334568	0.00832732	0.0392733	2.7438	0.105441	0.442125	0.512135	NA	NA	NA	NA	NA	NA
9181	ARHGEF2	30.7372	34.4338	28.9712	31.5391	7.20458	7.34023	7.13021	7.22696	46.6477	44.9004	53.3002	7.79169	7.75105	7.98107	7.21859	0.136527	0.124144	0.664766	7.21859	0.0977894	0.271836	0.694149	7.21859	-0.0750857	0.398904	0.980601	7.21859	-0.113823	0.199395	0.605741	7.83913	-0.040703	0.580339	0.790942	7.83913	0.190288	0.00952786	0.0429838	7.83913	0.230991	0.00166494	0.0431099	5	3.28658	4.53482	3	3.045	4.27575
50650	ARHGEF3	1.73212	1.83007	2.21135	2.17034	2.78135	2.82745	3.09768	3.05112	1.14689	1.08611	1.07003	2.2805	2.23138	2.20069	2.7634	0.0403533	0.780077	0.989331	2.7634	-0.0505773	0.741993	0.85099	2.7634	0.35213	0.0182368	0.383358	2.7634	0.261191	0.0914003	0.500589	1.92289	-0.0666048	0.722707	0.831147	1.92289	-0.103816	0.552082	0.480268	1.92289	-0.037203	0.859184	0.689608	4	2.90913	5.13513	2	2.70624	4.9057
50649	ARHGEF4	1.00295	1.10994	1.00866	1.02756	3.09386	3.19772	3.10938	3.10937	1.38144	1.21114	1.29432	3.49647	3.33824	3.40929	2.96719	0.126637	0.39889	0.909292	2.96719	-0.000184484	1	0.886952	2.96719	0.0257421	0.900885	1	2.96719	-0.10108	0.487675	0.744723	3.28622	-0.174302	0.096317	0.425443	3.28622	-0.0960418	0.354379	0.380496	3.28622	0.0782647	0.46092	0.523131	7	2.96986	4.73635	2	1.67524	3.20706
9459	ARHGEF6	0.92947	1.31748	1.14591	1.61042	2.56852	2.9762	2.83393	3.23885	0.770187	0.896508	1.09108	2.337	2.52812	2.75258	2.73761	0.47469	0.0111289	0.220528	2.73761	0.4654	0.0107344	0.161845	2.73761	0.3032	0.10164	0.768138	2.73761	0.293887	0.104343	0.52025	2.30585	0.229435	0.141042	0.501368	2.30585	0.497679	0.000916601	0.00808496	2.30585	0.268219	0.0745125	0.219861	2	1.38529	3.39962	2	1.38529	3.39962
8874	ARHGEF7	10.5681	10.0003	9.79199	9.67101	6.70731	6.60191	6.60856	6.5616	10.4289	9.57506	10.0621	6.67615	6.56907	6.62302	6.60725	-0.106362	0.337914	0.877427	6.60725	-0.0481668	0.667451	0.83384	6.60725	-0.0995308	0.368923	0.976045	6.60725	-0.0413353	0.712949	0.803199	6.60992	-0.108183	0.137955	0.496547	6.60992	-0.0536971	0.460166	0.437878	6.60992	0.0544863	0.455184	0.520227	40	5.36615	7.1763	16	4.68288	6.47742
23229	ARHGEF9	6.68815	6.88143	6.37355	6.4878	5.37544	5.39037	5.31787	5.3163	7.26945	6.98612	7.07523	5.48113	5.43968	5.44166	5.31743	0.012726	0.887494	0.9994	5.31743	-0.00247011	0.98711	0.886952	5.31743	-0.0600796	0.535455	0.997068	5.31743	-0.0752755	0.432722	0.723888	5.42347	-0.0417075	0.598339	0.799238	5.42347	-0.0399345	0.612205	0.505569	5.42347	0.00177341	0.985149	0.724071	13	5.57817	6.94599	7	5.34097	6.70542
8289	ARID1A	5.20015	4.8749	3.86239	3.93529	5.56366	5.44473	5.15648	5.15251	6.56457	7.19727	8.52396	5.88255	6.02797	6.25101	5.30742	-0.121649	0.466913	0.929253	5.30742	-0.00529093	0.980305	0.886952	5.30742	-0.417943	0.0124724	0.314163	5.30742	-0.301583	0.072801	0.462088	6.04228	0.147957	0.106358	0.444134	6.04228	0.374207	3.83485e-05	0.000638897	6.04228	0.226249	0.0127032	0.101959	13	4.38456	7.10726	4	3.62147	6.30061
57492	ARID1B	11.099	10.9551	9.30011	9.33503	7.02788	6.98135	6.78582	6.76062	7.66484	8.24701	9.53882	6.48584	6.60647	6.79743	6.88243	-0.0467409	0.754026	0.986807	6.88243	-0.0258468	0.864407	0.871656	6.88243	-0.244108	0.101618	0.768138	6.88243	-0.223213	0.135274	0.549423	6.62259	0.121622	0.162354	0.532592	6.62259	0.314422	0.000284989	0.00320644	6.62259	0.1928	0.0261255	0.138411	52	5.78366	8.90402	5	3.7803	6.82782
196528	ARID2	25.2563	25.7509	22.5331	21.3859	8.14654	8.14752	7.99303	7.88787	15.4372	15.4243	14.2735	7.42598	7.44131	7.3138	8.04284	0.000923918	0.99477	0.9994	8.04284	-0.105809	0.433101	0.775492	8.04284	-0.154076	0.252821	0.945963	8.04284	-0.260809	0.0531844	0.424869	7.38679	0.0151669	0.868467	0.868854	7.38679	-0.113081	0.218307	0.291394	7.38679	-0.128248	0.162414	0.318299	9	2.88266	6.31067	3	2.09796	5.36942
1820	ARID3A	1.14775	1.40038	1.49538	1.35003	2.08784	2.28342	2.39446	2.2563	2.3378	2.04693	2.32648	2.91801	2.76576	2.90917	1.95083	0.272741	0.360518	0.888665	1.95083	-0.171898	0.543203	0.804277	1.95083	0.408203	0.151403	0.851562	1.95083	-0.0364498	0.909473	0.837706	2.67117	-0.175947	0.208527	0.588163	2.67117	-0.00821029	0.968154	0.629873	2.67117	0.167742	0.228721	0.375621	1	0.429065	4.85044	1	0.429065	4.85044
10620	ARID3B	1.78605	1.84146	1.62664	1.79804	3.12401	3.14111	3.01471	3.11851	3.44848	2.86454	3.08102	3.9801	3.7445	3.82671	2.9364	0.0211193	0.90946	0.9994	2.9364	0.117362	0.392597	0.764176	2.9364	-0.123167	0.36146	0.974503	2.9364	-0.026924	0.849882	0.829066	3.75923	-0.252413	0.0128133	0.148898	3.75923	-0.164519	0.0990496	0.185017	3.75923	0.0878989	0.391779	0.484689	NA	NA	NA	NA	NA	NA
5926	ARID4A	7.1404	8.07478	7.42792	7.65043	5.40822	5.55892	5.47443	5.48919	2.61237	2.68985	2.43895	4.00155	4.058	3.90989	5.4537	0.151466	0.135959	0.690651	5.4537	0.0152293	0.884921	0.875802	5.4537	0.0654259	0.516832	0.997068	5.4537	-0.0708111	0.48872	0.745109	3.90428	0.0580021	0.687235	0.82181	3.90428	-0.0996978	0.496418	0.455514	3.90428	-0.157699	0.275643	0.410888	13	4.52314	6.81193	7	4.26978	6.54852
51742	ARID4B	29.5867	29.9521	29.3219	28.6102	7.34511	7.33698	7.34242	7.27889	12.0719	12.8547	11.5495	6.05073	6.15624	5.98798	7.3178	-0.00791285	0.930089	0.9994	7.3178	-0.0641811	0.478658	0.787882	7.3178	-0.00267867	0.977186	1	7.3178	-0.0589469	0.516742	0.753731	6.04632	0.106731	0.259906	0.634424	6.04632	-0.0640718	0.50107	0.457976	6.04632	-0.170803	0.0713973	0.215273	35	5.16483	7.20519	4	2.76268	4.66217
10865	ARID5A	0.607754	0.53089	0.76809	0.5345	1.32062	1.19083	1.53897	1.20301	1.50663	1.72412	1.56393	2.22634	2.39464	2.26839	0.667213	-0.225886	0.481689	0.935824	0.667213	-0.548359	0.0672036	0.432424	0.667213	0.329513	0.246116	0.943876	0.667213	0.0070714	1	0.849982	1.99314	0.212899	0.187227	0.563291	1.99314	0.0568853	0.744984	0.55806	1.99314	-0.156027	0.327332	0.446279	NA	NA	NA	NA	NA	NA
84159	ARID5B	0.25721	0.305177	0.212861	0.290801	1.58952	1.74394	1.42204	1.69915	0.287758	0.271197	0.298377	1.69349	1.64499	1.72833	1.10119	0.206181	0.437968	0.914914	1.10119	0.416401	0.13545	0.556888	1.10119	-0.270615	0.352463	0.973909	1.10119	-0.060408	0.846412	0.828724	1.20165	-0.0615999	0.793121	0.850988	1.20165	0.0571142	0.808778	0.580454	1.20165	0.118715	0.556213	0.573161	15	4.80609	7.42778	10	4.64343	7.25976
25820	ARIH1	37.7313	38.4795	36.7949	35.8992	7.65272	7.65446	7.62712	7.56347	31.5277	30.7924	29.8077	7.38212	7.36389	7.30114	7.61815	0.00165416	0.986618	0.9994	7.61815	-0.0641342	0.50347	0.795802	7.61815	-0.0258296	0.788094	1	7.61815	-0.0916178	0.339195	0.680537	7.34125	-0.0186323	0.809249	0.855468	7.34125	-0.0817316	0.283622	0.336867	7.34125	-0.0630992	0.407715	0.495306	36	5.37887	7.3456	13	4.50272	6.44719
10425	ARIH2	32.4987	33.473	31.8916	30.76	7.25983	7.27513	7.2427	7.16356	37.3526	35.8042	37.4454	7.44727	7.4012	7.44927	7.2271	0.0155046	0.857783	0.998576	7.2271	-0.0799913	0.35107	0.74185	7.2271	-0.0171067	0.841732	1	7.2271	-0.112602	0.189278	0.598816	7.42502	-0.0462053	0.499657	0.76061	7.42502	0.0021372	0.976927	0.632301	7.42502	0.0483425	0.480029	0.533005	20	4.30232	6.45247	3	2.57588	4.58122
400	ARL1	21.4133	21.6312	23.0878	23.1446	6.1296	6.11959	6.24632	6.22425	24.1389	23.3486	21.466	6.28732	6.25505	6.1197	6.16264	-0.00995746	0.911039	0.9994	6.16264	-0.0224796	0.798374	0.859839	6.16264	0.118932	0.17346	0.878818	6.16264	0.10641	0.224188	0.621226	6.20426	-0.0329473	0.649712	0.814081	6.20426	-0.170146	0.0177078	0.0645476	6.20426	-0.137198	0.0565383	0.193188	10	4.11752	6.01543	9	4.02738	5.92113
285598	ARL10	12.8762	11.7615	11.0282	10.5921	4.90058	4.74665	4.69549	4.61174	17.2964	14.6115	15.3704	5.30259	5.08053	5.13451	4.69195	-0.157538	0.221713	0.796775	4.69195	-0.0891033	0.500785	0.795196	4.69195	-0.212005	0.100561	0.768138	4.69195	-0.143567	0.277553	0.656596	5.13849	-0.228554	0.00616847	0.0963538	5.13849	-0.172855	0.0364193	0.102261	5.13849	0.0557004	0.508891	0.54883	1	0.937482	3.54661	1	0.937482	3.54661
200894	ARL13B	9.2437	8.52263	8.89975	8.10579	5.15592	5.01647	5.11267	4.95359	5.43088	5.03242	4.55194	4.40353	4.31423	4.16241	5.02136	-0.145361	0.226022	0.800732	5.02136	-0.165452	0.166832	0.599937	5.02136	-0.0444198	0.710168	0.998574	5.02136	-0.0645092	0.59169	0.77653	4.2269	-0.0949107	0.425411	0.73117	4.2269	-0.255471	0.0299927	0.0902393	4.2269	-0.160557	0.175986	0.332185	4	1.93999	5.99735	NA	NA	NA
54622	ARL15	9.0422	8.24271	8.43765	8.52826	4.56215	4.41074	4.47633	4.46514	6.7178	6.77386	6.44904	4.14233	4.16848	4.08544	4.41848	-0.159398	0.172272	0.745254	4.41848	-0.0124263	0.922721	0.881625	4.41848	-0.0868432	0.446398	0.985927	4.41848	0.0601291	0.61944	0.782026	4.05366	0.0272613	0.776533	0.846041	4.05366	-0.0606138	0.519013	0.465624	4.05366	-0.0878748	0.34833	0.4583	32	4.63003	8.1268	7	3.07263	6.45765
339231	ARL16	48.4622	46.3762	50.5528	46.6901	6.42196	6.33348	6.49186	6.35413	67.0819	59.5094	59.5985	6.8742	6.71692	6.70331	6.38592	-0.0897727	0.368582	0.894221	6.38592	-0.138575	0.161633	0.592514	6.38592	0.0709253	0.476194	0.99264	6.38592	0.0221232	0.830728	0.8264	6.75446	-0.158178	0.0562043	0.333651	6.75446	-0.17202	0.0374277	0.104214	6.75446	-0.0138411	0.869511	0.692282	NA	NA	NA	NA	NA	NA
51326	ARL17P1	16.4594	16.3736	16.2619	13.8736	6.57312	6.5389	6.56626	6.30798	9.1154	8.8632	8.93145	5.72094	5.69543	5.69073	6.48582	-0.0348188	0.854903	0.997548	6.48582	-0.261782	0.1663	0.599705	6.48582	-0.00696821	0.971402	1	6.48582	-0.233931	0.216263	0.617256	5.67637	-0.0250486	0.773743	0.844961	5.67637	-0.0300737	0.729699	0.552495	5.67637	-0.00502491	0.958374	0.718204	NA	NA	NA	NA	NA	NA
402	ARL2	32.2941	32.073	31.6322	29.4348	5.03604	4.9985	5.01591	4.89159	39.2923	38.3964	40.9801	5.29934	5.28033	5.35551	4.9441	-0.0362885	0.747068	0.986731	4.9441	-0.127201	0.265496	0.689593	4.9441	-0.0192199	0.864745	1	4.9441	-0.110132	0.338888	0.68046	5.27795	-0.0183346	0.859434	0.86741	5.27795	0.0587307	0.576625	0.491337	5.27795	0.0770651	0.459878	0.522903	NA	NA	NA	NA	NA	NA
23568	ARL2BP	28.3535	26.1117	27.587	26.6	5.96132	5.81968	5.93204	5.85591	44.3109	42.0509	40.4137	6.58499	6.52496	6.45243	5.87082	-0.144133	0.13653	0.690934	5.87082	-0.0766648	0.425137	0.773715	5.87082	-0.0289028	0.762541	0.999802	5.87082	0.0385654	0.69909	0.798159	6.50703	-0.0606942	0.479593	0.753312	6.50703	-0.133964	0.11715	0.204933	6.50703	-0.0732695	0.392976	0.485383	4	2.41117	4.24158	4	2.41117	4.24158
403	ARL3	11.3336	10.8471	11.9102	11.0605	5.49703	5.41185	5.57647	5.44773	11.7214	11.2192	11.7	5.53195	5.48459	5.52805	5.45465	-0.0871018	0.446907	0.918382	5.45465	-0.130638	0.248811	0.676686	5.45465	0.0817677	0.4744	0.992015	5.45465	0.0382321	0.745441	0.810262	5.48576	-0.0488357	0.538429	0.772164	5.48576	-0.00435242	0.961056	0.627236	5.48576	0.0444835	0.572829	0.57991	4	2.96472	5.79101	3	2.75397	5.55134
10124	ARL4A	3.76415	3.82589	4.04207	4.21061	3.77483	3.77427	3.88	3.91081	3.53071	2.9828	2.8857	3.67622	3.4688	3.41105	3.74006	-0.000282015	1	0.9994	3.74006	0.0359657	0.809517	0.860993	3.74006	0.112959	0.42007	0.982386	3.74006	0.149204	0.291246	0.663928	3.40392	-0.229658	0.11567	0.460897	3.40392	-0.293345	0.0416953	0.1112	3.40392	-0.0636791	0.677038	0.624383	4	2.82928	6.12683	4	2.82928	6.12683
10123	ARL4C	1.0537	1.34905	1.3724	2.11411	2.39185	2.66378	2.7168	3.23909	1.34482	1.38284	1.39105	2.67212	2.71943	2.71445	2.58229	0.332123	0.0839936	0.582733	2.58229	0.599376	0.000792246	0.0272054	2.58229	0.38087	0.0407419	0.548026	2.58229	0.648091	0.000276059	0.0172918	2.4797	0.0587251	0.759161	0.841341	2.4797	0.0524871	0.786814	0.573557	2.4797	-0.0062416	0.985425	0.724071	9	4.43926	7.75451	9	4.43926	7.75451
379	ARL4D	35.3676	42.3995	33.239	40.3974	5.84291	6.07643	5.7653	6.02007	42.8882	44.7531	51.0074	6.10508	6.18023	6.35007	5.90982	0.236313	0.0955246	0.60786	5.90982	0.259948	0.0675648	0.432424	5.90982	-0.0796703	0.577914	0.998387	5.90982	-0.0560358	0.690746	0.797379	6.1977	0.0766245	0.276528	0.64375	6.1977	0.248708	0.000342543	0.00376249	6.1977	0.172083	0.0132482	0.103348	2	1.23823	5.68631	2	1.23823	5.68631
26225	ARL5A	32.3895	35.4118	31.7124	34.7835	6.70977	6.81093	6.68934	6.79459	25.0403	25.1535	20.7623	6.32884	6.35114	6.06289	6.73972	0.103013	0.202821	0.776969	6.73972	0.106009	0.186576	0.62262	6.73972	-0.020026	0.801997	1	6.73972	-0.0170297	0.836334	0.827571	6.23546	0.021966	0.816898	0.857796	6.23546	-0.270208	0.00468031	0.0264863	6.23546	-0.292174	0.00222788	0.0483345	9	3.60219	6.20373	7	3.38409	5.96788
221079	ARL5B	36.7858	40.4814	37.1629	40.8266	7.06488	7.17718	7.08944	7.19749	36.0783	34.5909	28.993	7.02302	6.97916	6.71098	7.12383	0.113139	0.184359	0.759843	7.12383	0.108896	0.200463	0.634758	7.12383	0.0248619	0.771842	0.999802	7.12383	0.0206192	0.810333	0.822305	6.89952	-0.0446379	0.64297	0.81072	6.89952	-0.315151	0.000994956	0.00859113	6.89952	-0.270513	0.00473806	0.0678581	11	3.48594	7.13728	10	3.39518	7.03804
84100	ARL6	17.9609	16.1591	18.1901	14.3297	4.61804	4.44798	4.6455	4.29254	10.4394	10.622	8.97272	3.86338	3.90238	3.66244	4.44844	-0.174956	0.119504	0.657176	4.44844	-0.366916	0.00111185	0.0339271	4.44844	0.0288036	0.802195	1	4.44844	-0.163153	0.154573	0.564847	3.71274	0.0409367	0.782416	0.848301	3.71274	-0.217359	0.137071	0.223637	3.71274	-0.258294	0.077092	0.223384	5	2.38154	4.65173	2	1.71783	3.81995
23204	ARL6IP1	202.186	185.952	230.783	229.867	8.85633	8.7112	9.05622	9.0261	192.955	187.202	170.656	8.77571	8.74762	8.59856	8.91633	-0.145375	0.163608	0.730027	8.91633	-0.0301162	0.772592	0.856034	8.91633	0.200381	0.0547506	0.603326	8.91633	0.31564	0.00250339	0.0815692	8.70611	-0.0281854	0.684298	0.820652	8.70611	-0.177598	0.0102665	0.0451244	8.70611	-0.149413	0.0309016	0.149801	4	6.72533	6.12043	3	6.38337	5.78038
64225	ARL6IP2	72.2718	67.3648	80.0407	76.3523	7.71227	7.58534	7.86887	7.77442	62.6961	62.7138	56.0615	7.49512	7.51102	7.33432	7.73266	-0.127288	0.12086	0.658795	7.73266	-0.0947806	0.24671	0.674681	7.73266	0.15738	0.0546899	0.603252	7.73266	0.189888	0.0206698	0.291767	7.44121	0.0157793	0.826083	0.859942	7.44121	-0.161929	0.0243227	0.0790846	7.44121	-0.177708	0.0134811	0.104277	21	4.48873	6.41233	6	3.4793	5.35184
51329	ARL6IP4	17.031	15.963	17.4365	13.8971	3.01491	2.90949	3.05244	2.74767	25.116	26.4889	28.1342	3.50546	3.58835	3.65305	2.75163	-0.113551	0.539526	0.950545	2.75163	-0.351694	0.060441	0.412295	2.75163	0.0493032	0.818199	1	2.75163	-0.188831	0.327718	0.675418	3.46732	0.0947364	0.423666	0.730764	3.46732	0.164755	0.147754	0.23405	3.46732	0.0700149	0.540257	0.565039	NA	NA	NA	NA	NA	NA
10550	ARL6IP5	24.9896	25.665	26.7061	29.1135	5.76882	5.78294	5.87306	5.97232	16.3293	17.0802	16.1366	5.15512	5.23423	5.13949	5.82843	0.0139956	0.914346	0.9994	5.82843	0.10216	0.428655	0.774218	5.82843	0.105792	0.410155	0.980601	5.82843	0.193955	0.132405	0.549423	5.13944	0.0803569	0.44799	0.74147	5.13944	-0.0170411	0.879158	0.602358	5.13944	-0.0973984	0.359073	0.464515	5	4.18541	4.9638	4	4.08199	4.85778
151188	ARL6IP6	35.2533	32.7486	33.8617	36.3644	6.40476	6.27427	6.35731	6.43449	42.6085	39.4416	38.7214	6.6637	6.56737	6.52599	6.35281	-0.131117	0.16281	0.729156	6.35281	0.0786118	0.40446	0.769226	6.35281	-0.0472942	0.613133	0.998574	6.35281	0.162434	0.0848013	0.486153	6.57271	-0.0969552	0.274099	0.642178	6.57271	-0.138828	0.116603	0.204443	6.57271	-0.0418722	0.638406	0.608089	3	1.50657	5.49393	2	1.38849	5.31183
127829	ARL8A	9.78421	7.3657	10.8052	8.94384	4.49418	4.08109	4.64096	4.35639	24.6093	22.2424	23.1885	5.7743	5.64533	5.68735	4.34374	-0.438334	0.000104597	0.00751224	4.34374	-0.295786	0.00693434	0.123104	4.34374	0.154022	0.161409	0.864538	4.34374	0.296571	0.00952129	0.192244	5.67726	-0.130807	0.143415	0.504828	5.67726	-0.0877747	0.322786	0.362372	5.67726	0.0430335	0.633546	0.606042	3	4.80397	6.57907	3	4.80397	6.57907
55207	ARL8B	19.678	18.1933	19.5799	17.7923	5.91159	5.77504	5.91429	5.75228	18.1829	17.9807	15.5747	5.78635	5.78637	5.56676	5.81697	-0.137369	0.13295	0.68413	5.81697	-0.165331	0.0717202	0.442612	5.81697	0.00292629	0.978062	1	5.81697	-0.0250353	0.796353	0.820403	5.69083	-0.0010423	0.998488	0.887679	5.69083	-0.224947	0.00806491	0.038458	5.69083	-0.223904	0.00838645	0.0863712	11	4.88742	5.92729	6	4.65947	5.6949
55156	ARMC1	27.5434	27.2157	27.8488	30.2302	6.21533	6.17311	6.24085	6.33208	20.1308	19.6211	18.8525	5.75663	5.7358	5.66424	6.22386	-0.0426112	0.609623	0.961952	6.22386	0.0928828	0.262746	0.687265	6.22386	0.0261213	0.755786	0.999802	6.22386	0.161615	0.0519109	0.420484	5.69371	-0.021248	0.827009	0.860203	5.69371	-0.094259	0.324577	0.363489	5.69371	-0.0730106	0.447086	0.515991	6	3.58279	5.76666	5	3.4647	5.63981
83787	ARMC10	7.67017	7.95168	7.73312	7.30679	4.27288	4.29895	4.29389	4.1915	8.48456	7.5639	7.39878	4.39946	4.25604	4.2106	4.19406	0.024909	0.811507	0.993861	4.19406	-0.107123	0.310201	0.719803	4.19406	0.0222791	0.839747	1	4.19406	-0.109752	0.295902	0.66514	4.22102	-0.15054	0.102438	0.437527	4.22102	-0.199144	0.0291078	0.0887405	4.22102	-0.0486009	0.607798	0.595456	2	2.63841	5.64838	1	2.26748	5.20477
84071	ARMC2	1.92185	2.05246	1.84505	1.76197	2.92637	2.98873	2.88567	2.80171	1.48146	1.5951	1.38683	2.59633	2.69873	2.51618	2.71248	0.0649874	0.723558	0.983552	2.71248	-0.101374	0.605011	0.818766	2.71248	-0.0526612	0.78554	1	2.71248	-0.219017	0.241156	0.63149	2.36482	0.122687	0.432854	0.734084	2.36482	-0.0962822	0.536264	0.473483	2.36482	-0.21897	0.142227	0.298788	5	1.44796	3.89577	NA	NA	NA
79798	ARMC5	2.20688	2.36688	1.99389	2.31194	3.57699	3.64246	3.45308	3.62406	5.40802	4.82655	5.60811	4.7849	4.64119	4.83329	3.46055	0.0819732	0.625151	0.964742	3.46055	0.190224	0.215234	0.648051	3.46055	-0.137123	0.3777	0.976744	3.46055	-0.0288728	0.88204	0.833572	4.7058	-0.147835	0.091342	0.416506	4.7058	0.0515934	0.558806	0.483405	4.7058	0.199429	0.0222466	0.130546	NA	NA	NA	NA	NA	NA
93436	ARMC6	28.1945	27.2778	28.0654	28.0634	6.04752	5.97095	6.05042	6.02482	51.299	48.5785	49.8001	6.88937	6.8254	6.84402	6.00328	-0.0747705	0.442178	0.917412	6.00328	-0.0257592	0.795095	0.859361	6.00328	0.00377217	0.97519	1	6.00328	0.0527836	0.588669	0.775447	6.84149	-0.0641812	0.444892	0.740728	6.84149	-0.0453791	0.587916	0.496437	6.84149	0.0188023	0.824392	0.678169	NA	NA	NA	NA	NA	NA
79637	ARMC7	5.11004	5.9103	5.20769	6.01491	3.93678	4.10981	3.97225	4.14441	7.7733	8.07913	8.71256	4.49812	4.56499	4.65414	3.96058	0.185481	0.153798	0.719881	3.96058	0.185608	0.150625	0.58146	3.96058	0.0385774	0.774382	0.999802	3.96058	0.0387015	0.774573	0.81553	4.51706	0.0712663	0.43192	0.733829	4.51706	0.16383	0.0628488	0.141449	4.51706	0.0925622	0.293451	0.424124	NA	NA	NA	NA	NA	NA
25852	ARMC8	19.7671	19.1234	19.6873	20.0194	6.92349	6.84994	6.92783	6.92374	15.5679	16.0336	13.8248	6.56903	6.62662	6.39874	6.89549	-0.0737528	0.427266	0.911574	6.89549	-0.00425334	0.965344	0.886952	6.89549	0.00426617	0.964256	1	6.89549	0.0737656	0.426377	0.720722	6.51987	0.057764	0.420466	0.728835	6.51987	-0.172607	0.0164067	0.0614219	6.51987	-0.23037	0.00135372	0.0402865	14	4.11869	6.74425	7	3.82258	6.43122
80210	ARMC9	5.0824	5.5152	4.26002	4.87949	4.73001	4.81704	4.49581	4.65648	5.23142	4.68031	5.48923	4.75893	4.61849	4.82325	4.62666	0.092899	0.39971	0.909292	4.62666	0.166218	0.1268	0.546496	4.62666	-0.243257	0.0252702	0.450576	4.62666	-0.169938	0.121111	0.543098	4.68605	-0.146109	0.125784	0.478414	4.68605	0.0669984	0.478103	0.446712	4.68605	0.213108	0.0244084	0.134776	3	1.31994	3.90822	NA	NA	NA
51309	ARMCX1	6.43373	5.89071	6.61292	6.10336	3.88864	3.74667	3.93506	3.80375	7.40544	7.2779	6.99444	4.06659	4.05753	3.98888	3.74983	-0.152224	0.206262	0.781322	3.74983	-0.138718	0.239575	0.669709	3.74983	0.052168	0.672565	0.998574	3.74983	0.0656757	0.604437	0.779627	3.95407	-0.00987173	0.927418	0.88082	3.95407	-0.0832783	0.378359	0.39444	3.95407	-0.0734056	0.441582	0.511994	3	2.41174	5.13505	1	1.17521	3.45169
9823	ARMCX2	13.3551	13.3984	13.284	12.4323	5.3623	5.34021	5.3643	5.24472	16.646	17.9326	17.2695	5.65979	5.78081	5.71072	5.29514	-0.0242223	0.813539	0.993861	5.29514	-0.122195	0.209217	0.642538	5.29514	0.00235012	0.985804	1	5.29514	-0.0956216	0.323863	0.674898	5.69217	0.12309	0.116344	0.46148	5.69217	0.051784	0.508615	0.460983	5.69217	-0.0713071	0.361787	0.466143	1	1.74601	4.01383	1	1.74601	4.01383
51566	ARMCX3	13.2187	12.8309	14.0514	12.1943	5.57429	5.5073	5.67049	5.44499	9.65608	10.318	9.15333	5.11872	5.2278	5.04464	5.52312	-0.0706806	0.433229	0.913292	5.52312	-0.229544	0.00889925	0.147514	5.52312	0.0978207	0.264499	0.948922	5.52312	-0.0610426	0.48411	0.742688	5.09341	0.110972	0.26279	0.636562	5.09341	-0.0775406	0.440775	0.426886	5.09341	-0.188513	0.0578583	0.19476	6	5.03748	6.77343	5	4.37318	6.09047
64860	ARMCX5	6.02143	6.32764	6.01535	5.63958	4.24988	4.29413	4.25894	4.14509	6.8734	6.71082	6.04897	4.42004	4.402	4.24363	4.16594	0.0408456	0.697339	0.980083	4.16594	-0.120138	0.277534	0.696535	4.16594	0.00514235	0.954158	1	4.16594	-0.15584	0.158423	0.568335	4.28932	-0.0185578	0.846177	0.865463	4.28932	-0.184832	0.0441687	0.114934	4.28932	-0.166272	0.0726096	0.216648	NA	NA	NA	NA	NA	NA
54470	ARMCX6	4.53819	3.81955	4.42532	3.53687	3.23924	2.99791	3.21495	2.90784	6.36114	6.87263	6.27778	3.66907	3.78757	3.65153	2.93207	-0.285815	0.0740153	0.553726	2.93207	-0.350587	0.0243922	0.257197	2.93207	-0.0234116	0.881305	1	2.93207	-0.0881744	0.551888	0.76311	3.59656	0.126508	0.291154	0.654693	3.59656	-0.0200051	0.87928	0.602358	3.59656	-0.146515	0.220499	0.369151	NA	NA	NA	NA	NA	NA
7873	ARMET	54.8572	53.4335	58.3202	61.11	5.62429	5.56163	5.72011	5.76332	86.7388	84.1876	83.0379	6.26213	6.2342	6.19831	5.64318	-0.0639766	0.619976	0.96374	5.64318	0.0447792	0.729484	0.849504	5.64318	0.0986527	0.443626	0.985115	5.64318	0.207408	0.106962	0.522458	6.21375	-0.0280171	0.720907	0.831093	6.21375	-0.0643846	0.408786	0.409863	6.21375	-0.0363672	0.64337	0.610533	NA	NA	NA	NA	NA	NA
441549	ARMETL1	3.43657	3.45887	3.58429	3.32848	2.71931	2.70716	2.77956	2.66507	3.60923	3.71983	3.65838	2.76788	2.81844	2.78423	2.49947	-0.00838366	0.970253	0.9994	2.49947	-0.132393	0.489256	0.791472	2.49947	0.0765385	0.713575	0.998574	2.49947	-0.0474689	0.820322	0.823664	2.58207	0.0590533	0.652079	0.815071	2.58207	0.0199927	0.904526	0.609974	2.58207	-0.039063	0.770971	0.661016	1	0.588272	5.51005	NA	NA	NA
405	ARNT	16.5364	16	16.0597	14.8821	6.35699	6.28349	6.32543	6.1898	22.9752	23.4911	25.7064	6.81476	6.86077	6.97371	6.2732	-0.0745284	0.413556	0.911574	6.2732	-0.138021	0.129801	0.551108	6.2732	-0.0317165	0.726916	0.998574	6.2732	-0.0952091	0.297534	0.666278	6.87343	0.0466079	0.521879	0.767494	6.87343	0.160453	0.0261351	0.0826436	6.87343	0.113844	0.114739	0.268909	15	4.11885	6.76126	5	2.45744	4.93017
9915	ARNT2	8.96807	10.6892	9.12505	10.4785	5.86365	6.08454	5.89905	6.0693	17.1471	17.3179	20.0646	6.77515	6.80444	6.9988	5.9614	0.225598	0.0228934	0.327393	5.9614	0.17342	0.0791514	0.458457	5.9614	0.0350766	0.721668	0.998574	5.9614	-0.0171026	0.870838	0.831919	6.85172	0.0293829	0.668132	0.817852	6.85172	0.225414	0.000905811	0.00802857	6.85172	0.196031	0.00397102	0.062433	27	5.16956	5.50944	9	4.40824	4.7421
406	ARNTL	2.48082	2.681	2.13506	2.51984	3.1167	3.19111	2.9361	3.12065	3.0816	3.29274	3.08359	3.38551	3.48616	3.38555	2.92963	0.0920855	0.585446	0.957509	2.92963	0.21064	0.1855	0.621517	2.92963	-0.209123	0.194826	0.902983	2.92963	-0.0905679	0.597877	0.778534	3.28907	0.107935	0.323818	0.67535	3.28907	-0.00274241	1	0.634351	3.28907	-0.11068	0.31279	0.436937	2	1.15409	2.63868	NA	NA	NA
56938	ARNTL2	18.0941	19.8552	21.5275	22.1036	5.09538	5.20197	5.35039	5.36147	17.8009	17.1986	15.464	5.0611	5.02814	4.86343	5.22138	0.106542	0.308758	0.857332	5.22138	0.0111234	0.917606	0.880639	5.22138	0.260414	0.0129443	0.3178	5.22138	0.164994	0.118434	0.539662	4.94358	-0.0354565	0.693726	0.823699	4.94358	-0.205387	0.0182281	0.0657869	4.94358	-0.169929	0.0513916	0.185528	1	0.598791	2.07776	NA	NA	NA
10552	ARPC1A	49.742	47.2515	49.8689	50.6121	6.35432	6.25541	6.36742	6.36381	86.0974	91.5837	93.5415	7.12705	7.22913	7.24318	6.31944	-0.100833	0.267864	0.833442	6.31944	-0.00341657	0.970754	0.886952	6.31944	0.0138529	0.882484	1	6.31944	0.11127	0.222648	0.621226	7.19146	0.103212	0.282106	0.649337	7.19146	0.117364	0.220387	0.292764	7.19146	0.0141519	0.883206	0.696257	2	2.35419	3.44045	1	2.09448	3.14367
10095	ARPC1B	8.65673	8.76682	9.73186	9.5381	3.83641	3.82938	4.00373	3.95288	9.4103	10.1666	10.7639	3.93845	4.0561	4.11851	3.81672	-0.00544432	0.969969	0.9994	3.81672	-0.052587	0.690225	0.838545	3.81672	0.177886	0.178442	0.885909	3.81672	0.130742	0.325867	0.674898	3.95552	0.12777	0.282408	0.649583	3.95552	0.194361	0.0958306	0.181625	3.95552	0.0665873	0.57059	0.578824	NA	NA	NA	NA	NA	NA
10109	ARPC2	44.8485	42.2238	50.1182	46.2122	7.06942	6.95946	7.2379	7.09655	59.8519	61.3916	59.178	7.47042	7.52115	7.45238	7.08452	-0.110278	0.304674	0.852051	7.08452	-0.142108	0.18505	0.62105	7.08452	0.170204	0.113425	0.790501	7.08452	0.138375	0.198877	0.605741	7.47401	0.0513056	0.479552	0.753312	7.47401	-0.0178762	0.803901	0.579137	7.47401	-0.0691818	0.338415	0.453318	5	3.38567	4.62174	2	3.05447	4.26768
10094	ARPC3	102.85	94.1259	110.149	94.6923	6.57188	6.42177	6.67912	6.43976	108.7	114.911	105.481	6.63893	6.73217	6.59413	6.51755	-0.151821	0.205002	0.779948	6.51755	-0.241423	0.0430123	0.350924	6.51755	0.108849	0.363198	0.974503	6.51755	0.0192474	0.877241	0.833348	6.64251	0.0946866	0.297339	0.658345	6.64251	-0.0447286	0.619927	0.509328	6.64251	-0.139415	0.123328	0.279394	NA	NA	NA	NA	NA	NA
10093	ARPC4	26.4329	25.441	27.7841	26.5737	6.38507	6.30515	6.46549	6.37914	50.208	48.1139	50.8342	7.29041	7.24344	7.30563	6.36886	-0.0812753	0.508405	0.944151	6.36886	-0.0868117	0.476041	0.786569	6.36886	0.0818258	0.504559	0.995248	6.36886	0.0762894	0.537486	0.759298	7.27143	-0.0469502	0.556322	0.781921	7.27143	0.0156571	0.846908	0.592154	7.27143	0.0626074	0.433503	0.508249	1	3.26817	4.99173	1	3.26817	4.99173
10092	ARPC5	55.0142	53.3251	64.2804	60.1316	6.79176	6.72123	7.02376	6.90357	54.6499	62.2063	62.2246	6.76871	6.96917	6.95404	6.85328	-0.0704595	0.48758	0.935824	6.85328	-0.120777	0.232946	0.663471	6.85328	0.234121	0.0211435	0.407484	6.85328	0.183803	0.0707384	0.457648	6.8889	0.202317	0.00680019	0.10175	6.8889	0.187013	0.0121228	0.0503618	6.8889	-0.0153047	0.838658	0.682878	4	3.73059	5.48963	4	3.73059	5.48963
81873	ARPC5L	6.6511	6.32012	6.8516	5.66351	3.24795	3.15979	3.29402	3.02963	8.23208	8.58577	8.77644	3.51457	3.58308	3.59608	3.03286	-0.095192	0.60097	0.959311	3.03286	-0.295886	0.102439	0.510179	3.03286	0.0568304	0.768134	0.999802	3.03286	-0.143858	0.428319	0.721311	3.44763	0.0749849	0.511361	0.764945	3.44763	0.0893431	0.42804	0.419435	3.44763	0.0143556	0.905784	0.702109	2	1.91893	5.40388	2	1.91893	5.40388
84517	ARPM1	0.952028	1.00068	0.82199	1.07177	1.54508	1.57312	1.41545	1.64684	1.21902	1.13624	1.06656	1.77819	1.71924	1.64518	1.00197	0.073646	0.8591	0.998576	1.00197	0.355461	0.124294	0.544082	1.00197	-0.199281	0.409778	0.980601	1.00197	0.0825194	0.701655	0.798514	1.23575	-0.0834965	0.700572	0.826327	1.23575	-0.190743	0.369052	0.389699	1.23575	-0.107227	0.637706	0.607919	NA	NA	NA	NA	NA	NA
10776	ARPP-19	84.8635	84.326	83.0132	84.1231	8.81754	8.78298	8.7962	8.78887	94.9171	88.3174	84.3186	8.96588	8.87782	8.79501	8.79346	-0.0348174	0.664335	0.973286	8.79346	-0.00734073	0.927168	0.881628	8.79346	-0.021446	0.78902	1	8.79346	0.00603068	0.940936	0.844961	8.87842	-0.0883399	0.211268	0.591172	8.87842	-0.171334	0.0152458	0.0588787	8.87842	-0.0829938	0.240089	0.384664	20	7.24603	7.93334	19	7.23316	7.92043
408	ARRB1	4.41449	4.23532	5.16304	4.40435	3.33061	3.25445	3.54633	3.31337	7.90531	6.23981	6.83532	4.09712	3.79088	3.89921	3.23191	-0.0807037	0.624599	0.964407	3.23191	-0.258082	0.11542	0.527669	3.23191	0.234518	0.150029	0.850118	3.23191	0.0571399	0.723069	0.806126	3.84472	-0.325256	0.00880887	0.120129	3.84472	-0.209511	0.0874851	0.171702	3.84472	0.115751	0.357127	0.463659	2	1.24427	1.81402	1	1.00195	1.50742
409	ARRB2	10.8038	12.5695	11.637	12.3606	4.47045	4.65545	4.58411	4.64477	26.5588	25.298	28.263	5.71927	5.66415	5.80454	4.53476	0.190916	0.184233	0.759843	4.53476	0.0646046	0.659345	0.832105	4.53476	0.115574	0.418432	0.981796	4.53476	-0.0107393	0.943807	0.845364	5.70537	-0.05555	0.536771	0.771586	5.70537	0.0874279	0.330205	0.366796	5.70537	0.142978	0.110853	0.264184	NA	NA	NA	NA	NA	NA
92714	ARRDC1	2.29942	2.71228	2.44877	2.80533	2.80006	2.98345	2.88716	3.03365	4.46983	3.65075	4.4506	3.6446	3.39125	3.63708	2.74251	0.204999	0.191697	0.764803	2.74251	0.161925	0.291338	0.707124	2.74251	0.10397	0.535695	0.997068	2.74251	0.0608882	0.718328	0.805173	3.44677	-0.276021	0.0060963	0.095811	3.44677	-0.00683214	0.950535	0.624481	3.44677	0.269194	0.00761089	0.0832477	1	0.589638	3.29183	NA	NA	NA
27106	ARRDC2	1.25452	1.51961	1.5095	1.6544	2.23934	2.43762	2.46173	2.54906	2.47171	2.52298	2.66049	3.04769	3.08615	3.13883	2.15529	0.259256	0.221844	0.797004	2.15529	0.111871	0.5953	0.817136	2.15529	0.277423	0.177135	0.884311	2.15529	0.130021	0.520938	0.755307	2.9258	0.0460813	0.713659	0.829579	2.9258	0.105316	0.376344	0.393409	2.9258	0.0592316	0.62409	0.601896	1	1.00748	2.80838	NA	NA	NA
57561	ARRDC3	8.51722	9.19735	8.22628	8.93782	5.18629	5.2729	5.14804	5.24041	9.52931	8.35523	7.46502	5.33139	5.1627	4.98972	5.17635	0.0849326	0.459408	0.926241	5.17635	0.0959088	0.415282	0.771872	5.17635	-0.0404431	0.735813	0.999164	5.17635	-0.0294672	0.791072	0.819559	5.13009	-0.174272	0.0780634	0.388661	5.13009	-0.352451	0.000346846	0.00378947	5.13009	-0.178176	0.0725927	0.216648	10	4.79018	7.24554	10	4.79018	7.24554
91947	ARRDC4	3.43245	3.42407	3.01057	3.00398	3.90327	3.87491	3.73766	3.71117	3.16116	3.05766	2.77318	3.78122	3.75115	3.60595	3.71105	-0.032446	0.800078	0.993364	3.71105	-0.0261939	0.82919	0.865366	3.71105	-0.179871	0.134034	0.83059	3.71105	-0.173616	0.148068	0.555976	3.60865	-0.0342607	0.74931	0.838405	3.60865	-0.192024	0.0560482	0.131873	3.60865	-0.15776	0.117875	0.27297	2	1.91081	4.53405	2	1.91081	4.53405
51593	ARS2	38.6008	41.6131	41.8054	40.8292	6.71429	6.7952	6.83831	6.78099	82.3135	94.2326	101.74	7.78673	7.99636	8.09006	6.77086	0.0821604	0.473878	0.932095	6.77086	-0.0572533	0.614442	0.822043	6.77086	0.124766	0.273646	0.951731	6.77086	-0.0146478	0.900119	0.836251	7.95794	0.210394	0.00154968	0.039125	7.95794	0.304475	4.43084e-06	0.000106211	7.95794	0.0940808	0.155795	0.312546	2	1.40184	3.0252	NA	NA	NA
410	ARSA	1.25716	1.30679	1.257	1.22924	1.8459	1.86664	1.85499	1.81145	1.97217	2.05474	1.98484	2.33237	2.39422	2.33945	1.41851	0.0237067	0.943492	0.9994	1.41851	-0.0576719	0.807423	0.860317	1.41851	-0.00172223	1	1	1.41851	-0.0830961	0.719814	0.805544	2.06731	0.0733595	0.653644	0.815778	2.06731	0.00654067	0.978456	0.632731	2.06731	-0.0668222	0.703151	0.634298	NA	NA	NA	NA	NA	NA
411	ARSB	3.25054	3.40137	2.93952	3.25182	4.51335	4.55021	4.38483	4.49747	4.77486	5.18313	5.30522	5.03493	5.16509	5.18131	4.42719	0.0429394	0.732149	0.98527	4.42719	0.118895	0.313208	0.721091	4.42719	-0.134566	0.2515	0.945254	4.42719	-0.0586104	0.630515	0.78556	5.09015	0.13384	0.127857	0.481162	5.09015	0.1503	0.0844405	0.168132	5.09015	0.0164583	0.853375	0.688046	5	1.96871	6.52649	4	1.7216	6.18797
414	ARSD	1.73887	1.81896	1.63595	1.6312	3.56482	3.60397	3.49487	3.46722	2.36586	1.89904	2.17821	3.96615	3.68528	3.85228	3.4145	0.0348986	0.785326	0.991034	3.4145	-0.0296149	0.841865	0.86876	3.4145	-0.0829417	0.57862	0.998387	3.4145	-0.147453	0.291545	0.663928	3.74456	-0.302891	0.00639921	0.097835	3.74456	-0.122877	0.261696	0.32334	3.74456	0.18002	0.106159	0.258242	NA	NA	NA	NA	NA	NA
416	ARSF	0.395971	0.766634	0.574715	0.911998	0.909798	1.42254	1.19199	1.58434	1.0572	0.522806	0.616155	1.73482	1.11224	1.23481	0.615761	0.935194	0.00299767	0.0903639	0.615761	0.638325	0.0291771	0.286283	0.615761	0.557089	0.0906332	0.745709	0.615761	0.260042	0.373362	0.698701	0.766038	-1.00203	0.000370064	0.013941	0.766038	-0.785769	0.00387453	0.0232711	0.766038	0.216443	0.463834	0.524943	NA	NA	NA	NA	NA	NA
22901	ARSG	4.29084	4.34754	3.87385	3.65346	3.72168	3.71341	3.59566	3.49202	3.90557	3.22097	3.69093	3.58608	3.34634	3.5098	3.52198	-0.0122773	0.950936	0.9994	3.52198	-0.116887	0.480374	0.788994	3.52198	-0.135111	0.39566	0.980601	3.52198	-0.239716	0.139107	0.55251	3.36088	-0.262478	0.0370881	0.270579	3.36088	-0.0825198	0.508726	0.460998	3.36088	0.179964	0.154436	0.311181	NA	NA	NA	NA	NA	NA
340075	ARSI	1.496	1.81499	1.72143	2.23699	2.52866	2.73709	2.70628	3.01027	2.2677	2.37112	2.5265	3.02942	3.09977	3.16528	2.54492	0.260822	0.176136	0.747905	2.54492	0.357272	0.0492387	0.377929	2.54492	0.214595	0.255764	0.947787	2.54492	0.311025	0.0845862	0.486153	2.93488	0.079147	0.530395	0.769492	2.93488	0.153971	0.201131	0.278279	2.93488	0.0748187	0.545177	0.567659	NA	NA	NA	NA	NA	NA
79642	ARSJ	1.24546	1.47818	1.18831	1.48546	2.7793	2.96787	2.72989	2.98198	1.42782	1.72063	1.47805	2.9373	3.18822	2.98109	2.67357	0.217288	0.182052	0.757075	2.67357	0.289832	0.0743567	0.448079	2.67357	-0.0573842	0.746882	0.999802	2.67357	0.0151527	0.942453	0.8453	2.86548	0.281421	0.0202521	0.191401	2.86548	0.0468231	0.704526	0.542698	2.86548	-0.234606	0.0513288	0.185509	NA	NA	NA	NA	NA	NA
153642	ARSK	2.64725	2.58865	2.50175	2.41685	3.30846	3.25963	3.24534	3.17601	1.57566	1.69779	1.62744	2.64536	2.74977	2.68398	3.09991	-0.0642205	0.707875	0.982295	3.09991	-0.0774318	0.629859	0.825549	3.09991	-0.0703446	0.653899	0.998574	3.09991	-0.0835526	0.574127	0.769451	2.4705	0.121096	0.336372	0.683606	2.4705	0.0435206	0.72978	0.552495	2.4705	-0.0775805	0.542337	0.566375	1	0.879336	4.81492	1	0.879336	4.81492
64801	ARV1	18.36	17.0796	17.0204	18.2234	4.79232	4.66703	4.69646	4.7655	16.8429	17.6784	15.4033	4.65968	4.74192	4.53564	4.68007	-0.129899	0.193537	0.766006	4.68007	0.0722902	0.469998	0.785983	4.68007	-0.0974428	0.321911	0.964738	4.68007	0.104746	0.30114	0.667832	4.59267	0.0854982	0.350019	0.690097	4.59267	-0.129274	0.156336	0.241235	4.59267	-0.214772	0.0183588	0.120454	2	1.76893	4.44228	1	1.37374	3.8784
421	ARVCF	6.69854	6.23137	7.40245	6.76354	5.08271	4.9542	5.23465	5.08177	6.8334	6.09921	6.53654	5.10047	4.9557	5.03665	5.05262	-0.132659	0.35751	0.887435	5.05262	-0.157077	0.2721	0.69455	5.05262	0.15426	0.277904	0.953044	5.05262	0.129841	0.364523	0.692707	4.99125	-0.149044	0.0734651	0.378615	4.99125	-0.0658658	0.425793	0.418285	4.99125	0.0831791	0.317926	0.440132	NA	NA	NA	NA	NA	NA
57412	AS3MT	13.9677	15.1994	16.806	16.6507	5.15902	5.25592	5.42866	5.39081	15.7517	16.3796	15.6253	5.31519	5.38497	5.30252	5.27882	0.0986309	0.383538	0.903191	5.27882	-0.0381142	0.734127	0.849704	5.27882	0.276933	0.0140034	0.332645	5.27882	0.140186	0.217701	0.618097	5.30093	0.0716738	0.335196	0.682456	5.30093	-0.0129985	0.864184	0.598036	5.30093	-0.0846726	0.252345	0.395571	1	0.475001	2.78935	1	0.475001	2.78935
427	ASAH1	28.9483	27.2685	27.9568	30.2558	6.50099	6.39162	6.46107	6.54862	20	21.6446	18.8544	5.962	6.08959	5.87788	6.46173	-0.111777	0.261591	0.829655	6.46173	0.0889302	0.368813	0.753451	6.46173	-0.0408654	0.681843	0.998574	6.46173	0.159842	0.107291	0.523367	5.95713	0.129697	0.142745	0.503941	5.95713	-0.085285	0.334816	0.369578	5.95713	-0.214982	0.0149213	0.108076	8	4.836	5.97303	4	3.43157	4.52079
653308	ASAH2B	5.47161	4.96018	4.96292	3.67004	2.28911	2.15952	2.18588	1.84002	3.91098	4.92174	4.8725	1.91055	2.17067	2.14643	1.78839	-0.162475	0.370046	0.894221	1.78839	-0.459961	0.0143721	0.191296	1.78839	-0.129867	0.474282	0.992015	1.78839	-0.427318	0.0268356	0.319643	1.72304	0.344721	0.0919015	0.417258	1.72304	0.314154	0.122389	0.209739	1.72304	-0.0306044	0.893117	0.698486	NA	NA	NA	NA	NA	NA
340485	ASAH3L	1.96534	3.14779	2.31288	3.21707	2.84413	3.42104	3.05752	3.45941	3.48564	2.82428	3.07586	3.56998	3.30764	3.4047	3.06762	0.654491	2.1197e-06	0.000269373	3.06762	0.444618	0.000810002	0.027487	3.06762	0.247684	0.0801566	0.711102	3.06762	0.0377932	0.771075	0.815134	3.30189	-0.285735	0.0178239	0.178486	3.30189	-0.178398	0.128983	0.216391	3.30189	0.107345	0.383165	0.480254	NA	NA	NA	NA	NA	NA
79827	ASAM	6.91702	8.79823	7.63408	8.81948	4.28256	4.58997	4.4277	4.60077	7.09496	7.27561	6.81455	4.30477	4.3541	4.24971	4.42035	0.320927	0.00672119	0.157213	4.42035	0.181025	0.123709	0.544006	4.42035	0.15038	0.203788	0.910036	4.42035	0.0104756	0.931846	0.842674	4.2338	0.0518362	0.615574	0.80292	4.2338	-0.0584974	0.569813	0.487923	4.2338	-0.110334	0.280329	0.413456	NA	NA	NA	NA	NA	NA
51665	ASB1	5.84958	6.72045	5.82898	5.71777	5.37088	5.53907	5.37592	5.32195	7.03463	6.96849	7.04656	5.6187	5.6201	5.61932	5.37267	0.174642	0.0596624	0.505531	5.37267	-0.0552904	0.551221	0.806144	5.37267	0.00462742	0.961692	1	5.37267	-0.225305	0.0151095	0.248614	5.59195	0.00173498	0.987246	0.887679	5.59195	0.000816815	0.996165	0.634351	5.59195	-0.000918178	0.99472	0.724071	8	3.68976	7.27766	8	3.68976	7.27766
79754	ASB13	7.26143	7.34451	7.40015	7.84187	4.38387	4.37285	4.41949	4.47659	13.9089	13.1372	13.5921	5.2766	5.21063	5.24253	4.35046	-0.00688859	0.951304	0.9994	4.35046	0.0617382	0.654955	0.830861	4.35046	0.0374262	0.786493	1	4.35046	0.106052	0.428909	0.721895	5.20769	-0.066819	0.430777	0.733539	5.20769	-0.0340616	0.685338	0.535869	5.20769	0.0327579	0.702699	0.634139	NA	NA	NA	NA	NA	NA
142686	ASB14	4.24997	4.95054	4.98993	4.51034	3.87934	4.06255	4.10561	3.94131	2.41423	2.25008	1.81818	3.1222	3.04821	2.76727	3.91432	0.191484	0.160881	0.726666	3.91432	-0.176948	0.19802	0.633652	3.91432	0.24115	0.0778979	0.704557	3.91432	-0.127283	0.353113	0.686813	2.80648	-0.0869741	0.632966	0.806797	2.80648	-0.410838	0.01858	0.066638	2.80648	-0.323852	0.0666306	0.209131	NA	NA	NA	NA	NA	NA
92591	ASB16	4.58945	5.68776	5.14358	4.90648	3.44368	3.70221	3.60316	3.51408	6.18514	5.28189	6.1301	3.82805	3.6308	3.81476	3.45254	0.283274	0.0379732	0.416075	3.45254	-0.0993139	0.472244	0.785983	3.45254	0.173693	0.203156	0.910036	3.45254	-0.208897	0.127033	0.547639	3.65995	-0.211051	0.0375354	0.271251	3.65995	-0.0126723	0.90103	0.609086	3.65995	0.198381	0.0491839	0.181961	NA	NA	NA	NA	NA	NA
51130	ASB3	35.4323	38.2198	33.2037	37.2428	6.34056	6.42414	6.25828	6.3949	31.341	29.4723	27.9285	6.1545	6.08129	5.9892	6.3395	0.0837518	0.310456	0.860427	6.3395	0.138011	0.0951683	0.494202	6.3395	-0.0835787	0.314601	0.963234	6.3395	-0.0293198	0.723656	0.806343	6.05628	-0.0737793	0.365998	0.69767	6.05628	-0.167309	0.0398415	0.108343	6.05628	-0.0935293	0.25355	0.396333	9	3.89351	5.45629	2	3.37557	4.9083
140459	ASB6	8.10513	7.20699	8.15432	7.42972	5.49972	5.3076	5.51754	5.36095	16.467	14.9893	15.7089	6.49365	6.37419	6.42388	5.39304	-0.192091	0.0633532	0.521065	5.39304	-0.16	0.124488	0.544206	5.39304	0.0200072	0.856978	1	5.39304	0.0520988	0.61327	0.781294	6.41587	-0.120684	0.120606	0.467988	6.41587	-0.0703347	0.363376	0.386644	6.41587	0.0503499	0.518566	0.554825	1	0.667026	3.26915	1	0.667026	3.26915
140460	ASB7	9.14607	9.24773	10.0422	9.45835	4.74082	4.7299	4.88098	4.77118	9.75858	10.1959	9.65465	4.81864	4.89488	4.80255	4.73296	-0.00922414	0.927855	0.9994	4.73296	-0.114997	0.273532	0.695699	4.73296	0.146966	0.162096	0.864618	4.73296	0.0411936	0.693889	0.798019	4.79136	0.0789378	0.339664	0.684794	4.79136	-0.0166501	0.844079	0.591515	4.79136	-0.0955883	0.244561	0.388703	2	1.50034	5.18422	2	1.50034	5.18422
140461	ASB8	9.89799	9.4088	8.25624	9.16932	4.75614	4.66069	4.51485	4.63385	15.1807	14.5915	14.132	5.34307	5.3013	5.24027	4.58971	-0.100359	0.327601	0.87156	4.58971	0.122807	0.227266	0.659089	4.58971	-0.251845	0.0131223	0.319918	4.58971	-0.0286779	0.786754	0.817936	5.26084	-0.0425766	0.601321	0.801305	5.26084	-0.105322	0.191552	0.270785	5.26084	-0.0627444	0.441126	0.511864	3	3.04627	5.92705	3	3.04627	5.92705
51008	ASCC1	15.6665	13.6313	15.7267	14.9183	5.18502	4.96652	5.20049	5.10158	18.0053	18.0415	18.2033	5.36845	5.38601	5.38322	5.07758	-0.227354	0.0276038	0.354966	5.07758	-0.10082	0.320902	0.724364	5.07758	0.0151592	0.882447	1	5.07758	0.141694	0.172898	0.585044	5.34684	0.0180316	0.827642	0.86033	5.34684	0.0150403	0.854823	0.594767	5.34684	-0.00299147	0.975208	0.722384	3	1.61254	3.72138	2	1.39523	3.41376
84164	ASCC2	16.6656	15.826	15.7915	14.5175	5.58255	5.48526	5.51726	5.37303	22.9887	23.2223	24.1066	6.02847	6.05625	6.09261	5.46164	-0.102062	0.269196	0.834495	5.46164	-0.147153	0.105732	0.514135	5.46164	-0.0673996	0.460511	0.98979	5.46164	-0.11249	0.214967	0.615603	6.03895	0.0288338	0.787117	0.84984	6.03895	0.065807	0.531558	0.470934	6.03895	0.0369729	0.725225	0.643184	2	1.14464	3.58446	NA	NA	NA
10973	ASCC3	45.0777	44.0746	54.0536	54.5908	8.88859	8.83017	9.15995	9.14579	29.7568	28.9535	25.6902	8.27679	8.25403	8.0661	9.01115	-0.0586044	0.527554	0.949513	9.01115	-0.0142854	0.877991	0.873718	9.01115	0.271931	0.00332911	0.142503	9.01115	0.316249	0.000644936	0.0309128	8.19742	-0.0229874	0.801902	0.853658	8.19742	-0.211567	0.0202789	0.0704146	8.19742	-0.18858	0.0385643	0.163135	5	2.18211	4.93271	NA	NA	NA
23020	ASCC3L1	53.8536	60.5704	53.1745	59.3491	9.02407	9.16595	9.01673	9.14861	44.6798	58.514	69.5315	8.74254	9.14638	9.37841	9.08804	0.142229	0.125702	0.668328	9.08804	0.132266	0.154411	0.585661	9.08804	-0.00754694	0.936318	1	9.08804	-0.0175106	0.851216	0.829066	9.11015	0.404627	1.82658e-09	5.70154e-07	9.11015	0.637028	3.07719e-21	3.53008e-18	9.11015	0.232401	0.000528628	0.0272523	2	2.19292	3.85381	1	1.95968	3.57128
429	ASCL1	1.87128	3.03299	2.77393	3.6652	2.50515	3.07926	2.99707	3.33091	5.28641	6.10096	5.52132	3.8186	4.02425	3.8752	2.83371	0.672629	2.63561e-05	0.00253061	2.83371	0.377242	0.0120338	0.17435	2.83371	0.570632	0.000328194	0.029767	2.83371	0.275217	0.0637668	0.442405	3.81582	0.221395	0.104833	0.44187	3.81582	0.0612842	0.658299	0.523441	3.81582	-0.160114	0.23864	0.383818	NA	NA	NA	NA	NA	NA
25842	ASF1A	51.9582	54.7463	57.525	61.2495	6.76769	6.81666	6.92265	6.9865	39.0462	39.0975	32.6862	6.34532	6.36398	6.09398	6.8646	0.0499308	0.558438	0.952196	6.8646	0.0642649	0.445298	0.776668	6.8646	0.156933	0.0635742	0.639688	6.8646	0.171267	0.0424853	0.387402	6.25515	0.0184783	0.869263	0.868854	6.25515	-0.255115	0.0232989	0.0772806	6.25515	-0.273593	0.0149873	0.108168	3	2.6969	5.82089	3	2.6969	5.82089
55723	ASF1B	8.50892	8.58862	9.69233	12.2069	3.99579	3.98349	4.1827	4.47582	19.9369	19.1824	20.5694	5.16062	5.1205	5.20207	4.09838	-0.0172938	0.91424	0.9994	4.09838	0.309979	0.0135971	0.187552	4.09838	0.19433	0.124753	0.813753	4.09838	0.521597	3.99993e-05	0.00373697	5.12382	-0.040519	0.626997	0.805617	5.12382	0.0433404	0.604731	0.501719	5.12382	0.0838595	0.312666	0.436937	NA	NA	NA	NA	NA	NA
432	ASGR1	1.50628	2.02965	1.30365	1.69631	1.71205	2.00216	1.57837	1.82086	1.39262	1.22515	1.40112	1.62572	1.5148	1.62928	1.335	0.404192	0.0911223	0.599567	1.335	0.350384	0.156721	0.587976	1.335	-0.191926	0.435578	0.984904	1.335	-0.245747	0.289661	0.663187	1.06233	-0.167828	0.559849	0.783371	1.06233	0.00673196	1	0.634351	1.06233	0.174575	0.524725	0.558028	NA	NA	NA	NA	NA	NA
55870	ASH1L	28.6666	28.8534	26.5591	24.7358	8.41362	8.39598	8.31441	8.18179	15.6715	15.4215	14.2779	7.53215	7.52573	7.39889	8.32516	-0.0177393	0.899414	0.9994	8.32516	-0.133217	0.341029	0.735217	8.32516	-0.0995152	0.476504	0.99264	8.32516	-0.214993	0.124354	0.545995	7.47942	-0.00671907	0.947403	0.884723	7.47942	-0.134273	0.172541	0.255336	7.47942	-0.127554	0.194881	0.348419	21	4.36322	5.38031	6	3.04424	4.0045
9070	ASH2L	7.87827	8.28502	8.32755	9.09674	4.58221	4.63077	4.66976	4.76889	16.0343	16.9026	19.4456	5.56513	5.65401	5.83706	4.61133	0.0505433	0.709796	0.982295	4.61133	0.104613	0.436708	0.775751	4.61133	0.0901103	0.499948	0.993462	4.61133	0.144179	0.282307	0.659782	5.66421	0.091707	0.296224	0.6578	5.66421	0.278081	0.00128941	0.0105872	5.66421	0.186373	0.0307944	0.149801	2	3.21582	5.31799	2	3.21582	5.31799
434	ASIP	1.9087	2.35856	1.82056	1.68662	1.08456	1.2395	1.05511	0.982951	1.88121	1.72932	2.08579	1.0675	1.01316	1.1472	0.274122	0.248639	0.418927	0.911574	0.274122	-0.152397	0.695249	0.839597	0.274122	-0.0712105	0.872686	1	0.274122	-0.472203	0.151376	0.560764	0.245037	-0.0925466	0.784326	0.849044	0.245037	0.159994	0.578215	0.492074	0.245037	0.252534	0.334249	0.451227	NA	NA	NA	NA	NA	NA
435	ASL	11.392	9.88618	12.6042	11.3028	4.70162	4.47805	4.85117	4.6769	20.7211	20.8136	21.5284	5.5278	5.54797	5.57963	4.63084	-0.229166	0.0740514	0.553726	4.63084	-0.180884	0.157173	0.587976	4.63084	0.156657	0.223077	0.928153	4.63084	0.204939	0.111179	0.5271	5.5229	0.0218729	0.829615	0.86033	5.5229	0.0542045	0.580608	0.493073	5.5229	0.0323314	0.740522	0.650281	NA	NA	NA	NA	NA	NA
439	ASNA1	35.2736	36.48	37.8636	39.7093	5.58866	5.61204	5.6984	5.74183	63.8972	66.7691	71.7564	6.4212	6.49723	6.58379	5.63517	0.0243153	0.832833	0.994687	5.63517	0.0453599	0.690033	0.838545	5.63517	0.111852	0.318629	0.963719	5.63517	0.132896	0.237259	0.62875	6.48744	0.0773416	0.438944	0.73762	6.48744	0.164863	0.0969934	0.182843	6.48744	0.0875206	0.378279	0.47771	NA	NA	NA	NA	NA	NA
440	ASNS	50.6393	52.7987	31.5136	30.5601	7.05795	7.09572	6.39171	6.324	57.9729	59.2269	56.7937	7.24015	7.2861	7.20967	6.74948	0.0364288	0.789179	0.991849	6.74948	-0.0678991	0.626198	0.824472	6.74948	-0.67339	1.43443e-06	0.000344529	6.74948	-0.777717	2.67702e-08	5.90243e-06	7.23679	0.0461081	0.514114	0.764984	7.23679	-0.0308654	0.663498	0.52576	7.23679	-0.0769736	0.275945	0.410953	1	0.958533	1.82302	NA	NA	NA
54529	ASNSD1	49.6855	48.9521	50.2131	49.6731	6.9584	6.9124	6.98347	6.94276	33.1179	33.6913	28.4278	6.36526	6.40607	6.14866	6.93871	-0.0461336	0.600886	0.959311	6.93871	-0.0408095	0.642744	0.828515	6.93871	0.025579	0.773766	0.999802	6.93871	0.0309031	0.728393	0.807145	6.29371	0.0407945	0.662165	0.816687	6.29371	-0.219908	0.0189535	0.0674366	6.29371	-0.260702	0.00539386	0.0718475	4	2.05719	4.07446	NA	NA	NA
444	ASPH	17.687	19.123	16.9107	19.1572	6.82065	6.90798	6.76666	6.9183	12.7038	12.8461	12.0632	6.33559	6.36661	6.26129	6.8432	0.0877422	0.298526	0.849741	6.8432	0.153195	0.06957	0.437143	6.8432	-0.0546525	0.519118	0.997068	6.8432	0.0108003	0.901453	0.836604	6.30493	0.0309213	0.682415	0.820066	6.30493	-0.0757264	0.318382	0.359692	6.30493	-0.106648	0.158959	0.315686	25	4.86841	6.17855	11	4.21024	5.50263
253982	ASPHD1	7.42506	6.6316	6.86686	6.39381	3.59023	3.41617	3.4963	3.38102	7.6707	7.12934	7.41326	3.62202	3.53908	3.57543	3.34877	-0.189235	0.168563	0.73745	3.34877	-0.12475	0.36107	0.749239	3.34877	-0.102136	0.452686	0.986946	3.34877	-0.0376473	0.798801	0.820485	3.46323	-0.0906336	0.346768	0.688823	3.46323	-0.0506314	0.599738	0.499849	3.46323	0.0400044	0.687423	0.628143	NA	NA	NA	NA	NA	NA
57168	ASPHD2	2.20384	2.15349	2.01467	2.86092	2.37202	2.32493	2.27765	2.67193	3.57822	2.85831	3.63058	2.94921	2.68479	2.96591	2.1501	-0.0445136	0.827023	0.993865	2.1501	0.487927	0.0268863	0.270362	2.1501	-0.127166	0.591631	0.998574	2.1501	0.405259	0.0590569	0.436655	2.68201	-0.309639	0.0145407	0.156659	2.68201	0.0174474	0.897903	0.608218	2.68201	0.327095	0.00929094	0.0901174	NA	NA	NA	NA	NA	NA
259266	ASPM	94.8683	103.276	99.7517	102.78	9.96822	10.0647	10.051	10.065	18.504	21.7623	18.0764	7.59965	7.85174	7.56975	10.0365	0.096514	0.330242	0.873428	10.0365	0.0140059	0.887624	0.876431	10.0365	0.0828454	0.403294	0.980601	10.0365	0.000337303	0.997412	0.849982	7.67274	0.253146	0.169418	0.540352	7.67274	-0.0301845	0.870461	0.599732	7.67274	-0.283331	0.124173	0.280062	NA	NA	NA	NA	NA	NA
54829	ASPN	9.8508	11.1763	9.63571	9.89222	4.67091	4.81886	4.64961	4.65113	1.25944	1.15498	1.20966	2.03548	1.95328	1.99001	4.64684	0.153861	0.658512	0.972077	4.64684	0.000738248	0.999077	0.886952	4.64684	-0.0218855	0.950967	1	4.64684	-0.175008	0.615622	0.781797	1.61247	-0.110755	0.590069	0.796382	1.61247	-0.0606719	0.767392	0.565664	1.61247	0.0500927	0.826739	0.678744	NA	NA	NA	NA	NA	NA
79058	ASPSCR1	30.1654	30.5835	29.7075	29.9395	5.677	5.67009	5.66554	5.65209	60.505	53.5244	60.6983	6.65624	6.49482	6.65798	5.63985	-0.00696086	0.945813	0.9994	5.63985	-0.0137371	0.890605	0.876431	5.63985	-0.0107537	0.910924	1	5.63985	-0.0175299	0.856923	0.829828	6.59129	-0.162497	0.073857	0.379141	6.59129	0.00235121	0.983416	0.634099	6.59129	0.164848	0.0699068	0.213376	1	0.832078	2.82635	NA	NA	NA
80150	ASRGL1	13.8517	15.0573	13.8239	14.6611	5.74367	5.83604	5.75089	5.80906	11.8262	10.8578	11.4536	5.50877	5.40231	5.46162	5.76115	0.094142	0.325106	0.870165	5.76115	0.0600629	0.532187	0.800883	5.76115	0.00744558	0.941112	1	5.76115	-0.0266337	0.778855	0.816215	5.42761	-0.108364	0.197133	0.574932	5.42761	-0.0476991	0.567539	0.48691	5.42761	0.0606658	0.47185	0.528854	NA	NA	NA	NA	NA	NA
445	ASS1	576.748	526.308	600.795	585.383	10.097	9.93958	10.1656	10.1033	437.795	636.057	580.978	9.68906	10.2406	10.0935	10.0775	-0.15762	0.0875869	0.594171	10.0775	-0.0623904	0.498667	0.794448	10.0775	0.0686675	0.456664	0.9892	10.0775	0.163897	0.0757219	0.468166	10.0247	0.552196	4.20249e-07	6.84404e-05	10.0247	0.404934	0.000202925	0.0024765	10.0247	-0.147262	0.175878	0.332119	NA	NA	NA	NA	NA	NA
28990	ASTE1	7.17732	6.22779	6.95131	6.77396	4.37919	4.16051	4.34506	4.28371	5.54326	5.68354	5.42964	4.01473	4.06357	3.9858	4.22505	-0.235606	0.0278474	0.35598	4.22505	-0.0660026	0.537331	0.802272	4.22505	-0.035682	0.736952	0.999164	4.22505	0.133923	0.216553	0.617332	3.93621	0.0515128	0.612261	0.802756	3.93621	-0.0307519	0.76431	0.564533	3.93621	-0.082265	0.412267	0.497044	1	0.661021	3.50015	1	0.661021	3.50015
460	ASTN1	0.514459	0.698796	0.427435	0.58277	2.31538	2.65515	2.11504	2.44729	0.316124	0.244286	0.321227	1.77558	1.53227	1.7924	2.11995	0.420399	0.0272625	0.352325	2.11995	0.426078	0.0293028	0.286504	2.11995	-0.269796	0.177975	0.885896	2.11995	-0.264124	0.166385	0.578818	1.23213	-0.362577	0.0890018	0.411235	1.23213	0.0181528	0.942815	0.622107	1.23213	0.38076	0.070995	0.21477	21	5.38189	6.71458	8	4.85611	6.17937
23245	ASTN2	6.94005	6.90748	8.03578	7.91463	5.21406	5.17987	5.42967	5.37816	5.28305	7.06828	7.75601	4.82051	5.24148	5.35687	5.27018	-0.035604	0.826211	0.993865	5.27018	-0.0539247	0.737306	0.850453	5.27018	0.221783	0.1619	0.864538	5.27018	0.203462	0.199875	0.605848	5.12009	0.434861	5.40207e-07	7.78252e-05	5.12009	0.553	1.13735e-10	1.40511e-08	5.12009	0.118134	0.163701	0.319803	21	4.08201	6.46553	3	2.46389	4.68739
171023	ASXL1	14.1444	14.5132	13.7933	13.6912	6.6948	6.70279	6.66936	6.63003	12.1656	12.4318	14.0143	6.4674	6.51363	6.66791	6.66147	0.00849929	0.944737	0.9994	6.66147	-0.0402922	0.732927	0.849704	6.66147	-0.0256039	0.827145	1	6.66147	-0.0743952	0.527727	0.756741	6.53828	0.0463386	0.518863	0.766469	6.53828	0.202237	0.00458491	0.0260935	6.53828	0.155898	0.0292645	0.14602	24	4.52962	7.70152	2	1.24886	3.79753
55252	ASXL2	7.18282	7.47875	6.0636	6.54035	5.68181	5.71212	5.45306	5.52828	7.17637	7.76556	7.81566	5.66751	5.79533	5.78768	5.56993	0.0311064	0.868572	0.9994	5.56993	0.0761064	0.6814	0.836561	5.56993	-0.233676	0.207884	0.910036	5.56993	-0.188675	0.310898	0.672171	5.72649	0.12957	0.130249	0.485931	5.72649	0.121845	0.152849	0.238513	5.72649	-0.00772504	0.930451	0.710534	9	3.07608	6.1497	1	1.6133	4.35009
80816	ASXL3	1.90938	1.83513	1.92494	2.19939	3.97034	3.89233	3.99267	4.14533	1.32235	1.18996	1.19681	3.46997	3.34647	3.33833	3.91785	-0.0844905	0.610987	0.961952	3.91785	0.160976	0.318139	0.72371	3.91785	0.0208736	0.896259	1	3.91785	0.266338	0.0991577	0.512971	3.2537	-0.13922	0.271166	0.641002	3.2537	-0.148181	0.229478	0.299358	3.2537	-0.00895523	0.961963	0.718639	8	2.50329	5.81474	2	1.51827	4.52822
84896	ATAD1	46.9757	44.9547	46.2763	49.4197	7.29801	7.21153	7.28689	7.35567	33.183	33.4677	28.9878	6.78794	6.81536	6.59416	7.28041	-0.0878739	0.344818	0.880762	7.28041	0.0695062	0.452744	0.779957	7.28041	-0.0115005	0.903162	1	7.28041	0.14588	0.115709	0.533134	6.72292	0.0274381	0.701192	0.82652	6.72292	-0.195896	0.00615343	0.0323485	6.72292	-0.223334	0.00180167	0.0443588	17	4.79679	6.68832	5	3.98082	5.84213
29028	ATAD2	68.5821	71.0448	70.8167	72.6328	8.53995	8.56602	8.59636	8.60658	32.4864	33.4724	29.4553	7.45193	7.51161	7.31263	8.57398	0.026058	0.756796	0.987052	8.57398	0.0103776	0.902726	0.877939	8.57398	0.0565424	0.501422	0.993674	8.57398	0.040862	0.628164	0.784886	7.41991	0.0597791	0.556161	0.781891	7.41991	-0.140372	0.167775	0.251451	7.41991	-0.200151	0.0490568	0.181753	2	1.52911	4.60243	NA	NA	NA
54454	ATAD2B	20.4125	21.735	19.826	19.5836	7.28504	7.34912	7.25329	7.20577	10.8824	11.5745	10.8343	6.37208	6.47597	6.36622	7.26561	0.0644013	0.602672	0.960402	7.26561	-0.0482015	0.698298	0.840013	7.26561	-0.0319357	0.796644	1	7.26561	-0.144538	0.243125	0.633068	6.38976	0.104529	0.259482	0.634306	6.38976	-0.00646929	0.94848	0.623642	6.38976	-0.110999	0.231717	0.378392	12	2.97324	6.03635	3	1.05994	3.48949
55210	ATAD3A	5.87126	6.56314	6.98356	6.64458	4.75039	4.87904	5.00227	4.90782	10.6678	12.5356	13.6547	5.57776	5.81871	5.92378	4.84259	0.135909	0.328597	0.871988	4.84259	-0.0970595	0.477192	0.786981	4.84259	0.259289	0.057517	0.610736	4.84259	0.0263197	0.841149	0.828469	5.75596	0.246797	0.034289	0.25756	5.75596	0.353669	0.0023077	0.0160306	5.75596	0.10687	0.355996	0.463043	1	0.832264	3.43316	NA	NA	NA
83858	ATAD3B	2.92925	3.21294	3.25324	3.40983	3.76612	3.86261	3.91532	3.95446	4.14774	4.06025	4.3735	4.22526	4.20984	4.29566	3.78311	0.105727	0.459507	0.926241	3.78311	0.038519	0.777035	0.856833	3.78311	0.165855	0.243022	0.943876	3.78311	0.0986438	0.482929	0.742589	4.17132	-0.0142922	0.901556	0.875432	4.17132	0.0765999	0.512381	0.462361	4.17132	0.0908915	0.432132	0.507876	1	0.749449	3.88997	NA	NA	NA
79915	ATAD5	29.7783	31.9456	33.0032	31.3773	7.56975	7.64443	7.72784	7.62584	8.6017	9.16054	8.36778	5.78129	5.88857	5.74465	7.63641	0.0749502	0.515909	0.947631	7.63641	-0.102701	0.373451	0.756123	7.63641	0.158844	0.168211	0.869204	7.63641	-0.0188072	0.871509	0.831919	5.78205	0.108758	0.472084	0.751409	5.78205	-0.0377697	0.805373	0.579407	5.78205	-0.146528	0.333013	0.450571	NA	NA	NA	NA	NA	NA
85300	ATCAY	10.8504	10.0736	10.2704	9.68645	5.80702	5.67622	5.73932	5.63217	22.6368	19.5751	21.7226	6.84294	6.64957	6.78146	5.68972	-0.133654	0.161238	0.727372	5.68972	-0.108056	0.253822	0.680474	5.68972	-0.0695006	0.466426	0.990268	5.68972	-0.0439019	0.644188	0.787764	6.74803	-0.195153	0.012354	0.145823	6.74803	-0.061973	0.425099	0.417776	6.74803	0.133181	0.0877066	0.237005	6	3.40854	4.33401	2	3.04418	3.94909
11101	ATE1	19.3162	18.1846	18.7807	17.3422	5.59516	5.48456	5.56558	5.42591	16.1827	16.0853	15.7806	5.33316	5.33994	5.29741	5.49014	-0.114093	0.234263	0.809491	5.49014	-0.144345	0.131722	0.551961	5.49014	-0.0304376	0.751604	0.999802	5.49014	-0.0606885	0.530613	0.757919	5.29	0.00613281	0.941203	0.882899	5.29	-0.0375696	0.654525	0.522154	5.29	-0.0437023	0.599312	0.590525	19	4.32109	5.82136	2	2.03368	3.32944
466	ATF1	24.5935	22.7168	25.198	24.7446	5.94827	5.81119	5.99236	5.94133	23.4914	23.0357	21.3911	5.86984	5.8578	5.73732	5.90281	-0.139801	0.116797	0.651761	5.90281	-0.0517922	0.558799	0.807865	5.90281	0.0459774	0.609072	0.998574	5.90281	0.133986	0.134449	0.549423	5.79892	-0.0126071	0.887514	0.872631	5.79892	-0.135363	0.11424	0.202282	5.79892	-0.122756	0.152734	0.309762	2	0.906439	3.86354	1	0.378553	2.49863
1386	ATF2	44.4919	38.1289	46.9372	40.2888	6.85404	6.60884	6.94097	6.6949	33.1614	30.0813	28.2757	6.42233	6.29846	6.19334	6.76845	-0.248957	0.00671454	0.157213	6.76845	-0.248772	0.00645771	0.117359	6.76845	0.0871938	0.337532	0.969646	6.76845	0.0873795	0.342691	0.682798	6.29058	-0.125526	0.0804925	0.393227	6.29058	-0.231968	0.00118737	0.00994249	6.29058	-0.106442	0.13914	0.295299	6	2.99926	3.98421	1	2.36375	3.29108
467	ATF3	3.81219	3.03746	2.80639	2.49419	3.42865	3.11505	3.04397	2.87633	2.31845	2.23427	2.15807	2.78584	2.7531	2.69684	2.96965	-0.36012	0.0759588	0.561379	2.96965	-0.187431	0.356142	0.744769	2.96965	-0.434267	0.0298468	0.483674	2.96965	-0.261563	0.19286	0.600497	2.53199	-0.0417509	0.812708	0.856479	2.53199	-0.107759	0.481769	0.448704	2.53199	-0.0660039	0.666879	0.620395	1	3.95086	9.76362	NA	NA	NA
468	ATF4	104.802	105.061	79.5647	82.5181	7.74299	7.72251	7.35797	7.38679	179.64	169.209	168.283	8.50572	8.43442	8.41004	7.55677	-0.0209971	0.855353	0.997882	7.55677	0.0293312	0.798399	0.859839	7.55677	-0.387155	0.000666743	0.0483832	7.55677	-0.336826	0.00304827	0.0918168	8.4468	-0.0714959	0.278731	0.645268	8.4468	-0.0959552	0.145484	0.231625	8.4468	-0.0244592	0.711313	0.637093	NA	NA	NA	NA	NA	NA
22809	ATF5	2.18878	2.07705	1.82813	1.93751	2.4922	2.40937	2.29018	2.3389	4.78636	4.4152	5.40303	3.4629	3.37179	3.62208	2.10573	-0.111237	0.578685	0.95667	2.10573	0.0615481	0.759565	0.853076	2.10573	-0.251464	0.175377	0.88062	2.10573	-0.0786714	0.684778	0.795385	3.36917	-0.10285	0.388456	0.711982	3.36917	0.17121	0.128835	0.216303	3.36917	0.27406	0.017015	0.115185	NA	NA	NA	NA	NA	NA
22926	ATF6	23.7984	23.7159	22.1849	23.1993	6.77061	6.74101	6.68068	6.7177	19.608	18.624	17.6601	6.48218	6.42336	6.33128	6.71528	-0.0302176	0.71481	0.982681	6.71528	0.0372239	0.649375	0.830069	6.71528	-0.0910687	0.26613	0.948922	6.71528	-0.0236271	0.774768	0.81553	6.39765	-0.0594065	0.397812	0.717703	6.39765	-0.152563	0.0291493	0.0887661	6.39765	-0.0931565	0.184901	0.340528	7	2.64098	5.02799	1	1.2277	3.18638
11016	ATF7	2.12292	1.98159	1.96206	1.5732	2.70655	2.60168	2.62181	2.33369	5.01806	5.56982	5.85467	3.80401	3.95815	4.00971	2.32957	-0.130798	0.577568	0.95656	2.32957	-0.351405	0.133293	0.553632	2.32957	-0.109879	0.661891	0.998574	2.32957	-0.330467	0.159827	0.57043	3.83639	0.165085	0.0970377	0.426781	3.83639	0.220396	0.0239232	0.0783922	3.83639	0.0553064	0.576892	0.581588	13	3.04916	6.32567	NA	NA	NA
55729	ATF7IP	31.952	29.8745	30.4795	28.1638	7.0372	6.9156	6.98015	6.83773	28.2151	28.3512	24.874	6.84548	6.86886	6.6654	6.93374	-0.122525	0.267822	0.833442	6.93374	-0.143929	0.193529	0.628749	6.93374	-0.0576637	0.602525	0.998574	6.93374	-0.0790674	0.477087	0.740466	6.78387	0.0231334	0.800846	0.853248	6.78387	-0.182205	0.0481037	0.12113	6.78387	-0.205338	0.0258541	0.138297	15	3.62273	5.71729	3	1.84546	3.68112
80063	ATF7IP2	9.36052	9.78761	9.39169	8.81457	5.1672	5.20454	5.18176	5.06372	5.91301	5.4488	5.31999	4.51469	4.41748	4.36923	5.11739	0.0381378	0.781497	0.989711	5.11739	-0.122785	0.37081	0.754193	5.11739	0.0153576	0.914224	1	5.11739	-0.145564	0.288007	0.663044	4.37183	-0.102462	0.267837	0.639213	4.37183	-0.153023	0.0934798	0.179199	4.37183	-0.0505591	0.587106	0.586434	6	2.11161	6.0298	2	1.02464	4.39474
83734	ATG10	3.15384	3.29451	3.54359	3.36937	3.52464	3.55707	3.68751	3.59575	3.0009	3.21835	3.20419	3.448	3.55282	3.53273	3.47787	0.0357196	0.792967	0.991849	3.47787	-0.10058	0.431758	0.775492	3.47787	0.180905	0.162391	0.864618	3.47787	0.0446033	0.743863	0.809851	3.38925	0.117359	0.365937	0.69767	3.38925	0.0947329	0.463506	0.439597	3.38925	-0.0226293	0.870992	0.692469	NA	NA	NA	NA	NA	NA
9140	ATG12	12.8495	12.0069	12.8588	12.6046	5.29158	5.17097	5.30258	5.24877	13.4024	12.8038	11.9313	5.33737	5.28881	5.17397	5.21918	-0.123328	0.177603	0.750125	5.21918	-0.053819	0.550878	0.806144	5.21918	0.0105136	0.908555	1	5.21918	0.0800229	0.384546	0.706438	5.23316	-0.0508786	0.563828	0.785278	5.23316	-0.168894	0.0512284	0.125458	5.23316	-0.118015	0.174545	0.331028	5	3.82149	7.35936	5	3.82149	7.35936
55054	ATG16L1	19.3094	15.9566	21.172	17.2018	6.15769	5.85966	6.29794	5.9771	24.5543	25.0977	24.482	6.4879	6.53338	6.48178	6.06323	-0.300077	0.000666793	0.0309789	6.06323	-0.325794	0.000211026	0.0099901	6.06323	0.143654	0.103127	0.768564	6.06323	0.117938	0.182221	0.59303	6.4862	0.0462714	0.543798	0.774883	6.4862	-0.00585553	0.938429	0.621191	6.4862	-0.052127	0.491373	0.539235	6	3.42782	5.63478	3	3.01562	5.18377
89849	ATG16L2	0.993173	1.15606	1.18837	0.940716	1.75177	1.88727	1.94437	1.68004	0.716813	0.730588	0.904026	1.42928	1.45472	1.64555	1.38226	0.212376	0.46435	0.928134	1.38226	-0.377876	0.15871	0.589146	1.38226	0.28392	0.289126	0.953455	1.38226	-0.306324	0.261057	0.646896	0.95155	0.0481491	0.878991	0.871335	0.95155	0.336238	0.114278	0.202282	0.95155	0.288055	0.169547	0.325937	NA	NA	NA	NA	NA	NA
23130	ATG2A	2.05065	2.31156	1.88626	2.14507	3.94503	4.07824	3.84252	3.98987	3.70375	4.32415	5.16256	4.74432	4.97526	5.20629	3.87932	0.145299	0.377981	0.898821	3.87932	0.154303	0.338834	0.734675	3.87932	-0.108794	0.504837	0.995248	3.87932	-0.0997909	0.552919	0.76311	4.9461	0.238666	0.00663088	0.100151	4.9461	0.47686	3.35107e-08	1.77039e-06	4.9461	0.23819	0.00563723	0.0727267	NA	NA	NA	NA	NA	NA
55102	ATG2B	13.4037	13.6655	12.4195	11.4957	7.23587	7.23727	7.13692	6.9958	7.64682	7.78058	7.09488	6.42013	6.46095	6.31296	7.14541	0.00123707	0.993409	0.9994	7.14541	-0.142599	0.32231	0.724845	7.14541	-0.0996765	0.488193	0.992673	7.14541	-0.243512	0.0907781	0.500149	6.38333	0.0407115	0.62817	0.805765	6.38333	-0.109042	0.197076	0.275393	6.38333	-0.149753	0.0758536	0.221801	33	5.02409	7.05609	13	3.89692	5.8874
64422	ATG3	43.8449	42.9869	41.8497	41.5586	5.3669	5.31439	5.31053	5.27664	56.8555	56.0914	54.6016	5.72119	5.71656	5.66297	5.28359	-0.0554917	0.636905	0.967519	5.28359	-0.0334536	0.769046	0.854776	5.28359	-0.0568224	0.619238	0.998574	5.28359	-0.0347839	0.752421	0.811156	5.67409	-0.003945	0.966279	0.887679	5.67409	-0.0585467	0.531446	0.47089	5.67409	-0.0546015	0.563086	0.576046	2	1.13511	1.88025	1	0.476433	0.908444
115201	ATG4A	4.65955	3.73799	4.37494	4.07035	3.68457	3.37087	3.6093	3.48971	4.0063	4.21697	3.88948	3.4727	3.55349	3.43273	3.42454	-0.351596	0.0141508	0.252306	3.42454	-0.130596	0.354522	0.744231	3.42454	-0.0821703	0.558635	0.998314	3.42454	0.138833	0.346021	0.685098	3.36207	0.0869468	0.428748	0.733318	3.36207	-0.0454907	0.686713	0.536312	3.36207	-0.132438	0.224398	0.372211	NA	NA	NA	NA	NA	NA
23192	ATG4B	8.37958	9.20164	8.88411	8.70498	5.70045	5.80654	5.79336	5.7389	9.75098	10.1793	11.4817	5.90398	5.97913	6.13368	5.73579	0.109592	0.205242	0.780404	5.73579	-0.055559	0.517441	0.798499	5.73579	0.0953575	0.267518	0.948922	5.73579	-0.0697933	0.419673	0.719087	5.9882	0.0770371	0.337744	0.684794	5.9882	0.233888	0.00317055	0.0201268	5.9882	0.15685	0.047753	0.17988	NA	NA	NA	NA	NA	NA
84938	ATG4C	17.8381	24.1653	19.3406	26.1811	5.06646	5.46881	5.18961	5.58988	9.89857	11.9428	11.8896	4.23846	4.51119	4.49087	5.31063	0.409579	1.28478e-05	0.00133229	5.31063	0.40956	1.05719e-05	0.000900862	5.31063	0.126968	0.181078	0.88726	5.31063	0.126946	0.177513	0.589044	4.35494	0.285965	0.00741243	0.107755	4.35494	0.264696	0.0125407	0.051883	4.35494	-0.0212731	0.845718	0.685646	19	3.94717	5.56426	NA	NA	NA
84971	ATG4D	10.4453	10.6999	9.57831	11.4899	4.50155	4.50695	4.39134	4.62041	22.0736	21.4243	24.6316	5.53524	5.50688	5.68785	4.44782	0.00609067	0.97289	0.9994	4.44782	0.240822	0.0989688	0.501991	4.44782	-0.114999	0.431982	0.984904	4.44782	0.119732	0.415364	0.718525	5.55092	-0.0275999	0.759106	0.841341	5.55092	0.15707	0.0830778	0.166451	5.55092	0.18467	0.0412835	0.168398	NA	NA	NA	NA	NA	NA
9474	ATG5	31.2121	31.6281	31.4484	31.459	6.68708	6.68212	6.70736	6.68179	23.5113	23.7602	20.0622	6.26959	6.30005	6.04387	6.67668	-0.00557678	0.954656	0.9994	6.67668	-0.0261885	0.772474	0.856034	6.67668	0.021212	0.817079	1	6.67668	0.000600291	1	0.849982	6.19032	0.030519	0.693397	0.823571	6.19032	-0.229274	0.0030803	0.0197096	6.19032	-0.259793	0.000804963	0.0325976	9	3.52031	6.08657	6	3.27538	5.8203
10533	ATG7	19.4736	20.7686	19.5027	19.9926	5.57357	5.64038	5.58664	5.59464	21.8276	21.3301	20.3036	5.72525	5.70617	5.62001	5.57147	0.0667285	0.50875	0.944345	5.57147	0.00721606	0.942532	0.884094	5.57147	0.0115448	0.905373	1	5.57147	-0.0479677	0.64376	0.787596	5.6576	-0.0185665	0.853885	0.867038	5.6576	-0.106334	0.291752	0.342221	5.6576	-0.0877668	0.387342	0.482455	10	2.89374	4.6663	NA	NA	NA
79065	ATG9A	10.0613	11.3488	8.62929	10.5803	4.83794	4.98111	4.6357	4.89448	12.8355	13.3962	15.0039	5.16876	5.24189	5.3849	4.79572	0.146324	0.212393	0.783537	4.79572	0.269839	0.022757	0.247909	4.79572	-0.212101	0.0748778	0.687794	4.79572	-0.0885856	0.450984	0.729962	5.23327	0.076135	0.467103	0.751237	5.23327	0.222742	0.0304618	0.0911384	5.23327	0.146606	0.154069	0.310681	1	1.65663	3.26218	1	1.65663	3.26218
285973	ATG9B	1.2427	1.44753	1.32274	1.32036	2.65305	2.81629	2.73913	2.71263	1.6312	1.62056	1.83069	2.98031	2.98528	3.12546	2.51707	0.191269	0.253122	0.82129	2.51707	-0.0321943	0.853454	0.870692	2.51707	0.093462	0.571335	0.998387	2.51707	-0.130003	0.455132	0.733368	2.86021	0.00749096	0.964103	0.887679	2.86021	0.166794	0.164745	0.248861	2.86021	0.159299	0.1801	0.335939	NA	NA	NA	NA	NA	NA
80162	ATHL1	0.353351	0.396836	0.453392	0.558832	1.01641	1.08391	1.21478	1.37688	NA	NA	NA	NA	NA	NA	0.438055	0.158491	0.710208	0.982295	0.438055	0.260409	0.419374	0.772868	0.438055	0.362674	0.313307	0.963234	0.438055	0.464501	0.144281	0.555653	NA	NA	NA	NA	NA	NA	NA	NA	NA	NA	NA	NA	NA	NA	NA	NA	NA	NA
471	ATIC	24.0969	23.2155	26.4918	30.2375	5.6523	5.57474	5.79721	5.95898	17.8781	22.6577	31.9323	5.21817	5.56799	6.03595	5.72857	-0.0791057	0.441784	0.917412	5.72857	0.165995	0.10288	0.510179	5.72857	0.145454	0.150555	0.850341	5.72857	0.390554	0.000125012	0.00894914	5.62132	0.358133	0.00387985	0.0737794	5.62132	0.834715	1.34647e-11	2.1625e-09	5.62132	0.476577	0.000102298	0.00990286	4	1.77558	3.52459	NA	NA	NA
25923	ATL3	2.67336	2.14304	2.54312	2.89501	2.99523	2.69555	2.94132	3.08279	3.39319	3.05034	3.29041	3.29094	3.16595	3.24839	2.75209	-0.342817	0.0400593	0.42597	2.75209	0.16057	0.329526	0.727786	2.75209	-0.0659007	0.707271	0.998574	2.75209	0.437483	0.00753111	0.168408	3.08676	-0.138655	0.297096	0.658345	3.08676	-0.0455383	0.730001	0.552611	3.08676	0.0931207	0.48028	0.533055	3	1.52487	3.89087	1	0.707893	2.50261
472	ATM	50.5038	54.365	49.4968	50.7927	9.42831	9.50891	9.40984	9.41744	15.826	16.7472	15.026	7.74452	7.84285	7.67102	9.43976	0.0806174	0.477123	0.934395	9.43976	0.00755214	0.946877	0.884299	9.43976	-0.0185421	0.870466	1	9.43976	-0.0916074	0.419477	0.719087	7.74827	0.098578	0.347526	0.68928	7.74827	-0.0740412	0.48151	0.448619	7.74827	-0.172619	0.100206	0.251641	18	3.98987	5.85926	7	3.03475	4.83651
23300	ATMIN	6.53017	6.27329	6.74342	5.8524	5.32892	5.24769	5.38403	5.15873	7.40433	6.48448	5.99912	5.49305	5.32177	5.19645	5.24779	-0.0841557	0.359063	0.888257	5.24779	-0.231477	0.0106399	0.160938	5.24779	0.0575549	0.529609	0.997068	5.24779	-0.0897659	0.323467	0.674898	5.30871	-0.176496	0.0364153	0.267411	5.30871	-0.30497	0.000277165	0.00314365	5.30871	-0.128472	0.129102	0.285077	6	3.20983	5.71596	5	3.11552	5.61189
1822	ATN1	13.2168	13.3665	12.7539	13.0297	6.5043	6.49449	6.46331	6.46952	19.5678	17.9181	19.6182	7.0535	6.94186	7.05457	6.4681	-0.00993151	0.917993	0.9994	6.4681	0.00651878	0.947587	0.884299	6.4681	-0.0410222	0.662862	0.998574	6.4681	-0.0245719	0.793405	0.819825	7.00727	-0.112111	0.164838	0.534453	7.00727	0.00151163	0.988445	0.634351	7.00727	0.113622	0.159483	0.316222	1	0.676737	1.62599	1	0.676737	1.62599
84913	ATOH8	31.5946	39.2289	29.7244	35.3287	6.36629	6.6454	6.28966	6.51028	60.9192	55.1125	63.0266	7.29323	7.16472	7.33982	6.44428	0.282665	0.006772	0.157878	6.44428	0.223118	0.0324624	0.301307	6.44428	-0.0778739	0.457886	0.9892	6.44428	-0.137421	0.188462	0.598203	7.25931	-0.12945	0.0721791	0.375329	7.25931	0.0468502	0.513591	0.462834	7.25931	0.1763	0.0141352	0.10613	NA	NA	NA	NA	NA	NA
475	ATOX1	4.70322	4.19988	5.00025	4.24785	3.61609	3.4458	3.7055	3.46745	7.92739	7.4662	7.98844	4.30878	4.23954	4.31742	3.44543	-0.187977	0.257582	0.825994	3.44543	-0.258098	0.115428	0.527669	3.44543	0.101138	0.547311	0.997558	3.44543	0.0310195	0.876173	0.833348	4.21877	-0.070704	0.534435	0.770895	4.21877	0.0111744	0.934654	0.619868	4.21877	0.081879	0.475336	0.530554	1	0.694283	3.67033	NA	NA	NA
57205	ATP10D	19.5882	18.1151	18.9239	18.652	6.97028	6.83411	6.9312	6.88346	9.66718	9.80421	8.85045	5.9507	5.9858	5.82514	6.89452	-0.138778	0.109892	0.639795	6.89452	-0.048328	0.576413	0.81132	6.89452	-0.0396564	0.646932	0.998574	6.89452	0.0507936	0.561484	0.76542	5.89968	0.0352524	0.646089	0.812664	5.89968	-0.128162	0.0951015	0.18084	5.89968	-0.163414	0.033277	0.154702	1	0.516705	2.91166	NA	NA	NA
23250	ATP11A	4.01519	4.90119	4.25933	4.26895	5.24605	5.49964	5.34048	5.31492	2.79152	3.39197	3.87631	4.72718	5.0133	5.18309	5.32042	0.259706	0.0388389	0.419179	5.32042	-0.0264592	0.836619	0.868558	5.32042	0.0956101	0.445573	0.985688	5.32042	-0.190556	0.130796	0.549423	4.94483	0.296272	0.0014585	0.0377634	4.94483	0.471016	2.88646e-07	1.06815e-05	4.94483	0.17474	0.0555945	0.191932	12	3.73406	6.44036	6	3.26043	5.92763
23200	ATP11B	13.7013	13.8572	12.6017	12.8847	6.61891	6.61003	6.50991	6.51471	7.26169	7.40971	6.49045	5.70285	5.74738	5.54431	6.55011	-0.0103109	0.915289	0.9994	6.55011	0.00476764	0.958574	0.886575	6.55011	-0.109853	0.2157	0.918232	6.55011	-0.0947742	0.283502	0.660698	5.64054	0.0445329	0.626659	0.805617	5.64054	-0.162615	0.077565	0.160285	5.64054	-0.207147	0.0243223	0.134721	20	4.10814	6.93767	7	2.86571	5.58705
286410	ATP11C	33.8019	33.0861	31.0201	30.6421	7.7082	7.65157	7.5952	7.5503	16.5306	16.1178	14.5229	6.66874	6.64979	6.48517	7.62079	-0.056946	0.486556	0.935824	7.62079	-0.0450741	0.581771	0.813161	7.62079	-0.113717	0.164181	0.86714	7.62079	-0.101845	0.213502	0.614905	6.58978	-0.0195697	0.872632	0.870021	6.58978	-0.185953	0.120569	0.20817	6.58978	-0.166382	0.16472	0.320694	1	0.748165	3.98286	1	0.748165	3.98286
57130	ATP13A1	7.28498	8.1989	6.82839	8.03004	5.40191	5.54033	5.32111	5.52462	12.4512	13.8219	16.1128	6.149	6.31277	6.51451	5.41913	0.142795	0.151111	0.715627	5.41913	0.209084	0.0346399	0.312645	5.41913	-0.0832804	0.403804	0.980601	5.41913	-0.0169916	0.870027	0.831919	6.31703	0.165597	0.0248525	0.21532	6.31703	0.369792	4.37648e-07	1.5482e-05	6.31703	0.204194	0.0052484	0.0708496	1	0.356622	1.88471	NA	NA	NA
23400	ATP13A2	2.59251	2.77441	2.3367	2.93909	3.76164	3.82823	3.6337	3.91812	4.90543	4.06888	4.51912	4.62015	4.37621	4.50472	3.69001	0.0750545	0.611336	0.961952	3.69001	0.310552	0.0288482	0.28413	3.69001	-0.141331	0.327415	0.965308	3.69001	0.0941642	0.50356	0.74977	4.4441	-0.254652	0.00528126	0.0883128	4.4441	-0.119595	0.182377	0.263358	4.4441	0.13506	0.141532	0.298083	1	0.881505	1.65151	NA	NA	NA
79572	ATP13A3	40.7262	40.7683	41.6469	42.3077	8.55994	8.53425	8.6024	8.59698	28.0465	28.9902	26.4258	8.00961	8.0735	7.92436	8.57017	-0.0256291	0.77813	0.989269	8.57017	-0.00543394	0.952784	0.884894	8.57017	0.0425132	0.640349	0.998574	8.57017	0.0627083	0.490425	0.745863	7.9985	0.0640371	0.440478	0.738341	7.9985	-0.0856923	0.302309	0.349398	7.9985	-0.149729	0.0713312	0.215215	18	3.95837	6.5155	9	3.04526	5.52778
476	ATP1A1	247.77	287.817	275.285	338.668	10.2956	10.4864	10.4581	10.7316	225.453	288.319	349.388	10.1457	10.5163	10.7777	10.5005	0.191	0.115646	0.649149	10.5005	0.273671	0.0242047	0.256159	10.5005	0.162605	0.180286	0.886452	10.5005	0.245275	0.0433357	0.390207	10.5019	0.370857	2.70739e-05	0.0017688	10.5019	0.632493	9.18814e-13	1.88521e-10	10.5019	0.261637	0.00303111	0.0546914	8	3.81929	3.08363	2	2.28049	1.67791
478	ATP1A3	41.7725	41.3302	37.3941	43.3196	7.04417	7.00209	6.89679	7.08185	68.4872	68.7489	81.9309	7.74213	7.76265	7.99733	6.99752	-0.0426946	0.65378	0.970315	6.99752	0.186701	0.0483905	0.374186	6.99752	-0.149061	0.115672	0.797181	6.99752	0.080334	0.395988	0.711468	7.83309	0.0206138	0.784558	0.849044	7.83309	0.256329	0.000621893	0.00600957	7.83309	0.235715	0.00166131	0.0431099	2	4.8475	3.58499	1	4.64699	3.39527
481	ATP1B1	92.3982	93.8877	98.2849	102.798	7.69232	7.69142	7.79122	7.83013	73.1088	81.1813	83.9697	7.34277	7.50849	7.54114	7.74639	-0.00078235	0.99426	0.9994	7.74639	0.0394411	0.702945	0.841413	7.74639	0.0992897	0.334507	0.969492	7.74639	0.139513	0.17556	0.587024	7.4592	0.166718	0.0308524	0.241934	7.4592	0.199481	0.00962174	0.0432131	7.4592	0.0327631	0.6709	0.622178	4	8.24153	6.70828	1	8.20243	6.66943
483	ATP1B3	19.325	18.6531	20.3931	20.2637	6.00371	5.92941	6.0904	6.05617	11.7098	12.9184	13.3429	5.28266	5.43605	5.46549	6.00061	-0.0758473	0.397524	0.909292	6.00061	-0.0338564	0.700383	0.840732	6.00061	0.0876898	0.322618	0.964738	6.00061	0.12968	0.147138	0.555653	5.36504	0.157501	0.0614063	0.348152	5.36504	0.187457	0.0247279	0.0799034	5.36504	0.0299546	0.72163	0.641449	13	3.51835	6.37449	2	1.20281	3.48587
487	ATP2A1	0.834305	0.712971	0.677697	0.712534	2.00525	1.82055	1.79336	1.82585	1.00687	1.02804	0.947518	2.20377	2.23848	2.13381	1.44444	-0.242281	0.208726	0.781959	1.44444	0.04163	0.847816	0.870192	1.44444	-0.291686	0.138316	0.839705	1.44444	-0.00775803	1	0.849982	1.8666	0.0424076	0.817087	0.857863	1.8666	-0.0930296	0.629924	0.512871	1.8666	-0.135435	0.454525	0.519985	NA	NA	NA	NA	NA	NA
488	ATP2A2	46.9865	47.2755	40.9209	48.7277	8.60301	8.58463	8.41481	8.63878	65.7754	69.4824	74.7679	9.07456	9.16923	9.25813	8.55931	-0.01853	0.830524	0.994193	8.55931	0.224633	0.00913713	0.149306	8.55931	-0.188853	0.0284574	0.475033	8.55931	0.0543095	0.528622	0.757098	9.16697	0.0947726	0.155161	0.522326	9.16697	0.183832	0.00578595	0.0309957	9.16697	0.0890597	0.181317	0.336906	18	6.25801	6.59896	5	5.9539	6.29392
489	ATP2A3	0.15617	0.236566	0.226659	0.262494	0.811983	1.08629	1.07439	1.1773	0.333821	0.421242	0.448489	1.37978	1.60676	1.65597	0.190215	0.505824	0.120563	0.658005	0.190215	0.196238	0.5647	0.808787	0.190215	0.521561	0.102783	0.768513	0.190215	0.211838	0.551467	0.76311	1.00675	0.345664	0.1211	0.468464	1.00675	0.421549	0.0543636	0.129495	1.00675	0.0758141	0.740503	0.650281	NA	NA	NA	NA	NA	NA
490	ATP2B1	38.3662	38.1678	40.4241	41.4924	8.03749	8.00545	8.12301	8.13405	11.2337	11.7053	9.52402	6.26345	6.3401	6.03093	8.07111	-0.0325015	0.709258	0.982295	8.07111	0.0112707	0.897638	0.877402	8.07111	0.0855632	0.321667	0.964738	8.07111	0.129335	0.135357	0.549423	6.19899	0.0771883	0.588529	0.795259	6.19899	-0.236258	0.0987406	0.184828	6.19899	-0.313446	0.028388	0.143522	42	6.43889	6.36052	14	5.66277	5.58507
491	ATP2B2	1.65896	1.56718	1.39091	1.52347	3.71838	3.6153	3.49602	3.59048	1.98174	2.14307	2.26942	3.94683	4.06701	4.12906	3.49421	-0.106893	0.534603	0.950545	3.49421	0.102322	0.557368	0.807593	3.49421	-0.24292	0.165459	0.869204	3.49421	-0.0337022	0.871445	0.831919	3.9674	0.126778	0.177049	0.549289	3.9674	0.192822	0.0361799	0.101906	3.9674	0.06604	0.479588	0.532773	11	5.5729	6.04526	5	5.41046	5.88179
492	ATP2B3	5.28565	7.02894	5.81486	8.34295	5.16818	5.54276	5.31182	5.79571	3.92201	4.27431	5.80901	4.73976	4.87407	5.28705	5.44428	0.383032	0.000331037	0.0179539	5.44428	0.492217	2.95095e-06	0.000314324	5.44428	0.148726	0.166818	0.869204	5.44428	0.257908	0.0144012	0.242915	4.94584	0.138758	0.116522	0.461695	4.94584	0.564057	5.55246e-11	7.43127e-09	4.94584	0.425295	7.59232e-07	0.000463943	6	4.12816	6.63957	5	4.07904	6.58795
493	ATP2B4	7.21009	10.0817	6.58999	9.70308	5.03111	5.4749	4.91622	5.43041	3.68046	4.25106	4.58949	4.09256	4.30237	4.39152	5.19767	0.454218	0.000474746	0.0235776	5.19767	0.528233	4.96165e-05	0.00313613	5.19767	-0.120884	0.362342	0.974503	5.19767	-0.0468706	0.723112	0.806126	4.19743	0.221103	0.0352633	0.262075	4.19743	0.314833	0.00234186	0.0161839	4.19743	0.0937256	0.366416	0.468968	14	5.10244	5.81802	12	5.03924	5.75406
27032	ATP2C1	45.8056	41.3203	45.6736	44.1822	8.25558	8.0825	8.26174	8.18718	21.8474	23.9184	22.5535	7.17916	7.3249	7.22411	8.194	-0.173771	0.0336714	0.396778	8.194	-0.0747238	0.360078	0.74797	8.194	0.00606671	0.940779	1	8.194	0.105114	0.199054	0.605741	7.23515	0.146406	0.0665055	0.362044	7.23515	0.0449433	0.572534	0.489365	7.23515	-0.101463	0.203433	0.354433	24	5.00365	6.30385	5	3.98178	5.25329
496	ATP4B	0.946485	0.961715	0.894747	0.770279	1.27116	1.26847	1.23124	1.09482	NA	NA	NA	NA	NA	NA	0.487627	-0.0351148	1	0.9994	0.487627	-0.243146	0.406317	0.770511	0.487627	-0.0897973	0.79679	1	0.487627	-0.297777	0.309698	0.671821	NA	NA	NA	NA	NA	NA	NA	NA	NA	NA	NA	NA	NA	NA	NA	NA	NA	NA
498	ATP5A1	434.674	408.2	426.309	412.289	9.94511	9.83011	9.92707	9.85453	473.646	483.717	476.126	10.057	10.1019	10.0629	9.88861	-0.11514	0.251849	0.820901	9.88861	-0.0725633	0.469934	0.785983	9.88861	-0.018051	0.857431	1	9.88861	0.0245253	0.80759	0.822305	10.0728	0.0449325	0.557645	0.782848	10.0728	0.00597143	0.938182	0.621176	10.0728	-0.0389611	0.610964	0.59601	9	3.51579	2.59915	NA	NA	NA
506	ATP5B	568.941	528.788	555.045	548.068	10.0612	9.9311	10.0357	9.9929	893.556	884.24	891.46	10.7002	10.6995	10.6949	10.0048	-0.130248	0.191135	0.764803	10.0048	-0.0427774	0.667358	0.83384	10.0048	-0.0255199	0.79791	1	10.0048	0.0619508	0.534365	0.759298	10.6974	-0.000731715	0.992283	0.887679	10.6974	-0.00530208	0.944089	0.622487	10.6974	-0.00457036	0.951915	0.717246	4	4.42582	3.36497	1	3.88733	2.86067
509	ATP5C1	214.166	202.517	216.539	203.938	7.99173	7.88772	8.01727	7.90695	240.992	243.651	220.033	8.1492	8.17936	8.01699	7.94658	-0.104676	0.340344	0.878178	7.94658	-0.110571	0.312425	0.720678	7.94658	0.0257236	0.815044	1	7.94658	0.0198284	0.858867	0.829879	8.11193	0.0303549	0.695032	0.824378	8.11193	-0.132588	0.0856558	0.169794	8.11193	-0.162943	0.0347938	0.157414	5	2.70578	2.59719	1	2.06638	1.96913
513	ATP5D	13.448	12.8151	14.9703	14.5309	3.85593	3.76774	4.01038	3.94711	24.9889	25.1285	30.3792	4.6902	4.713	4.96144	3.80647	-0.100125	0.480159	0.935824	3.80647	-0.0639742	0.628624	0.8252	3.80647	0.161809	0.225802	0.929083	3.80647	0.197958	0.152165	0.562278	4.74591	0.0241651	0.806562	0.854961	4.74591	0.281489	0.0025545	0.0171659	4.74591	0.257322	0.00595298	0.0739366	NA	NA	NA	NA	NA	NA
514	ATP5E	555.723	474.632	558.405	496.72	7.94645	7.69664	7.96241	7.77081	924.357	946.109	862.788	8.66535	8.71344	8.56486	7.84274	-0.251202	0.0635824	0.521676	7.84274	-0.192298	0.154807	0.58581	7.84274	0.0162437	0.905383	1	7.84274	0.0751474	0.58057	0.771419	8.64579	0.0482666	0.50308	0.761807	8.64579	-0.100675	0.161804	0.245805	8.64579	-0.148942	0.0385678	0.163135	NA	NA	NA	NA	NA	NA
432369	ATP5EP2	55.2069	46.4651	50.6572	46.4857	4.42478	4.1651	4.31401	4.17437	39.3114	17.6437	17.759	3.94422	2.91517	2.90958	4.20312	-0.271674	0.153066	0.719389	4.20312	-0.146371	0.442002	0.776224	4.20312	-0.114202	0.545435	0.997558	4.20312	0.0111039	0.961187	0.848603	3.21364	-1.13803	0.000114581	0.00593346	3.21364	-1.14483	0.000102091	0.00145358	3.21364	-0.00675894	0.992555	0.724071	NA	NA	NA	NA	NA	NA
515	ATP5F1	122.335	111.806	122.671	117.029	8.03377	7.87897	8.04724	7.95428	117.614	119.627	103.914	7.96456	8.00389	7.78633	7.97488	-0.155391	0.0749097	0.556126	7.97488	-0.0933368	0.284195	0.70172	7.97488	0.0137094	0.876352	1	7.97488	0.0757634	0.386009	0.707476	7.91562	0.0395673	0.629671	0.805955	7.91562	-0.178897	0.0288427	0.0882994	7.91562	-0.218464	0.00764549	0.0834243	3	2.27463	3.52748	3	2.27463	3.52748
516	ATP5G1	194.075	153.305	184.383	154.053	7.04974	6.68757	6.98605	6.70454	193.716	219.212	222.941	7.03636	7.22641	7.23468	6.85472	-0.365376	0.000171396	0.0107306	6.85472	-0.283485	0.00346706	0.0765533	6.85472	-0.063932	0.508562	0.996992	6.85472	0.0179588	0.858566	0.829879	7.15913	0.191829	0.125821	0.478414	7.15913	0.200162	0.109862	0.197674	7.15913	0.00833247	0.947633	0.716137	1	0.452837	0.945821	NA	NA	NA
517	ATP5G2	144.613	137.452	148.813	135.398	7.31332	7.21678	7.36444	7.20571	254.36	260.344	270.186	8.11313	8.16019	8.19753	7.26801	-0.0977383	0.39968	0.909292	7.26801	-0.159419	0.167167	0.599991	7.26801	0.0514367	0.656484	0.998574	7.26801	-0.0102439	0.927205	0.84185	8.15263	0.0474057	0.61535	0.80292	8.15263	0.0848716	0.367208	0.388853	8.15263	0.0374658	0.690598	0.629283	1	0.651415	1.36449	NA	NA	NA
518	ATP5G3	44.5817	42.1277	46.5142	46.4057	6.84273	6.73764	6.91291	6.8855	68.3777	69.525	68.6546	7.44311	7.48137	7.44755	6.83466	-0.105691	0.334509	0.875464	6.83466	-0.0272389	0.802702	0.860194	6.83466	0.0709561	0.517508	0.997068	6.83466	0.149408	0.173069	0.585109	7.44971	0.0387628	0.632374	0.80671	7.44971	0.00475245	0.955275	0.626095	7.44971	-0.0340104	0.673299	0.623125	1	3.05082	5.14032	1	3.05082	5.14032
10476	ATP5H	367.69	328.619	380.608	367.379	7.85332	7.66879	7.91245	7.83778	492.656	516.116	484.005	8.26235	8.34288	8.2347	7.815	-0.185508	0.139059	0.694077	7.815	-0.0748367	0.549737	0.8059	7.815	0.0594975	0.635198	0.998574	7.815	0.170169	0.175109	0.58693	8.27629	0.080919	0.405224	0.720498	8.27629	-0.027598	0.776033	0.569004	8.27629	-0.108517	0.263734	0.403712	2	1.85541	1.87251	NA	NA	NA
521	ATP5I	277.941	238.024	273.603	235.075	7.56999	7.32292	7.55578	7.31424	420.09	404.17	388.949	8.15072	8.10869	8.03804	7.43826	-0.248072	0.0694046	0.542604	7.43826	-0.242771	0.0755261	0.449243	7.43826	-0.0137777	0.918688	1	7.43826	-0.00847599	0.950499	0.846091	8.0949	-0.0420096	0.66482	0.817168	8.0949	-0.112925	0.244102	0.309619	8.0949	-0.0709149	0.465171	0.525872	NA	NA	NA	NA	NA	NA
522	ATP5J	26.8007	25.0702	28.7683	24.6892	5.03164	4.91515	5.13993	4.90293	30.3123	30.1499	29.4696	5.19201	5.19837	5.15161	4.95859	-0.120552	0.337417	0.876768	4.95859	-0.243146	0.0500168	0.380041	4.95859	0.112979	0.367182	0.975964	4.95859	-0.00961382	0.933301	0.842825	5.14317	0.00702699	0.948999	0.884723	5.14317	-0.0411071	0.675592	0.531724	5.14317	-0.0481339	0.626475	0.602659	1	0.290785	1.07312	NA	NA	NA
9551	ATP5J2	173.638	159.778	206.027	167.331	6.53615	6.39403	6.78935	6.46939	339.018	334.66	356.04	7.48207	7.47687	7.55001	6.54089	-0.144092	0.305484	0.853713	6.54089	-0.322819	0.0210161	0.240084	6.54089	0.256348	0.0673244	0.654571	6.54089	0.0776215	0.584347	0.773451	7.49594	-0.00496954	0.96135	0.887076	7.49594	0.0685794	0.506421	0.459824	7.49594	0.0735489	0.475507	0.53062	NA	NA	NA	NA	NA	NA
10632	ATP5L	81.573	75.6716	85.0797	76.1634	6.7933	6.66167	6.86256	6.68072	108.635	103.337	101.183	7.19069	7.13364	7.08755	6.7395	-0.133491	0.303477	0.85183	6.7395	-0.18319	0.155686	0.586902	6.7395	0.0704954	0.587164	0.998574	6.7395	0.0207963	0.878124	0.833348	7.12827	-0.0572862	0.479566	0.753312	7.12827	-0.103671	0.199717	0.277135	7.12827	-0.046385	0.567559	0.578113	5	4.41687	5.98728	4	4.32034	5.88751
539	ATP5O	175.054	167.456	188.404	179.822	7.95146	7.8638	8.06692	7.97586	185.518	204.777	191.752	8.02279	8.17917	8.06867	7.96101	-0.0882808	0.42802	0.911574	7.96101	-0.091179	0.41101	0.771475	7.96101	0.11591	0.296646	0.953627	7.96101	0.113012	0.310455	0.67214	8.08669	0.157142	0.0451426	0.301437	8.08669	0.0462537	0.556135	0.482047	8.08669	-0.110888	0.156837	0.31388	NA	NA	NA	NA	NA	NA
27109	ATP5S	6.34136	6.238	6.09663	6.6334	3.69568	3.65042	3.6521	3.73785	6.87263	6.8237	7.07212	3.79141	3.79539	3.8286	3.57695	-0.0482693	0.728863	0.984596	3.57695	0.0897029	0.50525	0.796421	3.57695	-0.045296	0.739281	0.999371	3.57695	0.0926756	0.495473	0.747055	3.70702	0.0046127	0.977971	0.887679	3.70702	0.039701	0.720136	0.54925	3.70702	0.0350878	0.753124	0.65346	NA	NA	NA	NA	NA	NA
55101	ATP5SL	7.03843	6.40468	6.58402	6.57051	4.26505	4.11272	4.18402	4.15702	12.9873	11.5283	11.7555	5.10325	4.95049	4.9607	4.10584	-0.158759	0.157195	0.722553	4.10584	-0.0268046	0.81217	0.861672	4.10584	-0.0874958	0.442087	0.985115	4.10584	0.0444596	0.693077	0.79783	4.96408	-0.157006	0.0989124	0.430644	4.96408	-0.146294	0.121103	0.20842	4.96408	0.0107137	0.916036	0.70558	NA	NA	NA	NA	NA	NA
537	ATP6AP1	11.5999	11.3976	10.059	12.1728	5.6984	5.64719	5.50762	5.75415	14.6392	15.3641	15.9382	6.01783	6.10014	6.13553	5.62811	-0.0519966	0.657136	0.971455	5.62811	0.253016	0.0304568	0.291974	5.62811	-0.195415	0.0947778	0.76199	5.62811	0.109598	0.349212	0.685532	6.06542	0.0842845	0.358339	0.695218	6.06542	0.120181	0.187395	0.267525	6.06542	0.0358965	0.69444	0.630535	2	2.91245	4.66999	1	2.65754	4.38468
10159	ATP6AP2	34.346	35.4177	36.2885	39.7001	6.15746	6.17721	6.24585	6.3496	26.7115	28.7127	26.2115	5.78801	5.90568	5.76061	6.21674	0.0192034	0.852303	0.997548	6.21674	0.106049	0.307957	0.717516	6.21674	0.0892667	0.389378	0.980601	6.21674	0.176112	0.0909981	0.500227	5.79517	0.119768	0.125205	0.477253	5.79517	-0.0278081	0.723162	0.550547	5.79517	-0.147576	0.0580585	0.194916	3	5.25286	5.63272	2	5.21477	5.5944
535	ATP6V0A1	36.2835	32.2655	33.08	29.9474	7.60442	7.40889	7.48226	7.31072	31.6683	32.5018	34.7624	7.39736	7.44928	7.52928	7.44799	-0.196321	0.0575285	0.494494	7.44799	-0.172985	0.0950395	0.494202	7.44799	-0.122801	0.234635	0.940424	7.44799	-0.0994648	0.338959	0.68046	7.45213	0.0524174	0.46995	0.75127	7.45213	0.132804	0.0656827	0.144943	7.45213	0.0803867	0.265256	0.404514	24	5.52693	5.65593	4	2.25381	2.3589
23545	ATP6V0A2	30.3497	36.0002	27.4341	32.1228	7.23802	7.45691	7.10392	7.30336	34.4648	32.3347	32.7532	7.40878	7.33178	7.33384	7.27256	0.220496	0.00798549	0.174847	7.27256	0.200948	0.0157017	0.200475	7.27256	-0.134955	0.10485	0.771796	7.27256	-0.154502	0.0627157	0.441786	7.35038	-0.077312	0.26369	0.637124	7.35038	-0.0752215	0.275485	0.332214	7.35038	0.0020907	0.977314	0.722659	2	1.02939	3.97388	1	0.572449	2.97866
533	ATP6V0B	116.159	107.912	120.615	126.187	4.15623	4.03278	4.21753	4.25666	168.662	172.78	170.515	4.65889	4.70538	4.67128	4.09261	-0.13318	0.302528	0.85183	4.09261	0.0440053	0.738698	0.850547	4.09261	0.0635412	0.615021	0.998574	4.09261	0.240726	0.059825	0.437459	4.62442	0.0502377	0.688665	0.82212	4.62442	0.0147672	0.913228	0.613216	4.62442	-0.035471	0.77346	0.661215	2	2.77089	2.27932	1	2.68254	2.19731
527	ATP6V0C	4.21602	4.17573	4.2701	4.06298	2.50725	2.47312	2.53011	2.45197	14.3658	12.9723	14.2565	4.07256	3.94903	4.05951	2.23455	-0.0344255	0.884817	0.9994	2.23455	-0.0923071	0.66283	0.832402	2.23455	0.0293629	0.906935	1	2.23455	-0.0285162	0.916317	0.840143	3.94377	-0.131056	0.303205	0.661775	3.94377	-0.0125452	0.92265	0.616398	3.94377	0.118513	0.352996	0.461039	NA	NA	NA	NA	NA	NA
9114	ATP6V0D1	6.95796	6.66426	6.73561	6.92793	5.09787	5.00895	5.06178	5.07657	14.3814	13.8815	14.7035	6.11171	6.07499	6.14024	5.02132	-0.089554	0.423602	0.911574	5.02132	0.0163287	0.891806	0.876431	5.02132	-0.0359304	0.747808	0.999802	5.02132	0.0699524	0.538036	0.759298	6.08974	-0.0365956	0.677893	0.819277	6.08974	0.0295596	0.741193	0.556414	6.08974	0.0661552	0.454008	0.519726	4	1.64423	3.50086	1	0.756534	2.12004
8992	ATP6V0E1	56.6808	48.7342	50.8192	46.5537	5.6823	5.44363	5.53681	5.38899	67.2764	69.5131	63.0304	5.91219	5.97297	5.81793	5.4879	-0.242082	0.0260012	0.346555	5.4879	-0.15056	0.167184	0.599991	5.4879	-0.146558	0.174749	0.880058	5.4879	-0.0550347	0.61502	0.781797	5.87933	0.0625369	0.415096	0.726046	5.87933	-0.0951235	0.209005	0.284855	5.87933	-0.15766	0.0380309	0.162782	5	2.52265	4.07396	2	1.43426	2.7403
155066	ATP6V0E2	7.10961	7.05823	7.10216	8.23174	4.44186	4.40542	4.45114	4.63134	14.0795	11.9302	13.9819	5.38336	5.16472	5.37157	4.42469	-0.0389158	0.766387	0.987633	4.42469	0.191388	0.130917	0.551954	4.42469	0.00684554	0.953375	1	4.42469	0.237147	0.0608489	0.438026	5.2763	-0.223147	0.00913452	0.123076	5.2763	-0.010747	0.896522	0.607689	5.2763	0.212401	0.0130756	0.102788	1	0.949588	1.79454	1	0.949588	1.79454
523	ATP6V1A	27.293	26.615	28.3622	27.275	6.97675	6.9162	7.04181	6.95958	26.0561	27.2246	25.9677	6.89729	6.97569	6.89249	6.96371	-0.0612353	0.474971	0.932971	6.96371	-0.0827403	0.331401	0.730057	6.96371	0.0653085	0.442988	0.985115	6.96371	0.0438035	0.609445	0.780688	6.91119	0.0789169	0.29962	0.659972	6.91119	-0.00496737	0.949991	0.624277	6.91119	-0.0838843	0.26989	0.407548	6	5.58667	5.60853	5	5.55218	5.57403
526	ATP6V1B2	32.567	31.2186	32.8586	32.3797	7.26194	7.17634	7.28505	7.23807	37.2878	36.9676	36.387	7.44439	7.44647	7.40755	7.23213	-0.0860444	0.306877	0.85526	7.23213	-0.0471119	0.574978	0.811087	7.23213	0.023056	0.783784	1	7.23213	0.0619885	0.461684	0.734875	7.42507	0.00232197	0.976863	0.887679	7.42507	-0.0368157	0.609812	0.504216	7.42507	-0.0391376	0.588968	0.587678	4	5.68153	5.61112	3	5.66611	5.59572
528	ATP6V1C1	13.9519	13.561	14.991	13.7695	6.34282	6.2772	6.45507	6.30712	13.7103	14.3898	12.8306	6.30431	6.38907	6.21038	6.33073	-0.066354	0.447719	0.918722	6.33073	-0.149684	0.0846783	0.469455	6.33073	0.113959	0.190203	0.896724	6.33073	0.0306285	0.728832	0.807145	6.28586	0.0852893	0.322244	0.675062	6.28586	-0.0956593	0.269248	0.328172	6.28586	-0.180949	0.0360138	0.159856	15	5.97067	6.70859	14	5.96098	6.69883
245973	ATP6V1C2	42.3044	49.3913	43.5861	54.161	7.01602	7.21304	7.06858	7.35546	46.7345	46.4453	44.5557	7.14602	7.15204	7.07686	7.16012	0.198125	0.05147	0.477899	7.16012	0.289162	0.00442726	0.0924896	7.16012	0.0531032	0.603013	0.998574	7.16012	0.14414	0.156966	0.566514	7.11569	0.0060412	0.93329	0.882369	7.11569	-0.0696856	0.324743	0.363509	7.11569	-0.0757267	0.285053	0.417147	NA	NA	NA	NA	NA	NA
51382	ATP6V1D	30.2197	30.4755	34.6522	33.7489	6.29581	6.28407	6.50066	6.43732	29.8119	28.8935	26.0871	6.26382	6.23419	6.07367	6.36639	-0.0143961	0.89432	0.9994	6.36639	-0.0639491	0.508021	0.796792	6.36639	0.207451	0.0320005	0.497046	6.36639	0.157897	0.10669	0.522458	6.1743	-0.0302212	0.713019	0.829579	6.1743	-0.193041	0.0175731	0.0641146	6.1743	-0.16282	0.0457035	0.176685	10	4.20268	4.91523	3	3.49745	4.1895
529	ATP6V1E1	44.7282	43.6263	44.9474	45.9825	6.01902	5.95945	6.03549	6.04288	57.1119	60.2744	55.5964	6.35417	6.4459	6.31464	5.99384	-0.0626696	0.581378	0.957016	5.99384	0.00781317	0.946916	0.884299	5.99384	0.0168054	0.881838	1	5.99384	0.0872881	0.440327	0.725266	6.35602	0.093267	0.212602	0.592248	6.35602	-0.039513	0.5947	0.498615	6.35602	-0.13278	0.0745478	0.219861	3	1.93324	1.6762	1	1.50005	1.27755
90423	ATP6V1E2	2.21294	1.71518	1.33162	1.29467	2.76041	2.43131	2.16803	2.11613	1.98143	2.0035	1.91944	2.61388	2.64024	2.57593	2.11125	-0.400699	0.0525172	0.481424	2.11125	-0.0797328	0.73706	0.850453	2.11125	-0.710388	0.000511459	0.0394395	2.11125	-0.389387	0.0675599	0.450971	2.37312	0.0311352	0.842943	0.8649	2.37312	-0.0468582	0.774148	0.568319	2.37312	-0.077993	0.608687	0.59564	NA	NA	NA	NA	NA	NA
9296	ATP6V1F	37.9597	33.0729	37.6559	34.7851	4.77626	4.56122	4.77425	4.6414	72.6666	64.2922	67.8078	5.67611	5.51714	5.57596	4.63887	-0.225551	0.0714109	0.548367	4.63887	-0.137523	0.266069	0.689991	4.63887	-0.000311781	0.996763	1	4.63887	0.0877172	0.495657	0.747055	5.56309	-0.161422	0.0633857	0.353661	5.56309	-0.101208	0.240561	0.306824	5.56309	0.0602156	0.491901	0.539288	1	3.19828	4.12633	1	3.19828	4.12633
9550	ATP6V1G1	89.9604	80.3279	91.6482	85.3149	7.19934	7.01244	7.23485	7.10827	118.435	115.413	107.909	7.58008	7.55796	7.44557	7.13184	-0.188081	0.112598	0.644951	7.13184	-0.127194	0.282198	0.699493	7.13184	0.0362096	0.761719	0.999802	7.13184	0.0970969	0.414628	0.718036	7.52172	-0.0222613	0.73904	0.835055	7.52172	-0.135294	0.0418622	0.111384	7.52172	-0.113032	0.0895913	0.239779	3	2.52539	3.91975	3	2.52539	3.91975
534	ATP6V1G2	1.9852	1.82449	1.74406	1.69567	3.44715	3.31601	3.28745	3.22649	2.20348	1.89956	2.14624	3.57358	3.39217	3.53736	3.18237	-0.140253	0.31586	0.863229	3.18237	-0.0708178	0.629143	0.8252	3.18237	-0.175345	0.211262	0.91606	3.18237	-0.105905	0.470621	0.738015	3.38132	-0.198484	0.0828296	0.398407	3.38132	-0.0386706	0.736258	0.554922	3.38132	0.159818	0.161477	0.317643	NA	NA	NA	NA	NA	NA
51606	ATP6V1H	18.3784	18.4349	18.3195	18.9305	6.16168	6.14118	6.16666	6.18761	22.2004	22.2973	21.4974	6.41877	6.43932	6.37119	6.14577	-0.0199719	0.825913	0.993865	6.14577	0.0210789	0.8184	0.862798	6.14577	0.00545876	0.956457	1	6.14577	0.0465095	0.610451	0.780716	6.39407	0.0210355	0.777149	0.846436	6.39407	-0.0479438	0.511818	0.462235	6.39407	-0.0689793	0.346566	0.457135	27	4.06861	4.93953	3	1.57145	2.23575
538	ATP7A	7.95519	7.69174	7.45806	7.04756	6.0278	5.95471	5.94589	5.83761	3.91592	4.13799	3.88257	5.01378	5.10738	5.00212	5.92127	-0.074099	0.450064	0.919868	5.92127	-0.110898	0.260124	0.685673	5.92127	-0.0826035	0.397043	0.980601	5.92127	-0.119402	0.225437	0.621226	5.00072	0.095144	0.365236	0.697224	5.00072	-0.0132363	0.908475	0.611639	5.00072	-0.108381	0.303955	0.431242	2	0.888374	4.92627	NA	NA	NA
540	ATP7B	4.30005	4.24184	3.44763	3.75117	5.17306	5.12537	4.87421	4.96505	3.19719	3.12143	3.32943	4.74732	4.7288	4.80211	4.99845	-0.0455902	0.660052	0.972212	4.99845	0.0926646	0.387424	0.761911	4.99845	-0.30776	0.00394325	0.157852	4.99845	-0.169504	0.118514	0.539662	4.71031	-0.0204111	0.82076	0.858871	4.71031	0.0556564	0.503289	0.45893	4.71031	0.0760673	0.36726	0.469564	1	0.428837	3.33305	1	0.428837	3.33305
10396	ATP8A1	67.2053	80.8361	59.7092	71.8091	9.11066	9.35176	8.9513	9.18924	22.4223	20.2474	20.2431	7.51979	7.38928	7.37273	9.15561	0.241262	0.00741846	0.166655	9.15561	0.238341	0.00821133	0.138506	9.15561	-0.159772	0.0765267	0.697902	9.15561	-0.162693	0.0709389	0.458411	7.42104	-0.13153	0.0779778	0.388407	7.42104	-0.148142	0.0466286	0.11887	7.42104	-0.016612	0.824488	0.678169	54	6.61365	6.62824	14	5.31066	5.32502
51761	ATP8A2	3.37111	3.96553	2.8189	3.22688	4.19602	4.3947	3.96327	4.12041	4.32595	2.85916	2.9669	4.52753	3.97597	4.00985	4.10128	0.203836	0.11335	0.64587	4.10128	0.164203	0.210286	0.643819	4.10128	-0.248128	0.0596734	0.6219	4.10128	-0.287761	0.027216	0.32127	4.11848	-0.580628	3.9331e-08	8.83935e-06	4.11848	-0.544567	1.8125e-07	7.38825e-06	4.11848	0.0360714	0.746246	0.651501	34	4.7515	5.91388	1	0.699796	1.27923
5205	ATP8B1	3.21176	3.17847	2.6637	2.4081	4.30817	4.26451	4.06276	3.89269	0.614234	0.586428	0.742657	2.19108	2.14991	2.40664	4.0637	-0.0456641	0.905275	0.9994	4.0637	-0.182925	0.631468	0.825962	4.0637	-0.259318	0.49252	0.992673	4.0637	-0.396573	0.295939	0.66514	1.94706	-0.0493311	0.836884	0.863083	1.94706	0.272702	0.187128	0.267382	1.94706	0.322025	0.118729	0.273994	1	0.945356	4.7165	NA	NA	NA
57198	ATP8B2	21.1024	19.243	19.3723	17.4356	7.13681	6.97769	7.02468	6.84695	19.9058	19.7316	20.5421	7.04185	7.04342	7.08472	6.98985	-0.160531	0.050134	0.471392	6.98985	-0.179356	0.0287526	0.283673	6.98985	-0.113043	0.166771	0.869204	6.98985	-0.131868	0.108664	0.524417	7.04673	0.00187467	0.983095	0.887679	7.04673	0.0434761	0.563063	0.485352	7.04673	0.0416013	0.579331	0.582963	5	2.67086	5.22156	4	2.48085	4.99982
10079	ATP9A	17.2576	17.378	16.6276	17.0312	7.05475	7.03823	7.01254	7.01995	13.4644	13.2495	14.4094	6.68799	6.67968	6.78327	7.02129	-0.0164716	0.854814	0.997548	7.02129	0.00777213	0.933532	0.882498	7.02129	-0.0433221	0.632951	0.998574	7.02129	-0.0190783	0.835733	0.827497	6.70517	-0.00815426	0.909732	0.876916	6.70517	0.0963086	0.175797	0.258269	6.70517	0.104463	0.142257	0.298788	22	6.94945	6.89271	10	6.68372	6.62708
374868	ATP9B	7.9383	8.59051	8.10124	8.17081	6.15568	6.24058	6.19472	6.17734	5.36359	5.3715	5.6606	5.58859	5.60437	5.66174	6.17412	0.0853976	0.511532	0.94563	6.17412	-0.0185537	0.890988	0.876431	6.17412	0.0394143	0.762937	0.999802	6.17412	-0.0645371	0.622707	0.782865	5.59118	0.0167314	0.861151	0.867491	5.59118	0.0752286	0.412967	0.411634	5.59118	0.0584969	0.52409	0.557806	16	3.59951	6.10857	NA	NA	NA
64756	ATPAF1	7.98543	7.854	8.03339	8.49977	5.10142	5.05293	5.11986	5.17458	12.4325	11.7685	11.6302	5.71354	5.65005	5.61765	5.07403	-0.0495226	0.605136	0.960802	5.07403	0.0575542	0.548931	0.8059	5.07403	0.0185714	0.847149	1	5.07403	0.125648	0.187495	0.597807	5.6341	-0.0641804	0.411416	0.724575	5.6341	-0.0972754	0.210373	0.285894	5.6341	-0.0330945	0.674802	0.623764	9	4.23515	5.939	7	4.13674	5.83663
91647	ATPAF2	6.6691	5.95341	5.85633	5.56256	4.2864	4.10305	4.11837	4.0241	6.97111	7.53989	8.12164	4.33527	4.45711	4.54314	4.05869	-0.189364	0.102362	0.623224	4.05869	-0.0999535	0.398812	0.76595	4.05869	-0.176268	0.128992	0.821849	4.05869	-0.0868547	0.475181	0.739695	4.3855	0.129367	0.15994	0.528271	4.3855	0.219221	0.0149274	0.058077	4.3855	0.0898511	0.318645	0.440424	NA	NA	NA	NA	NA	NA
90353	ATPBD3	3.92569	3.3782	3.66122	3.5329	2.4706	2.27275	2.39779	2.3368	5.568	4.38151	5.2315	2.88692	2.60523	2.80808	2.09051	-0.247988	0.252202	0.820901	2.09051	-0.0740729	0.745394	0.85118	2.09051	-0.0928518	0.679091	0.998574	2.09051	0.0810705	0.724099	0.806343	2.56345	-0.328931	0.010343	0.13101	2.56345	-0.0889931	0.461359	0.438545	2.56345	0.239951	0.0620578	0.201368	NA	NA	NA	NA	NA	NA
89978	ATPBD4	4.16958	4.83493	4.43891	4.19981	4.19265	4.37018	4.28812	4.18498	3.43511	3.40305	3.21917	3.91725	3.91968	3.83031	4.18975	0.185445	0.127671	0.673925	4.18975	-0.110627	0.370008	0.754166	4.18975	0.101363	0.40958	0.980601	4.18975	-0.194709	0.110731	0.5271	3.79681	0.000991911	0.996522	0.887679	3.79681	-0.095346	0.413213	0.411668	3.79681	-0.0963368	0.406938	0.495155	NA	NA	NA	NA	NA	NA
93974	ATPIF1	7.3903	7.04393	8.32582	7.18432	3.9279	3.84017	4.0981	3.87456	11.4307	11.1891	10.484	4.51017	4.49546	4.39089	3.84928	-0.100443	0.474915	0.932971	3.84928	-0.237407	0.0731001	0.44517	3.84928	0.181504	0.171964	0.877235	3.84928	0.0445414	0.769963	0.815134	4.40408	-0.0146055	0.883473	0.872105	4.40408	-0.124549	0.196531	0.275109	4.40408	-0.109943	0.259012	0.400085	1	1.12831	2.74728	1	1.12831	2.74728
545	ATR	23.3274	24.2417	22.3958	22.7306	8.11645	8.1453	8.06836	8.05988	7.91722	8.58592	7.56549	6.55352	6.68624	6.48917	8.09306	0.0289522	0.80535	0.993364	8.09306	-0.00870211	0.941961	0.884094	8.09306	-0.0483376	0.680566	0.998574	8.09306	-0.0859918	0.464257	0.73541	6.56445	0.133627	0.191145	0.568334	6.56445	-0.0654788	0.524494	0.467822	6.56445	-0.199106	0.0516795	0.186055	10	2.82543	5.73801	NA	NA	NA
84126	ATRIP	11.0511	11.9232	12.0654	12.5926	4.7557	4.83625	4.88804	4.92259	16.1853	16.2023	16.2466	5.27881	5.29358	5.28169	4.80552	0.0811891	0.437144	0.914815	4.80552	0.035397	0.736511	0.850412	4.80552	0.134385	0.195787	0.904227	4.80552	0.0885921	0.398094	0.712089	5.25008	0.0150304	0.886667	0.872544	5.25008	0.00278937	0.981087	0.633354	5.25008	-0.0122411	0.908342	0.702434	NA	NA	NA	NA	NA	NA
8455	ATRN	12.236	12.7494	10.395	11.8688	6.78163	6.81285	6.55952	6.72101	11.9524	11.835	12.2234	6.73602	6.73712	6.76632	6.70934	0.0322101	0.732215	0.98527	6.70934	0.163209	0.0789097	0.458457	6.70934	-0.224874	0.0155085	0.354163	6.70934	-0.0938751	0.314839	0.672345	6.73411	0.00109354	0.989428	0.887679	6.73411	0.0305921	0.661999	0.525143	6.73411	0.0294985	0.674146	0.623536	11	4.0973	6.05439	8	3.82927	5.77273
26033	ATRNL1	14.5612	16.2636	14.0029	14.9783	7.02432	7.15767	6.97908	7.04797	9.812	9.48207	9.20559	6.44911	6.41445	6.35608	7.04372	0.133551	0.129093	0.677739	7.04372	0.0693375	0.432171	0.775492	7.04372	-0.0463006	0.603421	0.998574	7.04372	-0.110514	0.210472	0.614339	6.39093	-0.0345365	0.676003	0.819277	6.39093	-0.0935504	0.256604	0.319084	6.39093	-0.0590136	0.47687	0.531449	194	7.67391	6.77732	19	4.57755	3.72644
546	ATRX	37.9876	39.9697	36.9841	38.1202	8.6819	8.72964	8.65415	8.66821	8.9585	9.7076	8.5262	6.59381	6.72649	6.526	8.68051	0.0477794	0.659463	0.972077	8.68051	0.0140203	0.897167	0.877262	8.68051	-0.0279408	0.797343	1	8.68051	-0.0617	0.56994	0.768584	6.60411	0.133715	0.372968	0.702731	6.60411	-0.0688269	0.648028	0.519767	6.60411	-0.202542	0.177475	0.333206	44	5.67726	7.08038	9	4.50537	5.8859
6310	ATXN1	2.5858	2.49555	2.5039	2.17867	5.03331	4.9544	4.99827	4.77301	1.03045	1.21699	1.42783	3.75887	3.99712	4.19795	4.89917	-0.0810846	0.674879	0.97644	4.89917	-0.234291	0.225955	0.658114	4.89917	-0.0361087	0.853031	1	4.89917	-0.189313	0.32977	0.677248	3.91153	0.254463	0.00792698	0.11186	3.91153	0.467847	4.76345e-07	1.63469e-05	3.91153	0.213375	0.0209616	0.127241	71	6.85272	9.23321	22	5.9972	8.36943
25814	ATXN10	43.4628	39.8692	46.6511	46.2774	7.01434	6.86541	7.12605	7.08869	36.3504	38.8122	41.6401	6.74682	6.85525	6.9382	7.01684	-0.149816	0.0760504	0.561379	7.01684	-0.037314	0.656703	0.831393	7.01684	0.112112	0.182164	0.888219	7.01684	0.224614	0.00775181	0.171948	6.83727	0.109696	0.202393	0.582783	6.83727	0.193401	0.0240265	0.078558	6.83727	0.0837041	0.3288	0.44768	18	4.00817	4.54563	4	2.20519	2.66667
6311	ATXN2	8.55587	8.56473	8.30869	7.22217	6.30127	6.2764	6.26986	6.04108	6.401	6.70472	7.2119	5.87739	5.95739	6.04391	6.20801	-0.0253124	0.853268	0.997548	6.20801	-0.232787	0.0862977	0.473188	6.20801	-0.031795	0.815129	1	6.20801	-0.239269	0.0781328	0.4751	5.93965	0.0818768	0.33245	0.681487	5.93965	0.169799	0.0423716	0.112135	5.93965	0.0879219	0.293453	0.424124	52	5.46618	8.08072	3	2.46742	4.87203
11273	ATXN2L	13.0727	11.6106	10.4616	8.95196	5.87408	5.67946	5.56996	5.32224	15.5997	18.9225	23.4821	6.11447	6.40397	6.69547	5.59803	-0.199004	0.189488	0.763185	5.59803	-0.254984	0.0946505	0.493804	5.59803	-0.310356	0.0403036	0.545086	5.59803	-0.366334	0.0162334	0.257498	6.40902	0.293733	0.000947498	0.0278421	6.40902	0.588285	2.74709e-11	4.01088e-09	6.40902	0.294549	0.00080876	0.0325976	4	3.10519	4.81977	1	2.42468	4.05749
4287	ATXN3	10.2402	8.73443	9.94563	8.7219	6.17716	5.92511	6.14551	5.93254	7.07766	6.50925	6.0917	5.63932	5.53709	5.42759	6.02962	-0.25518	0.00207147	0.0704748	6.02962	-0.215869	0.00902205	0.147997	6.02962	-0.0320192	0.698926	0.998574	6.02962	0.0072923	0.932165	0.842674	5.50822	-0.105332	0.247942	0.623482	5.50822	-0.217376	0.0163827	0.0613653	5.50822	-0.112042	0.218259	0.367278	11	4.63682	8.21804	11	4.63682	8.21804
6314	ATXN7	4.38292	4.42903	4.00345	3.85838	4.8358	4.8247	4.72031	4.63949	2.94959	2.95924	3.25052	4.27606	4.296	4.40809	4.70704	-0.0139796	0.940311	0.9994	4.70704	-0.085692	0.601499	0.818311	4.70704	-0.120448	0.45683	0.9892	4.70704	-0.192159	0.235049	0.627258	4.26107	0.0202409	0.860859	0.867491	4.26107	0.137954	0.213992	0.288372	4.26107	0.117711	0.292762	0.42381	8	3.14777	6.62932	6	3.00127	6.46486
222255	ATXN7L1	2.04568	2.17774	1.89909	1.7136	3.74161	3.79785	3.65156	3.48671	1.39841	1.34366	1.35977	3.23035	3.19204	3.1934	3.5659	0.06344	0.766545	0.987633	3.5659	-0.182914	0.379016	0.757646	3.5659	-0.0964174	0.641768	0.998574	3.5659	-0.342766	0.0977031	0.511609	3.0515	-0.0395924	0.767463	0.843042	3.0515	-0.0380694	0.768243	0.566034	3.0515	0.00152451	1	0.724071	4	1.8547	6.11177	2	1.06977	4.88883
127002	ATXN7L2	4.00333	4.9086	4.6958	4.66042	3.77386	4.02178	3.9977	3.96215	9.25358	9.04907	9.54558	4.90923	4.89272	4.95128	3.85339	0.273256	0.0220996	0.322227	3.85339	-0.0401595	0.743278	0.85099	3.85339	0.243447	0.0392578	0.537152	3.85339	-0.0699716	0.571702	0.769451	4.87321	-0.0159277	0.850459	0.867038	4.87321	0.0444318	0.601904	0.500771	4.87321	0.0603593	0.473976	0.530155	NA	NA	NA	NA	NA	NA
56970	ATXN7L3	31.1826	33.4459	32.2153	34.7857	6.83309	6.90659	6.89041	6.976	61.1138	59.8648	65.4391	7.78683	7.77097	7.88288	6.89132	0.0735029	0.499663	0.941118	6.89132	0.0866464	0.427884	0.774218	6.89132	0.057231	0.598742	0.998574	6.89132	0.0703744	0.52056	0.755303	7.80851	-0.015704	0.843286	0.8649	7.80851	0.0966598	0.224309	0.295434	7.80851	0.112364	0.157609	0.314396	3	2.22147	3.40963	3	2.22147	3.40963
549	AUH	13.7703	14.4345	13.4724	13.2264	4.52352	4.56434	4.50366	4.44973	9.07516	7.9099	7.72942	3.94302	3.77285	3.72663	4.45132	0.0425913	0.743628	0.986194	4.45132	-0.0581629	0.658351	0.831487	4.45132	-0.0214736	0.873397	1	4.45132	-0.122227	0.347469	0.685171	3.71812	-0.182211	0.106933	0.445869	3.71812	-0.231655	0.0380184	0.105166	3.71812	-0.0494378	0.669647	0.621847	11	3.7507	5.77747	NA	NA	NA
550	AUP1	58.1038	60.2237	56.33	61.2917	6.92701	6.95139	6.89271	6.98868	95.6539	89.3002	94.2426	7.63018	7.54545	7.60668	6.92952	0.0247412	0.789929	0.991849	6.92952	0.0969982	0.291955	0.70722	6.92952	-0.0343791	0.708606	0.998574	6.92952	0.0378778	0.682502	0.794603	7.58761	-0.08493	0.282825	0.649858	7.58761	-0.0233875	0.766727	0.565486	7.58761	0.0615426	0.436926	0.509817	1	0.938072	2.62292	NA	NA	NA
6790	AURKA	31.6581	32.3238	37.6436	34.3709	6.24384	6.24988	6.50025	6.34596	33.8696	36.8854	35.1054	6.32834	6.4642	6.37782	6.32237	0.00636163	0.952548	0.9994	6.32237	-0.156012	0.119003	0.533507	6.32237	0.25969	0.00960077	0.277012	6.32237	0.0973156	0.33383	0.678218	6.37503	0.137472	0.107391	0.446784	6.37503	0.0501134	0.55765	0.48281	6.37503	-0.0873593	0.305358	0.431921	NA	NA	NA	NA	NA	NA
54998	AURKAIP1	12.1966	11.713	13.5015	12.3329	4.71138	4.62855	4.86134	4.71332	22.9686	24.2738	25.5432	5.58559	5.67801	5.73355	4.68038	-0.0825149	0.593828	0.957974	4.68038	-0.1518	0.328772	0.727342	4.68038	0.157495	0.317231	0.963234	4.68038	0.0882098	0.576375	0.770624	5.64045	0.0952802	0.254938	0.629322	5.64045	0.151874	0.0666379	0.146207	5.64045	0.0565931	0.494656	0.540614	NA	NA	NA	NA	NA	NA
9212	AURKB	43.3044	47.6139	49.6719	51.5755	6.14323	6.25216	6.34861	6.37751	66.8872	69.6988	75.0936	6.75193	6.82485	6.91506	6.26616	0.110489	0.22269	0.79775	6.26616	0.0297135	0.744067	0.851122	6.26616	0.2084	0.020864	0.407484	6.26616	0.127624	0.157955	0.567952	6.82038	0.074108	0.374324	0.703548	6.82038	0.165106	0.0463255	0.118402	6.82038	0.0909975	0.271872	0.408621	NA	NA	NA	NA	NA	NA
26053	AUTS2	10.5376	11.1355	9.03721	9.80626	6.17327	6.22253	5.9656	6.05103	8.52803	8.96936	10.3909	5.86084	5.94763	6.13927	6.08716	0.0501171	0.769741	0.987991	6.08716	0.0859835	0.612971	0.822043	6.08716	-0.210646	0.216082	0.918232	6.08716	-0.174779	0.306209	0.669601	5.96667	0.0879353	0.349573	0.689789	5.96667	0.282616	0.00245684	0.0167196	5.96667	0.194679	0.0371819	0.162059	133	6.8973	10.0362	3	2.42055	5.30882
57099	AVEN	14.1555	13.8726	15.755	14.5762	4.5124	4.45922	4.66901	4.53748	18.7613	20.6357	20.278	4.89059	5.03792	4.99828	4.48874	-0.051362	0.649788	0.969681	4.48874	-0.137544	0.231399	0.662645	4.48874	0.168445	0.148833	0.850118	4.48874	0.0822632	0.482108	0.742589	4.93378	0.151726	0.0847316	0.402554	4.93378	0.11084	0.205317	0.281693	4.93378	-0.0408876	0.643206	0.610501	NA	NA	NA	NA	NA	NA
10677	AVIL	3.25013	3.58032	2.37976	2.57572	3.33362	3.43284	2.94516	3.01772	1.73906	1.65578	1.77432	2.54033	2.49496	2.56487	3.04344	0.106207	0.607427	0.961375	3.04344	0.0783937	0.703813	0.841633	3.04344	-0.439076	0.0344592	0.50789	3.04344	-0.46688	0.0252014	0.312764	2.28401	-0.0551162	0.72762	0.832293	2.28401	0.0288861	0.861914	0.59734	2.28401	0.0840036	0.587114	0.586434	NA	NA	NA	NA	NA	NA
60370	AVPI1	2.1652	2.14536	2.74843	2.19787	2.01247	1.9805	2.28541	2.0174	3.73517	3.44795	3.86721	2.62938	2.5455	2.67084	1.72753	-0.024862	0.898836	0.9994	1.72753	-0.347707	0.0870499	0.474598	1.72753	0.369236	0.0756406	0.692349	1.72753	0.0463893	0.849823	0.829066	2.38136	-0.0968698	0.455961	0.746188	2.38136	0.0523909	0.693099	0.538317	2.38136	0.149263	0.257944	0.399328	NA	NA	NA	NA	NA	NA
552	AVPR1A	0.320289	0.343296	0.498504	0.427606	1.22496	1.2702	1.63205	1.46517	0.590018	0.75017	0.665428	1.78393	2.05065	1.90824	0.799712	0.10943	0.826396	0.993865	0.799712	-0.255109	0.423375	0.772957	0.799712	0.639335	0.0461051	0.56918	0.799712	0.274749	0.366557	0.693737	1.51204	0.352874	0.0491595	0.314332	1.51204	0.163667	0.374562	0.392389	1.51204	-0.18924	0.29708	0.426102	NA	NA	NA	NA	NA	NA
8312	AXIN1	4.44908	5.06452	4.40157	5.2323	3.99752	4.14688	3.99263	4.20412	11.8657	10.5258	11.5378	5.3432	5.18924	5.30173	4.00836	0.159352	0.255974	0.825577	4.00836	0.226423	0.104144	0.5114	4.00836	-0.00818422	0.968588	1	4.00836	0.0588837	0.670964	0.792885	5.24497	-0.157446	0.0493187	0.314708	5.24497	-0.0418922	0.596993	0.498986	5.24497	0.115555	0.149352	0.305778	1	0.768609	3.2986	NA	NA	NA
8313	AXIN2	6.71821	6.92538	6.17303	6.63457	5.01308	5.02926	4.90518	4.97988	9.0731	8.45956	9.30122	5.42317	5.33919	5.45649	4.93992	0.0170127	0.865725	0.9994	4.93992	0.0766571	0.425839	0.773773	4.93992	-0.110603	0.248931	0.943876	4.93992	-0.0509587	0.599815	0.778663	5.3758	-0.0861533	0.289405	0.653486	5.3758	0.0339052	0.674252	0.530929	5.3758	0.120059	0.136956	0.293608	1	0.725028	3.51717	1	0.725028	3.51717
64651	AXUD1	3.94662	4.13126	3.77729	4.95795	3.79678	3.83356	3.74817	4.09222	5.88054	5.94628	5.97655	4.3267	4.35577	4.34741	3.78056	0.043542	0.773381	0.988379	3.78056	0.370445	0.00720922	0.126423	3.78056	-0.0514706	0.715941	0.998574	3.78056	0.275429	0.045405	0.397267	4.27596	0.0310448	0.739882	0.83517	4.27596	0.0219736	0.813471	0.582175	4.27596	-0.00907163	0.928342	0.709984	2	3.03652	7.14291	2	3.03652	7.14291
22994	AZI1	21.5394	24.6193	23.7544	23.4452	6.19333	6.35582	6.34315	6.29905	32.2896	30.6825	35.7201	6.75906	6.70097	6.90113	6.2824	0.165603	0.0910628	0.599567	6.2824	-0.0446349	0.647899	0.829771	6.2824	0.151148	0.120583	0.808843	6.2824	-0.0590905	0.551169	0.76311	6.7777	-0.0585418	0.430618	0.733539	6.7777	0.143412	0.0518645	0.126242	6.7777	0.201954	0.0062902	0.0762435	NA	NA	NA	NA	NA	NA
64343	AZI2	19.008	18.5721	20.0545	19.9581	5.98696	5.93099	6.07391	6.04053	10.9764	11.0661	9.53237	5.19746	5.22543	5.00068	5.98836	-0.058128	0.559569	0.952546	5.98836	-0.033007	0.733606	0.849704	5.98836	0.0865829	0.37156	0.976045	5.98836	0.111704	0.256036	0.642841	5.1059	0.0276722	0.803095	0.854285	5.1059	-0.203716	0.0682501	0.148211	5.1059	-0.231388	0.0381278	0.16279	4	1.54187	3.65355	2	0.882821	2.61215
51582	AZIN1	114.895	100.484	122.793	103.831	8.93634	8.71919	9.04184	8.77479	114.053	110.506	104.31	8.91262	8.88254	8.78349	8.87093	-0.217729	0.0183234	0.29475	8.87093	-0.267526	0.00371124	0.081008	8.87093	0.105775	0.251162	0.945254	8.87093	0.0559785	0.545223	0.761142	8.85769	-0.0301828	0.65699	0.816074	8.85769	-0.129434	0.0563911	0.132369	8.85769	-0.099251	0.143628	0.300159	16	4.4405	5.38755	10	4.13213	5.07117
567	B2M	254.335	237.584	257.83	272.299	8.22834	8.10611	8.25708	8.31196	214.341	215.173	192.359	7.96962	7.98967	7.81314	8.22338	-0.122607	0.310311	0.860388	8.22338	0.0551955	0.648128	0.829771	8.22338	0.0289998	0.811065	1	8.22338	0.206802	0.0871923	0.493336	7.92063	0.0201679	0.800571	0.853036	7.92063	-0.157094	0.0481278	0.121141	7.92063	-0.177262	0.025842	0.138297	3	3.76988	1.92391	3	3.76988	1.92391
8706	B3GALNT1	1.3971	1.53434	1.66717	1.70752	2.57517	2.6703	2.8007	2.80792	1.02761	1.03159	0.764568	2.20705	2.22373	1.88552	2.49889	0.0914679	0.589248	0.957509	2.49889	0.00952415	0.970812	0.886952	2.49889	0.258434	0.137471	0.838666	2.49889	0.176481	0.349486	0.685532	1.76189	0.0220914	0.949082	0.884723	1.76189	-0.42482	0.0839004	0.167294	1.76189	-0.446891	0.0724626	0.216362	6	2.99692	5.92687	5	2.84037	5.74959
148789	B3GALNT2	26.8287	28.2168	25.5437	26.7762	6.49801	6.54405	6.43805	6.47716	20.4109	22.8048	21.917	6.09527	6.26894	6.19605	6.4749	0.0463408	0.618761	0.963658	6.4749	0.0393477	0.672511	0.834729	6.4749	-0.0605314	0.515456	0.997068	6.4749	-0.0675245	0.468437	0.737317	6.16993	0.17601	0.0265476	0.222992	6.16993	0.102154	0.197107	0.275393	6.16993	-0.073857	0.350816	0.459571	3	1.08188	4.34393	1	0.391216	2.67473
8708	B3GALT1	1.90805	1.89391	1.46536	1.6306	2.36762	2.33999	2.07688	2.17381	1.49621	1.57509	1.61786	2.08096	2.15081	2.16805	1.92965	-0.0398265	0.863501	0.998984	1.92965	0.119373	0.579192	0.813147	1.92965	-0.36301	0.0693957	0.663273	1.92965	-0.203798	0.319512	0.67324	1.79372	0.0899419	0.651835	0.814947	1.79372	0.111001	0.553103	0.480636	1.79372	0.0210491	0.909695	0.702704	4	1.94291	5.49558	3	1.73788	5.21791
8707	B3GALT2	12.8828	14.1962	11.7874	13.2926	5.13832	5.24999	5.02359	5.16543	5.8021	5.02791	4.2733	4.02251	3.84562	3.61433	5.10841	0.111979	0.235772	0.812584	5.10841	0.146058	0.126452	0.546496	5.10841	-0.118826	0.216045	0.918232	5.10841	-0.0847469	0.369569	0.69538	3.73993	-0.191262	0.196939	0.574664	3.73993	-0.441246	0.00275292	0.0182548	3.73993	-0.249976	0.0929357	0.243386	7	3.77267	6.40889	5	2.15331	4.57649
8705	B3GALT4	0.226819	0.25198	0.170094	0.182598	1.10736	1.17763	0.904188	0.940138	0.201001	0.165274	0.245588	1.00824	0.88148	1.16209	0.167977	0.0878329	0.71905	0.982777	0.167977	0.066593	0.887649	0.876431	0.167977	-0.395411	0.168888	0.871309	0.167977	-0.41659	0.138447	0.551797	0.155151	-0.257719	0.409415	0.723828	0.155151	0.292195	0.301894	0.34922	0.155151	0.549923	0.0549273	0.190591	NA	NA	NA	NA	NA	NA
126792	B3GALT6	2.81638	2.94325	2.87974	2.95193	3.15578	3.18665	3.19288	3.20427	5.30784	4.97085	5.42402	3.98147	3.90596	4.00852	3.03154	0.0341095	0.851712	0.997548	3.03154	0.0126448	0.946161	0.884299	3.03154	0.0452699	0.814802	1	3.03154	0.0238039	0.910233	0.837882	3.87888	-0.0804246	0.470026	0.75127	3.87888	0.0289169	0.797271	0.576906	3.87888	0.109342	0.320805	0.442015	NA	NA	NA	NA	NA	NA
145173	B3GALTL	5.79237	5.95551	6.01107	6.64174	4.62927	4.64312	4.68978	4.80142	3.9255	4.50362	4.28754	4.08233	4.28504	4.20267	4.64012	0.0172797	0.888678	0.9994	4.64012	0.115484	0.278149	0.696813	4.64012	0.0644136	0.555721	0.998314	4.64012	0.162616	0.127198	0.547639	4.11712	0.212731	0.0485244	0.313196	4.11712	0.126091	0.240458	0.306784	4.11712	-0.0866443	0.421035	0.501653	6	2.75453	6.0443	5	2.66666	5.94221
27087	B3GAT1	1.25968	1.36785	1.40476	1.6246	2.49447	2.56862	2.63394	2.78707	0.873928	1.19825	1.21576	2.06619	2.43693	2.4414	2.39271	0.111419	0.586959	0.957509	2.39271	0.181801	0.316443	0.722456	2.39271	0.169054	0.35823	0.974503	2.39271	0.239422	0.171888	0.584225	2.03167	0.47063	0.00449085	0.0799872	2.03167	0.474341	0.00361715	0.0223008	2.03167	0.00366757	1	0.724071	6	3.74381	4.58167	4	3.48001	4.30755
135152	B3GAT2	3.77456	3.75207	3.44191	3.72562	2.95317	2.92238	2.84698	2.9222	2.67831	2.64795	2.16243	2.52099	2.52185	2.27173	2.72355	-0.0396608	0.818346	0.993865	2.72355	0.084998	0.546747	0.804698	2.72355	-0.126193	0.397937	0.980601	2.72355	-0.00153244	1	0.849982	2.16911	-0.00122662	1	0.887679	2.16911	-0.308416	0.0587646	0.135461	2.16911	-0.307177	0.0621725	0.20144	NA	NA	NA	NA	NA	NA
26229	B3GAT3	7.00824	5.99117	6.40386	5.83155	3.83183	3.59557	3.72119	3.57339	8.6433	8.72342	9.46543	4.1046	4.13058	4.22586	3.57745	-0.257097	0.0710884	0.547187	3.57745	-0.15931	0.260997	0.685805	3.57745	-0.121761	0.39245	0.980601	3.57745	-0.0239686	0.870047	0.831919	4.07813	0.0288847	0.774655	0.845482	4.07813	0.12956	0.168354	0.251906	4.07813	0.100673	0.285576	0.417328	NA	NA	NA	NA	NA	NA
11041	B3GNT1	11.0845	12.9811	10.3841	14.5752	4.5902	4.78492	4.50992	4.95865	16.4621	14.4818	15.7099	5.12998	4.96457	5.06241	4.67025	0.202263	0.162342	0.728524	4.67025	0.467882	0.00116598	0.0348896	4.67025	-0.0837965	0.565992	0.998387	4.67025	0.18182	0.208268	0.61194	5.0134	-0.169894	0.0395362	0.280299	5.0134	-0.0689491	0.397866	0.404067	5.0134	0.100946	0.222521	0.370909	2	1.48527	2.01623	1	0.976078	1.3986
10678	B3GNT2	9.27552	8.13971	8.66953	8.43747	4.73687	4.5315	4.6529	4.59085	7.66894	7.08509	6.93881	4.46175	4.36723	4.32321	4.57541	-0.212205	0.0376849	0.414646	4.57541	-0.062645	0.53616	0.80206	4.57541	-0.0874425	0.391356	0.980601	4.57541	0.0621188	0.551261	0.76311	4.3194	-0.0988198	0.254915	0.629322	4.3194	-0.144895	0.0904016	0.175307	4.3194	-0.0460727	0.599952	0.590674	7	2.23443	6.32685	7	2.23443	6.32685
79369	B3GNT4	4.61438	4.47697	4.26543	4.10642	3.09235	3.03088	3.00146	2.9286	6.30779	5.60492	5.39839	3.48584	3.34535	3.28129	2.83979	-0.0712984	0.662702	0.972929	2.83979	-0.0868259	0.592252	0.816302	2.83979	-0.104207	0.508649	0.996992	2.83979	-0.119729	0.451366	0.730259	3.23699	-0.153769	0.180695	0.554462	3.23699	-0.224567	0.0465679	0.118866	3.23699	-0.0707914	0.551443	0.570618	NA	NA	NA	NA	NA	NA
84002	B3GNT5	3.85279	4.13649	3.80296	4.64148	4.28264	4.35648	4.27437	4.52446	2.12049	2.11193	1.89194	3.46553	3.47702	3.31871	4.29682	0.0766146	0.534681	0.950545	4.29682	0.264775	0.0301275	0.290268	4.29682	-0.00870746	0.949859	1	4.29682	0.179451	0.145429	0.555653	3.29246	0.0102713	0.960156	0.886848	3.29246	-0.164631	0.380265	0.395086	3.29246	-0.1749	0.349865	0.458981	NA	NA	NA	NA	NA	NA
84752	B3GNT9	1.55701	1.46012	1.37929	1.45155	2.3887	2.29345	2.25726	2.29283	2.86225	2.57237	2.75566	3.12561	3.00246	3.07496	2.01061	-0.124448	0.519922	0.947984	2.01061	0.0408248	0.850182	0.870435	2.01061	-0.162041	0.373173	0.976045	2.01061	0.00323768	1	0.849982	2.90108	-0.140472	0.250209	0.625445	2.90108	-0.0578844	0.642132	0.517098	2.90108	0.082592	0.496004	0.541291	NA	NA	NA	NA	NA	NA
146712	B3GNTL1	8.8529	8.18051	7.53993	6.92849	4.91329	4.77595	4.70022	4.55583	6.83269	7.09266	7.55782	4.54236	4.60861	4.68035	4.69154	-0.141692	0.281917	0.842694	4.69154	-0.153013	0.253379	0.680237	4.69154	-0.219503	0.0939425	0.759149	4.69154	-0.230821	0.0834498	0.48381	4.55641	0.0682504	0.427976	0.733001	4.55641	0.143194	0.0905374	0.17544	4.55641	0.0749422	0.380999	0.479664	NA	NA	NA	NA	NA	NA
2583	B4GALNT1	5.30714	5.27783	5.79279	5.36295	4.56641	4.53242	4.6974	4.56535	8.67852	8.28742	8.88041	5.24104	5.19023	5.2713	4.53587	-0.0354696	0.736641	0.985305	4.53587	-0.139228	0.175484	0.608786	4.53587	0.137434	0.180356	0.886452	4.53587	0.0336764	0.747191	0.810456	5.19864	-0.05086	0.554629	0.781105	5.19864	0.032394	0.714545	0.547099	5.19864	0.0832542	0.3355	0.451638	2	3.32907	6.18765	2	3.32907	6.18765
283358	B4GALNT3	2.19275	2.4154	2.44241	2.79051	3.39491	3.49834	3.54505	3.6977	2.46258	2.47809	2.40109	3.53558	3.55798	3.50075	3.4201	0.120495	0.465065	0.928687	3.4201	0.164208	0.284678	0.702323	3.4201	0.164982	0.29139	0.953455	3.4201	0.20869	0.169824	0.583055	3.41057	0.0235721	0.824153	0.859509	3.41057	-0.0384344	0.717866	0.548439	3.41057	-0.0620063	0.545832	0.567954	NA	NA	NA	NA	NA	NA
338707	B4GALNT4	28.0962	31.6707	30.1982	31.3243	6.5914	6.73227	6.70473	6.73175	35.6585	32.5085	38.2867	6.92019	6.80252	7.02043	6.67839	0.142933	0.224991	0.800732	6.67839	0.0273088	0.816947	0.86237	6.67839	0.114098	0.330702	0.966887	6.67839	-0.00152701	0.994249	0.849982	6.9063	-0.118383	0.0934391	0.420163	6.9063	0.101278	0.149552	0.235294	6.9063	0.219661	0.00180631	0.0443588	NA	NA	NA	NA	NA	NA
2683	B4GALT1	0.916499	0.996063	0.823759	0.94406	2.24782	2.32451	2.1368	2.27254	1.07734	1.20248	1.2453	2.42491	2.56927	2.59515	1.93708	0.0946781	0.637327	0.967519	1.93708	0.17488	0.378351	0.757646	1.93708	-0.144085	0.481996	0.992673	1.93708	-0.0638848	0.756002	0.811431	2.28156	0.173473	0.365628	0.697438	2.28156	0.204689	0.270391	0.328939	2.28156	0.0312017	0.875006	0.693718	NA	NA	NA	NA	NA	NA
8704	B4GALT2	12.5678	13.1726	14.18	14.006	4.91949	4.9566	5.09736	5.05569	30.6016	29.0966	29.7473	6.16317	6.10553	6.12055	4.96759	0.0434148	0.758964	0.987052	4.96759	-0.0427228	0.74518	0.85118	4.96759	0.184739	0.159509	0.861294	4.96759	0.0986001	0.444679	0.726955	6.11056	-0.057753	0.484441	0.754906	6.11056	-0.0424651	0.605014	0.501799	6.11056	0.0152881	0.856001	0.688356	NA	NA	NA	NA	NA	NA
8703	B4GALT3	18.7945	19.7753	17.1833	20.013	5.34837	5.39455	5.23204	5.42193	30.4911	30.378	33.3299	6.02125	6.02998	6.14549	5.31815	0.0488071	0.621279	0.963773	5.31815	0.19481	0.0431816	0.351558	5.31815	-0.11876	0.218392	0.921404	5.31815	0.0272425	0.777277	0.815853	6.0468	0.00945512	0.908275	0.876613	6.0468	0.126667	0.098982	0.184997	6.0468	0.117212	0.126907	0.282819	NA	NA	NA	NA	NA	NA
8702	B4GALT4	2.75023	2.85198	2.69698	3.17	4.18112	4.20804	4.16398	4.35925	2.30638	2.20133	2.22782	3.93018	3.88105	3.8832	4.15747	0.0231254	0.842774	0.997049	4.15747	0.206258	0.0953288	0.494205	4.15747	-0.0206235	0.88241	1	4.15747	0.162507	0.195557	0.602764	3.80711	-0.0538978	0.678113	0.819277	3.80711	-0.0522565	0.686369	0.536297	3.80711	0.0016427	0.995812	0.724071	NA	NA	NA	NA	NA	NA
9334	B4GALT5	17.0343	16.0629	16.9384	17.6044	6.35845	6.24909	6.36035	6.3894	24.593	22.2612	23.2203	6.87056	6.74254	6.78696	6.32379	-0.109553	0.20523	0.780404	6.32379	0.0300631	0.732367	0.849704	6.32379	0.00248363	0.981784	1	6.32379	0.1421	0.101673	0.516064	6.78901	-0.128932	0.0684451	0.368003	6.78901	-0.0841666	0.232409	0.301601	6.78901	0.0447658	0.527912	0.559275	15	4.91125	7.86919	10	4.7454	7.69806
9331	B4GALT6	2.24753	2.49516	2.49781	2.36746	3.54285	3.65529	3.69244	3.59304	0.956372	1.00149	1.0033	2.45666	2.52498	2.51292	3.50985	0.122462	0.456027	0.923741	3.50985	-0.111573	0.501648	0.79534	3.50985	0.16294	0.313899	0.963234	3.50985	-0.0710956	0.675034	0.792919	2.24109	0.0824703	0.624136	0.805161	2.24109	0.0673619	0.693262	0.538317	2.24109	-0.015114	0.944165	0.715226	16	5.14641	8.02253	10	4.96724	7.83857
11285	B4GALT7	5.11409	5.72491	4.67663	4.82723	3.48915	3.61016	3.38055	3.39891	8.6274	8.30503	8.34722	4.17875	4.14065	4.13185	3.34701	0.130317	0.405084	0.909526	3.34701	0.0194883	0.909163	0.879479	3.34701	-0.115372	0.459471	0.98979	3.34701	-0.2262	0.146466	0.555653	4.07237	-0.0381662	0.703769	0.82654	4.07237	-0.0471761	0.632899	0.514146	4.07237	-0.00900906	0.935288	0.712684	NA	NA	NA	NA	NA	NA
27077	B9D1	6.44206	7.76655	6.30287	6.19506	2.22763	2.42283	2.20962	2.17316	10.8916	11.3059	10.7735	2.844	2.90182	2.82735	1.95386	0.236779	0.294148	0.848876	1.95386	-0.0474723	0.850001	0.870435	1.95386	-0.0175186	0.944409	1	1.95386	-0.301767	0.173145	0.585109	2.65792	0.0716923	0.668533	0.818076	2.65792	-0.0149002	0.92516	0.617148	2.65792	-0.0865944	0.569541	0.578569	NA	NA	NA	NA	NA	NA
80776	B9D2	4.23606	4.98081	4.20064	3.79304	2.37923	2.54826	2.37824	2.23851	5.31361	5.54135	5.43642	2.63771	2.70272	2.66541	2.11051	0.206635	0.252242	0.820901	2.11051	-0.171306	0.352057	0.742707	2.11051	-0.0032637	1	1	2.11051	-0.381196	0.0353922	0.354703	2.44064	0.0790603	0.615622	0.80292	2.44064	0.0348728	0.827503	0.586139	2.44064	-0.0441914	0.792253	0.667898	NA	NA	NA	NA	NA	NA
79870	BAALC	3.73093	4.36718	5.15096	5.62299	3.55257	3.73782	3.9933	4.08909	6.17721	4.65874	4.96199	4.21869	3.85093	3.92093	3.76417	0.193018	0.15004	0.714229	3.76417	0.10417	0.43548	0.775492	3.76417	0.472203	0.000423897	0.0343621	3.76417	0.383347	0.00441523	0.118719	3.91998	-0.390177	0.000104633	0.00568005	3.91998	-0.314889	0.00142959	0.0113438	3.91998	0.0752963	0.467871	0.527115	11	3.61338	3.99111	6	2.8804	3.23842
570	BAAT	0.241213	0.202206	0.26076	0.262029	0.893212	0.770275	0.950524	0.938571	0.290745	0.31967	0.397874	1.01673	1.0945	1.26319	-0.112564	-0.286503	0.442196	0.917412	-0.112564	-0.0329756	1	0.886952	-0.112564	0.142674	0.734784	0.998896	-0.112564	0.396177	0.262269	0.647565	0.341488	0.154754	0.611926	0.802756	0.341488	0.452259	0.0829234	0.166266	0.341488	0.297418	0.244097	0.388351	NA	NA	NA	NA	NA	NA
23621	BACE1	7.43291	8.09612	6.14628	6.92046	5.48817	5.58162	5.23135	5.36914	8.03225	7.87821	9.08958	5.58622	5.57334	5.75912	5.39204	0.0952878	0.452439	0.921607	5.39204	0.140644	0.268478	0.691866	5.39204	-0.263703	0.0380537	0.528433	5.39204	-0.218346	0.0860346	0.490671	5.61568	-0.0128214	0.870897	0.869514	5.61568	0.176532	0.0213384	0.0727921	5.61568	0.189353	0.0138092	0.10512	14	4.71915	6.71144	11	4.51604	6.50188
571	BACH1	28.4606	28.9513	28.0696	30.5896	7.58008	7.57847	7.57006	7.66763	25.3065	24.2155	23.2803	7.39883	7.3508	7.27807	7.59274	-0.00177863	0.984321	0.9994	7.59274	0.0980908	0.226443	0.658647	7.59274	-0.00997538	0.902538	1	7.59274	0.089894	0.268981	0.650943	7.33511	-0.0484205	0.463944	0.748943	7.33511	-0.121579	0.0648371	0.14376	7.33511	-0.0731585	0.267532	0.406061	4	2.2593	5.39203	2	1.00549	3.57351
60468	BACH2	2.33867	1.93076	2.08824	1.76499	4.47503	4.18662	4.33039	4.07239	3.17453	2.3526	2.58609	4.88716	4.48715	4.60148	4.20384	-0.305477	0.0556301	0.489236	4.20384	-0.27571	0.0858462	0.47296	4.20384	-0.15275	0.336475	0.969492	4.20384	-0.122979	0.45018	0.729892	4.61643	-0.417611	7.38981e-05	0.00421524	4.61643	-0.298215	0.00422994	0.0246677	4.61643	0.119401	0.261663	0.401621	7	2.70454	7.87522	4	1.84454	6.79159
572	BAD	15.8055	15.2673	15.429	13.7165	4.31647	4.242	4.2922	4.10954	25.4167	22.1001	24.7833	4.96277	4.78069	4.92413	4.17053	-0.077211	0.603405	0.960402	4.17053	-0.191695	0.195485	0.630274	4.17053	-0.0244878	0.870172	1	4.17053	-0.13897	0.351266	0.686118	4.84555	-0.186801	0.0911353	0.416506	4.84555	-0.0383267	0.725241	0.551031	4.84555	0.148476	0.180663	0.336181	1	0.52673	1.55276	NA	NA	NA
573	BAG1	16.852	16.5854	18.0406	18.0906	6.11167	6.06232	6.21795	6.19693	36.8809	35.8122	37.221	7.21748	7.18965	7.22912	6.12984	-0.0475808	0.644102	0.969042	6.12984	-0.0207003	0.842783	0.868807	6.12984	0.108097	0.304035	0.958024	6.12984	0.134977	0.196664	0.603997	7.20317	-0.0278003	0.707123	0.82797	7.20317	0.0118702	0.874169	0.601061	7.20317	0.0396705	0.591953	0.588304	NA	NA	NA	NA	NA	NA
9532	BAG2	17.0862	16.868	17.7931	17.5862	4.78569	4.74315	4.85067	4.80854	11.6457	11.491	10.1892	4.24311	4.24041	4.06065	4.74875	-0.0471055	0.691026	0.9799	4.74875	-0.0452004	0.695688	0.839597	4.74875	0.0705672	0.542049	0.997558	4.74875	0.0724721	0.537981	0.759298	4.10807	-0.00522166	0.977671	0.887679	4.10807	-0.195672	0.0682239	0.148211	4.10807	-0.190449	0.0757788	0.221801	NA	NA	NA	NA	NA	NA
9531	BAG3	0.706165	0.752691	0.832822	0.93487	1.49669	1.54294	1.66367	1.76221	1.22833	1.60309	1.8198	2.05112	2.36449	2.50132	1.11127	0.0656446	0.824337	0.993865	1.11127	0.143951	0.552916	0.806992	1.11127	0.233157	0.305782	0.958755	1.11127	0.31143	0.186618	0.5975	2.02739	0.393315	0.0237892	0.209665	2.02739	0.560007	0.000990467	0.00857331	2.02739	0.166649	0.326158	0.445525	NA	NA	NA	NA	NA	NA
9530	BAG4	11.025	10.6631	11.4692	11.0863	4.58594	4.51465	4.65012	4.57766	13.174	13.2208	11.2541	4.82045	4.8402	4.60066	4.52633	-0.0757724	0.451949	0.921607	4.52633	-0.0752601	0.443814	0.776668	4.52633	0.068015	0.494106	0.992673	4.52633	0.0685273	0.50146	0.749148	4.70679	0.0186814	0.834544	0.862095	4.70679	-0.230131	0.0116043	0.0489935	4.70679	-0.248811	0.00634563	0.0762435	2	2.34279	4.53771	2	2.34279	4.53771
9529	BAG5	14.9024	15.0477	14.7261	15.2881	6.30535	6.29344	6.29811	6.3255	13.6988	13.1044	11.9564	6.17121	6.12446	5.97856	6.28874	-0.0116895	0.889694	0.9994	6.28874	0.0282278	0.739578	0.850748	6.28874	-0.0069769	0.934042	1	6.28874	0.0329403	0.69825	0.798019	6.074	-0.0481403	0.627756	0.805634	6.074	-0.196257	0.0456937	0.11772	6.074	-0.148116	0.131824	0.288103	10	4.228	7.33486	10	4.228	7.33486
85317	BAGE4	3.04206	2.53648	2.20968	2.99971	2.23243	2.00971	1.88874	2.20056	1.12227	1.47762	1.6817	1.23565	1.48558	1.5965	1.73863	-0.300298	0.280471	0.84175	1.73863	0.402362	0.132224	0.552314	1.73863	-0.456581	0.0914646	0.750345	1.73863	0.246083	0.359835	0.69074	0.849836	0.414499	0.0662776	0.361539	0.849836	0.5853	0.00690285	0.0347627	0.849836	0.170695	0.433048	0.508157	NA	NA	NA	NA	NA	NA
57597	BAHCC1	0.360751	0.2741	0.335564	0.306658	2.21524	1.89245	2.14425	2.01912	0.576051	0.561329	0.662707	2.76137	2.74091	2.93367	1.71759	-0.433049	0.158782	0.724664	1.71759	-0.167618	0.594148	0.816345	1.71759	-0.0997263	0.756187	0.999802	1.71759	0.165721	0.583256	0.772927	2.61524	-0.022125	0.918754	0.878417	2.61524	0.200031	0.291037	0.341982	2.61524	0.222151	0.246354	0.390053	2	2.06372	5.96155	1	0.668247	3.62733
22893	BAHD1	4.30993	4.27717	4.25417	4.39917	4.36631	4.32786	4.35861	4.38016	12.0242	12.0016	13.3805	5.78924	5.80124	5.93932	4.29222	-0.0378069	0.756175	0.987052	4.29222	0.024071	0.853982	0.870692	4.29222	-0.00824699	0.952713	1	4.29222	0.0536307	0.663599	0.791565	5.82185	0.0123217	0.863724	0.86806	5.82185	0.152796	0.0265614	0.0834537	5.82185	0.140474	0.042092	0.169795	1	0.480708	3.29642	1	0.480708	3.29642
575	BAI1	1.30226	1.55732	1.36105	1.39335	3.04236	3.24269	3.10789	3.11491	0.834544	0.895006	1.06028	2.48554	2.58215	2.77421	2.96962	0.225501	0.229033	0.804303	2.96962	0.00507648	0.978874	0.886952	2.96962	0.073275	0.702989	0.998574	2.96962	-0.147151	0.445783	0.727633	2.38671	0.117381	0.404239	0.720229	2.38671	0.345025	0.00809513	0.0385563	2.38671	0.227629	0.080994	0.228039	NA	NA	NA	NA	NA	NA
576	BAI2	3.50471	4.39245	3.87905	4.39782	4.41924	4.70426	4.56924	4.71596	4.06448	4.55462	5.42464	4.61188	4.78481	5.01241	4.55186	0.295737	0.0344537	0.400894	4.55186	0.15036	0.277649	0.696535	4.55186	0.155079	0.267196	0.948922	4.55186	0.00969916	0.941832	0.845195	4.76509	0.181196	0.105105	0.442352	4.76509	0.416439	0.000152449	0.00200689	4.76509	0.235239	0.0318101	0.151781	NA	NA	NA	NA	NA	NA
577	BAI3	16.3112	18.5245	14.0004	15.8752	6.68857	6.84594	6.48115	6.63289	7.60073	7.35694	7.08613	5.59082	5.56005	5.49132	6.65488	0.157493	0.111327	0.64206	6.65488	0.152792	0.124285	0.544082	6.65488	-0.210222	0.0349002	0.509344	6.65488	-0.214923	0.0305146	0.335889	5.51913	-0.0322891	0.684075	0.820631	5.51913	-0.102471	0.186155	0.266513	5.51913	-0.0701815	0.36627	0.468968	235	7.92354	8.4057	2	1.65962	2.0071
10458	BAIAP2	9.2482	12.3566	9.3257	12.1856	5.68144	6.06509	5.70377	6.05837	31.6279	28.7929	35.3584	7.42376	7.30415	7.58207	5.86638	0.389742	3.704e-05	0.00333417	5.86638	0.360964	0.000127296	0.00665628	5.86638	0.0220873	0.816106	1	5.86638	-0.00669211	0.945007	0.845519	7.43371	-0.1203	0.0777294	0.387858	7.43371	0.15927	0.0188681	0.0673701	7.43371	0.27957	3.93956e-05	0.00582421	5	4.01348	5.7489	3	3.88059	5.60957
8938	BAIAP3	1.37297	1.42054	1.38818	1.45922	2.91953	2.93643	2.94178	2.98243	2.03163	1.97717	1.90977	3.41066	3.38815	3.32876	2.76263	0.0349985	0.885941	0.9994	2.76263	0.0483477	0.787917	0.857649	2.76263	0.0283221	0.890324	1	2.76263	0.0416691	0.793085	0.819825	3.24071	-0.0230033	0.853029	0.867038	3.24071	-0.0895305	0.447282	0.430515	3.24071	-0.0665252	0.580369	0.583554	NA	NA	NA	NA	NA	NA
578	BAK1	4.23456	4.13264	3.9892	4.47086	3.37568	3.31939	3.30627	3.43188	5.88796	5.98865	5.38121	3.8004	3.83601	3.67806	3.22356	-0.0529421	0.698032	0.980498	3.22356	0.137556	0.318487	0.723928	3.22356	-0.0689279	0.609982	0.998574	3.22356	0.121569	0.378891	0.70364	3.66999	0.0404786	0.709431	0.828757	3.66999	-0.130365	0.201471	0.278509	3.66999	-0.170842	0.0972446	0.247872	NA	NA	NA	NA	NA	NA
25805	BAMBI	6.69396	4.49308	6.67288	4.85626	3.78653	3.23866	3.7905	3.3482	14.6058	13.4475	12.58	4.84158	4.74113	4.63336	3.44624	-0.593679	3.82496e-05	0.00339589	3.44624	-0.48346	0.000754548	0.0261073	3.44624	0.00861989	0.97177	1	3.44624	0.118847	0.421202	0.719406	4.69008	-0.105094	0.218802	0.598918	4.69008	-0.217219	0.0101655	0.0447541	4.69008	-0.112123	0.189818	0.344189	NA	NA	NA	NA	NA	NA
8815	BANF1	8.3016	9.62026	11.1916	10.838	3.41272	3.5833	3.81725	3.7532	13.7829	17.9062	22.1254	4.07572	4.44817	4.72522	3.5404	0.189676	0.315793	0.863229	3.5404	-0.0647306	0.71941	0.844835	3.5404	0.441579	0.0171229	0.372496	3.5404	0.187166	0.318835	0.672702	4.37988	0.393519	2.77536e-05	0.00180272	4.37988	0.682088	8.12241e-14	2.41574e-11	4.37988	0.288559	0.00134854	0.0402865	NA	NA	NA	NA	NA	NA
54971	BANP	6.69198	6.8647	6.61786	6.3213	4.29476	4.30277	4.28923	4.20142	8.11926	8.09449	9.30276	4.54963	4.55942	4.73584	4.2023	0.014018	0.928974	0.9994	4.2023	-0.092967	0.421211	0.772868	4.2023	-0.00293989	0.976324	1	4.2023	-0.109924	0.348864	0.685532	4.56271	0.0114658	0.917043	0.878417	4.56271	0.195396	0.0403831	0.109371	4.56271	0.183929	0.053963	0.189222	2	1.02727	3.9643	1	0.654577	3.1826
8314	BAP1	26.2977	27.36	26.0807	27.5743	6.6097	6.63873	6.60812	6.66288	51.4768	49.7819	54.1891	7.56028	7.5261	7.63168	6.6166	0.0304479	0.755778	0.987052	6.6166	0.0557457	0.561201	0.808636	6.6166	-0.00152955	0.988498	1	6.6166	0.0237682	0.802234	0.821174	7.56636	-0.0341186	0.673941	0.818791	7.56636	0.0720184	0.375066	0.392535	7.56636	0.106137	0.190691	0.344953	NA	NA	NA	NA	NA	NA
580	BARD1	20.3054	22.1499	21.3722	22.5713	5.75486	5.85404	5.83768	5.88939	19.7413	19.4197	19.107	5.7026	5.69476	5.65563	5.81138	0.100074	0.243913	0.817571	5.81138	0.0530342	0.538552	0.802349	5.81138	0.0836761	0.329019	0.966498	5.81138	0.0366359	0.67467	0.792885	5.65811	-0.00780096	0.924058	0.879905	5.65811	-0.0477148	0.545982	0.477496	5.65811	-0.0399137	0.616	0.598164	1	0.675574	3.4887	NA	NA	NA
10409	BASP1	67.266	64.1426	70.0896	63.5239	6.93822	6.84459	7.0074	6.84204	121.324	102.228	109.436	7.77112	7.5407	7.62209	6.89867	-0.0942642	0.302422	0.85183	6.89867	-0.166139	0.0680436	0.433661	6.89867	0.0696818	0.444932	0.985115	6.89867	-0.00219257	0.980744	0.849982	7.64124	-0.231702	0.000583147	0.0195027	7.64124	-0.149907	0.0256405	0.0817711	7.64124	0.0817951	0.224908	0.372487	10	6.35215	6.44666	1	6.18811	6.28249
7919	BAT1	24.3851	23.9599	23.6285	23.5613	8.83349	8.78287	8.79844	8.76788	36.9203	38.4668	38.9709	9.41908	9.49285	9.49506	8.79289	-0.0508528	0.519663	0.947984	8.79289	-0.0306643	0.697692	0.840013	8.79289	-0.0351687	0.655835	0.998574	8.79289	-0.0149801	0.849545	0.829066	9.46753	0.0739375	0.270493	0.640852	9.46753	0.0761481	0.25613	0.318804	9.46753	0.00221061	0.974002	0.722166	NA	NA	NA	NA	NA	NA
7916	BAT2	7.44026	6.74045	6.21799	6.21047	7.26722	7.09752	7.02097	6.99258	16.8106	18.3261	22.8843	8.42652	8.56577	8.86802	7.08891	-0.170829	0.0941716	0.602945	7.08891	-0.0289388	0.779209	0.856833	7.08891	-0.248321	0.0150015	0.347445	7.08891	-0.10643	0.299809	0.667154	8.62882	0.139645	0.05545	0.33178	8.62882	0.442624	1.22991e-09	9.99256e-08	8.62882	0.302979	3.13269e-05	0.00541778	NA	NA	NA	NA	NA	NA
23215	BAT2D1	48.6199	47.5708	38.6866	37.0408	8.99451	8.93562	8.67664	8.58302	25.2746	27.1707	23.6298	8.04	8.1607	7.94337	8.80469	-0.0590478	0.712722	0.982295	8.80469	-0.0939636	0.558135	0.807593	8.80469	-0.318602	0.0469966	0.572793	8.80469	-0.353518	0.0276176	0.32321	8.04565	0.120954	0.226353	0.604791	8.04565	-0.0971708	0.33196	0.367534	8.04565	-0.218125	0.0292547	0.14602	18	4.9091	6.05236	4	3.76801	4.87812
7917	BAT3	12.2328	12.1916	11.1934	12.4696	7.23528	7.20204	7.11875	7.24882	38.8969	40.8573	47.6892	8.88604	8.97206	9.17734	7.19309	-0.0332711	0.750512	0.986807	7.19309	0.131278	0.209851	0.642942	7.19309	-0.117819	0.260961	0.948922	7.19309	0.0467299	0.654375	0.789959	9.01455	0.086127	0.290097	0.654196	9.01455	0.291817	0.000336059	0.00371202	9.01455	0.20569	0.0114758	0.0976667	NA	NA	NA	NA	NA	NA
7918	BAT4	4.70045	4.59936	4.8893	4.23919	5.08615	5.03316	5.15161	4.92703	9.79994	9.26999	9.56515	6.11261	6.04693	6.07548	5.01117	-0.0568619	0.628704	0.965074	5.01117	-0.229552	0.0430046	0.350924	5.01117	0.0660699	0.559059	0.998314	5.01117	-0.106619	0.347251	0.6851	6.05857	-0.0658836	0.467531	0.75127	6.05857	-0.0370211	0.681834	0.53447	6.05857	0.0288628	0.752205	0.652971	NA	NA	NA	NA	NA	NA
7920	BAT5	13.9001	13.5749	11.6586	13.0006	6.68101	6.62199	6.44013	6.57192	16.2315	15.506	16.4422	6.89197	6.84042	6.90802	6.56753	-0.0600708	0.547118	0.950545	6.56753	0.133386	0.179511	0.614168	6.56753	-0.243328	0.0141362	0.335186	6.56753	-0.0498719	0.613856	0.78151	6.86899	-0.0515814	0.549813	0.77843	6.86899	0.0166288	0.850118	0.593584	6.86899	0.0682103	0.429982	0.506924	NA	NA	NA	NA	NA	NA
55509	BATF3	2.08024	2.18935	2.89276	2.9974	1.60897	1.64062	1.95366	1.97502	1.73192	1.35634	1.29198	1.42934	1.22698	1.17693	1.36912	0.0572958	0.889386	0.9994	1.36912	0.0341265	0.919224	0.881299	1.36912	0.480816	0.0690745	0.662117	1.36912	0.457606	0.0849207	0.486584	0.586208	-0.328852	0.153884	0.520989	0.586208	-0.417279	0.0692988	0.149674	0.586208	-0.0883419	0.723136	0.641902	NA	NA	NA	NA	NA	NA
581	BAX	19.0079	18.5543	27.9301	30.0574	4.63356	4.57362	5.17912	5.2583	41.8315	39.9791	39.7912	5.72722	5.67762	5.655	4.90061	-0.0626494	0.589591	0.957509	4.90061	0.0810233	0.463285	0.783155	4.90061	0.566812	4.64924e-07	0.000131088	4.90061	0.710481	2.91251e-10	9.17379e-08	5.66041	-0.0495609	0.54162	0.774194	5.66041	-0.0726134	0.368871	0.389599	5.66041	-0.0230522	0.780002	0.663421	NA	NA	NA	NA	NA	NA
11177	BAZ1A	50.9098	51.8438	54.5109	52.255	8.33711	8.33836	8.4454	8.35783	27.2962	28.9261	24.1337	7.42657	7.52712	7.25175	8.36634	0.00120302	0.989059	0.9994	8.36634	-0.0877774	0.303719	0.716545	8.36634	0.108718	0.203109	0.910036	8.36634	0.0197377	0.818727	0.823664	7.39822	0.100902	0.394636	0.71633	7.39822	-0.176111	0.138005	0.224608	7.39822	-0.277013	0.0195948	0.12388	NA	NA	NA	NA	NA	NA
9031	BAZ1B	72.5831	71.5305	68.6318	62.8043	8.46102	8.41337	8.39115	8.23567	64.3705	64.1949	58.0147	8.27519	8.28731	8.12536	8.37374	-0.0476267	0.57677	0.956161	8.37374	-0.156078	0.0679181	0.433582	8.37374	-0.0701194	0.411811	0.980601	8.37374	-0.178571	0.0369404	0.364034	8.22665	0.0120281	0.877366	0.871327	8.22665	-0.150489	0.0538737	0.128847	8.22665	-0.162517	0.0373536	0.162245	10	3.99515	5.377	4	3.20936	4.54749
11176	BAZ2A	9.36655	8.45231	7.62182	6.76779	6.43251	6.25898	6.15008	5.95261	10.2501	11.3823	13.1688	6.54961	6.71433	6.90621	6.19084	-0.177119	0.16585	0.735694	6.19084	-0.201109	0.116098	0.528309	6.19084	-0.28646	0.0244223	0.442491	6.19084	-0.31045	0.0151041	0.248614	6.71848	0.166336	0.0150648	0.16046	6.71848	0.359905	1.16715e-07	5.06622e-06	6.71848	0.193568	0.00432789	0.0649425	8	3.84492	6.52176	5	3.57978	6.23812
29994	BAZ2B	16.1277	17.8654	15.1613	14.9774	7.03884	7.16003	6.96058	6.91283	5.34515	5.38809	4.57407	5.45294	5.48135	5.23558	7.01081	0.121734	0.348813	0.882292	7.01081	-0.0485403	0.710988	0.842879	7.01081	-0.0789913	0.544366	0.997558	7.01081	-0.249266	0.0555949	0.431576	5.3616	0.028194	0.837772	0.863169	5.3616	-0.223627	0.106136	0.193633	5.3616	-0.25182	0.0685264	0.211202	50	5.75798	6.81383	2	3.47816	4.47861
27113	BBC3	0.605618	0.665484	1.60755	1.72144	1.07013	1.12881	1.97858	2.03497	2.4868	1.82543	1.92158	2.45474	2.11188	2.15669	1.11932	0.105409	0.731564	0.98527	1.11932	0.0740667	0.778802	0.856833	1.11932	1.41101	2.53556e-07	8.00096e-05	1.11932	1.37951	3.91633e-07	6.16781e-05	1.93506	-0.424572	0.0066278	0.100151	1.93506	-0.367424	0.0151166	0.0586143	1.93506	0.0571836	0.741031	0.650374	NA	NA	NA	NA	NA	NA
582	BBS1	3.80504	4.11623	3.28354	3.43336	3.81877	3.90009	3.63214	3.66633	5.3544	4.97994	5.66612	4.2709	4.18549	4.34628	3.65701	0.0926965	0.464417	0.928134	3.65701	0.0375785	0.770464	0.855277	3.65701	-0.202989	0.099555	0.76786	3.65701	-0.258104	0.0383304	0.371976	4.19886	-0.0899005	0.4091	0.723606	4.19886	0.0801259	0.45727	0.436207	4.19886	0.170027	0.114496	0.268635	NA	NA	NA	NA	NA	NA
79738	BBS10	9.92209	10.8924	9.59106	10.9376	5.20082	5.30739	5.16311	5.32275	7.38405	7.1038	6.49593	4.77386	4.73684	4.59748	5.21467	0.106157	0.262575	0.830323	5.21467	0.164961	0.0851737	0.471067	5.21467	-0.0392464	0.687398	0.998574	5.21467	0.0195568	0.857133	0.829828	4.65261	-0.0400188	0.754859	0.84041	4.65261	-0.184988	0.13601	0.222815	4.65261	-0.144967	0.242836	0.387385	5	2.5883	6.3635	5	2.5883	6.3635
166379	BBS12	1.24876	1.55298	1.11742	1.48795	2.34343	2.58038	2.22414	2.53818	1.03229	0.828324	0.86891	2.11704	1.89117	1.93004	2.1577	0.278906	0.0994389	0.618765	2.1577	0.385586	0.0225203	0.247047	2.1577	-0.147929	0.410176	0.980601	2.1577	-0.0412592	0.787464	0.818211	1.60017	-0.304242	0.0747685	0.381381	1.60017	-0.250997	0.132859	0.219797	1.60017	0.053277	0.787705	0.666194	NA	NA	NA	NA	NA	NA
583	BBS2	13.8601	13.5721	13.033	13.4336	5.35978	5.30727	5.28301	5.29919	10.7976	11.8017	11.2984	4.99786	5.13711	5.05992	5.27877	-0.0542005	0.603043	0.960402	5.27877	0.0148596	0.881902	0.875078	5.27877	-0.0773969	0.449186	0.986002	5.27877	-0.00833651	0.939485	0.844859	5.02527	0.143808	0.0893166	0.412012	5.02527	0.0642844	0.447861	0.430814	5.02527	-0.0795249	0.345097	0.45684	9	3.12015	3.78983	4	2.37364	2.99535
585	BBS4	18.8397	19.5567	17.7458	18.6266	5.68939	5.71978	5.61559	5.65919	18.5435	20.0274	18.4667	5.65649	5.77943	5.64968	5.64515	0.0271978	0.786027	0.991629	5.64515	0.0445452	0.675996	0.835146	5.64515	-0.0761565	0.475464	0.99264	5.64515	-0.0588089	0.571183	0.769131	5.66994	0.125815	0.163638	0.533606	5.66994	-0.0064927	0.943462	0.622227	5.66994	-0.132308	0.141229	0.297845	1	0.830735	3.02253	NA	NA	NA
129880	BBS5	3.1589	3.45649	2.85212	3.27887	3.46404	3.55736	3.34054	3.50029	4.39468	4.20359	4.75715	3.89188	3.8458	3.99747	3.34203	0.102994	0.510673	0.945347	3.34203	0.181651	0.241446	0.670135	3.34203	-0.139342	0.373897	0.976045	3.34203	-0.0606858	0.69009	0.797054	3.82235	-0.0473374	0.648891	0.813802	3.82235	0.11491	0.264095	0.324671	3.82235	0.162247	0.114005	0.268281	2	1.18514	4.03275	1	0.705973	3.10687
55212	BBS7	17.7117	17.3779	18.2097	17.8217	6.2407	6.18903	6.29023	6.2343	10.201	9.76156	8.76071	5.44514	5.39906	5.23089	6.22131	-0.052676	0.547407	0.950545	6.22131	-0.055903	0.516779	0.798499	6.22131	0.0502922	0.563244	0.998314	6.22131	0.0470652	0.594586	0.777146	5.32822	-0.0482231	0.61103	0.802756	5.32822	-0.220743	0.0178853	0.0650174	5.32822	-0.172518	0.0648363	0.206376	9	3.29388	5.44065	4	2.41987	4.45697
27241	BBS9	6.13006	6.58631	5.87361	5.78009	4.91084	4.98566	4.86227	4.8136	4.1001	4.49001	4.58165	4.34316	4.48252	4.4946	4.84916	0.0737419	0.457626	0.925405	4.84916	-0.0493917	0.626365	0.824529	4.84916	-0.0545226	0.607556	0.998574	4.84916	-0.177655	0.0799086	0.480218	4.37924	0.144871	0.107822	0.447635	4.37924	0.157627	0.0765685	0.158996	4.37924	0.0127529	0.893855	0.698486	10	2.8395	5.30476	NA	NA	NA
56987	BBX	20.4259	19.5939	18.7718	18.3373	5.9704	5.88496	5.86088	5.80016	13.1161	12.8667	12.365	5.33072	5.31968	5.2483	5.85767	-0.0873992	0.358752	0.888257	5.85767	-0.0622544	0.514671	0.797502	5.85767	-0.112393	0.237127	0.941176	5.85767	-0.0872473	0.362451	0.691576	5.26597	-0.0125728	0.909281	0.876906	5.26597	-0.0858415	0.397965	0.404084	5.26597	-0.0732683	0.469072	0.527636	18	4.19553	5.6822	NA	NA	NA
55973	BCAP29	8.82369	8.46365	8.83071	9.03042	5.95853	5.87564	5.96964	5.97597	4.63923	4.86767	4.09943	5.03716	5.12149	4.86637	5.92381	-0.0848242	0.362013	0.889405	5.92381	0.00699402	0.944293	0.884094	5.92381	0.0108381	0.907006	1	5.92381	0.102656	0.269252	0.650943	4.96974	0.0858646	0.509882	0.764355	4.96974	-0.177514	0.176011	0.258393	4.96974	-0.263378	0.0439352	0.173358	18	4.79947	7.2947	15	4.64659	7.13687
10134	BCAP31	69.1369	64.2078	71.9006	70.9104	6.89528	6.76415	6.96112	6.91725	92.2705	85.9341	89.3426	7.29686	7.20888	7.2484	6.87504	-0.132542	0.21811	0.793271	6.87504	-0.0436875	0.682393	0.836561	6.87504	0.0662771	0.53667	0.997068	6.87504	0.155131	0.149742	0.55862	7.24303	-0.0883484	0.266759	0.639213	7.24303	-0.0485713	0.540523	0.475415	7.24303	0.0397772	0.617834	0.599395	1	3.44989	4.2496	1	3.44989	4.2496
9564	BCAR1	2.57368	2.86572	3.0586	2.70842	3.71209	3.82995	3.95435	3.76703	6.04949	5.80121	6.55035	4.86985	4.82622	4.97895	3.72245	0.125285	0.400123	0.909292	3.72245	-0.202766	0.172017	0.604242	3.72245	0.257149	0.0801162	0.711102	3.72245	-0.0709036	0.646926	0.788196	4.84822	-0.0447326	0.621987	0.804256	4.84822	0.11313	0.204315	0.280843	4.84822	0.157862	0.0773722	0.22358	3	2.16779	5.19848	1	1.29286	3.98439
8412	BCAR3	2.55554	2.89244	2.4683	2.88822	3.48476	3.6229	3.44792	3.63048	3.94204	3.62057	4.06668	4.05247	3.95099	4.09225	3.43053	0.159498	0.21874	0.793779	3.43053	0.197658	0.115296	0.527669	3.43053	-0.0357205	0.776935	0.999802	3.43053	0.00243669	0.977758	0.849982	3.94989	-0.106422	0.269035	0.639213	3.94989	0.0439625	0.653821	0.521968	3.94989	0.150385	0.116334	0.270794	1	0.561683	3.20507	NA	NA	NA
10286	BCAS2	81.6444	75.9131	87.0512	82.5966	6.75828	6.63004	6.85955	6.76006	68.0555	69.911	57.9604	6.48406	6.53896	6.25604	6.74193	-0.129674	0.195803	0.770744	6.74193	-0.100004	0.315363	0.721819	6.74193	0.10254	0.305185	0.958024	6.74193	0.13221	0.188247	0.598203	6.41561	0.0548953	0.586358	0.793758	6.41561	-0.231366	0.0225179	0.0755314	6.41561	-0.286261	0.00473053	0.0678562	NA	NA	NA	NA	NA	NA
54828	BCAS3	22.7343	23.9722	17.6621	17.181	6.31235	6.36256	5.96383	5.89443	16.3952	15.6576	16.0418	5.837	5.78551	5.80339	6.12896	0.0499974	0.728123	0.984596	6.12896	-0.0714308	0.625834	0.824353	6.12896	-0.35343	0.0146034	0.342508	6.12896	-0.474857	0.00106321	0.0442304	5.7846	-0.0516716	0.538419	0.772164	5.7846	-0.0334658	0.688406	0.53653	5.7846	0.0182061	0.831315	0.680241	27	4.36849	6.12343	NA	NA	NA
55653	BCAS4	8.1768	9.25314	8.79814	10.9233	3.85815	3.99992	3.9643	4.23609	11.5004	7.89238	9.60923	4.30661	3.81103	4.06142	3.93694	0.152453	0.41091	0.911574	3.93694	0.288994	0.112293	0.524867	3.93694	0.116943	0.532921	0.997068	3.93694	0.25348	0.167276	0.580268	3.99477	-0.527843	9.12843e-06	0.000792839	3.99477	-0.260331	0.0259308	0.0822072	3.99477	0.267521	0.0256531	0.138196	1	1.11852	3.22147	1	1.11852	3.22147
586	BCAT1	81.528	76.7809	71.6459	65.1697	9.47998	9.36867	9.30424	9.14079	56.6453	57.3148	50.3648	8.94137	8.97516	8.773	9.32652	-0.111624	0.180602	0.755765	9.32652	-0.163707	0.0495404	0.379029	9.32652	-0.176089	0.0345627	0.508642	9.32652	-0.228172	0.00620787	0.149101	8.89636	0.0337569	0.737485	0.834479	8.89636	-0.168836	0.0940611	0.179585	8.89636	-0.202593	0.0445051	0.174754	16	4.28688	7.85064	13	4.11048	7.66494
587	BCAT2	5.58473	6.8493	6.20344	6.33536	4.22936	4.48566	4.38508	4.39007	6.94298	7.2805	7.79307	4.51911	4.59836	4.67648	4.31012	0.267513	0.0584004	0.498026	4.31012	0.0084172	0.966654	0.886952	4.31012	0.160171	0.253942	0.945963	4.31012	-0.0989267	0.483103	0.742589	4.54279	0.0846005	0.457491	0.747119	4.54279	0.166282	0.136633	0.223417	4.54279	0.0816792	0.465019	0.525765	NA	NA	NA	NA	NA	NA
56647	BCCIP	40.9642	39.4532	42.3856	40.2517	7.05426	6.97539	7.11246	7.01318	30.4179	33.8933	29.0176	6.614	6.78512	6.54838	7.02961	-0.0789201	0.412561	0.911574	7.02961	-0.0998059	0.299998	0.713039	7.02961	0.0588713	0.54258	0.997558	7.02961	0.0379856	0.69457	0.798019	6.639	0.172551	0.106131	0.443823	6.639	-0.0665167	0.534964	0.472699	6.639	-0.239068	0.0252037	0.137103	NA	NA	NA	NA	NA	NA
144233	BCDIN3D	6.90788	6.97088	6.94079	7.18859	3.49761	3.48653	3.51202	3.53562	7.40256	7.42315	7.17997	3.57705	3.59399	3.53575	3.38604	-0.0145528	0.935005	0.9994	3.38604	0.0263756	0.858449	0.871162	3.38604	0.0192457	0.907275	1	3.38604	0.0601731	0.698246	0.798019	3.451	0.0199152	0.869056	0.868854	3.451	-0.0437681	0.680399	0.53392	3.451	-0.063683	0.537938	0.564376	NA	NA	NA	NA	NA	NA
590	BCHE	6.92449	7.24632	6.99355	8.23696	4.17423	4.21195	4.19708	4.39716	2.17487	2.19159	2.16202	2.65494	2.67941	2.64955	4.17626	0.0413076	0.717796	0.982777	4.17626	0.211099	0.0501694	0.380698	4.17626	0.0260227	0.825263	1	4.17626	0.195812	0.071541	0.45934	2.435	0.0249261	0.89239	0.873421	2.435	-0.0102848	0.970749	0.63058	2.435	-0.0352113	0.851107	0.687518	NA	NA	NA	NA	NA	NA
593	BCKDHA	10.5598	10.9986	7.59888	9.05277	4.44739	4.47957	4.00835	4.22274	21.1514	19.4574	22.2057	5.40524	5.30226	5.47142	4.23274	0.031226	0.792186	0.991849	4.23274	0.228519	0.0631949	0.419977	4.23274	-0.46618	0.000127702	0.0151953	4.23274	-0.268884	0.0260412	0.31307	5.36313	-0.105559	0.22438	0.604116	5.36313	0.0678443	0.430688	0.421258	5.36313	0.173403	0.0445353	0.174754	NA	NA	NA	NA	NA	NA
594	BCKDHB	15.4623	14.4235	14.8718	14.2307	5.87804	5.75339	5.83312	5.74227	12.3207	12.8676	12.4663	5.54436	5.62082	5.55986	5.77881	-0.127074	0.200802	0.77577	5.77881	-0.0935397	0.348355	0.739364	5.77881	-0.0461556	0.643579	0.998574	5.77881	-0.0126204	0.906977	0.837087	5.54709	0.0771174	0.317115	0.671546	5.54709	0.0149471	0.84504	0.591827	5.54709	-0.0621707	0.42122	0.501699	7	2.56742	5.70463	1	1.12248	3.72468
10295	BCKDK	6.80479	7.13955	6.81545	7.44724	3.9889	4.02865	4.00111	4.09615	14.2396	14.8059	16.9862	4.9948	5.06382	5.24009	3.94593	0.0396222	0.752409	0.986807	3.94593	0.0993611	0.426987	0.774065	3.94593	0.00975989	0.935775	1	3.94593	0.0694976	0.579755	0.771407	5.06477	0.0713611	0.3805	0.708253	5.06477	0.252655	0.001479	0.0116097	5.06477	0.181292	0.0228279	0.131764	NA	NA	NA	NA	NA	NA
8915	BCL10	7.48066	6.95985	7.03885	7.22819	4.67321	4.54889	4.59883	4.60992	10.6828	9.67992	10.2848	5.15798	5.03463	5.10371	4.5528	-0.131618	0.201539	0.77577	4.5528	0.0108663	0.917753	0.880639	4.5528	-0.0772469	0.447097	0.985927	4.5528	0.0652377	0.53222	0.758358	5.06057	-0.126732	0.123867	0.474245	5.06057	-0.055859	0.495135	0.455013	5.06057	0.0708742	0.389724	0.48332	2	1.19716	5.4695	2	1.19716	5.4695
53335	BCL11A	10.3436	9.93157	8.7224	8.27052	5.98662	5.90054	5.75545	5.65113	9.36127	9.00274	9.06953	5.83227	5.79303	5.7864	5.80562	-0.0875496	0.479162	0.935822	5.80562	-0.107366	0.389389	0.762968	5.80562	-0.235397	0.0565808	0.608925	5.80562	-0.255212	0.0399404	0.378276	5.78024	-0.0409298	0.687789	0.821952	5.78024	-0.047533	0.637902	0.516244	5.78024	-0.00660293	0.949203	0.716525	13	4.23857	8.49859	6	2.92394	7.06546
64919	BCL11B	7.85204	7.8897	6.37396	6.13521	5.93219	5.91038	5.64704	5.56425	7.79584	7.6698	8.18732	5.90898	5.90151	5.978	5.74774	-0.0216737	0.859795	0.998576	5.74774	-0.0853166	0.491846	0.79297	5.74774	-0.290141	0.0178988	0.379326	5.74774	-0.353782	0.00408091	0.113323	5.90834	-0.00852956	0.928879	0.881305	5.90834	0.0691928	0.420963	0.415645	5.90834	0.0777222	0.370407	0.472065	14	3.95549	9.22186	11	3.6994	8.94685
[truncated: 12,125 more rows]
[truncated: 3 more columns]

## Sheet: 2D 3'UTR targets IMR-32
GeneID	GeneSymbol	rpkm_mock	rpkm_Elav	logCPM_mock	logCPM_Elavl	logCPM_MockElavl	logFC_MockElavl	Pvalue_MockElavl	FDR_MockElavl	rpkm_brain	logCPM_brain	3'UTR Peak Number	log2 3'UTR nELAVL binding	log2 normalized 3'UTR nELAVL binding	Top 3'UTR Target
[truncated: 743 more rows]

## Sheet: 2E Splicing Data IMR-32
AS	AS_Chr_hg18	AS_Start_hg18	AS_End_hg18	Exon_Start_hg18	Exon_End_hg18	AS_Strand_hg18	AS_Chr_hg19	AS_Start_hg19	AS_End_hg19	Exon_Start_hg19	Exon_End_hg19	AS_Strand_hg19	GeneID	GeneSymbol	PSI_Mock	PSI_Elavl	PSI_MockUV	PSI_ElavlUV	PSI_noninf	PSI_Y3wt	PSI_Y3mut	dI_Mock-Elavl	Pvalue_Mock-Elavl	FDR_Mock-Elavl	dI_MockUV-ElavlUV	Pvalue_MockUV-ElavlUV	FDR_Mock-ElavlUV	dI_MockUV-Mock	Pvalue_MockUV-Mock	FDR_MockUV-Mock	dI_ElavlUV-Elavl	Pvalue_ElavlUV-Elavl	FDR_ElavlUV-Elavl	dI_Noninf-Y3wt	Pvalue_Noninf-Y3wt	FDR_Noninf-Y3wt	dI_Noninf-Y3mut	Pvalue_Noninf-Y3mut	FDR_Noninf-Y3mut	dI_Y3wt-Y3mut	Pvalue_Y3wt-Y3mut	FDR_Y3wt-Y3mut	Peak_Name	Peak_Chr_hg18	Peak_Start_hg18	Peak_End_hg18	Peak_Strand_hg18	Peak_Chr_hg19	Peak_Start_hg19
[truncated: 13,495 more rows]
[truncated: 12 more columns]

[truncated: 1 more sheets: 2F Intron targets IMR-32]
