# Supplementary material for: Regulatory consequences of neuronal ELAV-like protein binding to coding and non-coding RNAs in human brain
Source: eLife. 2016 Feb 19;5:e10421. doi: 10.7554/eLife.10421 (PMC4798961; doi:10.7554/eLife.10421)
Supplement: Supplementary file 3. — (A) Overlap of nELAVL 3’UTR targets and genes with disease associated 3’UTR SNPs. List containing transcripts with nELAVL 3’UTR binding with disease associated 3’UTR SNPs (245 SNPs mapped to 200 genes). Included are Entrez Gene ID and Symbol, rpkm and log2 cpm, nELAVL 3’UTR binding information (peak number, log2 nELAVL binding (CLIP tags within peaks were summarized per transcript), and log2 normalized nELAVL binding (CLIP tags within peaks were normalized for mRNA abundance and summarized per transcript) in human brain), SNP information (coordinates, associated disease), and, if applicable, information on overlapping peaks (name, hg18 and hg19 coordinates, PH (PeakHeight), PH normalized for mRNA abundance). (B) CLIP and RNAseq data of AD-related genes List of 96 AD-related genes. Shown are Entrez Gene ID and Symbol, rpkm and log2 cpm, and the peak number, log2 nELAVL binding (CLIP tags within peaks were summarized per transcript), and log2 normalized nELAVL binding (CLIP tags within peaks were normalized for mRNA abundance and summarized per transcript) of peaks (if applicable) in human brain. Top targets are indicated in in the last column. (C) Overlap of top nELAVL targets and GWAS-associated AD genes. Displayed are 77 top nELAVL targets with AD-associated SNPs (p< 0.001). Entrez Gene ID and Symbol, rpkm and log2 cpm, and the peak number, log2 nELAVL binding (CLIP tags within peaks were summarized per transcript), and log2 normalized nELAVL binding (CLIP tags within peaks were normalized for mRNA abundance and summarized per transcript) of peaks (if applicable) in human brain are shown. (D) nELAVL binding sites in control and AD subject brain. The table contains 113,671 nELAVL binding sites that are bound in control or AD brain and that present within expressed genes. Included are PeakName, hg18 and hg19 genomic coordinates (chromosome, start, end, strand), Entrez Gene ID and Symbol, genomic region, PH (PeakHeight), PH normalized for mRNA abundance, and BC (biolo [file elife-10421-supp3.xlsx]

## Sheet: 3A 3'UTR targets with SNPs
GeneID	GeneSymbol.y	rpkm_Av	cpm_log2Av	PeakNumberUTR	PT_UTR_log2	PT_normSeq_UTR_log2	SNP_chr_hg18	SNP_position_hg18	SNP	Associated Disease	PeakName	Chr_hg18	Start_hg18	End_hg18	Strand_hg18	Chr_hg19	Start_hg19	End_hg19	Strand_hg19	PH	normalized PH
92	ACVR2A	10.0737	5.79038	3	2.05369	5.01285	chr2	148403531	rs13430086	Pre-eclampsia	NA									NA	NA
115	ADCY9	7.09318	5.82752	5	2.25167	5.756	chr16	3954142	rs2238432	Sickle cell disease	17094[gene=115][PH=44][PH0=0.66][P=1.0e-100]	chr16	3954190	3954193	-	chr16	4014189	4014192	-	0.821802	11.5858
51094	ADIPOR1	33.5514	5.35895	1	2.52865	3.9277	chr1	201176597	rs7539542	Breast cancer|Insulin resistance syndrome	NA									NA	NA
79602	ADIPOR2	25.8946	6.69665	5	3.6523	5.51393	chr12	1767141	rs12342	Insulin resistance syndrome	24637[gene=79602][PH=20][PH0=2.02][P=2.7e-09]	chr12	1767191	1767195	+	chr12	1896930	1896934	+	0.673909	2.60251
79602	ADIPOR2	25.8946	6.69665	5	3.6523	5.51393	chr12	1767217	rs1044471	Type 2 diabetes	24637[gene=79602][PH=20][PH0=2.02][P=2.7e-09]	chr12	1767191	1767195	+	chr12	1896930	1896934	+	0.673909	2.60251
183	AGT	46.2732	6.92622	3	1.68261	2.53011	chr1	228904954	rs7079	End-stage renal disease	958275[gene=183][PH=60][PH0=1.04][P=1.0e-100]	chr1	228904967	228904971	-	chr1	230838344	230838348	-	0.936912	2.02474
54806	AHI1	61.0888	8.4468	4	2.95217	3.58877	chr6	135648448	rs9494209	Autism	NA									NA	NA
9590	AKAP12	41.2937	8.1712	1	1.02561	1.81083	chr6	151720891	rs9206	Cleft palate	NA									NA	NA
9590	AKAP12	41.2937	8.1712	1	1.02561	1.81083	chr6	151719521	rs1042363	Alcoholism	NA									NA	NA
7915	ALDH5A1	18.9486	6.64253	5	4.03659	6.36335	chr6	24642172	rs1054899	Developmental dyslexia	NA									NA	NA
56172	ANKH	20.3231	7.38654	13	5.12796	7.39351	chr5	14758665	rs26307	Ankylosing spondylitis	NA									NA	NA
324	APC	66.4949	9.53396	9	3.66615	4.21625	chr5	112208820	rs41116	Breast cancer	432637[gene=324][PH=18][PH0=1.51][P=2.7e-09]	chr5	112207762	112207764	+	chr5	112179863	112179865	+	0.434453	0.653364
324	APC	66.4949	9.53396	9	3.66615	4.21625	chr5	112207808	rs1804197	Autism	432637[gene=324][PH=18][PH0=1.51][P=2.7e-09]	chr5	112207762	112207764	+	chr5	112179863	112179865	+	0.434453	0.653364
324	APC	66.4949	9.53396	9	3.66615	4.21625	chr5	112208820	rs41116	Breast cancer	433091[gene=324][PH=172][PH0=1.51][P=3.3e-13]	chr5	112208840	112208842	+	chr5	112180941	112180943	+	4.28349	6.44184
324	APC	66.4949	9.53396	9	3.66615	4.21625	chr5	112207808	rs1804197	Autism	433091[gene=324][PH=172][PH0=1.51][P=3.3e-13]	chr5	112208840	112208842	+	chr5	112180941	112180943	+	4.28349	6.44184
466	ATF1	6.45038	4.08244	1	0.378553	2.49863	chr12	49500032	rs11169571	Breast cancer	NA									NA	NA
477	ATP1A2	260.957	10.535	4	2.4189	1.4147	chr1	158378762	rs2070704	Bipolar disorder	682837[gene=477][PH=60][PH0=0.81][P=6.7e-14]	chr1	158378719	158378723	+	chr1	160112095	160112099	+	1.72131	0.659614
478	ATP1A3	252.632	9.64535	1	4.64699	3.39527	chr19	47162890	rs919390	Bipolar disorder	NA									NA	NA
523	ATP6V1A	98.4646	8.82926	5	5.55218	5.57403	chr3	115012901	rs12736	Type 2 diabetes	598717[gene=523][PH=393][PH0=5.24][P=1.0e-100]	chr3	115012906	115012907	+	chr3	113530216	113530217	+	11.0491	11.2213
10396	ATP8A1	98.9839	9.68481	14	5.31066	5.32502	chr4	42107444	rs12639920	Alzheimer's disease	223804[gene=10396][PH=34][PH0=2.62][P=6.0e-13]	chr4	42107433	42107435	-	chr4	42412676	42412678	-	1.35637	1.37029
9529	BAG5	11.0566	5.88736	10	4.228	7.33486	chr14	103093457	rs7693	Non-Hodgkin lymphoma	NA									NA	NA
79365	BHLHB3	47.5112	4.58602	5	2.51217	3.44658	chr12	26164355	rs1048155	Bipolar disorder	NA									NA	NA
658	BMPR1B	10.0736	5.80125	2	1.50231	4.26271	chr4	96294988	rs1434536	Breast cancer	NA									NA	NA
659	BMPR2	28.7919	8.45955	20	6.63715	8.42305	chr2	203134913	rs17199249	Sickle cell disease	922924[gene=659][PH=46][PH0=2.98][P=1.0e-100]	chr2	203134916	203134917	+	chr2	203426671	203426672	+	1.49502	5.19249
54838	C10orf26	7.89599	5.16741	3	2.16742	5.49913	chr10	104565860	rs6892	Prostate cancer	NA									NA	NA
81688	C6orf62	57.1668	7.12274	6	5.69783	6.49263	chr6	24813814	rs3756814	Developmental dyslexia	NA									NA	NA
55064	C9orf68	3.2109	4.08949	1	0.985041	4.97734	chr9	4576808	rs3087879	Obesity	NA									NA	NA
203228	C9orf72	15.3918	6.1114	8	3.85363	6.46639	chr9	27550594	rs3849944	Systemic lupus erythematosus	NA									NA	NA
801	CALM1	469.986	11.0404	20	8.59678	6.37788	chr14	89942766	rs3814843	Ischemic stroke	441343[gene=801][PH=211][PH0=134.05][P=3.6e-06]	chr14	89941237	89941238	+	chr14	90871484	90871485	+	5.16143	1.09821
801	CALM1	469.986	11.0404	20	8.59678	6.37788	chr14	89941231	rs5871	Adolescent idiopathic scoliosis	441343[gene=801][PH=211][PH0=134.05][P=3.6e-06]	chr14	89941237	89941238	+	chr14	90871484	90871485	+	5.16143	1.09821
801	CALM1	469.986	11.0404	20	8.59678	6.37788	chr14	89942766	rs3814843	Ischemic stroke	442653[gene=801][PH=203][PH0=134.05][P=1.1e-04]	chr14	89942776	89942779	+	chr14	90873023	90873026	+	4.00871	0.852943
801	CALM1	469.986	11.0404	20	8.59678	6.37788	chr14	89941231	rs5871	Adolescent idiopathic scoliosis	442653[gene=801][PH=203][PH0=134.05][P=1.1e-04]	chr14	89942776	89942779	+	chr14	90873023	90873026	+	4.00871	0.852943
22900	CARD8	3.32871	4.54696	1	0.601024	4.04661	chr19	53429518	rs2043211	Crohn's disease|Ulcerative colitis|Alzheimer's disease|Inflammatory disease	NA									NA	NA
836	CASP3	6.6909	4.16115	2	1.24189	4.41968	chr4	185786124	rs6948	Non-Hodgkin lymphoma	NA									NA	NA
836	CASP3	6.6909	4.16115	2	1.24189	4.41968	chr4	185787083	rs1049216	Non-Hodgkin lymphoma|Multiple myeloma	NA									NA	NA
831	CAST	39.4683	7.7041	5	2.78625	3.99499	chr5	96122584	rs13167972	Ankylosing spondylitis	NA									NA	NA
831	CAST	39.4683	7.7041	5	2.78625	3.99499	chr5	96123970	rs27582	Ankylosing spondylitis	NA									NA	NA
831	CAST	39.4683	7.7041	5	2.78625	3.99499	chr5	96137127	rs13160562	Alcoholism	NA									NA	NA
857	CAV1	3.26425	3.44481	4	2.61226	7.30091	chr7	115987328	rs9920	Prostate cancer	NA									NA	NA
150275	CCDC117	6.56279	4.75311	6	3.12564	6.89183	chr22	27512500	rs5762795	Inflammatory bowel disease	NA									NA	NA
253635	CCDC75	14.3071	3.93528	1	1.04669	3.07883	chr2	37176964	rs12474977	Prostate cancer	NA									NA	NA
595	CCND1	6.04624	4.75973	4	2.46859	6.24803	chr11	69175918	rs678653	Breast cancer	NA									NA	NA
595	CCND1	6.04624	4.75973	4	2.46859	6.24803	chr11	69178211	rs7178	Ovarian cancer	NA									NA	NA
4179	CD46	31.7592	6.60635	4	1.74718	3.07408	chr1	206034342	rs7144	Atypical hemolytic uremic syndrome	NA									NA	NA
9308	CD83	7.75354	4.35511	3	1.80373	5.05007	chr6	14244993	rs9230	Cervical cancer	NA									NA	NA
8851	CDK5R1	31.2812	6.94411	8	6.54676	8.21275	chr17	27841563	rs735555	Alzheimer's disease	162439[gene=8851][PH=123][PH0=62.40][P=2.3e-08]	chr17	27841602	27841603	+	chr17	30817489	30817490	+	2.75183	8.79706
50937	CDON	4.17648	5.1181	3	1.97697	6.15612	chr11	125335907	rs3737336	Prostate cancer	NA									NA	NA
1952	CELSR2	45.6951	8.93458	5	5.72076	6.83571	chr1	109619113	rs12740374	Polygenic dyslipidemia	NA									NA	NA
1129	CHRM2	0.818182	2.35949	1	0.383575	5.25645	chr7	136351848	rs8191992	Myocardial infarction	NA									NA	NA
9575	CLOCK	17.8279	6.86896	3	2.57559	4.8494	chr4	55996126	rs1801260	Insomnia|Metabolic syndrome|Attention deficit/hyperactivity disorder	NA									NA	NA
1191	CLU	689.346	11.124	1	1.18868	0.24562	chr8	27511359	rs3087554	Pseudoexfoliation syndrome	NA									NA	NA
54918	CMTM6	5.54468	4.29574	3	1.46721	5.03694	chr3	32498781	rs4796	Breast cancer	NA									NA	NA
55748	CNDP2	26.2007	7.13879	1	0.943821	2.17797	chr18	70340230	rs12717111	Type 2 diabetic end-stage renal disease	NA									NA	NA
1268	CNR1	15.2707	6.42137	15	4.7966	7.46309	chr6	88906819	rs806368	Nicotine dependence|Attention deficit/hyperactivity disorder|Cocaine dependence	321269[gene=1268][PH=34][PH0=13.89][P=5.3e-03]	chr6	88907894	88907896	-	chr6	88851175	88851177	-	0.855661	5.60329
1268	CNR1	15.2707	6.42137	15	4.7966	7.46309	chr6	88907900	rs12720071	Nicotine dependence|Substance dependence	321269[gene=1268][PH=34][PH0=13.89][P=5.3e-03]	chr6	88907894	88907896	-	chr6	88851175	88851177	-	0.855661	5.60329
1268	CNR1	15.2707	6.42137	15	4.7966	7.46309	chr6	88908406	rs16880248	Attention deficit/hyperactivity disorder	321269[gene=1268][PH=34][PH0=13.89][P=5.3e-03]	chr6	88907894	88907896	-	chr6	88851175	88851177	-	0.855661	5.60329
1268	CNR1	15.2707	6.42137	15	4.7966	7.46309	chr6	88908470	rs4707436	Attention deficit/hyperactivity disorder	321269[gene=1268][PH=34][PH0=13.89][P=5.3e-03]	chr6	88907894	88907896	-	chr6	88851175	88851177	-	0.855661	5.60329
1268	CNR1	15.2707	6.42137	15	4.7966	7.46309	chr6	88906819	rs806368	Nicotine dependence|Attention deficit/hyperactivity disorder|Cocaine dependence	321271[gene=1268][PH=34][PH0=13.89][P=5.3e-03]	chr6	88907908	88907913	-	chr6	88851189	88851194	-	0.855661	5.60329
1268	CNR1	15.2707	6.42137	15	4.7966	7.46309	chr6	88907900	rs12720071	Nicotine dependence|Substance dependence	321271[gene=1268][PH=34][PH0=13.89][P=5.3e-03]	chr6	88907908	88907913	-	chr6	88851189	88851194	-	0.855661	5.60329
1268	CNR1	15.2707	6.42137	15	4.7966	7.46309	chr6	88908406	rs16880248	Attention deficit/hyperactivity disorder	321271[gene=1268][PH=34][PH0=13.89][P=5.3e-03]	chr6	88907908	88907913	-	chr6	88851189	88851194	-	0.855661	5.60329
1268	CNR1	15.2707	6.42137	15	4.7966	7.46309	chr6	88908470	rs4707436	Attention deficit/hyperactivity disorder	321271[gene=1268][PH=34][PH0=13.89][P=5.3e-03]	chr6	88907908	88907913	-	chr6	88851189	88851194	-	0.855661	5.60329
1289	COL5A1	2.43169	4.43777	1	0.427978	3.92618	chr9	136874237	rs12722	Bilateral quadriceps tendon rupture|Achilles tendinopathy	NA									NA	NA
23406	COTL1	4.44651	4.75235	2	3.51095	7.87583	chr16	83157471	rs13521	Autoimmune diseases	NA									NA	NA
10814	CPLX2	84.9327	8.73382	5	4.79368	5.02143	chr5	175239862	rs3822674	Schizophrenia	NA									NA	NA
1393	CRHBP	4.03244	3.09223	2	1.94241	6.16017	chr5	76300738	rs1875999	Depression|Preterm birth	NA									NA	NA
54205	CYCS	20.4463	6.8453	10	4.60018	6.84215	chr7	25128127	rs1861525	Systemic lupus erythematosus	91859[gene=54205][PH=82][PH0=11.19][P=4.6e-13]	chr7	25128088	25128089	-	chr7	25161563	25161564	-	1.61904	7.91849
54205	CYCS	20.4463	6.8453	10	4.60018	6.84215	chr7	25128127	rs1861525	Systemic lupus erythematosus	91919[gene=54205][PH=208][PH0=11.19][P=4.6e-13]	chr7	25128173	25128174	-	chr7	25161648	25161649	-	6.09692	29.8192
1545	CYP1B1	5.56619	4.88056	1	0.596809	3.3512	chr2	38149498	rs9341266	Breast cancer|Lung cancer	NA									NA	NA
1545	CYP1B1	5.56619	4.88056	1	0.596809	3.3512	chr2	38150674	rs10916	Prostate cancer	NA									NA	NA
1634	DCN	27.1329	5.99989	1	1.1446	2.4496	chr12	90063806	rs7441	Breast cancer|Pathological myopia	NA									NA	NA
23405	DICER1	30.0903	8.39482	20	5.22336	6.92874	chr14	94626500	rs13078	Esophageal cancer	353148[gene=23405][PH=42][PH0=3.10][P=3.4e-13]	chr14	94623094	94623095	-	chr14	95553341	95553342	-	0.863122	2.86844
23405	DICER1	30.0903	8.39482	20	5.22336	6.92874	chr14	94623115	rs3742330	Esophageal cancer|Oral premalignant	353148[gene=23405][PH=42][PH0=3.10][P=3.4e-13]	chr14	94623094	94623095	-	chr14	95553341	95553342	-	0.863122	2.86844
9231	DLG5	11.6812	6.54085	1	1.47087	4.01514	chr10	79221646	rs2165047	Crohn's disease	NA									NA	NA
1745	DLX1	2.56996	2.93937	2	2.0271	6.9151	chr2	172661684	rs788172	Autism	NA									NA	NA
1793	DOCK1	41.728	8.42173	1	0.439767	0.890693	chr10	129140593	rs1051039	Asthma	NA									NA	NA
55816	DOK5	8.14212	4.00524	2	1.62374	4.73159	chr20	52700518	rs2023454	Bipolar disorder	NA									NA	NA
1812	DRD1	3.12591	3.54536	1	0.602054	4.13481	chr5	174801306	rs686	Nicotine dependence|Alcoholism|Heroin addiction|Autism	NA									NA	NA
60401	EDA2R	0.619944	1.64158	1	0.62313	6.46171	chrX	65732316	rs1485682	Androgenetic alopecia	NA									NA	NA
1948	EFNB2	9.88875	5.46206	2	1.33768	4.03969	chr13	105942321	rs9520087	Schizophrenia	NA									NA	NA
22979	EFR3B	27.3065	7.68128	6	3.61977	5.40452	chr2	25234077	rs1866146	Alcoholism	NA									NA	NA
1975	EIF4B	32.0924	7.03288	6	4.82331	6.42798	chr12	51720372	rs4825	Late onset Alzheimer's Disease	285009[gene=1975][PH=92][PH0=2.73][P=8.6e-14]	chr12	51720403	51720404	+	chr12	53434136	53434137	+	1.95643	6.09624
5167	ENPP1	0.715111	2.63883	1	0.447522	5.69651	chr6	132254435	rs7754586	Type 2 diabetic end-stage renal disease	NA									NA	NA
5167	ENPP1	0.715111	2.63883	1	0.447522	5.69651	chr6	132254387	rs7754561	Hypertriglyceridemia|Type 2 diabetes|Obesity	NA									NA	NA
51752	ERAP1	9.25637	6.15328	2	1.1456	3.81741	chr5	96123970	rs27582	Ankylosing spondylitis	NA									NA	NA
51752	ERAP1	9.25637	6.15328	2	1.1456	3.81741	chr5	96122584	rs13167972	Ankylosing spondylitis	NA									NA	NA
51752	ERAP1	9.25637	6.15328	2	1.1456	3.81741	chr5	96137127	rs13160562	Alcoholism	NA									NA	NA
2104	ESRRG	4.20766	4.77028	3	1.91126	6.05804	chr1	214759292	rs945453	Breast cancer	NA									NA	NA
2113	ETS1	4.0686	4.54832	2	1.40203	5.37072	chr11	127834169	rs1128334	Systemic lupus erythematosus	NA									NA	NA
10160	FARP1	20.5282	6.96512	2	1.40187	3.17006	chr13	97695153	rs2282048	Parkinson's disease	NA									NA	NA
2222	FDFT1	39.2614	6.84635	2	3.54915	4.82109	chr8	11733761	rs3258	Follicular lymphoma	NA									NA	NA
55527	FEM1A	8.16573	5.03341	2	2.35242	5.68069	chr19	4746289	rs1044386	Polycystic ovary syndrome	NA									NA	NA
2260	FGFR1	12.487	6.49762	2	1.48596	3.94704	chr8	38400815	rs3925	Cleft palate	NA									NA	NA
2260	FGFR1	12.487	6.49762	2	1.48596	3.94704	chr8	38388671	rs13317	Nonsyndromic cleft lip and palate	NA									NA	NA
2289	FKBP5	13.3023	7.02601	4	3.19667	5.96361	chr6	35650454	rs3800373	Posttraumatic stress disorder|Suicidal behavior|Major depressive disorder	130566[gene=2289][PH=26][PH0=1.20][P=1.0e-100]	chr6	35650483	35650484	-	chr6	35542505	35542506	-	1.02928	7.73763
2321	FLT1	31.1974	6.64348	2	1.38369	2.6226	chr13	27860666	rs7337610	Sarcoidosis	NA									NA	NA
2321	FLT1	31.1974	6.64348	2	1.38369	2.6226	chr13	27861702	rs2296283	Sarcoidosis	NA									NA	NA
11167	FSTL1	14.1776	5.71318	3	2.15434	4.66368	chr3	121597327	rs1700	Schizophrenia	NA									NA	NA
23105	FSTL4	11.6828	6.08934	6	2.38832	5.21933	chr5	132561416	rs13183672	Ischemic stroke	NA									NA	NA
2395	FXN	2.53342	2.77167	2	2.57534	7.6205	chr9	70877744	rs10890	Myocardial infarction	145152[gene=2395][PH=26][PH0=0.30][P=9.2e-14]	chr9	70877699	70877700	+	chr9	71687879	71687880	+	0.715537	28.2439
2555	GABRA2	32.4346	6.57295	3	2.51695	3.96012	chr4	45946823	rs573400	Alcoholism	NA									NA	NA
2560	GABRB1	48.7739	6.58689	2	2.11197	2.96582	chr4	47123096	rs3832300	Autism	175137[gene=2560][PH=62][PH0=0.53][P=1.0e-100]	chr4	47123115	47123119	+	chr4	47428358	47428362	+	1.66369	3.41101
9945	GFPT2	14.438	5.50638	1	1.17358	3.27758	chr5	179660563	rs7725	Chronic renal insufficiency	NA									NA	NA
2744	GLS	91.6492	8.41318	13	5.49351	5.61664	chr2	191537598	rs13035504	Glioma	871457[gene=2744][PH=26][PH0=6.19][P=7.1e-05]	chr2	191537580	191537581	+	chr2	191829335	191829336	+	0.566518	0.618138
26205	GMEB2	3.18796	4.01714	2	1.43824	5.77178	chr20	61691693	rs311497	Ulcerative colitis	NA									NA	NA
2778	GNAS	143.56	10.2243	3	2.27269	1.87555	chr20	56912202	rs7121	Prostate cancer	NA									NA	NA
54329	GPR85	3.85542	4.3835	6	3.12391	7.65228	chr7	112507951	rs56080411	Schizophrenia	NA									NA	NA
26585	GREM1	5.45149	4.56813	4	2.38731	6.29695	chr15	30813959	rs1129456	Diabetic nephropathy	NA									NA	NA
2903	GRIN2A	38.3926	8.02196	3	3.28582	4.57278	chr16	9763295	rs1014531	Autism	NA									NA	NA
64412	GZF1	7.36951	5.20197	3	1.84191	5.17292	chr20	23300685	rs7988	Schizophrenia	NA									NA	NA
3094	HINT1	115.671	6.53486	1	2.48166	2.31156	chr5	130528741	rs4696	Schizophrenia	NA									NA	NA
3183	HNRNPC	52.7308	7.36792	6	4.95023	5.85129	chr14	20747534	rs7495	Type 2 diabetes	NA									NA	NA
57594	HOMEZ	4.00099	4.12131	3	1.45354	5.4744	chr14	22836431	rs1884056	Cutaneous malignant melanoma	NA									NA	NA
3356	HTR2A	13.3091	5.54864	1	0.923165	2.95126	chr13	46306852	rs3125	Bipolar disorder	NA									NA	NA
3475	IFRD1	20.5672	6.06093	3	1.71872	3.60184	chr7	111902894	rs7817	Cystic fibrosis lung disease	519510[gene=3475][PH=31][PH0=0.77][P=1.3e-13]	chr7	111902877	111902879	+	chr7	112115641	112115643	+	0.759199	3.69131
3479	IGF1	1.03365	3.14657	4	1.99237	8.17589	chr12	101317699	rs6214	Myopia|Colorectal cancer|Barrett's esophagus	NA									NA	NA
3479	IGF1	1.03365	3.14657	4	1.99237	8.17589	chr12	101318645	rs6220	Breast cancer	NA									NA	NA
3479	IGF1	1.03365	3.14657	4	1.99237	8.17589	chr12	101313982	rs5742714	Non-small cell lung cancer	NA									NA	NA
3480	IGF1R	16.0216	7.5144	13	3.88631	6.44387	chr15	97321323	rs2016347	Breast cancer	NA									NA	NA
3486	IGFBP3	9.66587	4.72696	2	1.24358	3.92137	chr7	45918779	rs6670	Renal cancer|Breast cancer	NA									NA	NA
3488	IGFBP5	20.1633	6.98157	7	3.70499	5.92404	chr2	217245243	rs3276	Metabolic syndrome	NA									NA	NA
3643	INSR	18.2635	7.36377	13	4.85369	7.26528	chr19	7063593	rs1052371	Migraine with aura	NA									NA	NA
3643	INSR	18.2635	7.36377	13	4.85369	7.26528	chr19	7067963	rs1051690	Colorectal cancer	NA									NA	NA
8660	IRS2	15.6973	6.80213	10	6.23484	8.89001	chr13	109205907	rs2289046	Breast cancer	NA									NA	NA
3685	ITGAV	45.4413	8.32428	9	3.75342	4.83177	chr2	187251619	rs1839123	Chronic hepatitis	NA									NA	NA
3718	JAK3	2.77097	3.99291	1	0.595444	4.28088	chr19	17796626	rs11888	Type 2 diabetes	NA									NA	NA
3745	KCNB1	26.2455	6.66714	1	1.78036	3.36152	chr20	47422312	rs1051295	Rheumatoid arthritis	NA									NA	NA
3766	KCNJ10	24.8121	6.79409	3	1.4262	2.96359	chr1	158275745	rs1053074	Schizophrenia	666894[gene=3766][PH=32][PH0=0.38][P=1.0e-100]	chr1	158275722	158275728	-	chr1	160009098	160009104	-	0.789506	3.18195
3776	KCNK2	3.45748	3.83535	3	1.86967	6.28124	chr1	213476729	rs6686529	Major depressive disorder	990010[gene=3776][PH=32][PH0=0.17][P=5.5e-13]	chr1	213476722	213476724	+	chr1	215410099	215410101	+	0.833131	24.0965
222658	KCTD20	13.0411	6.06181	2	1.61677	4.07459	chr6	36564996	rs2146333	Coronary heart disease	NA									NA	NA
57670	KIAA1549	5.90351	6.25224	2	1.97331	5.66036	chr7	138168596	rs896193	Autism	NA									NA	NA
3797	KIF3C	49.1369	8.08798	6	4.87147	5.8713	chr2	26004277	rs6728684	Prostate cancer	117751[gene=3797][PH=355][PH0=3.00][P=1.3e-13]	chr2	26004291	26004292	-	chr2	26150787	26150788	-	7.43382	15.1288
3815	KIT	7.83854	5.39456	6	2.76637	6.22965	chr4	55299697	rs17084733	Papillary thyroid carcinoma	NA									NA	NA
3815	KIT	7.83854	5.39456	6	2.76637	6.22965	chr4	55297522	rs3733542	Papillary thyroid carcinoma	NA									NA	NA
3831	KLC1	180.959	9.2968	2	2.65254	1.97161	chr14	103222105	rs8702	Multiple sclerosis|Age-related cataract|Leukemia	NA									NA	NA
51088	KLHL5	17.7882	6.36196	4	1.97875	4.13227	chr4	38804142	rs1046655	Breast cancer	NA									NA	NA
3949	LDLR	6.67836	5.22611	1	0.960678	3.92301	chr19	11104445	rs5742911	Sickle cell disease	NA									NA	NA
3949	LDLR	6.67836	5.22611	1	0.960678	3.92301	chr19	11103658	rs1433099	Myocardial infarction|Coronary heart disease	NA									NA	NA
3980	LIG3	11.7311	5.50159	1	0.719104	2.70224	chr17	30355688	rs1052536	Lung cancer	NA									NA	NA
3988	LIPA	26.2726	6.1663	4	3.38369	5.20637	chr10	90963472	rs13500	Alzheimer's disease	426359[gene=3988][PH=89][PH0=1.81][P=9.2e-14]	chr10	90963431	90963433	-	chr10	90973451	90973453	-	1.93049	7.34794
22859	LPHN1	33.4785	8.06295	1	3.19335	4.66312	chr19	14120846	rs3810256	Rheumatoid arthritis	NA									NA	NA
9663	LPIN2	21.8884	7.11543	5	2.71677	4.72604	chr18	2910288	rs3745012	Type 2 diabetes	NA									NA	NA
79694	MANEA	2.79511	3.60889	2	1.49023	6.03853	chr6	96161309	rs1133503	Cocaine-induced paranoia	NA									NA	NA
4128	MAOA	19.44	6.32499	1	0.788306	2.24487	chrX	43489785	rs3027407	Autism	NA									NA	NA
4137	MAPT	66.9436	8.55606	6	3.48605	4.02183	chr17	41461242	rs7521	Parkinson's disease	NA									NA	NA
8932	MBD2	13.5336	5.4004	4	2.75944	5.44772	chr18	49934755	rs1259938	Breast cancer	NA									NA	NA
4205	MEF2A	36.0751	6.81675	4	4.06746	5.4823	chr15	98072557	rs1059759	Coronary artery disease	NA									NA	NA
4233	MET	7.63446	5.71687	3	1.37525	4.45158	chr7	116224842	rs1621	Chronic rhinosinusitis	NA									NA	NA
4502	MT2A	66.6929	4.68961	1	0.997504	1.31859	chr16	55200844	rs10636	Type 2 diabetes	260871[gene=4502][PH=64][PH0=4.20][P=1.0e-100]	chr16	55200837	55200839	+	chr16	56643336	56643338	+	0.996543	1.49423
4507	MTAP	5.46479	4.86159	1	0.716268	3.67411	chr9	21958159	rs3088440	Colorectal cancer|Second primary tumor|Pancreatic cancer	NA									NA	NA
4507	MTAP	5.46479	4.86159	1	0.716268	3.67411	chr9	21993367	rs1063192	Myocardial infarction|Glioma	NA									NA	NA
4507	MTAP	5.46479	4.86159	1	0.716268	3.67411	chr9	21961108	rs11552822	Malignant melanoma	NA									NA	NA
4507	MTAP	5.46479	4.86159	1	0.716268	3.67411	chr9	21958199	rs11515	Late onset Alzheimer's Disease	NA									NA	NA
4552	MTRR	15.2854	5.71754	2	1.8998	4.23808	chr5	7954230	rs10520873	Obesity	NA									NA	NA
4627	MYH9	43.485	8.43964	2	1.93761	2.90874	chr22	35007928	rs12107	Focal segmental glomerulosclerosis|Hypertension-associated endstage renal disease (ESRD)	NA									NA	NA
4627	MYH9	43.485	8.43964	2	1.93761	2.90874	chr22	35007860	rs7078	Focal segmental glomerulosclerosis|Cleft palate|Hypertension-associated endstage renal disease (ESRD)	NA									NA	NA
4683	NBN	20.7902	6.64468	4	3.31301	5.4592	chr8	91015777	rs1063054	Lung cancer	NA									NA	NA
83988	NCALD	47.8367	7.75851	6	4.29903	5.32409	chr8	102769471	rs1131863	Diabetic nephropathy	436492[gene=83988][PH=30][PH0=0.51][P=1.1e-12]	chr8	102769460	102769462	-	chr8	102700284	102700286	-	0.8904	1.86133
4792	NFKBIA	28.0874	5.49507	2	1.77625	3.26828	chr14	34940968	rs8904	Hodgkin's lymphoma|Schizophrenia|Sepsis	78290[gene=4792][PH=80][PH0=2.30][P=1.0e-100]	chr14	34940798	34940802	-	chr14	35871047	35871051	-	1.87782	6.68564
4792	NFKBIA	28.0874	5.49507	2	1.77625	3.26828	chr14	34940844	rs696	Hodgkin's lymphoma|Colorectal cancer	78290[gene=4792][PH=80][PH0=2.30][P=1.0e-100]	chr14	34940798	34940802	-	chr14	35871047	35871051	-	1.87782	6.68564
57502	NLGN4X	8.50032	5.67141	4	3.17565	6.57796	chrX	5818861	rs1882260	Nonspecific mental retardation	NA									NA	NA
57502	NLGN4X	8.50032	5.67141	4	3.17565	6.57796	chrX	5820574	rs3810686	Nonspecific mental retardation	NA									NA	NA
2908	NR3C1	18.6113	7.22192	10	4.22696	6.58861	chr5	142637814	rs6198	Rheumatoid arthritis|Glucocorticoid resistance|Binge eating symptoms	649013[gene=2908][PH=199][PH0=1.40][P=1.0e-100]	chr5	142637816	142637818	-	chr5	142657623	142657625	-	5.15467	27.6965
4916	NTRK3	32.7814	7.40054	2	2.48283	3.90704	chr15	86323376	rs72481814	Anxiety disorders	NA									NA	NA
4916	NTRK3	32.7814	7.40054	2	2.48283	3.90704	chr15	86322284	rs28521337	Anxiety disorders	NA									NA	NA
4916	NTRK3	32.7814	7.40054	2	2.48283	3.90704	chr15	86322576	rs72481816	Anxiety disorders	NA									NA	NA
4973	OLR1	2.22361	3.05115	2	1.15832	5.81774	chr12	10202830	rs1050286	Alzheimer's disease	NA									NA	NA
4983	OPHN1	16.2019	6.87193	4	1.67535	3.8621	chrX	67180569	rs492933	Androgenetic alopecia	160466[gene=4983][PH=38][PH0=0.35][P=1.0e-100]	chrX	67180602	67180603	-	chrX	67263877	67263878	-	0.477363	2.94634
23596	OPN3	9.7882	4.75975	3	2.41712	5.50302	chr1	239825254	rs1053183	Multiple myeloma	NA									NA	NA
5144	PDE4D	16.8186	7.03934	14	5.09142	7.62765	chr5	58303733	rs829259	Obstructive pulmonary disease	NA									NA	NA
56034	PDGFC	4.5177	3.87482	1	0.914047	4.3628	chr4	157903135	rs1425486	Ovarian cancer	NA									NA	NA
5824	PEX19	21.7081	6.39022	4	3.75522	5.87275	chr1	158513809	rs10594	Schizophrenia	NA									NA	NA
5305	PIP4K2A	82.8844	8.32752	4	6.35817	6.62599	chr10	22865139	rs8341	Schizophrenia	NA									NA	NA
59338	PLEKHA1	38.3049	7.55657	8	4.97481	6.33062	chr10	124180111	rs17103541	Type 2 diabetes	NA									NA	NA
5395	PMS2	16.947	5.48123	1	1.28702	3.24769	chr7	5993301	rs2228006	Ovarian cancer	NA									NA	NA
5465	PPARA	4.09521	5.43383	1	0.856071	4.37724	chr22	45014263	rs3892755	Atherosclerosis	NA									NA	NA
5465	PPARA	4.09521	5.43383	1	0.856071	4.37724	chr22	45012446	rs6008259	Atherosclerosis	NA									NA	NA
5467	PPARD	9.23464	4.99127	1	0.758654	3.0862	chr6	35503596	rs1053049	Type 2 diabetes	NA									NA	NA
5467	PPARD	9.23464	4.99127	1	0.758654	3.0862	chr6	35502988	rs3734254	Type 2 diabetes	NA									NA	NA
10891	PPARGC1A	9.85237	5.98397	7	3.72829	6.97005	chr4	23406098	rs6821591	Huntington's disease	NA									NA	NA
54704	PPM2C	49.2157	7.75273	10	6.06279	7.0746	chr8	95005708	rs911	Schizophrenia	434679[gene=54704][PH=110][PH0=24.75][P=7.0e-13]	chr8	95005723	95005725	+	chr8	94936547	94936549	+	1.57165	3.19339
5578	PRKCA	35.2853	8.28549	11	5.11528	6.59095	chr17	62233006	rs7342847	Breast cancer	NA									NA	NA
5728	PTEN	21.9481	6.95146	11	4.88713	7.0364	chr10	89716725	rs701848	Obstructive pulmonary disease|PTEN hamartoma tumor syndrome	NA									NA	NA
5740	PTGIS	0.836158	2.51056	1	0.860342	6.62243	chr20	47555385	rs5602	Myocardial infarction	NA									NA	NA
5797	PTPRM	28.7424	7.28566	1	1.22251	2.49558	chr18	8354962	rs2290819	Myocardial infarction	NA									NA	NA
284119	PTRF	8.1344	4.9063	1	1.74744	4.90609	chr17	37808375	rs9252	Secondary deficiency of caveolins	NA									NA	NA
55213	RCBTB1	16.6103	6.10455	5	2.91646	5.33746	chr13	49005905	rs3186013	Asthma	NA									NA	NA
55213	RCBTB1	16.6103	6.10455	5	2.91646	5.33746	chr13	49005213	rs16659	Asthma	NA									NA	NA
768211	RELL1	7.18616	4.90096	7	2.66268	6.23265	chr4	37288921	rs12142	Breast cancer	NA									NA	NA
9628	RGS6	8.48395	5.68232	1	0.574182	2.75742	chr14	72098931	rs2074647	Bladder cancer	NA									NA	NA
6117	RPA1	11.8519	5.70322	1	1.55496	4.11719	chr17	1747815	rs12727	Premenopausal breast cancer risk	NA									NA	NA
6117	RPA1	11.8519	5.70322	1	1.55496	4.11719	chr17	1747350	rs5030740	Premenopausal breast cancer risk	NA									NA	NA
22895	RPH3A	55.0282	7.95608	2	1.05867	1.56954	chr12	111820114	rs2240191	Type 1 diabetes	NA									NA	NA
6228	RPS23	33.0761	6.7926	4	3.25914	4.75073	chr5	81605049	rs3738	Lung cancer	NA									NA	NA
51018	RRP15	3.3	4.83313	9	3.10917	7.85909	chr1	216577477	rs3902857	Pelizaeus-merzbacher-like disease	NA									NA	NA
6285	S100B	122.399	7.25928	1	1.43684	1.25993	chr21	46843667	rs9722	Major depressive disorder|Schizophrenia	NA									NA	NA
55829	SELS	9.41498	4.23064	1	0.598501	2.69174	chr15	99628927	rs9874	Ischemic stroke	NA									NA	NA
6414	SEPP1	78.6763	7.64977	2	2.3535	2.63801	chr5	42836565	rs7579	Colorectal cancer	171464[gene=6414][PH=95][PH0=2.42][P=1.0e-100]	chr5	42836522	42836525	-	chr5	42800765	42800768	-	2.63041	3.34333
57468	SLC12A5	62.2186	8.70788	3	4.06037	4.71191	chr20	44122072	rs9074	Type 2 diabetes	NA									NA	NA
121260	SLC15A4	7.82438	3.7898	3	2.28948	5.66394	chr12	127844160	rs3765108	Type 2 diabetes	647412[gene=121260][PH=104][PH0=1.03][P=1.0e-100]	chr12	127844130	127844132	-	chr12	129278177	129278179	-	2.15431	27.5333
6505	SLC1A1	15.7858	5.91183	2	2.3257	4.72368	chr9	4576808	rs3087879	Obesity	NA									NA	NA
6507	SLC1A3	211.637	9.69146	5	3.84623	2.87249	chr5	36723613	rs2269272	Attention deficit/hyperactivity disorder	NA									NA	NA
9481	SLC25A27	22.3245	6.46414	3	3.03196	5.0513	chr6	46752834	rs2270450	Schizophrenia	NA									NA	NA
9497	SLC4A7	20.7179	7.37298	4	1.56861	3.39099	chr3	27391017	rs4973768	Breast cancer	NA									NA	NA
9368	SLC9A3R1	20.2727	5.38172	1	1.34256	3.10042	chr17	70276810	rs7420	Psoriatic arthritis	366932[gene=9368][PH=76][PH0=0.87][P=1.0e-100]	chr17	70276856	70276860	+	chr17	72765261	72765265	+	1.536	7.5767
285195	SLC9A9	10.2097	5.22486	1	0.672754	2.76959	chr3	144467790	rs1046706	Attention deficit/hyperactivity disorder	695618[gene=285195][PH=19][PH0=0.17][P=1.0e-100]	chr3	144467746	144467761	-	chr3	142985056	142985071	-	0.594113	5.81913
6616	SNAP25	840.563	10.8552	1	7.06134	4.06784	chr20	10235742	rs8636	Schizophrenia	64499[gene=6616][PH=5703][PH0=12.99][P=5.3e-12]	chr20	10235107	10235108	+	chr20	10287107	10287108	+	132.56	15.7704
6616	SNAP25	840.563	10.8552	1	7.06134	4.06784	chr20	10235084	rs3746544	Attention deficit/hyperactivity disorder|Schizophrenia	64499[gene=6616][PH=5703][PH0=12.99][P=5.3e-12]	chr20	10235107	10235108	+	chr20	10287107	10287108	+	132.56	15.7704
6616	SNAP25	840.563	10.8552	1	7.06134	4.06784	chr20	10235088	rs1051312	Attention deficit/hyperactivity disorder	64499[gene=6616][PH=5703][PH0=12.99][P=5.3e-12]	chr20	10235107	10235108	+	chr20	10287107	10287108	+	132.56	15.7704
6622	SNCA	58.4699	6.88719	2	4.75565	5.50753	chr4	90866301	rs17016074	Parkinson's disease	446840[gene=6622][PH=52][PH0=1.52][P=2.7e-13]	chr4	90866295	90866296	-	chr4	90647272	90647273	-	1.55905	2.66641
6622	SNCA	58.4699	6.88719	2	4.75565	5.50753	chr4	90865909	rs356165	Parkinson's disease	446840[gene=6622][PH=52][PH0=1.52][P=2.7e-13]	chr4	90866295	90866296	-	chr4	90647272	90647273	-	1.55905	2.66641
10580	SORBS1	66.2431	9.07175	9	5.34399	5.9261	chr10	97061862	rs9313	Type 2 diabetes	NA									NA	NA
6653	SORL1	87.297	9.86952	3	4.6496	4.83827	chr11	121007955	rs1131497	Alzheimer's disease	NA									NA	NA
6657	SOX2	22.2661	5.8383	1	1.54416	3.26402	chr3	182914265	rs11915160	Diabetic nephropathy	NA									NA	NA
347689	SOX2OT	73.4083	7.43489	1	0.886328	1.10823	chr3	182914265	rs11915160	Diabetic nephropathy	NA									NA	NA
6671	SP4	6.18199	5.21945	6	2.31657	6.03131	chr7	21517595	rs3735440	Bipolar disorder	NA									NA	NA
8878	SQSTM1	58.2091	7.72491	2	4.6651	5.42183	chr5	179197521	rs1065154	Paget's disease of bone	NA									NA	NA
8878	SQSTM1	58.2091	7.72491	2	4.6651	5.42183	chr5	179197337	rs10277	Paget's disease of bone	NA									NA	NA
79644	SRD5A3	4.96801	3.63579	1	1.1404	4.65784	chr4	55931085	rs2538	Breast cancer	NA									NA	NA
6720	SREBF1	19.1959	6.69951	1	1.64874	3.59995	chr17	17656042	rs2297508	Type 2 diabetes	NA									NA	NA
6720	SREBF1	19.1959	6.69951	1	1.64874	3.59995	chr17	17655826	rs11868035	Schizophrenia|Type 2 diabetes	NA									NA	NA
6774	STAT3	32.3928	7.35548	4	3.62975	5.17497	chr17	37719436	rs1053005	Obesity	NA									NA	NA
6774	STAT3	32.3928	7.35548	4	3.62975	5.17497	chr17	37719618	rs1053004	Recurrent miscarriage	NA									NA	NA
57586	SYT13	31.4414	7.37143	13	5.33131	6.97579	chr11	45218702	rs8929	Asthma	148746[gene=57586][PH=208][PH0=3.62][P=1.0e-100]	chr11	45218740	45218741	-	chr11	45262164	45262165	-	4.11247	13.0798
6988	TCTA	9.20537	4.35161	1	1.70556	4.67626	chr3	49428838	rs6997	Crohn's disease	NA									NA	NA
80312	TET1	3.77341	5.23882	1	0.829399	4.43229	chr10	70122477	rs5030882	Late onset Alzheimer's Disease	NA									NA	NA
7046	TGFBR1	5.5918	5.22833	8	3.12735	7.12295	chr9	100952292	rs334348	Breast cancer|Colorectal cancer	271092[gene=7046][PH=37][PH0=0.62][P=2.4e-13]	chr9	100951451	100951456	+	chr9	101911630	101911635	+	0.790435	14.1356
7046	TGFBR1	5.5918	5.22833	8	3.12735	7.12295	chr9	100954208	rs334349	Colorectal cancer	271092[gene=7046][PH=37][PH0=0.62][P=2.4e-13]	chr9	100951451	100951456	+	chr9	101911630	101911635	+	0.790435	14.1356
7046	TGFBR1	5.5918	5.22833	8	3.12735	7.12295	chr9	100951477	rs868	Bladder cancer	271092[gene=7046][PH=37][PH0=0.62][P=2.4e-13]	chr9	100951451	100951456	+	chr9	101911630	101911635	+	0.790435	14.1356
7046	TGFBR1	5.5918	5.22833	8	3.12735	7.12295	chr9	100953511	rs7871490	Colorectal cancer	271092[gene=7046][PH=37][PH0=0.62][P=2.4e-13]	chr9	100951451	100951456	+	chr9	101911630	101911635	+	0.790435	14.1356
7046	TGFBR1	5.5918	5.22833	8	3.12735	7.12295	chr9	100952292	rs334348	Breast cancer|Colorectal cancer	271342[gene=7046][PH=20][PH0=0.62][P=2.4e-13]	chr9	100953503	100953504	+	chr9	101913682	101913683	+	2.16408	38.701
7046	TGFBR1	5.5918	5.22833	8	3.12735	7.12295	chr9	100954208	rs334349	Colorectal cancer	271342[gene=7046][PH=20][PH0=0.62][P=2.4e-13]	chr9	100953503	100953504	+	chr9	101913682	101913683	+	2.16408	38.701
7046	TGFBR1	5.5918	5.22833	8	3.12735	7.12295	chr9	100951477	rs868	Bladder cancer	271342[gene=7046][PH=20][PH0=0.62][P=2.4e-13]	chr9	100953503	100953504	+	chr9	101913682	101913683	+	2.16408	38.701
7046	TGFBR1	5.5918	5.22833	8	3.12735	7.12295	chr9	100953511	rs7871490	Colorectal cancer	271342[gene=7046][PH=20][PH0=0.62][P=2.4e-13]	chr9	100953503	100953504	+	chr9	101913682	101913683	+	2.16408	38.701
7049	TGFBR3	7.85881	5.16595	2	1.73798	4.94113	chr1	92099633	rs1805110	Emphysema	NA									NA	NA
7049	TGFBR3	7.85881	5.16595	2	1.73798	4.94113	chr1	91958245	rs1805112	Emphysema	NA									NA	NA
7049	TGFBR3	7.85881	5.16595	2	1.73798	4.94113	chr1	91950526	rs1805113	Emphysema	NA									NA	NA
11011	TLK2	9.54224	4.58848	2	1.1451	3.77583	chr17	58044806	rs2245092	Breast cancer	NA									NA	NA
79022	TMEM106C	11.595	3.92892	1	0.848243	2.98225	chr12	46648679	rs6823	Congenital toxoplasmosis	NA									NA	NA
153339	TMEM167A	20.8323	5.17474	5	3.35107	5.49766	chr5	82386566	rs255561	Prostate cancer	NA									NA	NA
7133	TNFRSF1B	3.79507	3.93191	1	0.75193	4.24979	chr1	12189852	rs1061624	Crohn's disease|Inflammatory bowel disease	NA									NA	NA
7133	TNFRSF1B	3.79507	3.93191	1	0.75193	4.24979	chr1	12189879	rs3397	Tuberculosis|Crohn's disease|Inflammatory bowel disease	NA									NA	NA
146691	TOM1L2	40.1411	7.86665	1	2.50083	3.65642	chr17	17688091	rs2236513	Type 2 diabetes	NA									NA	NA
146691	TOM1L2	40.1411	7.86665	1	2.50083	3.65642	chr17	17688014	rs3183702	Alzheimer's disease	NA									NA	NA
1861	TOR1A	8.25016	4.90902	2	2.60447	5.96797	chr9	131615248	rs3842225	Focal dystonia	NA									NA	NA
1861	TOR1A	8.25016	4.90902	2	2.60447	5.96797	chr9	131615881	rs1182	Blepharospasm	NA									NA	NA
9760	TOX	9.48307	5.34696	4	2.84376	6.04782	chr8	59881250	rs2726599	Sickle cell disease	NA									NA	NA
7157	TP53	1.74951	2.73557	1	0.70253	5.20395	chr17	7512826	rs17884306	Pancreatic cancer	NA									NA	NA
7163	TPD52	29.1452	7.04201	5	4.67232	6.41034	chr8	81112501	rs1042638	Breast cancer	333863[gene=7163][PH=419][PH0=1.92][P=1.0e-100]	chr8	81112537	81112538	-	chr8	80949982	80949983	-	11.3077	38.798
7170	TPM3	9.71218	6.84743	10	5.38516	8.71772	chr1	152395889	rs1051370	Lung cancer	NA									NA	NA
79183	TTPAL	4.06701	4.72964	8	3.69597	8.2049	chr20	42556442	rs1983	Type 2 diabetes	NA									NA	NA
7329	UBE2I	11.2646	5.43207	1	1.34649	3.87746	chr16	1314819	rs8063	Mild cognitive impairment	NA									NA	NA
65264	UBE2Z	24.8169	6.29394	5	4.40414	6.36258	chr17	44360192	rs15563	Type 2 diabetes	NA									NA	NA
23358	USP24	32.6933	8.39224	2	1.21841	2.33874	chr1	55306399	rs1043671	Parkinson's disease	284401[gene=440673][PH=18][PH0=0.17][P=1.0e-100]	chr1	55306380	55306384	-	chr1	55533792	55533796	-	0.700073	2.14133
9218	VAPA	27.0767	7.59031	18	5.41408	7.27407	chr18	9949635	rs29066	Bipolar disorder	NA									NA	NA
9218	VAPA	27.0767	7.59031	18	5.41408	7.27407	chr18	9947918	rs29067	Bipolar disorder	NA									NA	NA
7422	VEGFA	12.4534	5.69949	3	2.46297	5.2189	chr6	43860514	rs3025039	Beh’ÛÎ_et's disease|Myeloid leukemia|Kawasaki disease|Psoriatic arthritis|Late age-related macular degeneration|Non-small cell lung cancer|Breast cancer	NA									NA	NA
7428	VHL	9.95405	4.93645	6	3.07948	6.24555	chr3	10166943	rs1642742	Renal cancer	57519[gene=7428][PH=74][PH0=3.30][P=1.0e-100]	chr3	10166986	10166989	+	chr3	10191986	10191989	+	1.6457	16.533
7466	WFS1	15.5302	6.05305	1	2.24314	4.64646	chr4	6355245	rs1046320	Type 2 diabetes	NA									NA	NA
7468	WHSC1	9.35497	6.99893	13	3.73223	7.04844	chr4	1953633	rs14647	Endometriosis-related infertility	NA									NA	NA
7507	XPA	17.2061	4.73885	1	0.591064	1.97926	chr9	99499399	rs1800975	Renal cancer|Esophageal cancer	NA									NA	NA
7520	XRCC5	88.9656	8.69583	2	4.13143	4.291	chr2	216778621	rs1051685	Myeloma	NA									NA	NA
22882	ZHX2	6.03353	4.76296	3	2.62613	6.43877	chr8	124055830	rs2833	Prostate cancer	NA									NA	NA
199692	ZNF627	4.44939	3.7496	2	0.921471	4.39874	chr19	11589802	rs4804611	Myocardial infarction	NA									NA	NA

## Sheet: 3B AD related genes
GeneID	GeneSymbol	rpkm	logCPM	Peak Number	log2 nELAVL binding	log2 normalized nELAVL binding	Top Target
10347	ABCA7	4.76155	5.1508	NA	NA	NA
1636	ACE	1.55487	3.67557	NA	NA	NA
102	ADAM10	28.512	7.24607	19	4.49436	6.25822
6868	ADAM17	15.4064	5.93736	9	2.9351	5.4644
8754	ADAM9	24.6432	6.65954	8	2.89476	4.76138
100507098	ADAMTS9-AS2	NA	NA	NA	NA	NA
320	APBA1	34.7629	7.06764	14	4.21685	5.68971
321	APBA2	43.5482	7.79042	8	4.93157	6.10395
322	APBB1	105.535	8.31322	2	1.53933	1.48882
323	APBB2	29.5758	7.17243	25	4.72691	6.44553
10307	APBB3	11.4619	5.05356	2	1.4669	4.03495
51107	APH1A	14.3053	5.05609	1	1.64115	3.98311
83464	APH1B	10.9046	3.51423	3	1.3661	3.95125
333	APLP1	220.734	9.10373	2	5.03135	3.94135
334	APLP2	98.7367	8.92154	9	5.34016	5.35805
348	APOE	224.796	8.08846	NA	NA	NA
351	APP	395.854	10.495	52	7.23293	5.27606
10513	APPBP2	20.9019	7.10259	20	5.35906	7.58928	yes
93663	ARHGAP18	5.19024	4.28112	NA	NA	NA
10476	ATP5H	98.3789	5.97645	2	1.85541	1.87251
23621	BACE1	24.4127	7.18793	14	4.71915	6.71144
590	BCHE	2.34624	2.7548	NA	NA	NA
274	BIN1	148.492	8.39749	3	4.85184	4.30548
388552	BLOC1S3	1.74672	2.48526	2	1.06956	5.99788
57091	CASS4	NA	NA	NA	NA	NA
23607	CD2AP	7.73278	5.44063	5	1.86802	5.14052
945	CD33	0.930986	1.28965	NA	NA	NA
1012	CDH13	23.8096	6.51121	8	2.87856	4.79115
10658	CELF1	26.4877	7.21516	19	6.01143	7.9115	yes
10659	CELF2	49.0362	8.17783	63	6.75537	7.77663	yes
1191	CLU	689.346	11.124	5	3.18816	1.12243
1378	CR1	0.745621	2.94174	NA	NA	NA
1471	CST3	453.315	8.47698	NA	NA	NA
1829	DSG2	NA	NA	NA	NA	NA
2041	EPHA1	NA	NA	NA	NA	NA
10979	FERMT2	33.4996	6.85317	3	1.51244	2.70734
2246	FGF1	42.6911	6.71962	4	3.30871	4.45075
2272	FHIT	12.5392	3.90009	16	3.28748	6.14758
2492	FSHR	NA	NA	NA	NA	NA
9846	GAB2	19.2946	6.91722	23	4.21171	6.5212
2904	GRIN2B	46.758	6.97106	14	4.11579	5.16751
116443	GRIN3A	2.51947	4.7374	3	1.92126	6.80271
81488	GRINL1A	8.63181	5.35113	1	1.14256	3.90607
3123	HLA-DRB1	4.59146	4.42841	NA	NA	NA
3127	HLA-DRB5	5.47071	2.90243	NA	NA	NA
3416	IDE	15.1464	5.86652	7	2.34166	4.8003
28463	IGHV1-67	NA	NA	NA	NA	NA
84966	IGSF21	15.2005	5.40854	2	1.49294	3.69353
3553	IL1B	NA	NA	NA	NA	NA
3635	INPP5D	6.31981	4.89942	NA	NA	NA
23510	KCTD2	24.472	6.53065	4	2.13099	3.88873
84623	KIRREL3	20.2118	6.09813	32	4.84032	7.1063	yes
4035	LRP1	73.9166	10.2071	3	2.33738	2.69696
4081	MAB21L1	1.23271	2.02097	NA	NA	NA
4137	MAPT	66.9436	8.55606	10	3.90272	4.44945
57787	MARK4	10.2796	5.94433	NA	NA	NA
4208	MEF2C	97.4414	8.72957	27	6.68855	6.72559
51338	MS4A4A	2.52985	2.2812	NA	NA	NA
4522	MTHFD1	24.6652	6.26859	2	1.03922	2.39992
2475	MTOR	25.468	7.97498	1	0.450483	1.28632
84700	MYO18B	NA	NA	NA	NA	NA
23385	NCSTN	22.5088	6.08882	2	1.97162	3.80549
257194	NEGR1	34.4891	7.71846	114	6.94446	8.47256	yes
51314	NME8	NA	NA	NA	NA	NA
64067	NPAS3	12.2409	5.43792	52	5.33201	8.33045	yes
4306	NR3C2	12.662	6.2507	13	3.95298	6.85066
5071	PARK2	6.7235	4.80617	14	3.47243	7.24043	yes
5136	PDE1A	32.0262	6.75466	53	5.59133	7.21352	yes
80310	PDGFD	1.51861	2.81718	NA	NA	NA
8301	PICALM	114.996	8.75088	55	6.44584	6.24673
91584	PLXNA4	11.1699	7.44394	10	4.10706	7.19302	yes
5663	PSEN1	32.581	6.48432	21	4.36767	5.93767
5664	PSEN2	10.4875	4.60317	NA	NA	NA
55851	PSENEN	22.6618	4.01944	NA	NA	NA
2185	PTK2B	88.5546	9.05345	3	2.83396	2.98598
84867	PTPN5	35.8279	6.85483	1	0.510914	1.12836
5789	PTPRD	66.8713	9.31456	220	8.13393	8.71277	yes
79890	RIN3	1.78048	3.63898	NA	NA	NA
6263	RYR3	24.727	8.6111	2	1.17998	2.61325
9037	SEMA5A	5.26143	5.98855	5	2.43382	6.40409
123041	SLC24A4	8.83287	5.69989	2	0.995568	3.61493
89874	SLC25A21	0.661843	1.22349	NA	NA	NA
114815	SORCS1	12.7279	6.55367	10	3.06748	5.88281
57537	SORCS2	13.1164	6.36723	NA	NA	NA
22986	SORCS3	9.72469	5.86068	11	3.06472	6.26222
6653	SORL1	87.297	9.86952	12	4.96774	5.15787
6272	SORT1	104.007	9.52637	50	6.65366	6.59755
7010	TEK	7.538	5.21702	1	0.573704	2.90272
7019	TFAM	11.9016	4.55864	2	1.41752	3.91095
8711	TNK1	1.19486	2.24812	NA	NA	NA
94241	TP53INP1	3.08476	4.1999	2	1.35243	5.68252
7161	TP73	NA	NA	NA	NA	NA
146057	TTBK2	31.1299	7.42236	19	4.35258	5.98673
55737	VPS35	31.5429	7.69288	7	4.71688	6.34344
114786	XKR4	5.97986	4.62923	20	4.22876	8.21828	yes
55063	ZCWPW1	5.1159	3.8325	NA	NA	NA

## Sheet: 3C Top targets GWAS associated
GeneID	GeneSymbol	rpkm	logCPM	Peak Number	log2 nELAVL binding	log2 normalized nELAVL binding
54715	A2BP1	7.87254	52.2624	299	8.26354	9.19745
22848	AAK1	8.77621	20.3882	33	6.01762	8.29397
40	ACCN1	4.53954	5.13083	27	4.28907	8.50197
84159	ARID5B	6.9693	15.7584	15	4.80609	7.42778
54622	ARL15	4.48517	8.5314	32	4.63003	8.1268
6310	ATXN1	7.88385	19.0699	71	6.85272	9.23321
26053	AUTS2	6.29644	11.268	133	6.8973	10.0362
64919	BCL11B	4.3047	2.43475	14	3.95549	9.22186
205327	C2orf69	4.9791	8.2225	9	3.79931	7.3052
9315	C5orf13	5.40536	7.43604	8	4.00027	7.66363
775	CACNA1C	7.80597	12.9118	31	4.90763	7.8184
253559	CADM2	8.05763	65.2677	246	8.23976	8.85366
337876	CHSY3	4.03428	4.33402	36	4.72859	9.20373
53942	CNTN5	5.10425	8.08029	29	4.32504	7.88676
23406	COTL1	4.75235	4.44651	3	3.56715	7.93707
29119	CTNNA3	6.58831	31.095	111	6.51159	8.1859
167227	DCP2	6.81618	12.3764	24	5.10333	8.08042
1740	DLG2	9.11865	47.3034	229	8.04371	9.12081
1806	DPYD	6.71314	18.2505	34	4.76852	7.17858
2120	ETV6	4.5069	3.59367	11	4.06168	8.77428
728215	FAM155A	5.36348	11.3545	170	7.37989	10.5108
407738	FAM19A1	4.82622	6.13816	27	4.47911	8.44313
23048	FNBP1	7.6586	22.8744	42	5.70346	7.81015
57600	FNIP2	7.02504	22.4296	19	5.05334	7.17576
221937	FOXK1	6.79414	8.85122	27	5.81227	9.28666
2309	FOXO3	6.89495	15.5356	19	4.59559	7.23064
10082	GPC6	3.57621	2.50849	11	3.01705	8.14896
2898	GRIK2	7.10338	30.8126	102	6.55322	8.24096
2917	GRM7	5.90238	9.40053	26	4.21413	7.55304
164045	HFM1	3.98683	3.85777	2	4.48315	9.11585
50863	HNT	6.69041	26.9483	46	6.05297	7.92874
83943	IMMP2L	3.10298	5.13227	39	4.74467	8.97695
284252	KCTD1	2.53685	8.31107	7	3.61478	7.09137
23281	KIAA0774	6.23698	10.0694	25	3.99021	7.21812
84623	KIRREL3	6.09813	20.2118	32	4.84032	7.1063
22998	LIMCH1	8.63141	55.4954	62	6.49498	7.3374
158038	LINGO2	4.56295	8.09894	27	4.07018	7.61513
51057	LOC51057	5.70087	6.64481	16	3.9244	7.74447
53353	LRP1B	9.34035	38.3972	117	6.82177	8.19482
57633	LRRN1	1.27301	2.9285	3	2.53017	7.35844
80059	LRRTM4	6.12979	17.1056	232	7.82309	10.3653
4094	MAF	5.26752	5.83926	8	4.92412	8.97674
9863	MAGI2	8.18963	41.3724	225	7.87276	9.14241
27430	MAT2B	5.90622	16.0389	1	4.85575	7.45366
10718	NRG3	5.99395	22.0803	278	8.14966	10.3249
30010	NXPH1	4.3433	6.50253	14	3.48022	7.29684
114884	OSBPL10	4.83592	3.08156	7	2.52812	7.28294
55074	OXR1	8.60666	67.9894	65	6.79484	7.3473
57575	PCDH10	6.99023	21.301	12	5.37568	7.57908
5101	PCDH9	9.16174	91.9949	551	9.84121	9.96146
5142	PDE4B	7.33591	30.3981	106	6.83449	8.54361
22822	PHLDA1	5.41734	7.034	13	4.30539	8.06542
5305	PIP4K2A	8.32752	82.8844	66	7.54006	7.80956
257068	PLCXD2	3.19859	3.91496	10	3.65532	8.21574
51422	PRKAG2	5.9228	7.62234	21	4.93045	8.59969
58155	PTBP2	7.00018	20.4363	51	5.84075	8.11137
5728	PTEN	6.95146	21.9481	31	5.5431	7.70658
6091	ROBO1	7.16826	14.8041	27	4.60493	7.30945
862	RUNX1T1	5.38911	6.49936	22	4.38786	8.2655
23314	SATB2	7.62839	26.7363	31	5.80692	7.69105
80031	SEMA6D	6.95081	18.0274	17	4.65476	7.07877
137868	SGCZ	2.54896	2.19638	21	3.81004	9.21449
63027	SLC22A23	6.41182	9.51707	16	4.36171	7.69011
114134	SLC2A13	7.19222	19.1693	23	5.55295	7.91103
23446	SLC44A1	8.30548	56.8899	88	7.02518	7.83415
64754	SMYD3	5.22412	13.6541	48	5.1966	8.03482
9901	SRGAP3	7.97599	18.2975	19	5.55795	7.983
6489	ST8SIA1	5.82472	5.66316	13	3.49416	7.51026
29091	STXBP6	5.55535	9.18371	12	4.03603	7.39865
26230	TIAM2	6.54869	13.9163	25	4.59209	7.3848
160335	TMTC2	6.60843	17.064	84	6.32721	8.8632
85453	TSPYL5	5.4705	9.58832	8	4.51646	7.84089
56995	TULP4	8.16068	33.3629	25	6.21069	7.78133
7325	UBE2E2	5.40257	26.7602	68	6.14808	8.03494
51741	WWOX	5.13165	12.6684	49	5.24793	8.19508
64131	XYLT1	6.21314	7.72526	13	3.57976	7.15817
54989	ZNF770	6.59596	17.6057	10	4.93555	7.40205

## Sheet: 3D nELAVL binding AD
Peak	Chr_hg18	Start_hg18	End_hg18	Strand_hg18	Chr_hg19	Start_hg19	End_hg19	Strand_hg19	GeneID	GeneSymbol.x	Region	PH Control	PH AD	normalized PH Control	normalized PH AD	BC Control	BC AD	logCPM_PH	logFC_PH	Pvalue_PH	FDR_PH
638622[gene=65985][PH=32][PH0=0.51][P=3.7e-13]	chr12	124159174	124159178	+	chr12	125593221	125593225	+	65985	AACS	intron	0.497844	0.651374	2.38937	3.60717	6	6	3.00432	3.94919	0.0625156	0.385808
638823[gene=65985][PH=10][PH0=0.51][P=3.2e-06]	chr12	124169567	124169583	+	chr12	125603614	125603630	+	65985	AACS	intron	0.0477307	0.42139	0.22908	2.33357	2	6	1.61423	3.3797	0.4185	0.594974
638889[gene=65985][PH=23][PH0=0.51][P=3.7e-13]	chr12	124176458	124176468	+	chr12	125610505	125610515	+	65985	AACS	intron	0.725551	0.320502	3.48224	1.77487	6	5	1.45914	3.74764	0.382815	0.580691
638960[gene=65985][PH=75][PH0=0.51][P=3.7e-13]	chr12	124177937	124177945	+	chr12	125611984	125611992	+	65985	AACS	intron	1.33571	0.774934	6.41066	4.29142	5	5	4.33989	4.61571	0.0615342	0.385107
639085[gene=65985][PH=69][PH0=0.51][P=3.7e-13]	chr12	124187690	124187693	+	chr12	125621737	125621740	+	65985	AACS	intron	1.79456	0.815471	8.61289	4.51591	7	5	4.17524	4.57979	0.0405969	0.353325
639179[gene=65985][PH=8][PH0=0.51][P=8.7e-04]	chr12	124192794	124192804	+	chr12	125626841	125626851	+	65985	AACS	3'UTR	0.460526	0.0878139	2.21026	0.486295	5	2	-3.03769	3.32522	0.173762	0.479487
639193[gene=65985][PH=16][PH0=0.51][P=3.7e-13]	chr12	124192865	124192870	+	chr12	125626912	125626917	+	65985	AACS	3'UTR	0.300712	0.367993	1.44325	2.03787	4	6	-1.57422	3.56161	0.357576	0.570427
639263[gene=65985][PH=77][PH0=0.51][P=3.7e-13]	chr12	124193695	124193696	+	chr12	125627742	125627743	+	65985	AACS	3'UTR	2.06448	1.04767	9.90832	5.80177	7	6	0.301463	4.67711	0.864069	0.723869
742907[gene=51166][PH=11][PH0=0.52][P=8.4e-08]	chr4	171218395	171218421	-	chr4	170981820	170981846	-	51166	AADAT	3'UTR	0.148598	0.264621	1.97546	3.27772	2	5	-6.34383	3.41336	0.0021355	0.195906
742970[gene=51166][PH=16][PH0=0.52][P=2.2e-13]	chr4	171220012	171220024	-	chr4	170983437	170983449	-	51166	AADAT	intron	0.456756	0.273073	6.07211	3.3824	5	5	-2.10909	3.56229	0.204355	0.496426
743119[gene=51166][PH=10][PH0=0.52][P=1.6e-06]	chr4	171226930	171226941	-	chr4	170990355	170990366	-	51166	AADAT	CDS	0.0236116	0.402735	0.313893	4.98846	1	5	1.47802	3.37814	0.390281	0.583602
743313[gene=51166][PH=11][PH0=0.52][P=8.4e-08]	chr4	171239752	171239768	-	chr4	171003177	171003193	-	51166	AADAT	intron	0.223305	0.135305	2.96862	1.67595	5	3	3.92035	3.40394	0.075945	0.40035
380721[gene=195827][PH=20][PH0=0.19][P=3.4e-14]	chr9	98443394	98443403	-	chr9	99403573	99403582	-	195827	AAED1	3'UTR	0.365773	0.320403	8.04155	6.50073	4	5	1.95671	3.66012	0.255482	0.524654
316140[gene=79719][PH=69][PH0=1.06][P=1.0e-100]	chr15	65280688	65280690	-	chr15	67493634	67493636	-	79719	AAGAB	3'UTR	1.95079	1.41961	8.93216	6.21391	7	7	1.55882	4.60414	0.408591	0.591283
316235[gene=79719][PH=85][PH0=1.06][P=1.0e-100]	chr15	65281163	65281164	-	chr15	67494109	67494110	-	79719	AAGAB	3'UTR	1.89419	1.17194	8.67298	5.12982	7	6	-0.665512	4.76182	0.641999	0.669838
316355[gene=79719][PH=12][PH0=1.06][P=1.8e-05]	chr15	65281554	65281565	-	chr15	67494500	67494511	-	79719	AAGAB	3'UTR	0.245887	0.404735	1.12585	1.77161	3	6	-1.42647	3.45458	0.471583	0.614375
316449[gene=79719][PH=238][PH0=1.06][P=1.0e-100]	chr15	65281967	65281968	-	chr15	67494913	67494914	-	79719	AAGAB	3'UTR	4.59109	6.13391	21.0214	26.8494	7	8	1.70941	5.98046	0.286793	0.539761
316636[gene=79719][PH=10][PH0=1.06][P=1.7e-03]	chr15	65283484	65283497	-	chr15	67496430	67496443	-	79719	AAGAB	CDS	0.434453	0.211175	1.98925	0.924355	5	4	2.37715	3.38712	0.293615	0.542637
316856[gene=79719][PH=28][PH0=1.06][P=1.0e-100]	chr15	65297847	65297851	-	chr15	67510793	67510797	-	79719	AAGAB	intron	0.4765	0.43263	2.18176	1.89371	5	3	2.44165	3.84997	0.27557	0.533906
391443[gene=22848][PH=24][PH0=2.16][P=2.2e-12]	chr2	69538748	69538750	-	chr2	69685244	69685246	-	22848	AAK1	3'UTR	0.211198	0.62333	1.03589	3.08181	3	6	2.21368	3.76288	0.208208	0.499042
391556[gene=22848][PH=44][PH0=2.16][P=4.5e-13]	chr2	69540267	69540271	-	chr2	69686763	69686767	-	22848	AAK1	3'UTR	1.23511	1.37606	6.05797	6.80342	7	7	1.02947	4.19509	0.46115	0.611306
391597[gene=22848][PH=17][PH0=2.16][P=9.4e-06]	chr2	69540414	69540416	-	chr2	69686910	69686912	-	22848	AAK1	3'UTR	0.423616	0.124969	2.07776	0.617862	5	4	-1.88466	3.58251	0.279092	0.53561
391648[gene=22848][PH=90][PH0=2.16][P=4.5e-13]	chr2	69540551	69540553	-	chr2	69687047	69687049	-	22848	AAK1	3'UTR	1.83619	1.55067	9.00616	7.66668	7	7	1.24577	4.83141	0.413646	0.593063
391786[gene=22848][PH=42][PH0=2.16][P=4.5e-13]	chr2	69541626	69541628	-	chr2	69688122	69688124	-	22848	AAK1	3'UTR	0.848266	1.54982	4.16058	7.66248	5	8	0.967938	4.1528	0.555267	0.642981
391870[gene=22848][PH=202][PH0=2.16][P=4.5e-13]	chr2	69542131	69542132	-	chr2	69688627	69688628	-	22848	AAK1	3'UTR	4.73461	3.45281	23.2223	17.0711	8	8	3.93713	5.71611	0.0930392	0.41868
391929[gene=22848][PH=19][PH0=2.16][P=1.5e-07]	chr2	69542653	69542657	-	chr2	69689149	69689153	-	22848	AAK1	3'UTR	0.516392	0.519191	2.5328	2.56694	4	5	-0.464741	3.66206	0.840016	0.719023
392005[gene=22848][PH=29][PH0=2.16][P=4.5e-13]	chr2	69543503	69543508	-	chr2	69689999	69690004	-	22848	AAK1	3'UTR	0.661855	0.643401	3.24627	3.18104	6	7	-0.303158	3.90748	0.849762	0.721083
392111[gene=22848][PH=39][PH0=2.16][P=4.5e-13]	chr2	69544646	69544653	-	chr2	69691142	69691149	-	22848	AAK1	3'UTR	1.09568	0.761257	5.37407	3.76374	6	8	-0.591497	4.11294	0.664383	0.675834
392225[gene=22848][PH=53][PH0=2.16][P=4.5e-13]	chr2	69545157	69545159	-	chr2	69691653	69691655	-	22848	AAK1	3'UTR	0.675912	1.20634	3.31522	5.96427	6	8	1.16157	4.32846	0.422371	0.5966
392326[gene=22848][PH=155][PH0=2.16][P=4.5e-13]	chr2	69545848	69545849	-	chr2	69692344	69692345	-	22848	AAK1	3'UTR	3.15159	2.65842	15.4579	13.1435	8	8	0.366941	5.39621	0.786183	0.706252
392455[gene=22848][PH=41][PH0=2.16][P=4.5e-13]	chr2	69547307	69547313	-	chr2	69693803	69693809	-	22848	AAK1	3'UTR	0.476588	0.970135	2.33757	4.79646	3	6	0.772897	4.13575	0.703855	0.686385
392567[gene=22848][PH=26][PH0=2.16][P=4.5e-13]	chr2	69548467	69548468	-	chr2	69694963	69694964	-	22848	AAK1	3'UTR	0.651491	0.419517	3.19543	2.07414	5	6	-2.99198	3.82656	0.118744	0.441405
392610[gene=22848][PH=30][PH0=2.16][P=4.5e-13]	chr2	69548615	69548616	-	chr2	69695111	69695112	-	22848	AAK1	3'UTR	0.819959	1.38124	4.02174	6.82902	6	7	0.724924	3.92368	0.636044	0.667925
392663[gene=22848][PH=29][PH0=2.16][P=4.5e-13]	chr2	69548747	69548750	-	chr2	69695243	69695246	-	22848	AAK1	3'UTR	0.678323	0.927748	3.32704	4.58689	6	7	-0.186975	3.91022	0.905112	0.732212
392893[gene=22848][PH=139][PH0=2.16][P=4.5e-13]	chr2	69549174	69549177	-	chr2	69695670	69695673	-	22848	AAK1	3'UTR	2.92652	4.16566	14.354	20.5955	7	9	-0.520613	5.32731	0.701323	0.685512
392979[gene=22848][PH=59][PH0=2.16][P=4.5e-13]	chr2	69549338	69549339	-	chr2	69695834	69695835	-	22848	AAK1	3'UTR	0.976458	1.12191	4.78934	5.54685	4	8	-1.16058	4.41989	0.532017	0.635407
393023[gene=22848][PH=22][PH0=2.16][P=1.9e-10]	chr2	69549482	69549485	-	chr2	69695978	69695981	-	22848	AAK1	3'UTR	1.06205	0.316652	5.20913	1.56556	4	5	-2.27783	3.72597	0.34797	0.56597
393072[gene=22848][PH=63][PH0=2.16][P=4.5e-13]	chr2	69549578	69549581	-	chr2	69696074	69696077	-	22848	AAK1	3'UTR	1.64976	0.984613	8.09173	4.86803	7	7	-0.959234	4.48536	0.549118	0.64113
393197[gene=22848][PH=32][PH0=2.16][P=4.5e-13]	chr2	69549976	69549979	-	chr2	69696472	69696475	-	22848	AAK1	3'UTR	1.44188	1.37478	7.07214	6.79707	7	8	-4.16673	3.98848	0.0164399	0.297248
393290[gene=22848][PH=34][PH0=2.16][P=4.5e-13]	chr2	69550396	69550403	-	chr2	69696892	69696899	-	22848	AAK1	3'UTR	1.04739	1.97022	5.13725	9.74097	6	6	0.224038	4.02972	0.932451	0.737366
393376[gene=22848][PH=25][PH0=2.16][P=8.9e-13]	chr2	69550730	69550732	-	chr2	69697226	69697228	-	22848	AAK1	3'UTR	0.537543	0.50051	2.63655	2.47458	4	6	1.31475	3.79233	0.518121	0.63091
393506[gene=22848][PH=172][PH0=2.16][P=4.5e-13]	chr2	69550937	69550938	-	chr2	69697433	69697434	-	22848	AAK1	3'UTR	3.71202	3.51026	18.2067	17.3551	8	9	0.265572	5.51392	0.861275	0.723297
393770[gene=22848][PH=61][PH0=2.16][P=4.5e-13]	chr2	69551504	69551505	-	chr2	69698000	69698001	-	22848	AAK1	3'UTR	1.31008	0.930498	6.4257	4.60048	7	6	0.24869	4.43914	0.882543	0.727514
393883[gene=22848][PH=19][PH0=2.16][P=1.5e-07]	chr2	69551938	69551939	-	chr2	69698434	69698435	-	22848	AAK1	3'UTR	0.392508	0.397142	1.92517	1.96352	3	5	-0.39492	3.64233	0.863179	0.723624
393948[gene=22848][PH=221][PH0=2.16][P=4.5e-13]	chr2	69552031	69552032	-	chr2	69698527	69698528	-	22848	AAK1	3'UTR	5.18462	4.84651	25.4296	23.9617	7	8	-0.944121	5.8802	0.608645	0.659199
394043[gene=22848][PH=27][PH0=2.16][P=4.5e-13]	chr2	69552298	69552299	-	chr2	69698794	69698795	-	22848	AAK1	3'UTR	0.347428	0.74613	1.70407	3.68895	3	6	-2.65073	3.85198	0.135637	0.455268
394078[gene=22848][PH=15][PH0=2.16][P=4.8e-04]	chr2	69552431	69552436	-	chr2	69698927	69698932	-	22848	AAK1	3'UTR	0.202749	0.457295	0.994442	2.26092	2	5	-4.58576	3.53763	0.0457864	0.360573
394119[gene=22848][PH=171][PH0=2.16][P=4.5e-13]	chr2	69552505	69552506	-	chr2	69699001	69699002	-	22848	AAK1	3'UTR	3.71361	5.02767	18.2145	24.8574	6	9	0.92615	5.58888	0.578841	0.650528
394184[gene=22848][PH=15][PH0=2.16][P=4.8e-04]	chr2	69552605	69552613	-	chr2	69699101	69699109	-	22848	AAK1	3'UTR	0.149639	0.532882	0.73395	2.63463	2	6	-1.23084	3.54001	0.554747	0.642779
394193[gene=22848][PH=17][PH0=2.16][P=9.4e-06]	chr2	69552637	69552640	-	chr2	69699133	69699136	-	22848	AAK1	3'UTR	0.126027	0.600703	0.61814	2.96994	2	7	-0.47949	3.59999	0.817031	0.713319
394225[gene=22848][PH=17][PH0=2.16][P=9.4e-06]	chr2	69552762	69552766	-	chr2	69699258	69699262	-	22848	AAK1	3'UTR	0.163138	0.582617	0.800162	2.88052	2	5	0.283334	3.58394	0.90029	0.731369
394310[gene=22848][PH=94][PH0=2.16][P=4.5e-13]	chr2	69552957	69552958	-	chr2	69699453	69699454	-	22848	AAK1	3'UTR	2.11101	2.05535	10.3541	10.1619	8	8	-1.35243	4.88666	0.323354	0.555803
394521[gene=22848][PH=174][PH0=2.16][P=4.5e-13]	chr2	69553351	69553352	-	chr2	69699847	69699848	-	22848	AAK1	3'UTR	4.54132	4.39764	22.2743	21.7424	8	8	-0.528621	5.61069	0.70768	0.687831
394596[gene=22848][PH=77][PH0=2.16][P=4.5e-13]	chr2	69553493	69553495	-	chr2	69699989	69699991	-	22848	AAK1	3'UTR	1.43025	2.04921	7.01508	10.1315	6	8	-0.336083	4.70435	0.835984	0.717795
394651[gene=22848][PH=19][PH0=2.16][P=1.5e-07]	chr2	69553662	69553675	-	chr2	69700158	69700171	-	22848	AAK1	3'UTR	0.845129	0.298553	4.14519	1.47608	4	5	-2.91603	3.64677	0.131285	0.452015
394782[gene=22848][PH=194][PH0=2.16][P=4.5e-13]	chr2	69553996	69553997	-	chr2	69700492	69700493	-	22848	AAK1	3'UTR	3.73302	3.94395	18.3097	19.4993	7	8	-0.64849	5.69795	0.663292	0.675543
394904[gene=22848][PH=17][PH0=2.16][P=9.4e-06]	chr2	69554360	69554362	-	chr2	69700856	69700858	-	22848	AAK1	3'UTR	0.192766	0.650787	0.94548	3.21757	4	6	1.68405	3.60314	0.453248	0.60847
394925[gene=22848][PH=36][PH0=2.16][P=4.5e-13]	chr2	69554430	69554437	-	chr2	69700926	69700933	-	22848	AAK1	3'UTR	0.535154	1.40058	2.62483	6.92461	4	6	0.384602	4.0381	0.866168	0.724316
394975[gene=22848][PH=19][PH0=2.16][P=1.5e-07]	chr2	69554678	69554687	-	chr2	69701174	69701183	-	22848	AAK1	3'UTR	0.211225	0.433162	1.03602	2.1416	4	5	-1.05221	3.63868	0.600837	0.656698
395089[gene=22848][PH=48][PH0=2.16][P=4.5e-13]	chr2	69554998	69555004	-	chr2	69701494	69701500	-	22848	AAK1	3'UTR	1.27663	0.908578	6.26162	4.49211	6	6	-1.45918	4.25089	0.372367	0.575891
395299[gene=22848][PH=187][PH0=2.16][P=4.5e-13]	chr2	69555464	69555465	-	chr2	69701960	69701961	-	22848	AAK1	3'UTR	3.23384	3.97597	15.8614	19.6576	5	8	-0.943224	5.64233	0.572322	0.648445
395419[gene=22848][PH=64][PH0=2.16][P=4.5e-13]	chr2	69555704	69555706	-	chr2	69702200	69702202	-	22848	AAK1	3'UTR	1.51342	1.55923	7.42301	7.70899	7	8	-2.49574	4.55252	0.104969	0.429672
395477[gene=22848][PH=50][PH0=2.16][P=4.5e-13]	chr2	69555838	69555839	-	chr2	69702334	69702335	-	22848	AAK1	3'UTR	0.830589	1.52772	4.07388	7.55324	4	7	-2.3619	4.31614	0.167405	0.475923
395583[gene=22848][PH=258][PH0=2.16][P=4.5e-13]	chr2	69556063	69556065	-	chr2	69702559	69702561	-	22848	AAK1	3'UTR	3.83928	5.73495	18.8309	28.3542	6	8	-0.386333	6.01971	0.774061	0.703536
395766[gene=22848][PH=26][PH0=2.16][P=4.5e-13]	chr2	69556378	69556381	-	chr2	69702874	69702877	-	22848	AAK1	3'UTR	0.574693	0.500758	2.81876	2.47581	4	5	-1.10713	3.82048	0.624437	0.664475
395859[gene=22848][PH=85][PH0=2.16][P=4.5e-13]	chr2	69556684	69556688	-	chr2	69703180	69703184	-	22848	AAK1	intron	1.90964	1.07021	9.36642	5.29125	6	5	2.09935	4.76487	0.271019	0.531841
395996[gene=22848][PH=14][PH0=2.16][P=3.0e-03]	chr2	69558409	69558413	-	chr2	69704905	69704909	-	22848	AAK1	intron	0.171081	0.463089	0.839118	2.28956	3	6	4.416	3.50201	0.0311613	0.337146
396047[gene=22848][PH=14][PH0=2.16][P=3.0e-03]	chr2	69559819	69559822	-	chr2	69706315	69706318	-	22848	AAK1	intron	0.120088	0.384664	0.589007	1.90182	2	5	1.1001	3.49552	0.593787	0.655027
396098[gene=22848][PH=14][PH0=2.16][P=3.0e-03]	chr2	69560897	69560909	-	chr2	69707393	69707405	-	22848	AAK1	intron	0.249378	0.662768	1.22315	3.2768	5	3	3.33038	3.51611	0.23191	0.511289
396371[gene=22848][PH=50][PH0=2.16][P=4.5e-13]	chr2	69570368	69570371	-	chr2	69716864	69716867	-	22848	AAK1	intron	1.25877	0.732932	6.17401	3.6237	6	5	2.75846	4.29183	0.24585	0.518632
396600[gene=22848][PH=14][PH0=2.16][P=3.0e-03]	chr2	69578316	69578333	-	chr2	69724812	69724829	-	22848	AAK1	intron	0.0793115	0.468836	0.389007	2.31798	2	6	1.74968	3.50502	0.294138	0.542844
396729[gene=22848][PH=27][PH0=2.16][P=4.5e-13]	chr2	69582610	69582621	-	chr2	69729106	69729117	-	22848	AAK1	intron	0.401056	0.75544	1.9671	3.73498	4	6	-1.61052	3.84775	0.290328	0.541569
396902[gene=22848][PH=15][PH0=2.16][P=4.8e-04]	chr2	69586030	69586034	-	chr2	69732526	69732530	-	22848	AAK1	intron	0.275428	0.361867	1.35092	1.78911	3	6	4.89709	3.53445	0.0224675	0.313244
397025[gene=22848][PH=20][PH0=2.16][P=1.7e-08]	chr2	69589722	69589733	-	chr2	69736218	69736229	-	22848	AAK1	intron	0.453393	0.479806	2.2238	2.37221	4	6	-0.309657	3.67756	0.888735	0.728751
397134[gene=22848][PH=34][PH0=2.16][P=4.5e-13]	chr2	69596951	69596963	-	chr2	69743447	69743459	-	22848	AAK1	intron	0.601069	0.619144	2.94813	3.06112	4	6	1.67418	3.98197	0.475752	0.615768
397985[gene=22848][PH=18][PH0=2.16][P=1.2e-06]	chr2	69644842	69644862	-	chr2	69791338	69791358	-	22848	AAK1	intron	0.512429	0.222414	2.51336	1.09964	6	4	0.481651	3.60967	0.778477	0.70434
398414[gene=22848][PH=15][PH0=2.16][P=4.8e-04]	chr2	69687377	69687384	-	chr2	69833873	69833880	-	22848	AAK1	intron	0.378842	0.385744	1.85814	1.90716	5	5	-1.25391	3.54104	0.467936	0.613426
398722[gene=22848][PH=41][PH0=2.16][P=4.5e-13]	chr2	69697021	69697037	-	chr2	69843517	69843533	-	22848	AAK1	intron	0.693982	0.597316	3.40385	2.9532	4	6	3.82252	4.12519	0.114639	0.43857
398824[gene=22848][PH=21][PH0=2.16][P=1.8e-09]	chr2	69704411	69704418	-	chr2	69850907	69850914	-	22848	AAK1	intron	0.314629	0.307731	1.54319	1.52146	4	5	2.62553	3.6795	0.155254	0.467952
399255[gene=22848][PH=42][PH0=2.16][P=4.5e-13]	chr2	69723688	69723698	-	chr2	69870184	69870194	-	22848	AAK1	5'UTR	0.600815	1.13844	2.94688	5.6286	4	6	-0.0198744	4.15929	0.993331	0.749641
298602[gene=28971][PH=19][PH0=0.15][P=1.9e-13]	chr11	77233980	77233994	+	chr11	77556332	77556346	+	28971	AAMDC	intron	0.505591	0.375678	6.39477	3.80029	4	5	0.832535	3.67307	0.707656	0.687823
1107068[gene=14][PH=101][PH0=1.16][P=1.0e-100]	chr2	218837248	218837249	-	chr2	219129004	219129005	-	14	AAMP	3'UTR	1.40488	2.33447	3.70005	6.18875	6	7	0.832365	4.92367	0.559507	0.644754
191008[gene=16][PH=13][PH0=0.80][P=3.6e-08]	chr16	68843816	68843827	-	chr16	70286315	70286326	-	16	AARS	3'UTR	0.215146	0.313174	0.190529	0.277025	2	5	3.23161	3.47135	0.0933406	0.418775
191265[gene=16][PH=26][PH0=0.80][P=1.0e-100]	chr16	68861630	68861631	-	chr16	70304129	70304130	-	16	AARS	CDS	0.587598	0.80207	0.520364	0.709489	6	5	6.11611	3.83143	0.00154265	0.18132
191292[gene=16][PH=9][PH0=0.80][P=1.0e-03]	chr16	68862235	68862257	-	chr16	70304734	70304756	-	16	AARS	intron	0.361802	0.0596554	0.320403	0.0527695	5	1	2.67838	3.3375	0.231237	0.51095
191327[gene=16][PH=105][PH0=0.80][P=1.0e-100]	chr16	68862591	68862595	-	chr16	70305090	70305094	-	16	AARS	intron	2.53151	1.80657	2.24185	1.59804	7	6	0.33605	4.99163	0.889372	0.728842
191542[gene=16][PH=134][PH0=0.80][P=1.0e-100]	chr16	68867959	68867961	-	chr16	70310458	70310460	-	16	AARS	CDS	2.78715	3.35444	2.46824	2.96724	8	8	0.730777	5.28013	0.571719	0.648296
205321[gene=80755][PH=19][PH0=0.31][P=1.0e-100]	chr17	38358224	38358241	-	chr17	41104698	41104715	-	80755	AARSD1	intron	0.807691	0.0862164	7.54758	0.879018	6	2	-2.63142	3.644	0.169988	0.47732
205462[gene=80755][PH=19][PH0=0.31][P=1.0e-100]	chr17	38374075	38374090	-	chr17	41120549	41120564	-	80755	AARSD1	3'UTR	0.560303	0.23963	5.23583	2.44315	6	3	0.87096	3.64393	0.685882	0.681674
298975[gene=132949][PH=15][PH0=0.49][P=2.4e-13]	chr4	56911369	56911385	-	chr4	57216612	57216628	-	132949	AASDH	intron	0.554622	0.15569	6.94268	1.83033	6	1	2.46693	3.53229	0.411273	0.591991
299042[gene=132949][PH=38][PH0=0.49][P=1.2e-13]	chr4	56913052	56913054	-	chr4	57218295	57218297	-	132949	AASDH	intron	1.19735	0.516515	14.9883	6.07228	6	5	1.92477	4.08936	0.223331	0.506544
299158[gene=132949][PH=22][PH0=0.49][P=1.2e-13]	chr4	56915583	56915606	-	chr4	57220826	57220849	-	132949	AASDH	5'UTR	0.168833	0.460028	2.11343	5.4082	1	5	4.79927	3.70947	0.102344	0.427593
384076[gene=60496][PH=29][PH0=6.11][P=1.6e-07]	chr11	105458100	105458114	+	chr11	105952890	105952904	+	60496	AASDHPPT	intron	0.540902	0.348286	1.39209	0.833211	5	4	3.08785	3.8627	0.104904	0.429663
384469[gene=60496][PH=29][PH0=6.11][P=1.6e-07]	chr11	105472789	105472795	+	chr11	105967579	105967585	+	60496	AASDHPPT	CDS	0.51389	0.469597	1.32257	1.12343	5	6	-0.329249	3.87999	0.854259	0.722144
384502[gene=60496][PH=31][PH0=6.11][P=7.1e-09]	chr11	105472879	105472882	+	chr11	105967669	105967672	+	60496	AASDHPPT	3'UTR	1.10164	0.562005	2.83522	1.3445	7	6	1.68769	3.93508	0.344455	0.564693
384560[gene=60496][PH=67][PH0=6.11][P=1.0e-100]	chr11	105472993	105472994	+	chr11	105967783	105967784	+	60496	AASDHPPT	3'UTR	1.91292	1.59898	4.92317	3.82528	7	7	2.02026	4.57715	0.222959	0.506313
384949[gene=60496][PH=260][PH0=6.11][P=1.0e-100]	chr11	105473609	105473610	+	chr11	105968399	105968400	+	60496	AASDHPPT	3'UTR	5.7644	7.55225	14.8355	18.0674	8	9	-0.673605	6.10771	0.603568	0.657526
385360[gene=60496][PH=267][PH0=6.11][P=1.0e-100]	chr11	105474227	105474228	+	chr11	105969017	105969018	+	60496	AASDHPPT	3'UTR	7.98883	5.42684	20.5604	12.9827	8	9	-0.989553	6.10614	0.308544	0.549698
385435[gene=60496][PH=48][PH0=6.11][P=1.0e-100]	chr11	105474328	105474329	+	chr11	105969118	105969119	+	60496	AASDHPPT	3'UTR	1.46152	0.881649	3.76142	2.10919	6	7	0.893161	4.26646	0.632014	0.66685
385501[gene=60496][PH=32][PH0=6.11][P=1.4e-09]	chr11	105474461	105474471	+	chr11	105969251	105969261	+	60496	AASDHPPT	3'UTR	1.98507	0.747784	5.10885	1.78894	4	6	-0.873782	3.97831	0.728068	0.692338
508320[gene=10157][PH=37][PH0=0.43][P=1.0e-100]	chr7	121503473	121503488	-	chr7	121716237	121716252	-	10157	AASS	3'UTR	0.519639	0.83927	2.29613	3.533	4	7	1.46928	4.04297	0.352029	0.568269
508355[gene=10157][PH=17][PH0=0.43][P=1.0e-100]	chr7	121503622	121503624	-	chr7	121716386	121716388	-	10157	AASS	3'UTR	0.547908	0.250841	2.42104	1.05594	6	4	3.49903	3.58446	0.0718305	0.396208
508385[gene=10157][PH=22][PH0=0.43][P=1.0e-100]	chr7	121503746	121503748	-	chr7	121716510	121716512	-	10157	AASS	3'UTR	0.516442	0.507695	2.282	2.13719	4	6	1.62668	3.72635	0.452412	0.608172
508675[gene=10157][PH=9][PH0=0.43][P=1.2e-05]	chr7	121527754	121527756	-	chr7	121740518	121740520	-	10157	AASS	intron	0.048238	0.324712	0.21315	1.36691	1	6	2.72117	3.3458	0.199247	0.493842
509024[gene=10157][PH=20][PH0=0.43][P=1.0e-100]	chr7	121541237	121541239	-	chr7	121754001	121754003	-	10157	AASS	intron	0.520274	0.397337	2.29894	1.67263	5	5	0.772536	3.67502	0.663156	0.675531
175516[gene=26574][PH=15][PH0=0.42][P=2.6e-13]	chr17	32398474	32398484	+	chr17	35324361	35324371	+	26574	AATF	intron	0.47168	0.293545	3.13001	1.97145	3	5	2.09438	3.52823	0.353351	0.568757
175572[gene=26574][PH=27][PH0=0.42][P=2.6e-13]	chr17	32399282	32399287	+	chr17	35325169	35325174	+	26574	AATF	intron	0.559669	0.283061	3.7139	1.90104	5	3	4.42047	3.8419	0.0107165	0.279092
175601[gene=26574][PH=8][PH0=0.42][P=2.9e-04]	chr17	32399464	32399473	+	chr17	35325351	35325360	+	26574	AATF	intron	0	0.358076	0	2.40484	0	5	1.91101	3.31074	0.151371	0.465202
175647[gene=26574][PH=12][PH0=0.42][P=1.2e-09]	chr17	32400393	32400398	+	chr17	35326280	35326285	+	26574	AATF	intron	0.647255	0.0222415	4.29511	0.149374	5	1	1.51301	3.44571	0.607173	0.658741
175796[gene=26574][PH=40][PH0=0.42][P=2.6e-13]	chr17	32404536	32404540	+	chr17	35330423	35330427	+	26574	AATF	intron	1.10118	0.542316	7.30733	3.6422	7	5	2.03943	4.12491	0.225234	0.507758
176318[gene=26574][PH=11][PH0=0.42][P=3.1e-08]	chr17	32434322	32434333	+	chr17	35360209	35360220	+	26574	AATF	intron	0.0305394	1.02326	0.202656	6.8722	1	5	0.879756	3.41227	0.611338	0.660008
404654[gene=9625][PH=432][PH0=1.17][P=1.0e-100]	chr17	76705775	76705776	-	chr17	79091180	79091181	-	9625	AATK	3'UTR	12.2339	5.75677	22.1033	12.7953	8	8	1.58398	6.63835	0.245997	0.51875
404969[gene=9625][PH=48][PH0=1.17][P=1.0e-100]	chr17	76733628	76733637	-	chr17	79119033	79119042	-	9625	AATK	intron	1.24314	0.546405	2.24602	1.21447	4	5	1.95455	4.24489	0.436564	0.602201
405009[gene=9625][PH=36][PH0=1.17][P=1.0e-100]	chr17	76733719	76733722	-	chr17	79119124	79119127	-	9625	AATK	intron	0.743752	0.511749	1.34376	1.13744	5	6	1.90416	4.04174	0.342528	0.564222
405047[gene=9625][PH=26][PH0=1.17][P=1.0e-100]	chr17	76734186	76734207	-	chr17	79119591	79119612	-	9625	AATK	intron	0.742689	0.267155	1.34184	0.593795	5	4	2.15578	3.80136	0.351541	0.56814
405108[gene=9625][PH=25][PH0=1.17][P=1.0e-100]	chr17	76734758	76734765	-	chr17	79120163	79120170	-	9625	AATK	intron	0.716525	0.310041	1.29456	0.689115	5	3	1.93419	3.77687	0.42843	0.599142
405179[gene=9625][PH=22][PH0=1.17][P=1.0e-100]	chr17	76735404	76735410	-	chr17	79120809	79120815	-	9625	AATK	intron	0.348783	0.426916	0.630155	0.948888	4	5	3.91516	3.70582	0.0485256	0.365567
405256[gene=9625][PH=17][PH0=1.17][P=2.2e-10]	chr17	76736468	76736472	-	chr17	79121873	79121877	-	9625	AATK	intron	0.821024	0.119883	1.48336	0.266459	6	2	2.41705	3.58614	0.234475	0.512701
89929[gene=18][PH=14][PH0=1.31][P=4.2e-06]	chr16	8682276	8682283	+	chr16	8774775	8774782	+	18	ABAT	intron	0.37048	0.0520692	0.677358	0.0936805	5	2	2.51133	3.49039	0.309134	0.549907
90221[gene=18][PH=23][PH0=1.31][P=1.0e-100]	chr16	8710647	8710660	+	chr16	8803146	8803159	+	18	ABAT	intron	0.393701	0.252243	0.719813	0.453823	5	2	5.95536	3.73536	0.0655933	0.390142
90273[gene=18][PH=36][PH0=1.31][P=1.0e-100]	chr16	8714800	8714801	+	chr16	8807299	8807300	+	18	ABAT	5'UTR	1.1318	0.70911	2.0693	1.2758	6	7	-2.89499	4.0504	0.0457014	0.360408
91043[gene=18][PH=34][PH0=1.31][P=1.0e-100]	chr16	8782761	8782762	+	chr16	8875260	8875261	+	18	ABAT	CDS	0.37062	0.82542	0.677614	1.48506	3	8	-0.387796	3.98345	0.815656	0.712996
91063[gene=18][PH=21][PH0=1.31][P=2.6e-13]	chr16	8782829	8782831	+	chr16	8875328	8875330	+	18	ABAT	3'UTR	0.439057	0.596296	0.802738	1.07283	5	6	-3.4092	3.7106	0.0424289	0.357589
91093[gene=18][PH=14][PH0=1.31][P=4.2e-06]	chr16	8782937	8782954	+	chr16	8875436	8875453	+	18	ABAT	3'UTR	0.468809	0.135305	0.857135	0.243435	5	3	2.17054	3.49718	0.261951	0.527687
91144[gene=18][PH=11][PH0=1.31][P=3.1e-03]	chr16	8783250	8783270	+	chr16	8875749	8875769	+	18	ABAT	3'UTR	0.255949	0.385331	0.467958	0.69327	3	5	-3.26723	3.42364	0.104833	0.429625
91256[gene=18][PH=21][PH0=1.31][P=2.6e-13]	chr16	8783945	8783948	+	chr16	8876444	8876447	+	18	ABAT	3'UTR	0.432993	1.12028	0.791651	2.01556	5	6	-1.23721	3.70408	0.462828	0.611913
91412[gene=18][PH=649][PH0=1.31][P=1.0e-100]	chr16	8784301	8784303	+	chr16	8876800	8876802	+	18	ABAT	3'UTR	19.1024	16.9155	34.9254	30.4336	8	9	-2.02761	7.39397	0.204295	0.496426
91604[gene=18][PH=79][PH0=1.31][P=1.0e-100]	chr16	8784571	8784572	+	chr16	8877070	8877071	+	18	ABAT	3'UTR	1.82852	1.38957	3.34312	2.50005	5	8	-2.32061	4.71399	0.221721	0.505571
91654[gene=18][PH=17][PH0=1.31][P=2.9e-09]	chr16	8784663	8784671	+	chr16	8877162	8877170	+	18	ABAT	3'UTR	0.41305	0.271672	0.755189	0.48878	3	5	-1.07935	3.58809	0.574545	0.64935
91845[gene=18][PH=122][PH0=1.31][P=1.0e-100]	chr16	8785231	8785232	+	chr16	8877730	8877731	+	18	ABAT	3'UTR	2.04383	2.95083	3.73678	5.30901	6	8	-0.446724	5.16023	0.769245	0.702183
91964[gene=18][PH=136][PH0=1.31][P=1.0e-100]	chr16	8785540	8785542	+	chr16	8878039	8878041	+	18	ABAT	3'UTR	2.89367	4.11657	5.29056	7.40635	6	8	-0.568441	5.37333	0.819436	0.713965
92025[gene=18][PH=201][PH0=1.31][P=1.0e-100]	chr16	8785642	8785645	+	chr16	8878141	8878144	+	18	ABAT	3'UTR	6.36282	2.79667	11.6333	5.03164	8	8	-0.510563	5.74378	0.685898	0.681674
92078[gene=18][PH=14][PH0=1.31][P=4.2e-06]	chr16	8785773	8785776	+	chr16	8878272	8878275	+	18	ABAT	3'UTR	0.18675	0.450734	0.34144	0.81094	2	5	-1.36752	3.50294	0.512143	0.628714
92095[gene=18][PH=13][PH0=1.31][P=4.1e-05]	chr16	8785881	8785882	+	chr16	8878380	8878381	+	18	ABAT	3'UTR	0.28249	0.412652	0.516484	0.742425	3	5	2.83277	3.47578	0.164268	0.473266
414425[gene=19][PH=18][PH0=0.21][P=1.0e-100]	chr9	106586098	106586106	-	chr9	107546277	107546285	-	19	ABCA1	3'UTR	0.272304	0.267094	2.42232	2.48249	4	5	0.791031	3.60528	0.677154	0.679352
415257[gene=19][PH=26][PH0=0.21][P=1.0e-100]	chr9	106708842	106708843	-	chr9	107669021	107669022	-	19	ABCA1	intron	0.283877	0.753045	2.52527	6.99913	4	5	3.00861	3.81851	0.157028	0.468956
352998[gene=10349][PH=62][PH0=0.92][P=1.0e-100]	chr17	64666568	64666583	-	chr17	67154973	67154988	-	10349	ABCA10	intron	0.823344	1.71467	9.79969	21.1631	4	6	-1.93149	4.49973	0.456428	0.609599
353052[gene=10349][PH=12][PH0=0.92][P=7.2e-06]	chr17	64666810	64666811	-	chr17	67155215	67155216	-	10349	ABCA10	intron	0.163495	0.249073	1.94596	3.07415	3	5	-0.879677	3.44135	0.649716	0.671978
353223[gene=10349][PH=23][PH0=0.92][P=1.0e-100]	chr17	64667837	64667840	-	chr17	67156242	67156245	-	10349	ABCA10	intron	0.484582	0.347114	5.76765	4.2842	4	5	-1.33768	3.7397	0.507801	0.627299
353288[gene=10349][PH=126][PH0=0.92][P=1.0e-100]	chr17	64668347	64668351	-	chr17	67156752	67156756	-	10349	ABCA10	intron	3.2134	2.09616	38.2469	25.8716	7	6	-1.31154	5.21125	0.349156	0.566773
353410[gene=10349][PH=18][PH0=0.92][P=4.6e-13]	chr17	64670065	64670068	-	chr17	67158470	67158473	-	10349	ABCA10	intron	0.486842	0.304784	5.79454	3.76176	4	5	-1.53884	3.60668	0.412801	0.59289
353867[gene=10349][PH=18][PH0=0.92][P=4.6e-13]	chr17	64681793	64681798	-	chr17	67170198	67170203	-	10349	ABCA10	intron	0.470445	0.297892	5.59938	3.67669	4	5	-1.02208	3.61076	0.598389	0.656197
354071[gene=10349][PH=40][PH0=0.92][P=1.0e-100]	chr17	64686933	64686934	-	chr17	67175338	67175339	-	10349	ABCA10	intron	1.09978	0.638984	13.0899	7.88657	5	5	-2.68819	4.11641	0.0833384	0.408043
354231[gene=10349][PH=20][PH0=0.92][P=1.0e-100]	chr17	64694060	64694081	-	chr17	67182465	67182486	-	10349	ABCA10	intron	0.173224	0.581967	2.06177	7.18284	3	6	0.370431	3.66552	0.828686	0.716266
354338[gene=10349][PH=50][PH0=0.92][P=1.0e-100]	chr17	64700056	64700057	-	chr17	67188461	67188462	-	10349	ABCA10	intron	1.22225	1.40573	14.5476	17.3501	6	7	1.6167	4.29359	0.320337	0.554846
354580[gene=10349][PH=16][PH0=0.92][P=1.6e-10]	chr17	64711575	64711584	-	chr17	67199980	67199989	-	10349	ABCA10	intron	0.331316	0.441983	3.94343	5.4551	3	5	3.17039	3.55437	0.110066	0.433841
8712[gene=650655][PH=16][PH0=0.53][P=1.0e-100]	chr16	2336502	2336514	+	chr16	2396501	2396513	+	650655	ABCA17P	intron	0.20162	1.12597	12.3677	54.7649	3	5	0.906741	3.5637	0.693652	0.683577
8844[gene=650655][PH=100][PH0=0.53][P=1.0e-100]	chr16	2338572	2338574	+	chr16	2398571	2398573	+	650655	ABCA17P	intron	1.9055	1.12654	116.886	54.7927	6	5	3.17343	4.90957	0.200412	0.49447
9106[gene=650655][PH=20][PH0=0.53][P=1.0e-100]	chr16	2343544	2343547	+	chr16	2403543	2403546	+	650655	ABCA17P	intron	0.372395	0.477309	22.8432	23.2154	5	6	2.04267	3.66652	0.213954	0.501314
9178[gene=650655][PH=105][PH0=0.53][P=1.0e-100]	chr16	2344319	2344320	+	chr16	2404318	2404319	+	650655	ABCA17P	intron	2.33315	1.28053	143.119	62.2823	5	6	2.33279	4.97024	0.318675	0.553909
9287[gene=650655][PH=40][PH0=0.53][P=1.0e-100]	chr16	2346483	2346490	+	chr16	2406482	2406489	+	650655	ABCA17P	intron	0.775992	0.809158	47.6004	39.3559	5	7	1.9428	4.12109	0.435786	0.601854
9439[gene=650655][PH=12][PH0=0.53][P=1.3e-08]	chr16	2351437	2351443	+	chr16	2411436	2411442	+	650655	ABCA17P	intron	0.0964761	0.505457	5.91797	24.5844	1	7	2.54414	3.44922	0.365312	0.573784
9471[gene=650655][PH=71][PH0=0.53][P=1.0e-100]	chr16	2351543	2351550	+	chr16	2411542	2411549	+	650655	ABCA17P	exon_unclassified	0.833549	1.67891	51.131	81.6591	5	7	1.96628	4.6099	0.279924	0.536126
9684[gene=650655][PH=22][PH0=0.53][P=1.0e-100]	chr16	2372299	2372307	+	chr16	2432298	2432306	+	650655	ABCA17P	intron	1.01853	0.398354	62.4777	19.3752	6	4	0.959994	3.73793	0.673048	0.678024
577817[gene=20][PH=33][PH0=2.24][P=5.2e-14]	chr9	139021573	139021575	-	chr9	139901752	139901754	-	20	ABCA2	3'UTR	0.461627	1.43669	0.343578	1.10081	4	7	-2.7793	4.00005	0.116959	0.439703
577890[gene=20][PH=437][PH0=2.24][P=5.2e-14]	chr9	139021752	139021754	-	chr9	139901931	139901933	-	20	ABCA2	3'UTR	11.0391	10.3464	8.21612	7.92756	8	9	-1.28306	6.72655	0.356806	0.570351
578050[gene=20][PH=20][PH0=2.24][P=3.6e-09]	chr9	139025531	139025539	-	chr9	139905710	139905718	-	20	ABCA2	CDS	0.143699	0.81707	0.106952	0.626051	2	5	1.82761	3.67391	0.475473	0.615628
578263[gene=20][PH=142][PH0=2.24][P=5.2e-14]	chr9	139033551	139033560	-	chr9	139913730	139913739	-	20	ABCA2	CDS	2.71552	2.60032	2.0211	1.9924	8	7	1.74318	5.29329	0.303468	0.547333
578291[gene=20][PH=94][PH0=2.24][P=5.2e-14]	chr9	139034624	139034639	-	chr9	139914803	139914818	-	20	ABCA2	CDS	1.11876	3.64268	0.832667	2.79108	6	7	-2.00103	4.92213	0.161051	0.471182
8396[gene=21][PH=121][PH0=0.30][P=1.0e-100]	chr16	2266570	2266572	-	chr16	2326569	2326571	-	21	ABCA3	3'UTR	2.72679	2.6822	8.71136	8.62772	7	8	0.351862	5.15958	0.770418	0.702486
8594[gene=21][PH=28][PH0=0.30][P=1.0e-100]	chr16	2297120	2297129	-	chr16	2357119	2357128	-	21	ABCA3	intron	0.651373	0.383282	2.08096	1.23289	5	4	4.30335	3.85467	0.0497324	0.367552
355524[gene=10349][PH=16][PH0=0.92][P=1.6e-10]	chr17	64752502	64752511	-	chr17	67240907	67240916	-	23461	ABCA5	5'UTR||3'UTR	0.133463	0.606131	0.462275	1.8255	4	7	1.35969	3.5931	0.403432	0.588752
355815[gene=23461][PH=17][PH0=2.39][P=1.8e-05]	chr17	64754600	64754601	-	chr17	67243005	67243006	-	23461	ABCA5	3'UTR	0.482718	0.26488	1.67199	0.797747	5	3	4.1804	3.58197	0.0618027	0.385571
355856[gene=23461][PH=22][PH0=2.39][P=5.9e-10]	chr17	64754813	64754815	-	chr17	67243218	67243220	-	23461	ABCA5	3'UTR	0.461897	0.741198	1.59987	2.23229	4	7	-1.89877	3.73783	0.347583	0.56567
355896[gene=23461][PH=26][PH0=2.39][P=1.0e-100]	chr17	64754943	64754949	-	chr17	67243348	67243354	-	23461	ABCA5	3'UTR	0.733191	0.575651	2.53956	1.73371	7	6	3.01483	3.82148	0.0521188	0.370756
355954[gene=23461][PH=61][PH0=2.39][P=1.0e-100]	chr17	64755120	64755122	-	chr17	67243525	67243527	-	23461	ABCA5	3'UTR	0.87462	1.46754	3.02942	4.41982	6	7	3.43625	4.48259	0.0384936	0.350779
356055[gene=23461][PH=25][PH0=2.39][P=1.9e-13]	chr17	64755669	64755685	-	chr17	67244074	67244090	-	23461	ABCA5	intron	0.329223	0.598048	1.14033	1.80116	4	6	3.27285	3.79421	0.0605783	0.38335
356294[gene=23461][PH=23][PH0=2.39][P=6.4e-11]	chr17	64760093	64760113	-	chr17	67248498	67248518	-	23461	ABCA5	intron	0.0723571	0.804836	0.250623	2.42395	1	6	5.56287	3.7484	0.0579342	0.379705
356440[gene=23461][PH=20][PH0=2.39][P=4.3e-08]	chr17	64765441	64765466	-	chr17	67253846	67253871	-	23461	ABCA5	intron	0.297108	0.422168	1.0291	1.27145	5	6	0.173178	3.66688	0.908678	0.732806
356465[gene=23461][PH=32][PH0=2.39][P=1.0e-100]	chr17	64765545	64765552	-	chr17	67253950	67253957	-	23461	ABCA5	intron	0.428618	0.774278	1.4846	2.33192	5	6	1.58783	3.94641	0.281748	0.537065
356650[gene=23461][PH=25][PH0=2.39][P=1.9e-13]	chr17	64768992	64768998	-	chr17	67257397	67257403	-	23461	ABCA5	CDS	0.612652	0.403381	2.12204	1.21487	6	5	1.64165	3.79875	0.378307	0.578366
356757[gene=23461][PH=155][PH0=2.39][P=1.0e-100]	chr17	64772544	64772545	-	chr17	67260949	67260950	-	23461	ABCA5	CDS||5'UTR	3.18763	4.13337	11.041	12.4486	7	9	-0.0869176	5.45716	0.939499	0.73885
356911[gene=23461][PH=23][PH0=2.39][P=6.4e-11]	chr17	64773903	64773905	-	chr17	67262308	67262310	-	23461	ABCA5	intron	0.502394	0.150219	1.74014	0.452418	5	3	1.10341	3.727	0.587366	0.653167
357108[gene=23461][PH=79][PH0=2.39][P=1.0e-100]	chr17	64778396	64778397	-	chr17	67266801	67266802	-	23461	ABCA5	CDS||5'UTR	1.44788	2.37273	5.01504	7.14602	7	8	0.810807	4.72999	0.575938	0.649594
357179[gene=23461][PH=33][PH0=2.39][P=1.0e-100]	chr17	64778775	64778783	-	chr17	67267180	67267188	-	23461	ABCA5	intron	0.354444	0.813321	1.22769	2.4495	4	7	0.0544337	3.97268	0.979058	0.746618
357240[gene=23461][PH=34][PH0=2.39][P=1.0e-100]	chr17	64779045	64779051	-	chr17	67267450	67267456	-	23461	ABCA5	intron	1.12544	0.487232	3.89819	1.46741	7	7	-2.53676	4.00137	0.121014	0.443266
357304[gene=23461][PH=16][PH0=2.39][P=1.2e-04]	chr17	64779750	64779755	-	chr17	67268155	67268160	-	23461	ABCA5	intron	0.220981	0.389082	0.765414	1.17181	3	6	-3.65874	3.56006	0.0373074	0.34801
357430[gene=23461][PH=42][PH0=2.39][P=1.0e-100]	chr17	64781810	64781811	-	chr17	67270215	67270216	-	23461	ABCA5	CDS||5'UTR	1.15158	0.720638	3.98874	2.17037	6	6	2.59446	4.16543	0.191238	0.489575
357707[gene=23461][PH=25][PH0=2.39][P=1.9e-13]	chr17	64791795	64791803	-	chr17	67280200	67280208	-	23461	ABCA5	CDS||5'UTR	0.578574	0.331318	2.00401	0.997841	5	3	1.19888	3.80002	0.651984	0.672665
358034[gene=23461][PH=14][PH0=2.39][P=4.2e-03]	chr17	64802840	64802842	-	chr17	67291245	67291247	-	23461	ABCA5	intron	0.317259	0.527308	1.09889	1.58811	3	5	0.699847	3.51977	0.802195	0.710107
358272[gene=23461][PH=51][PH0=2.39][P=1.0e-100]	chr17	64810565	64810566	-	chr17	67298970	67298971	-	23461	ABCA5	CDS	0.891513	0.934931	3.08794	2.81576	6	6	-0.353411	4.3065	0.843155	0.71974
358295[gene=23461][PH=20][PH0=2.39][P=4.3e-08]	chr17	64810619	64810627	-	chr17	67299024	67299032	-	23461	ABCA5	CDS	0.283609	0.385717	0.982338	1.16168	4	5	-0.332483	3.66924	0.834262	0.717314
358330[gene=23461][PH=16][PH0=2.39][P=1.2e-04]	chr17	64811269	64811270	-	chr17	67299674	67299675	-	23461	ABCA5	intron	0.204805	0.267094	0.709383	0.804414	4	5	1.22078	3.54817	0.488092	0.620319
358371[gene=23461][PH=25][PH0=2.39][P=1.9e-13]	chr17	64812412	64812432	-	chr17	67300817	67300837	-	23461	ABCA5	CDS	0.58111	0.351927	2.01279	1.05991	5	5	0.509387	3.81147	0.787725	0.706524
358390[gene=23461][PH=17][PH0=2.39][P=1.8e-05]	chr17	64812490	64812493	-	chr17	67300895	67300898	-	23461	ABCA5	CDS	0.165789	0.658079	0.574243	1.98196	2	6	-1.25801	3.5981	0.607334	0.658808
358492[gene=23461][PH=15][PH0=2.39][P=7.3e-04]	chr17	64814558	64814563	-	chr17	67302963	67302968	-	23461	ABCA5	CDS	0.29953	1.2221	1.03748	3.68063	4	7	-0.233391	3.57623	0.901137	0.731527
358607[gene=23461][PH=30][PH0=2.39][P=1.0e-100]	chr17	64817605	64817606	-	chr17	67306010	67306011	-	23461	ABCA5	intron	0.371608	0.598776	1.28714	1.80335	4	6	0.10539	3.89922	0.95927	0.742528
358683[gene=23461][PH=21][PH0=2.39][P=5.2e-09]	chr17	64818929	64818941	-	chr17	67307334	67307346	-	23461	ABCA5	intron	0.996679	0.215086	3.4522	0.647782	6	4	-0.681728	3.69926	0.680876	0.680161
358739[gene=23461][PH=14][PH0=2.39][P=4.2e-03]	chr17	64820897	64820904	-	chr17	67309302	67309309	-	23461	ABCA5	CDS	0.0472233	0.365117	0.163567	1.09963	1	5	1.1957	3.4941	0.442195	0.60435
358762[gene=23461][PH=28][PH0=2.39][P=1.0e-100]	chr17	64820994	64821001	-	chr17	67309399	67309406	-	23461	ABCA5	CDS	0.487251	0.955396	1.68769	2.87739	4	8	2.46563	3.88061	0.168816	0.4767
358831[gene=23461][PH=36][PH0=2.39][P=1.0e-100]	chr17	64821930	64821931	-	chr17	67310335	67310336	-	23461	ABCA5	intron	0.945672	0.683917	3.27553	2.05977	6	7	3.37407	4.04116	0.0597106	0.381433
358894[gene=23461][PH=33][PH0=2.39][P=1.0e-100]	chr17	64822346	64822352	-	chr17	67310751	67310757	-	23461	ABCA5	5'UTR	0.457801	0.810985	1.58569	2.44247	4	6	2.85196	3.97493	0.18381	0.485318
358956[gene=23461][PH=30][PH0=2.39][P=1.0e-100]	chr17	64822833	64822834	-	chr17	67311238	67311239	-	23461	ABCA5	5'UTR	0.59679	0.843541	2.0671	2.54052	5	6	-1.57667	3.9125	0.296888	0.544257
359018[gene=23461][PH=26][PH0=2.39][P=1.0e-100]	chr17	64823049	64823050	-	chr17	67311454	67311455	-	23461	ABCA5	5'UTR	0.612171	0.559042	2.12038	1.68368	5	6	-0.623786	3.83333	0.734447	0.693975
359052[gene=23461][PH=17][PH0=2.39][P=1.8e-05]	chr17	64823187	64823193	-	chr17	67311592	67311598	-	23461	ABCA5	5'UTR	0.224547	0.40744	0.777763	1.2271	3	6	1.5256	3.58428	0.478423	0.616905
359104[gene=23461][PH=116][PH0=2.39][P=1.0e-100]	chr17	64823517	64823523	-	chr17	67311922	67311928	-	23461	ABCA5	intron	2.31456	2.54316	8.01693	7.65931	6	8	1.39095	5.12534	0.439686	0.603574
359193[gene=23461][PH=30][PH0=2.39][P=1.0e-100]	chr17	64823723	64823724	-	chr17	67312128	67312129	-	23461	ABCA5	intron	0.686526	0.454655	2.37792	1.3693	4	5	-1.03841	3.89995	0.62548	0.665004
359284[gene=23461][PH=62][PH0=2.39][P=1.0e-100]	chr17	64823905	64823906	-	chr17	67312310	67312311	-	23461	ABCA5	intron	1.19881	1.15672	4.15233	3.48373	6	8	0.0765615	4.4777	0.963281	0.743408
359347[gene=23461][PH=88][PH0=2.39][P=1.0e-100]	chr17	64824235	64824236	-	chr17	67312640	67312641	-	23461	ABCA5	intron	1.84247	1.83834	6.38176	5.53658	6	7	-0.696133	4.84072	0.674432	0.678325
359438[gene=23461][PH=23][PH0=2.39][P=6.4e-11]	chr17	64824428	64824431	-	chr17	67312833	67312836	-	23461	ABCA5	intron	0.593634	0.856321	2.05617	2.57901	5	4	2.35975	3.74039	0.229793	0.510094
359486[gene=23461][PH=18][PH0=2.39][P=2.5e-06]	chr17	64824601	64824614	-	chr17	67313006	67313019	-	23461	ABCA5	intron	0.244593	0.383986	0.847198	1.15646	3	5	-2.92162	3.61403	0.128948	0.449762
359514[gene=23461][PH=32][PH0=2.39][P=1.0e-100]	chr17	64824687	64824692	-	chr17	67313092	67313097	-	23461	ABCA5	intron	0.763721	0.442304	2.6453	1.3321	6	4	2.49046	3.93704	0.15411	0.467348
359590[gene=23461][PH=31][PH0=2.39][P=1.0e-100]	chr17	64825288	64825294	-	chr17	67313693	67313699	-	23461	ABCA5	intron	0.391048	0.866289	1.35447	2.60903	5	6	-2.96617	3.94397	0.0487378	0.365826
359657[gene=23461][PH=25][PH0=2.39][P=1.9e-13]	chr17	64825685	64825701	-	chr17	67314090	67314106	-	23461	ABCA5	intron	0.173758	0.808121	0.601847	2.43384	3	7	2.19813	3.80463	0.240275	0.515208
359826[gene=23461][PH=21][PH0=2.39][P=5.2e-09]	chr17	64827534	64827538	-	chr17	67315939	67315943	-	23461	ABCA5	intron	0.242957	0.77912	0.841532	2.3465	4	7	1.68405	3.70074	0.309805	0.550131
359837[gene=23461][PH=14][PH0=2.39][P=4.2e-03]	chr17	64827575	64827581	-	chr17	67315980	67315986	-	23461	ABCA5	intron	0.187765	0.279061	0.650362	0.840457	3	5	0.729498	3.49228	0.673282	0.678074
359896[gene=23461][PH=22][PH0=2.39][P=5.9e-10]	chr17	64827965	64827967	-	chr17	67316370	67316372	-	23461	ABCA5	intron	0.334397	0.353807	1.15825	1.06557	4	5	3.37298	3.7106	0.133147	0.453091
359916[gene=23461][PH=14][PH0=2.39][P=4.2e-03]	chr17	64828081	64828083	-	chr17	67316486	67316488	-	23461	ABCA5	intron	0.212267	0.526603	0.735229	1.58599	4	5	-0.562392	3.51087	0.762205	0.700415
360081[gene=23461][PH=33][PH0=2.39][P=1.0e-100]	chr17	64829492	64829512	-	chr17	67317897	67317917	-	23461	ABCA5	intron	0.466743	1.14339	1.61666	3.44359	6	7	-0.681441	4.00518	0.744258	0.696165
360158[gene=23461][PH=23][PH0=2.39][P=6.4e-11]	chr17	64830163	64830169	-	chr17	67318568	67318574	-	23461	ABCA5	intron	0.40295	0.324249	1.3957	0.976551	5	4	0.165425	3.76033	0.932745	0.737423
360235[gene=23461][PH=23][PH0=2.39][P=6.4e-11]	chr17	64831032	64831033	-	chr17	67319437	67319438	-	23461	ABCA5	intron	0.608589	0.387743	2.10797	1.16778	5	5	-2.7614	3.7419	0.142017	0.459212
360292[gene=23461][PH=25][PH0=2.39][P=1.9e-13]	chr17	64831609	64831619	-	chr17	67320014	67320024	-	23461	ABCA5	intron	1.00381	0.296564	3.47689	0.893171	7	5	1.45352	3.79667	0.365975	0.573809
360335[gene=23461][PH=16][PH0=2.39][P=1.2e-04]	chr17	64831839	64831844	-	chr17	67320244	67320249	-	23461	ABCA5	intron	0.352569	0.358584	1.22119	1.07996	5	5	-0.308606	3.56706	0.870541	0.725413
360356[gene=23461][PH=14][PH0=2.39][P=4.2e-03]	chr17	64831925	64831939	-	chr17	67320330	67320344	-	23461	ABCA5	intron	0.166575	0.4954	0.576967	1.49201	1	5	3.60662	3.501	0.0584027	0.379959
360361[gene=23461][PH=22][PH0=2.39][P=5.9e-10]	chr17	64831957	64831958	-	chr17	67320362	67320363	-	23461	ABCA5	intron	0.324183	0.539907	1.12288	1.62605	3	5	1.87032	3.71402	0.310385	0.55035
360389[gene=23461][PH=20][PH0=2.39][P=4.3e-08]	chr17	64832046	64832047	-	chr17	67320451	67320452	-	23461	ABCA5	intron	0.248336	0.595227	0.860163	1.79266	4	6	-0.912282	3.67597	0.597299	0.655901
360508[gene=23461][PH=34][PH0=2.39][P=1.0e-100]	chr17	64832888	64832889	-	chr17	67321293	67321294	-	23461	ABCA5	intron	0.694317	0.658051	2.40491	1.98187	5	7	3.7306	4.0025	0.066412	0.391134
360540[gene=23461][PH=20][PH0=2.39][P=4.3e-08]	chr17	64833052	64833058	-	chr17	67321457	67321463	-	23461	ABCA5	intron	0.191725	0.757931	0.664077	2.28268	4	6	2.76727	3.69462	0.441183	0.604059
360598[gene=23461][PH=23][PH0=2.39][P=6.4e-11]	chr17	64833403	64833413	-	chr17	67321808	67321818	-	23461	ABCA5	intron	0.466592	0.224021	1.61614	0.674692	5	3	5.79357	3.72514	0.00730019	0.258777
360624[gene=23461][PH=15][PH0=2.39][P=7.3e-04]	chr17	64833537	64833547	-	chr17	67321942	67321952	-	23461	ABCA5	5'UTR	0.29149	0.320348	1.00963	0.964802	5	3	0.991455	3.52112	0.639305	0.668986
360672[gene=23461][PH=67][PH0=2.39][P=1.0e-100]	chr17	64833801	64833804	-	chr17	67322206	67322209	-	23461	ABCA5	intron	1.12722	1.23482	3.90437	3.71895	6	7	1.65683	4.52794	0.362686	0.572715
350946[gene=23460][PH=28][PH0=0.85][P=1.0e-100]	chr17	64587068	64587072	-	chr17	67075473	67075477	-	23460	ABCA6	intron	0.315136	0.582937	2.30988	4.57117	4	5	3.06094	3.8592	0.21917	0.504343
351317[gene=23460][PH=41][PH0=0.85][P=1.0e-100]	chr17	64604020	64604032	-	chr17	67092425	67092437	-	23460	ABCA6	CDS	1.07839	0.64349	7.90438	5.046	6	6	1.76348	4.13441	0.475189	0.615574
351770[gene=23460][PH=20][PH0=0.85][P=1.0e-100]	chr17	64620604	64620622	-	chr17	67109009	67109027	-	23460	ABCA6	intron	0.254031	0.307731	1.86199	2.41311	2	5	5.34371	3.65083	0.0675295	0.392351
351862[gene=23460][PH=76][PH0=0.85][P=1.0e-100]	chr17	64622280	64622287	-	chr17	67110685	67110692	-	23460	ABCA6	intron	1.09621	1.22322	8.035	9.59202	5	5	2.89102	4.63285	0.220308	0.505012
352084[gene=23460][PH=12][PH0=0.85][P=1.9e-06]	chr17	64632783	64632797	-	chr17	67121188	67121202	-	23460	ABCA6	intron	0.0723571	0.439506	0.53036	3.44644	1	6	1.54817	3.44718	0.511657	0.628508
352146[gene=23460][PH=19][PH0=0.85][P=1.0e-100]	chr17	64633787	64633796	-	chr17	67122192	67122201	-	23460	ABCA6	intron	0.372421	0.44773	2.72976	3.51093	4	5	0.892738	3.64634	0.56488	0.646463
352312[gene=23460][PH=31][PH0=0.85][P=1.0e-100]	chr17	64636465	64636468	-	chr17	67124870	67124873	-	23460	ABCA6	CDS	0.592528	0.459107	4.34309	3.60015	5	5	-2.60161	3.91459	0.137789	0.456513
346283[gene=10351][PH=67][PH0=1.37][P=1.0e-100]	chr17	64375202	64375203	-	chr17	66863607	66863608	-	10351	ABCA8	3'UTR	1.23722	2.14349	3.93141	6.36365	7	8	0.2405	4.57857	0.870731	0.725429
346354[gene=10351][PH=40][PH0=1.37][P=1.0e-100]	chr17	64375460	64375461	-	chr17	66863865	66863866	-	10351	ABCA8	3'UTR	0.598073	1.51534	1.90044	4.49877	6	7	3.23274	4.1323	0.0892532	0.414942
346420[gene=10351][PH=23][PH0=1.37][P=1.0e-100]	chr17	64375774	64375777	-	chr17	66864179	66864182	-	10351	ABCA8	3'UTR	0.527466	0.351961	1.67608	1.04491	5	5	-0.22419	3.74478	0.900232	0.73134
346612[gene=10351][PH=66][PH0=1.37][P=1.0e-100]	chr17	64391577	64391579	-	chr17	66879982	66879984	-	10351	ABCA8	CDS	1.81281	1.18575	5.7604	3.52028	8	7	2.06898	4.54474	0.353635	0.568846
346677[gene=10351][PH=28][PH0=1.37][P=1.0e-100]	chr17	64392109	64392113	-	chr17	66880514	66880518	-	10351	ABCA8	CDS	0.472769	0.775242	1.50228	2.30155	5	7	1.46478	3.87369	0.458061	0.610306
346725[gene=10351][PH=16][PH0=1.37][P=5.4e-08]	chr17	64393018	64393038	-	chr17	66881423	66881443	-	10351	ABCA8	CDS	0.496381	0.397067	1.57731	1.17882	5	5	-1.13039	3.57122	0.545132	0.639367
346845[gene=10351][PH=26][PH0=1.37][P=1.0e-100]	chr17	64394839	64394841	-	chr17	66883244	66883246	-	10351	ABCA8	CDS	0.360345	0.864861	1.14504	2.56762	4	7	1.57096	3.82819	0.344235	0.564693
346997[gene=10351][PH=16][PH0=1.37][P=5.4e-08]	chr17	64404173	64404181	-	chr17	66892578	66892586	-	10351	ABCA8	intron	0.355203	0.419009	1.1287	1.24396	4	6	0.26733	3.56734	0.882233	0.727477
347391[gene=10351][PH=21][PH0=1.37][P=1.1e-16]	chr17	64408709	64408724	-	chr17	66897114	66897129	-	10351	ABCA8	intron	0.392112	0.311952	1.24598	0.926129	3	5	3.01546	3.71123	0.326799	0.55761
347518[gene=10351][PH=12][PH0=1.37][P=4.8e-04]	chr17	64412013	64412035	-	chr17	66900418	66900440	-	10351	ABCA8	intron	0.263051	0.346605	0.835876	1.02901	2	5	2.62964	3.43887	0.27432	0.533491
347617[gene=10351][PH=150][PH0=1.37][P=1.0e-100]	chr17	64413378	64413380	-	chr17	66901783	66901785	-	10351	ABCA8	intron	2.79899	2.76743	8.89413	8.216	8	8	3.20099	5.32585	0.0370222	0.347551
347716[gene=10351][PH=16][PH0=1.37][P=5.4e-08]	chr17	64415617	64415627	-	chr17	66904022	66904032	-	10351	ABCA8	intron	0.225739	0.379022	0.717313	1.12525	3	5	5.02396	3.55068	0.0124983	0.282169
347758[gene=10351][PH=82][PH0=1.37][P=1.0e-100]	chr17	64415792	64415800	-	chr17	66904197	66904205	-	10351	ABCA8	intron	1.40562	0.890032	4.46651	2.64235	6	5	2.97482	4.66778	0.138365	0.457039
348017[gene=10351][PH=32][PH0=1.37][P=1.0e-100]	chr17	64420362	64420370	-	chr17	66908767	66908775	-	10351	ABCA8	intron	0.892839	0.522636	2.8371	1.55161	5	5	2.01405	3.92566	0.321062	0.555306
348049[gene=10351][PH=20][PH0=1.37][P=2.1e-12]	chr17	64420592	64420595	-	chr17	66908997	66909000	-	10351	ABCA8	intron	0.243821	0.45178	0.774769	1.34125	3	5	1.88732	3.65622	0.339676	0.563167
348163[gene=10351][PH=39][PH0=1.37][P=1.0e-100]	chr17	64421159	64421164	-	chr17	66909564	66909569	-	10351	ABCA8	intron	0.893662	1.09948	2.83972	3.26415	4	6	2.84469	4.08362	0.213595	0.501314
348202[gene=10351][PH=67][PH0=1.37][P=1.0e-100]	chr17	64421245	64421246	-	chr17	66909650	66909651	-	10351	ABCA8	intron	1.22397	0.76599	3.8893	2.27409	7	5	4.89215	4.4962	0.028849	0.331891
348308[gene=10351][PH=14][PH0=1.37][P=5.9e-06]	chr17	64422057	64422066	-	chr17	66910462	66910471	-	10351	ABCA8	intron	0.203297	0.555996	0.646001	1.65065	2	5	0.829751	3.53172	0.701046	0.685464
348332[gene=10351][PH=15][PH0=1.37][P=5.8e-07]	chr17	64422208	64422211	-	chr17	66910613	66910616	-	10351	ABCA8	intron	0.138081	1.19473	0.438768	3.54695	2	6	4.61461	3.5249	0.0399632	0.352468
348376[gene=10351][PH=16][PH0=1.37][P=5.4e-08]	chr17	64422504	64422525	-	chr17	66910909	66910930	-	10351	ABCA8	intron	0.383321	0.108716	1.21805	0.32276	5	3	1.64254	3.54894	0.428059	0.599119
348569[gene=10351][PH=65][PH0=1.37][P=1.0e-100]	chr17	64424982	64424993	-	chr17	66913387	66913398	-	10351	ABCA8	intron	1.35033	0.916914	4.29083	2.72215	7	6	6.02644	4.48727	0.00496563	0.237127
348807[gene=10351][PH=21][PH0=1.37][P=1.1e-16]	chr17	64432568	64432574	-	chr17	66920973	66920979	-	10351	ABCA8	CDS	0.475818	0.751572	1.51196	2.23128	5	7	-1.77084	3.71107	0.344144	0.564692
348929[gene=10351][PH=16][PH0=1.37][P=5.4e-08]	chr17	64435664	64435672	-	chr17	66924069	66924077	-	10351	ABCA8	CDS	0.181166	0.548749	0.575677	1.62914	3	5	2.17965	3.56594	0.373572	0.576213
348953[gene=10351][PH=11][PH0=1.37][P=3.8e-03]	chr17	64435788	64435794	-	chr17	66924193	66924199	-	10351	ABCA8	CDS	0.236654	0.259508	0.751994	0.770432	3	5	3.44958	3.47499	0.12626	0.448017
349022[gene=10351][PH=68][PH0=1.37][P=1.0e-100]	chr17	64437343	64437347	-	chr17	66925748	66925752	-	10351	ABCA8	CDS	1.61948	2.08432	5.1461	6.18798	8	9	-0.11054	4.57358	0.941318	0.73922
349218[gene=10351][PH=32][PH0=1.37][P=1.0e-100]	chr17	64444734	64444738	-	chr17	66933139	66933143	-	10351	ABCA8	CDS	0.500201	0.819833	1.58945	2.43394	4	7	2.79078	3.95926	0.135235	0.454837
349276[gene=10351][PH=12][PH0=1.37][P=4.8e-04]	chr17	64448572	64448573	-	chr17	66936977	66936978	-	10351	ABCA8	CDS	0.0923035	0.368956	0.293305	1.09537	1	6	3.51388	3.437	0.0573161	0.378942
349292[gene=10351][PH=16][PH0=1.37][P=5.4e-08]	chr17	64448620	64448621	-	chr17	66937025	66937026	-	10351	ABCA8	CDS	0.300522	0.603899	0.954944	1.79287	2	8	0.285863	3.57038	0.853947	0.722071
349477[gene=10350][PH=53][PH0=0.35][P=1.0e-100]	chr17	64493672	64493678	-	chr17	66982077	66982083	-	10350	ABCA9	intron	1.02572	1.2644	8.29367	12.9215	5	6	-3.43023	4.35409	0.114274	0.438354
349616[gene=10350][PH=12][PH0=0.35][P=1.2e-10]	chr17	64515539	64515548	-	chr17	67003944	67003953	-	10350	ABCA9	CDS	0.126027	0.295154	1.01902	3.01631	2	5	-1.05177	3.44222	0.577568	0.650087
350095[gene=10350][PH=13][PH0=0.35][P=3.5e-12]	chr17	64559004	64559022	-	chr17	67047409	67047427	-	10350	ABCA9	intron	0.0944465	0.425175	0.763669	4.34506	1	5	-2.91432	3.47191	0.12895	0.449762
350160[gene=10350][PH=17][PH0=0.35][P=1.0e-100]	chr17	64560108	64560118	-	chr17	67048513	67048523	-	10350	ABCA9	intron	0.180152	0.464535	1.45666	4.7473	3	5	-2.19873	3.59421	0.292199	0.54225
350205[gene=10350][PH=26][PH0=0.35][P=1.0e-100]	chr17	64561362	64561369	-	chr17	67049767	67049774	-	10350	ABCA9	intron	0.420648	0.344028	3.40125	3.51578	5	4	0.652765	3.80371	0.739801	0.695042
350308[gene=10350][PH=14][PH0=0.35][P=2.1e-13]	chr17	64563351	64563355	-	chr17	67051756	67051760	-	10350	ABCA9	intron	0.280424	0.356039	2.26743	3.63852	5	5	0.695532	3.509	0.714893	0.689496
953701[gene=23456][PH=20][PH0=0.98][P=1.0e-100]	chr1	227719445	227719447	-	chr1	229652822	229652824	-	23456	ABCB10	3'UTR	0.220474	0.323803	3.38857	4.95085	2	5	-0.385888	3.64606	0.885819	0.728271
953719[gene=23456][PH=9][PH0=0.98][P=6.2e-03]	chr1	227719493	227719500	-	chr1	229652870	229652877	-	23456	ABCB10	3'UTR	0.139527	0.272207	2.14445	4.16197	2	5	-2.09606	3.34813	0.315273	0.552555
953744[gene=23456][PH=34][PH0=0.98][P=1.0e-100]	chr1	227719610	227719617	-	chr1	229652987	229652994	-	23456	ABCB10	3'UTR	1.06349	0.890911	16.3453	13.6218	6	6	0.227461	4.00823	0.911001	0.733179
953872[gene=23456][PH=73][PH0=0.98][P=1.0e-100]	chr1	227720292	227720298	-	chr1	229653669	229653675	-	23456	ABCB10	3'UTR	1.75804	0.925972	27.0202	14.1578	6	8	1.0461	4.60689	0.524435	0.633194
953975[gene=23456][PH=17][PH0=0.98][P=1.1e-11]	chr1	227722514	227722525	-	chr1	229655891	229655902	-	23456	ABCB10	intron	0.230233	0.402422	3.53856	6.15291	4	5	4.8911	3.57823	0.0104744	0.278149
954249[gene=23456][PH=31][PH0=0.98][P=1.0e-100]	chr1	227738874	227738892	-	chr1	229672251	229672269	-	23456	ABCB10	intron	0.713088	0.571912	10.9598	8.74437	6	6	-0.468384	3.92837	0.744139	0.696135
954291[gene=23456][PH=23][PH0=0.98][P=1.0e-100]	chr1	227739758	227739762	-	chr1	229673135	229673139	-	23456	ABCB10	intron	0.396188	0.581668	6.08921	8.89354	5	7	-0.688454	3.75458	0.655875	0.67356
954328[gene=23456][PH=19][PH0=0.98][P=1.0e-13]	chr1	227740169	227740178	-	chr1	229673546	229673555	-	23456	ABCB10	intron	0.884115	0.187347	13.5884	2.86448	6	3	-0.182927	3.65326	0.929698	0.736875
954620[gene=23456][PH=26][PH0=0.98][P=1.0e-100]	chr1	227753241	227753257	-	chr1	229686618	229686634	-	23456	ABCB10	intron	1.0237	0.44182	15.7337	6.7553	7	5	-0.843366	3.82743	0.557714	0.644118
954776[gene=23456][PH=21][PH0=0.98][P=1.0e-100]	chr1	227758936	227758939	-	chr1	229692313	229692316	-	23456	ABCB10	intron	0.127015	0.620715	1.95216	9.49055	2	6	1.75787	3.71998	0.458539	0.610444
1111128[gene=10058][PH=14][PH0=1.05][P=2.2e-08]	chr2	219790890	219790911	-	chr2	220082646	220082667	-	10058	ABCB6	intron	0.277964	0.392367	2.2059	3.01068	5	5	-1.18676	3.51205	0.523658	0.63299
217465[gene=22][PH=43][PH0=0.34][P=1.0e-100]	chrX	74189892	74189913	-	chrX	74273167	74273188	-	22	ABCB7	3'UTR	1.0635	0.75235	8.57189	5.70425	5	7	2.03045	4.19125	0.325951	0.557091
217850[gene=22][PH=17][PH0=0.34][P=1.0e-100]	chrX	74219373	74219383	-	chrX	74302648	74302658	-	22	ABCB7	intron	0.203763	0.331604	1.64235	2.51419	3	6	-1.43567	3.57976	0.389787	0.58347
218365[gene=22][PH=9][PH0=0.34][P=2.0e-06]	chrX	74245154	74245159	-	chrX	74328429	74328434	-	22	ABCB7	intron	0.569163	0.11194	4.5875	0.848716	5	2	1.30946	3.35637	0.570545	0.648059
630989[gene=23457][PH=30][PH0=0.25][P=1.0e-100]	chr12	121985144	121985151	-	chr12	123419191	123419198	-	23457	ABCB9	intron	0.555141	1.47461	7.84796	23.6734	3	6	7.10606	3.9302	0.0193764	0.306404
135986[gene=4363][PH=28][PH0=0.20][P=4.6e-13]	chr16	16143467	16143478	+	chr16	16235966	16235977	+	4363	ABCC1	3'UTR	0.457874	0.598142	7.99242	11.7795	4	7	-0.175553	3.88156	0.908756	0.732806
136021[gene=4363][PH=39][PH0=0.20][P=4.6e-13]	chr16	16143655	16143656	+	chr16	16236154	16236155	+	4363	ABCC1	3'UTR	0.508485	0.989156	8.87585	19.48	5	7	0.135738	4.08602	0.922958	0.735568
136053[gene=4363][PH=18][PH0=0.20][P=4.6e-13]	chr16	16143829	16143830	+	chr16	16236328	16236329	+	4363	ABCC1	3'UTR	0.532213	0.192078	9.29004	3.78271	6	3	-3.21196	3.61567	0.105889	0.430479
136089[gene=4363][PH=31][PH0=0.20][P=4.6e-13]	chr16	16143972	16143980	+	chr16	16236471	16236479	+	4363	ABCC1	3'UTR	1.25168	0.509865	21.8487	10.0411	6	6	-0.901052	3.95933	0.652465	0.672726
356936[gene=10257][PH=22][PH0=0.13][P=1.0e-100]	chr13	94622864	94622886	-	chr13	95824863	95824885	-	10257	ABCC4	intron	0.422524	0.650988	9.87433	13.3449	4	6	-1.02182	3.7317	0.497287	0.623363
829102[gene=10057][PH=17][PH0=0.95][P=1.5e-11]	chr3	185120466	185120473	-	chr3	183637772	183637779	-	10057	ABCC5	3'UTR	0.670537	0.206839	2.81653	0.979363	7	3	-1.74862	3.59363	0.329463	0.558753
829259[gene=10057][PH=82][PH0=0.95][P=1.0e-100]	chr3	185120992	185120995	-	chr3	183638298	183638301	-	10057	ABCC5	3'UTR	2.0889	1.34794	8.7742	6.38238	7	6	-2.24717	4.75682	0.11411	0.43833
829372[gene=10057][PH=219][PH0=0.95][P=1.0e-100]	chr3	185121369	185121370	-	chr3	183638675	183638676	-	10057	ABCC5	3'UTR	7.3569	4.8818	30.902	23.1149	8	9	-1.99098	5.89163	0.118807	0.441482
829754[gene=10057][PH=44][PH0=0.95][P=1.0e-100]	chr3	185147947	185147954	-	chr3	183665253	183665260	-	10057	ABCC5	CDS	0.829691	1.12775	3.48504	5.33981	6	7	-1.34827	4.20387	0.376817	0.577709
830012[gene=10057][PH=20][PH0=0.95][P=1.0e-100]	chr3	185175433	185175437	-	chr3	183692739	183692743	-	10057	ABCC5	intron	0.70153	0.264147	2.94671	1.25071	7	5	0.2022	3.67394	0.902881	0.731831
830108[gene=10057][PH=29][PH0=0.95][P=1.0e-100]	chr3	185178057	185178075	-	chr3	183695363	183695381	-	10057	ABCC5	CDS||5'UTR	0.303173	0.831122	1.27345	3.93529	3	7	0.842366	3.87928	0.589079	0.653792
830302[gene=10057][PH=78][PH0=0.95][P=1.0e-100]	chr3	185184574	185184577	-	chr3	183701880	183701883	-	10057	ABCC5	3'UTR	1.98423	2.21909	8.33455	10.5072	6	8	-1.42954	4.72147	0.281376	0.537059
830407[gene=10057][PH=90][PH0=0.95][P=1.0e-100]	chr3	185184769	185184770	-	chr3	183702075	183702076	-	10057	ABCC5	3'UTR	1.51556	1.67318	6.36595	7.92235	7	7	4.21146	4.8095	0.0221085	0.312372
830523[gene=10057][PH=10][PH0=0.95][P=1.2e-03]	chr3	185185616	185185618	-	chr3	183702922	183702924	-	10057	ABCC5	3'UTR||intron	0.452152	0.0864749	1.89922	0.409451	5	2	2.47284	3.37834	0.26435	0.528526
830527[gene=10057][PH=11][PH0=0.95][P=1.2e-04]	chr3	185185633	185185638	-	chr3	183702939	183702944	-	10057	ABCC5	3'UTR||intron	0.645387	0.203847	2.71089	0.965197	6	3	0.796354	3.41465	0.70102	0.685464
830588[gene=10057][PH=28][PH0=0.95][P=1.0e-100]	chr3	185186334	185186338	-	chr3	183703640	183703644	-	10057	ABCC5	3'UTR||intron	0.702602	0.542435	2.95121	2.56839	4	5	5.32739	3.86421	0.0279963	0.330457
830687[gene=10057][PH=33][PH0=0.95][P=1.0e-100]	chr3	185187004	185187010	-	chr3	183704310	183704316	-	10057	ABCC5	3'UTR||intron	1.02276	1.03589	4.29602	4.90487	6	5	3.32088	3.96387	0.0633389	0.386701
830796[gene=10057][PH=129][PH0=0.95][P=1.0e-100]	chr3	185187425	185187426	-	chr3	183704731	183704732	-	10057	ABCC5	3'UTR||intron	2.36942	2.36935	9.95251	11.2187	7	7	2.94	5.20317	0.0701377	0.394731
830902[gene=10057][PH=12][PH0=0.95][P=1.0e-05]	chr3	185189171	185189174	-	chr3	183706477	183706480	-	10057	ABCC5	CDS	0.140542	0.350964	0.590331	1.66178	2	5	2.55669	3.44319	0.207893	0.498814
831019[gene=10057][PH=38][PH0=0.95][P=1.0e-100]	chr3	185199161	185199162	-	chr3	183716467	183716468	-	10057	ABCC5	intron	0.810979	0.411876	3.40644	1.9502	5	4	4.42215	4.05999	0.0175863	0.301506
831215[gene=10057][PH=10][PH0=0.95][P=1.2e-03]	chr3	185206783	185206790	-	chr3	183724089	183724096	-	10057	ABCC5	intron	0.0787774	1.02584	0.330897	4.85725	2	5	0.914087	3.38859	0.690239	0.682699
163106[gene=225][PH=26][PH0=0.47][P=1.6e-13]	chr12	38231519	38231528	-	chr12	39945252	39945261	-	225	ABCD2	3'UTR	0.525463	0.519748	7.16228	6.82592	5	6	-0.870696	3.82124	0.623641	0.66418
163141[gene=225][PH=21][PH0=0.47][P=1.6e-13]	chr12	38231640	38231645	-	chr12	39945373	39945378	-	225	ABCD2	3'UTR	0.299785	0.441113	4.0862	5.79321	3	6	0.127932	3.70922	0.956696	0.742318
163192[gene=225][PH=18][PH0=0.47][P=1.6e-13]	chr12	38232003	38232006	-	chr12	39945736	39945739	-	225	ABCD2	3'UTR	0.560609	0.188205	7.64133	2.47173	6	4	2.018	3.6182	0.346269	0.565169
163224[gene=225][PH=31][PH0=0.47][P=1.6e-13]	chr12	38232122	38232128	-	chr12	39945855	39945861	-	225	ABCD2	3'UTR	0.749665	0.640095	10.2182	8.40646	6	6	-0.398345	3.94329	0.830112	0.71642
163252[gene=225][PH=20][PH0=0.47][P=1.6e-13]	chr12	38232273	38232288	-	chr12	39946006	39946021	-	225	ABCD2	3'UTR	0.587049	0.232275	8.00172	3.0505	6	3	-4.06465	3.67708	0.0410648	0.354263
163335[gene=225][PH=20][PH0=0.47][P=1.6e-13]	chr12	38232894	38232902	-	chr12	39946627	39946635	-	225	ABCD2	3'UTR	0.313134	0.457244	4.26814	6.00505	3	5	-2.49181	3.67521	0.254009	0.523596
163378[gene=225][PH=78][PH0=0.47][P=1.6e-13]	chr12	38232994	38232999	-	chr12	39946727	39946732	-	225	ABCD2	3'UTR	1.71719	1.31024	23.406	17.2075	6	7	-0.316297	4.68447	0.872292	0.725714
163447[gene=225][PH=25][PH0=0.47][P=1.6e-13]	chr12	38233173	38233188	-	chr12	39946906	39946921	-	225	ABCD2	3'UTR	0.661499	0.632888	9.0165	8.31181	5	5	0.926959	3.81841	0.696321	0.684253
163547[gene=225][PH=11][PH0=0.47][P=5.6e-08]	chr12	38233977	38233978	-	chr12	39947710	39947711	-	225	ABCD2	3'UTR	0.749998	0.207427	10.2228	2.72418	5	3	-2.026	3.42522	0.394761	0.58529
163820[gene=225][PH=8][PH0=0.47][P=3.9e-04]	chr12	38267591	38267601	-	chr12	39981324	39981334	-	225	ABCD2	intron	0.0472233	0.324007	0.643672	4.25523	1	5	-0.348029	3.31144	0.902915	0.731831
514667[gene=5825][PH=14][PH0=0.79][P=5.7e-09]	chr1	94672494	94672500	+	chr1	94899906	94899912	+	5825	ABCD3	intron	0.226808	0.465652	0.923947	1.55973	3	5	1.32361	3.50984	0.550854	0.641876
514856[gene=5825][PH=10][PH0=0.79][P=2.4e-04]	chr1	94678341	94678344	+	chr1	94905753	94905756	+	5825	ABCD3	intron	0.103431	0.309461	0.421345	1.03656	2	6	1.37474	3.38197	0.493462	0.622038
515021[gene=5825][PH=17][PH0=0.79][P=9.6e-13]	chr1	94682953	94682966	+	chr1	94910365	94910378	+	5825	ABCD3	intron	0.373436	0.369453	1.52127	1.23751	3	6	3.96309	3.58265	0.029094	0.332359
515629[gene=5825][PH=28][PH0=0.79][P=1.0e-100]	chr1	94708224	94708231	+	chr1	94935636	94935643	+	5825	ABCD3	intron	1.275	0.300669	5.19398	1.00711	5	4	1.17119	3.89741	0.547839	0.640606
515664[gene=5825][PH=15][PH0=0.79][P=3.2e-10]	chr1	94708716	94708740	+	chr1	94936128	94936152	+	5825	ABCD3	intron	0.866675	0.202762	3.53058	0.679163	5	4	0.552058	3.53337	0.769779	0.702357
515757[gene=5825][PH=12][PH0=0.79][P=1.4e-06]	chr1	94710612	94710616	+	chr1	94938024	94938028	+	5825	ABCD3	intron	0.43188	0.0593968	1.75935	0.198953	6	2	2.10711	3.44407	0.355766	0.570033
515935[gene=5825][PH=20][PH0=0.79][P=1.0e-100]	chr1	94717287	94717289	+	chr1	94944699	94944701	+	5825	ABCD3	intron	1.06292	0.146703	4.33003	0.491389	5	3	-3.71405	3.70313	0.0480877	0.364849
516186[gene=5825][PH=10][PH0=0.79][P=2.4e-04]	chr1	94729357	94729367	+	chr1	94956769	94956779	+	5825	ABCD3	CDS	0.431524	0.0447415	1.7579	0.149864	6	1	1.01654	3.40709	0.649059	0.671935
516445[gene=5825][PH=21][PH0=0.79][P=1.0e-100]	chr1	94752588	94752608	+	chr1	94980000	94980020	+	5825	ABCD3	intron	0.646386	0.16142	2.63318	0.540685	5	3	-2.052	3.69082	0.400024	0.587555
516542[gene=5825][PH=29][PH0=0.79][P=1.0e-100]	chr1	94755692	94755693	+	chr1	94983104	94983105	+	5825	ABCD3	3'UTR	0.698443	0.642476	2.84525	2.15201	6	7	0.726862	3.88539	0.619459	0.66256
516668[gene=5825][PH=79][PH0=0.79][P=1.0e-100]	chr1	94756383	94756388	+	chr1	94983795	94983800	+	5825	ABCD3	3'UTR	2.00492	1.85496	8.16746	6.21332	8	8	2.24766	4.69216	0.145478	0.461716
516737[gene=5825][PH=123][PH0=0.79][P=1.0e-100]	chr1	94756511	94756512	+	chr1	94983923	94983924	+	5825	ABCD3	3'UTR	2.70434	4.39045	11.0167	14.7061	8	9	-1.0516	5.19747	0.360894	0.571739
538007[gene=6059][PH=20][PH0=1.24][P=1.5e-13]	chr4	146264673	146264674	+	chr4	146045223	146045224	+	6059	ABCE1	intron	0.297491	0.527462	2.51289	3.60548	3	5	3.00502	3.66445	0.17541	0.48074
538101[gene=6059][PH=12][PH0=1.24][P=5.9e-05]	chr4	146268375	146268381	+	chr4	146048925	146048931	+	6059	ABCE1	3'UTR	0.239114	1.11643	2.01978	7.63137	3	6	-1.02244	3.46237	0.625842	0.665117
538144[gene=6059][PH=35][PH0=1.24][P=1.0e-100]	chr4	146268657	146268658	+	chr4	146049207	146049208	+	6059	ABCE1	3'UTR	0.521504	1.06211	4.4051	7.26006	4	7	-1.69388	4.02645	0.289052	0.540821
538239[gene=6059][PH=138][PH0=1.24][P=1.0e-100]	chr4	146268850	146268851	+	chr4	146049400	146049401	+	6059	ABCE1	3'UTR	2.8324	2.52325	23.9251	17.2477	7	8	-1.44198	5.30266	0.315115	0.552494
538328[gene=6059][PH=60][PH0=1.24][P=1.0e-100]	chr4	146269046	146269047	+	chr4	146049596	146049597	+	6059	ABCE1	3'UTR	1.60212	1.13129	13.533	7.73295	8	7	-0.737128	4.44262	0.635126	0.667735
538368[gene=6059][PH=20][PH0=1.24][P=1.5e-13]	chr4	146269148	146269152	+	chr4	146049698	146049702	+	6059	ABCE1	3'UTR	0.194719	0.478769	1.64478	3.27264	3	5	1.40818	3.65922	0.475419	0.615628
538407[gene=6059][PH=50][PH0=1.24][P=1.0e-100]	chr4	146269254	146269255	+	chr4	146049804	146049805	+	6059	ABCE1	3'UTR	1.04487	1.30687	8.82597	8.93313	7	7	-0.820778	4.31918	0.669478	0.677156
538476[gene=6059][PH=28][PH0=1.24][P=1.0e-100]	chr4	146269615	146269617	+	chr4	146050165	146050167	+	6059	ABCE1	3'UTR	0.91768	0.168372	7.75158	1.15091	7	3	-0.413129	3.84644	0.861735	0.723344
662646[gene=10061][PH=28][PH0=0.37][P=1.0e-100]	chr7	150541653	150541655	-	chr7	150910720	150910722	-	10061	ABCF2	3'UTR	0.452746	0.93859	2.30239	4.95643	5	5	-3.96543	3.87922	0.0128948	0.283291
976302[gene=55324][PH=302][PH0=2.62][P=1.0e-100]	chr3	185387713	185387714	+	chr3	183905019	183905020	+	55324	ABCF3	intron	6.62916	4.92906	30.8189	26.2555	8	8	0.798995	6.18048	0.54454	0.639138
976404[gene=55324][PH=26][PH0=2.62][P=1.0e-100]	chr3	185391097	185391101	+	chr3	183908403	183908407	+	55324	ABCF3	intron	1.05541	0.25218	4.90661	1.34328	6	5	-0.457054	3.82356	0.765641	0.701108
976492[gene=55324][PH=35][PH0=2.62][P=1.0e-100]	chr3	185394313	185394319	+	chr3	183911619	183911625	+	55324	ABCF3	3'UTR	0.573772	0.705807	2.66747	3.7596	5	6	-1.90452	4.00692	0.213194	0.501058
118961[gene=9619][PH=12][PH0=0.20][P=1.1e-16]	chr21	42520170	42520195	+	chr21	43647101	43647126	+	9619	ABCG1	intron	0.868455	0.121989	5.86796	0.800524	5	2	-1.01623	3.45627	0.772769	0.703209
119255[gene=9619][PH=36][PH0=0.20][P=1.0e-100]	chr21	42589802	42589804	+	chr21	43716733	43716735	+	9619	ABCG1	3'UTR	0.38591	1.76037	2.60751	11.552	5	8	2.29956	4.04108	0.16424	0.473266
119323[gene=9619][PH=49][PH0=0.20][P=1.0e-100]	chr21	42590070	42590072	+	chr21	43717001	43717003	+	9619	ABCG1	3'UTR	0.886452	1.76932	5.98956	11.6108	6	8	-0.658323	4.29267	0.669516	0.677176
119440[gene=9619][PH=46][PH0=0.20][P=1.0e-100]	chr21	42590421	42590423	+	chr21	43717352	43717354	+	9619	ABCG1	3'UTR	1.15425	1.48003	7.799	9.71236	5	8	0.571138	4.25439	0.752265	0.698252
433554[gene=9429][PH=29][PH0=0.10][P=3.4e-13]	chr4	89230703	89230718	-	chr4	89011679	89011694	-	9429	ABCG2	3'UTR	0.656804	0.401231	5.39312	3.59617	4	5	-0.383855	3.89175	0.890267	0.729036
468640[gene=64137][PH=13][PH0=0.14][P=3.3e-14]	chr11	118528859	118528867	+	chr11	119023649	119023657	+	64137	ABCG4	intron	0.164536	0.412686	3.9733	10.6132	3	6	1.5054	3.47806	0.421533	0.596373
588875[gene=55347][PH=24][PH0=3.35][P=1.5e-09]	chr3	113187976	113187984	+	chr3	111705286	111705294	+	55347	ABHD10	intron	0.565316	0.338287	3.87919	2.22249	6	5	3.35493	3.76187	0.0695647	0.394336
589037[gene=55347][PH=27][PH0=3.35][P=3.5e-12]	chr3	113193420	113193423	+	chr3	111710730	111710733	+	55347	ABHD10	3'UTR	0.480189	0.591354	3.29506	3.88511	5	6	0.0905978	3.84363	0.961877	0.743077
589078[gene=55347][PH=16][PH0=3.35][P=1.7e-03]	chr3	113193583	113193584	+	chr3	111710893	111710894	+	55347	ABHD10	3'UTR	0.701361	0.192783	4.81274	1.26656	5	4	-3.53385	3.56848	0.0671084	0.391905
589171[gene=55347][PH=59][PH0=3.35][P=1.0e-100]	chr3	113193990	113193993	+	chr3	111711300	111711303	+	55347	ABHD10	3'UTR	1.17331	2.46114	8.05124	16.1693	6	9	-0.641559	4.46917	0.667591	0.676646
589288[gene=55347][PH=141][PH0=3.35][P=1.0e-100]	chr3	113194203	113194205	+	chr3	111711513	111711515	+	55347	ABHD10	3'UTR	2.78721	2.40721	19.1258	15.815	7	7	0.318031	5.30565	0.830415	0.71642
589406[gene=55347][PH=19][PH0=3.35][P=1.3e-05]	chr3	113194697	113194700	+	chr3	111712007	111712010	+	55347	ABHD10	3'UTR	0.296094	0.404466	2.03179	2.65728	4	5	-0.37716	3.64086	0.83078	0.71642
589471[gene=55347][PH=274][PH0=3.35][P=1.0e-100]	chr3	113194848	113194849	+	chr3	111712158	111712159	+	55347	ABHD10	3'UTR	5.80832	6.40727	39.8566	42.0948	8	9	-0.296594	6.11944	0.793893	0.708173
71575[gene=26090][PH=15][PH0=0.31][P=4.6e-13]	chr20	25228868	25228889	-	chr20	25280868	25280889	-	26090	ABHD12	3'UTR	0.210362	0.310068	0.560993	0.72998	2	5	-1.9631	3.52787	0.314856	0.552493
71734[gene=26090][PH=23][PH0=0.31][P=4.6e-13]	chr20	25242198	25242203	-	chr20	25294198	25294203	-	26090	ABHD12	intron	0.301815	0.492792	0.804881	1.16016	3	5	1.5395	3.76916	0.451338	0.607667
72002[gene=26090][PH=13][PH0=0.31][P=1.2e-12]	chr20	25266682	25266696	-	chr20	25318682	25318696	-	26090	ABHD12	intron	0.493284	0.0520692	1.31549	0.122584	5	2	3.58563	3.46785	0.150937	0.464804
72503[gene=26090][PH=23][PH0=0.31][P=4.6e-13]	chr20	25313385	25313387	-	chr20	25365385	25365387	-	26090	ABHD12	intron	0.54883	0.190828	1.46362	0.44926	5	4	0.224588	3.73618	0.939637	0.738856
138877[gene=145447][PH=9][PH0=0.27][P=8.5e-08]	chr14	50427590	50427601	+	chr14	51357840	51357851	+	145447	ABHD12B	intron	0.0923035	0.331096	2.09894	7.38408	1	5	2.11773	3.34389	0.271315	0.532039
322321[gene=84945][PH=17][PH0=2.99][P=8.2e-05]	chr13	107678948	107678962	+	chr13	108880947	108880961	+	84945	ABHD13	intron	0.290181	0.343118	4.98835	5.86282	4	5	-0.980514	3.58876	0.543429	0.638708
322393[gene=84945][PH=50][PH0=2.99][P=1.0e-100]	chr13	107679690	107679693	+	chr13	108881689	108881692	+	84945	ABHD13	CDS	1.00634	1.63072	17.2995	27.8639	7	8	-0.676877	4.28281	0.620334	0.662817
322488[gene=84945][PH=36][PH0=2.99][P=1.0e-100]	chr13	107679918	107679922	+	chr13	108881917	108881921	+	84945	ABHD13	CDS	1.03284	0.868669	17.7551	14.8428	5	7	-0.265378	4.05834	0.8967	0.730534
322566[gene=84945][PH=66][PH0=2.99][P=1.0e-100]	chr13	107680133	107680138	+	chr13	108882132	108882137	+	84945	ABHD13	CDS	0.955107	1.97627	16.4188	33.7683	7	7	1.03917	4.5541	0.478672	0.61702
322621[gene=84945][PH=47][PH0=2.99][P=1.0e-100]	chr13	107680266	107680267	+	chr13	108882265	108882266	+	84945	ABHD13	CDS	1.34306	0.817046	23.0879	13.9608	8	7	-2.17897	4.24293	0.185904	0.48673
322690[gene=84945][PH=31][PH0=2.99][P=1.0e-100]	chr13	107680603	107680605	+	chr13	108882602	108882604	+	84945	ABHD13	3'UTR	1.24542	0.301997	21.4094	5.16018	6	5	-0.986191	3.92722	0.597919	0.656105
322796[gene=84945][PH=93][PH0=2.99][P=1.0e-100]	chr13	107681143	107681148	+	chr13	108883142	108883147	+	84945	ABHD13	3'UTR	1.87827	1.47	32.2884	25.1177	7	7	0.499191	4.83598	0.748198	0.697306
322997[gene=84945][PH=33][PH0=2.99][P=1.0e-100]	chr13	107682578	107682581	+	chr13	108884577	108884580	+	84945	ABHD13	3'UTR	0.641708	0.496087	11.0313	8.47657	6	4	1.15332	3.96582	0.565149	0.646535
323116[gene=84945][PH=20][PH0=2.99][P=3.9e-07]	chr13	107683609	107683611	+	chr13	108885608	108885610	+	84945	ABHD13	3'UTR	0.221996	0.428145	3.81623	7.31566	3	5	1.56527	3.65104	0.371043	0.57552
323215[gene=84945][PH=58][PH0=2.99][P=1.0e-100]	chr13	107684419	107684420	+	chr13	108886418	108886419	+	84945	ABHD13	3'UTR	1.12591	1.12925	19.355	19.2954	6	7	-0.131009	4.41556	0.93321	0.737513
275536[gene=51104][PH=23][PH0=2.49][P=8.8e-11]	chr9	73667741	73667756	-	chr9	74477921	74477936	-	51104	ABHD17B	intron	0.36382	0.468214	2.75926	2.87865	4	5	4.85701	3.74212	0.0525677	0.371245
275633[gene=51104][PH=38][PH0=2.49][P=1.0e-100]	chr9	73670009	73670010	-	chr9	74480189	74480190	-	51104	ABHD17B	3'UTR	0.837976	0.671344	6.35533	4.12753	6	7	0.306055	4.0696	0.840457	0.719123
275713[gene=51104][PH=72][PH0=2.49][P=1.0e-100]	chr9	73670287	73670288	-	chr9	74480467	74480468	-	51104	ABHD17B	3'UTR	1.24525	2.51892	9.44417	15.4867	7	9	1.11499	4.61166	0.375654	0.577102
275806[gene=51104][PH=332][PH0=2.49][P=1.0e-100]	chr9	73670604	73670606	-	chr9	74480784	74480786	-	51104	ABHD17B	3'UTR	7.34731	7.62704	55.723	46.8923	8	9	-0.816817	6.36452	0.427525	0.598789
276029[gene=51104][PH=14][PH0=2.49][P=4.0e-03]	chr9	73670989	73670991	-	chr9	74481169	74481171	-	51104	ABHD17B	3'UTR	0.385975	0.507201	2.92729	3.11835	4	5	0.0514232	3.51107	0.982204	0.747501
276057[gene=51104][PH=14][PH0=2.49][P=4.0e-03]	chr9	73671083	73671086	-	chr9	74481263	74481266	-	51104	ABHD17B	3'UTR	0.882273	0.241105	6.69128	1.48235	6	3	0.285616	3.51252	0.883838	0.727797
276078[gene=51104][PH=15][PH0=2.49][P=7.3e-04]	chr9	73671139	73671143	-	chr9	74481319	74481323	-	51104	ABHD17B	3'UTR	0.595945	0.210822	4.51973	1.29616	5	3	-0.212773	3.54426	0.941633	0.739295
276141[gene=51104][PH=128][PH0=2.49][P=1.0e-100]	chr9	73671295	73671297	-	chr9	74481475	74481477	-	51104	ABHD17B	3'UTR	3.2875	4.17077	24.9329	25.6426	8	9	1.93613	5.21563	0.122104	0.443884
276213[gene=51104][PH=232][PH0=2.49][P=1.0e-100]	chr9	73671488	73671490	-	chr9	74481668	74481670	-	51104	ABHD17B	3'UTR	4.80063	5.65984	36.4086	34.7976	8	9	0.83072	5.88437	0.505177	0.626366
276523[gene=51104][PH=22][PH0=2.49][P=7.8e-10]	chr9	73679790	73679798	-	chr9	74489970	74489978	-	51104	ABHD17B	CDS	0.836162	0.691696	6.34157	4.25266	4	5	-2.83378	3.74087	0.210419	0.499901
276568[gene=51104][PH=32][PH0=2.49][P=1.0e-100]	chr9	73681335	73681354	-	chr9	74491515	74491534	-	51104	ABHD17B	intron	0.920547	0.193363	6.98155	1.18883	5	2	7.07599	3.92983	0.0238494	0.318247
276687[gene=51104][PH=22][PH0=2.49][P=7.8e-10]	chr9	73684345	73684347	-	chr9	74494525	74494527	-	51104	ABHD17B	intron	0.517852	0.418651	3.92746	2.57394	5	7	-0.230252	3.73067	0.885326	0.728073
276867[gene=51104][PH=14][PH0=2.49][P=4.0e-03]	chr9	73685822	73685835	-	chr9	74496002	74496015	-	51104	ABHD17B	intron	0.251773	0.35855	1.90948	2.20442	3	5	2.60194	3.49969	0.171207	0.478199
276949[gene=51104][PH=47][PH0=2.49][P=1.0e-100]	chr9	73686623	73686630	-	chr9	74496803	74496810	-	51104	ABHD17B	intron	0.701094	1.6218	5.31719	9.97111	4	7	1.46169	4.24175	0.528534	0.634429
277032[gene=51104][PH=74][PH0=2.49][P=1.0e-100]	chr9	73687406	73687408	-	chr9	74497586	74497588	-	51104	ABHD17B	intron	1.58815	0.978548	12.0447	6.01627	6	7	3.51227	4.61722	0.0601903	0.382434
277132[gene=51104][PH=43][PH0=2.49][P=1.0e-100]	chr9	73688770	73688780	-	chr9	74498950	74498960	-	51104	ABHD17B	intron	0.785085	0.667687	5.95419	4.10504	5	6	2.83921	4.1307	0.0890576	0.414767
277480[gene=51104][PH=46][PH0=2.49][P=1.0e-100]	chr9	73697279	73697281	-	chr9	74507459	74507461	-	51104	ABHD17B	intron	1.06224	0.306168	8.05615	1.88237	5	3	3.42461	4.19171	0.123983	0.445904
277959[gene=51104][PH=15][PH0=2.49][P=7.3e-04]	chr9	73711549	73711551	-	chr9	74521729	74521731	-	51104	ABHD17B	intron	0.343569	0.371695	2.60568	2.28524	4	5	3.1184	3.52484	0.124954	0.446664
277993[gene=51104][PH=18][PH0=2.49][P=2.8e-06]	chr9	73711965	73711977	-	chr9	74522145	74522157	-	51104	ABHD17B	intron	0.271036	0.258427	2.05557	1.58885	5	4	3.81228	3.59369	0.0508191	0.369357
339897[gene=58489][PH=55][PH0=0.35][P=1.0e-100]	chr15	78834250	78834251	+	chr15	81047195	81047196	+	58489	ABHD17C	3'UTR	1.29456	0.814835	36.9987	23.1555	6	7	2.17988	4.36225	0.181624	0.484021
339966[gene=58489][PH=38][PH0=0.35][P=1.0e-100]	chr15	78834547	78834554	+	chr15	81047492	81047499	+	58489	ABHD17C	3'UTR	0.430037	0.960388	12.2905	27.2917	5	7	0.019152	4.06258	0.983007	0.747641
340022[gene=58489][PH=23][PH0=0.35][P=1.0e-100]	chr15	78834755	78834765	+	chr15	81047700	81047710	+	58489	ABHD17C	3'UTR	0.921894	1.09365	26.3478	31.0787	7	6	-0.752451	3.79705	0.703588	0.68626
340053[gene=58489][PH=17][PH0=0.35][P=1.0e-100]	chr15	78834871	78834876	+	chr15	81047816	81047821	+	58489	ABHD17C	3'UTR	0.975689	0.519486	27.8853	14.7624	5	5	-5.3469	3.63901	0.00345505	0.22004
379543[gene=11057][PH=17][PH0=2.03][P=2.3e-06]	chr15	87435590	87435593	+	chr15	89634586	89634589	+	11057	ABHD2	intron	0.451706	0.907624	1.73324	3.54394	5	4	2.8281	3.58426	0.134549	0.454487
379668[gene=11057][PH=14][PH0=2.03][P=8.9e-04]	chr15	87438159	87438175	+	chr15	89637155	89637171	+	11057	ABHD2	intron	0.573588	0.0593968	2.20092	0.231923	5	2	-1.17824	3.49699	0.55596	0.643319
379736[gene=11057][PH=90][PH0=2.03][P=1.0e-100]	chr15	87441120	87441122	+	chr15	89640116	89640118	+	11057	ABHD2	intron	1.98064	1.00235	7.59993	3.91383	6	7	-0.484872	4.81231	0.814196	0.712639
379816[gene=11057][PH=60][PH0=2.03][P=1.0e-100]	chr15	87441798	87441802	+	chr15	89640794	89640798	+	11057	ABHD2	intron	1.1778	0.89832	4.51934	3.50761	5	6	-2.37975	4.44178	0.202159	0.495063
379873[gene=11057][PH=24][PH0=2.03][P=2.7e-13]	chr15	87442026	87442034	+	chr15	89641022	89641030	+	11057	ABHD2	intron	0.679937	0.30565	2.60899	1.19345	5	4	0.117136	3.76899	0.957007	0.742318
380111[gene=11057][PH=13][PH0=2.03][P=5.6e-03]	chr15	87454304	87454310	+	chr15	89653300	89653306	+	11057	ABHD2	intron	0.342037	0.209323	1.31243	0.81733	5	3	1.29159	3.47927	0.6049	0.658054
380146[gene=11057][PH=19][PH0=2.03][P=3.1e-08]	chr15	87454721	87454723	+	chr15	89653717	89653719	+	11057	ABHD2	intron	0.623402	0.318932	2.39206	1.24531	5	5	1.21898	3.64127	0.477936	0.616549
380256[gene=11057][PH=16][PH0=2.03][P=1.8e-05]	chr15	87458662	87458683	+	chr15	89657658	89657679	+	11057	ABHD2	intron	0.157074	0.421952	0.60271	1.64757	4	5	-0.0138284	3.55189	0.994989	0.749925
380276[gene=11057][PH=48][PH0=2.03][P=1.0e-100]	chr15	87458727	87458728	+	chr15	89657723	89657724	+	11057	ABHD2	intron	0.843985	0.731442	3.23846	2.85602	6	7	1.8138	4.2388	0.344649	0.564693
380379[gene=11057][PH=17][PH0=2.03][P=2.3e-06]	chr15	87462420	87462431	+	chr15	89661416	89661427	+	11057	ABHD2	intron	0.501011	0.2075	1.92243	0.810213	5	4	-2.65591	3.58504	0.152447	0.465786
380561[gene=11057][PH=17][PH0=2.03][P=2.3e-06]	chr15	87477882	87477886	+	chr15	89676878	89676882	+	11057	ABHD2	intron	0.663976	0.27468	2.54775	1.07253	4	5	4.61336	3.58342	0.0144313	0.28907
380869[gene=11057][PH=52][PH0=2.03][P=1.0e-100]	chr15	87502941	87502958	+	chr15	89701937	89701954	+	11057	ABHD2	intron	1.16483	0.551224	4.46958	2.15233	5	4	1.09216	4.30462	0.606082	0.65834
381220[gene=11057][PH=36][PH0=2.03][P=1.0e-100]	chr15	87527445	87527447	+	chr15	89726441	89726443	+	11057	ABHD2	intron	0.686241	0.57659	2.63318	2.25137	5	4	0.0608422	4.02048	0.980504	0.747022
381259[gene=11057][PH=17][PH0=2.03][P=2.3e-06]	chr15	87527549	87527558	+	chr15	89726545	89726554	+	11057	ABHD2	intron	0.591314	0.206855	2.26893	0.807694	5	2	1.73935	3.59915	0.420169	0.595679
381540[gene=11057][PH=126][PH0=2.03][P=1.0e-100]	chr15	87539990	87539993	+	chr15	89738986	89738989	+	11057	ABHD2	3'UTR	2.475	3.51007	9.49684	13.7056	7	9	-0.75079	5.21806	0.602556	0.657297
381795[gene=11057][PH=107][PH0=2.03][P=1.0e-100]	chr15	87541019	87541020	+	chr15	89740015	89740016	+	11057	ABHD2	3'UTR	2.28135	2.2281	8.75377	8.69995	8	8	-0.0665925	5.0241	0.957984	0.74235
381841[gene=11057][PH=15][PH0=2.03][P=1.3e-04]	chr15	87541140	87541151	+	chr15	89740136	89740147	+	11057	ABHD2	3'UTR	0.239482	1.03173	0.918917	4.02853	3	6	0.200525	3.55731	0.922043	0.735403
381863[gene=11057][PH=37][PH0=2.03][P=1.0e-100]	chr15	87541217	87541218	+	chr15	89740213	89740214	+	11057	ABHD2	3'UTR	0.813739	1.01002	3.1224	3.94377	4	7	-3.22514	4.07673	0.149517	0.463969
381906[gene=11057][PH=17][PH0=2.03][P=2.3e-06]	chr15	87541415	87541422	+	chr15	89740411	89740418	+	11057	ABHD2	3'UTR	0.311142	0.607084	1.19388	2.37044	4	7	1.08509	3.6002	0.529942	0.634996
382045[gene=11057][PH=149][PH0=2.03][P=1.0e-100]	chr15	87541649	87541650	+	chr15	89740645	89740646	+	11057	ABHD2	3'UTR	2.87049	2.8545	11.0144	11.1458	7	8	-2.07371	5.36088	0.1892	0.488767
382178[gene=11057][PH=14][PH0=2.03][P=8.9e-04]	chr15	87542258	87542259	+	chr15	89741254	89741255	+	11057	ABHD2	3'UTR	0.419556	0.423692	1.60988	1.65437	4	6	-1.43381	3.5159	0.443436	0.604925
382205[gene=11057][PH=34][PH0=2.03][P=1.0e-100]	chr15	87542323	87542327	+	chr15	89741319	89741323	+	11057	ABHD2	3'UTR	0.584725	0.633076	2.24365	2.47193	5	7	-2.7789	3.99194	0.0960468	0.421077
382339[gene=11057][PH=114][PH0=2.03][P=1.0e-100]	chr15	87542656	87542657	+	chr15	89741652	89741653	+	11057	ABHD2	3'UTR	1.81802	2.43645	6.97594	9.51347	7	7	0.92323	5.06358	0.489061	0.620697
382405[gene=11057][PH=31][PH0=2.03][P=1.0e-100]	chr15	87542779	87542781	+	chr15	89741775	89741777	+	11057	ABHD2	3'UTR	0.533622	1.56112	2.04756	6.09561	5	9	-2.21759	3.95581	0.207302	0.498458
382466[gene=11057][PH=47][PH0=2.03][P=1.0e-100]	chr15	87542945	87542951	+	chr15	89741941	89741947	+	11057	ABHD2	3'UTR	0.990771	1.6915	3.80169	6.60471	6	8	-3.44282	4.29114	0.0600875	0.382259
382601[gene=11057][PH=254][PH0=2.03][P=1.0e-100]	chr15	87543496	87543497	+	chr15	89742492	89742493	+	11057	ABHD2	3'UTR	5.46983	6.90126	20.9883	26.9469	8	9	-1.18002	6.03563	0.314018	0.552033
382679[gene=11057][PH=68][PH0=2.03][P=1.0e-100]	chr15	87543656	87543658	+	chr15	89742652	89742654	+	11057	ABHD2	3'UTR	1.32303	1.63404	5.07659	6.38034	6	8	-1.24475	4.57733	0.446732	0.60591
382724[gene=11057][PH=13][PH0=2.03][P=5.6e-03]	chr15	87543814	87543821	+	chr15	89742810	89742817	+	11057	ABHD2	3'UTR	0.194719	0.399809	0.747158	1.56111	3	5	-1.13398	3.47422	0.546318	0.639943
382818[gene=11057][PH=16][PH0=2.03][P=1.8e-05]	chr15	87544381	87544392	+	chr15	89743377	89743388	+	11057	ABHD2	3'UTR	0.545777	0.201521	2.0942	0.786868	5	3	2.54388	3.55275	0.253741	0.52335
382885[gene=11057][PH=52][PH0=2.03][P=1.0e-100]	chr15	87544833	87544834	+	chr15	89743829	89743830	+	11057	ABHD2	3'UTR	0.98471	1.34568	3.77844	5.25441	6	8	-0.609254	4.33263	0.709367	0.688167
383013[gene=11057][PH=131][PH0=2.03][P=1.0e-100]	chr15	87545526	87545527	+	chr15	89744522	89744523	+	11057	ABHD2	3'UTR	2.82172	2.08306	10.8273	8.13358	7	6	-2.44103	5.21298	0.116907	0.439659
383063[gene=11057][PH=18][PH0=2.03][P=2.7e-07]	chr15	87545655	87545658	+	chr15	89744651	89744654	+	11057	ABHD2	3'UTR	0.252535	0.337047	0.969005	1.31605	4	5	-1.51385	3.61182	0.345363	0.564907
383102[gene=11057][PH=52][PH0=2.03][P=1.0e-100]	chr15	87545747	87545749	+	chr15	89744743	89744745	+	11057	ABHD2	3'UTR	1.26063	1.92834	4.83717	7.52948	6	8	-3.15367	4.3499	0.0484369	0.365561
383245[gene=11057][PH=508][PH0=2.03][P=1.0e-100]	chr15	87546231	87546232	+	chr15	89745227	89745228	+	11057	ABHD2	3'UTR	10.483	10.1017	40.2246	39.4435	8	9	1.4086	6.85615	0.310485	0.550383
383413[gene=11057][PH=305][PH0=2.03][P=1.0e-100]	chr15	87546481	87546484	+	chr15	89745477	89745480	+	11057	ABHD2	3'UTR	8.3601	7.25398	32.0786	28.3242	8	9	-1.00478	6.32524	0.487222	0.620102
82004[gene=171586][PH=28][PH0=0.24][P=1.0e-100]	chr18	17485188	17485196	-	chr18	19231190	19231198	-	171586	ABHD3	3'UTR	0.968277	0.266235	32.7666	8.50652	6	3	-0.823944	3.86269	0.728901	0.692505
82178[gene=171586][PH=30][PH0=0.24][P=1.0e-100]	chr18	17497616	17497624	-	chr18	19243618	19243626	-	171586	ABHD3	intron	1.01539	0.354204	34.3608	11.3172	5	4	1.94545	3.90477	0.509329	0.627687
241755[gene=51099][PH=12][PH0=0.30][P=6.7e-12]	chr3	43723837	43723850	+	chr3	43748833	43748846	+	51099	ABHD5	intron	0.171464	0.967753	1.7503	8.88598	2	5	5.26392	3.44023	0.0206184	0.308621
342746[gene=57406][PH=72][PH0=0.69][P=1.0e-100]	chr3	58200301	58200302	+	chr3	58225261	58225262	+	57406	ABHD6	intron	2.51259	0.809978	14.8348	4.24971	8	6	1.58684	4.62859	0.33038	0.559154
342884[gene=57406][PH=20][PH0=0.69][P=1.0e-100]	chr3	58208335	58208341	+	chr3	58233295	58233301	+	57406	ABHD6	intron	0.551455	0.370742	3.2559	1.94517	5	4	0.377755	3.66034	0.842044	0.719437
342922[gene=57406][PH=8][PH0=0.69][P=5.5e-03]	chr3	58208969	58208990	+	chr3	58233929	58233950	+	57406	ABHD6	intron	0.120382	0.312039	0.71076	1.63718	2	5	4.80895	3.31693	0.0651799	0.389287
343054[gene=57406][PH=15][PH0=0.69][P=2.3e-11]	chr3	58216236	58216249	+	chr3	58241196	58241209	+	57406	ABHD6	intron	0.88387	0.0520692	5.21854	0.273191	5	2	0.49725	3.53203	0.793421	0.708061
343466[gene=57406][PH=34][PH0=0.69][P=1.0e-100]	chr3	58241044	58241049	+	chr3	58266004	58266009	+	57406	ABHD6	intron	0.793263	0.434145	4.68358	2.27783	5	5	1.90828	3.97541	0.352437	0.568448
343577[gene=57406][PH=15][PH0=0.69][P=2.3e-11]	chr3	58246790	58246795	+	chr3	58271750	58271755	+	57406	ABHD6	intron	0.703979	0.317483	4.15643	1.66574	5	6	0.620669	3.54486	0.757739	0.699449
343744[gene=57406][PH=62][PH0=0.69][P=1.0e-100]	chr3	58254910	58254911	+	chr3	58279870	58279871	+	57406	ABHD6	3'UTR	1.7147	1.17587	10.1239	6.16944	6	8	-0.495704	4.48132	0.720019	0.690295
343835[gene=57406][PH=20][PH0=0.69][P=1.0e-100]	chr3	58255236	58255241	+	chr3	58280196	58280201	+	57406	ABHD6	3'UTR	0.555987	0.272439	3.28266	1.4294	6	4	0.12939	3.66441	0.935429	0.738095
129978[gene=10006][PH=24][PH0=1.30][P=2.7e-13]	chr10	27075979	27075983	-	chr10	27035973	27035977	-	10006	ABI1	3'UTR	0.534269	0.388448	1.88667	1.3314	6	5	0.576176	3.76928	0.740371	0.695184
130117[gene=10006][PH=31][PH0=1.30][P=2.7e-13]	chr10	27076717	27076718	-	chr10	27036711	27036712	-	10006	ABI1	3'UTR	0.639172	0.59839	2.25711	2.05097	5	6	2.34969	3.92799	0.192312	0.489963
130171[gene=10006][PH=38][PH0=1.30][P=2.7e-13]	chr10	27076873	27076877	-	chr10	27036867	27036871	-	10006	ABI1	3'UTR	1.11375	0.902235	3.93298	3.09239	7	6	0.385684	4.11438	0.830766	0.71642
130195[gene=10006][PH=11][PH0=1.30][P=3.0e-03]	chr10	27076967	27076968	-	chr10	27036961	27036962	-	10006	ABI1	3'UTR	0.575076	0.271502	2.03077	0.930568	6	3	-1.91827	3.42169	0.3537	0.568871
130309[gene=10006][PH=63][PH0=1.30][P=2.7e-13]	chr10	27077256	27077259	-	chr10	27037250	27037253	-	10006	ABI1	3'UTR	2.03779	1.0954	7.19606	3.75446	6	6	-1.14497	4.52349	0.589543	0.653878
130434[gene=10006][PH=243][PH0=1.30][P=2.7e-13]	chr10	27077495	27077496	-	chr10	27037489	27037490	-	10006	ABI1	3'UTR	5.04245	5.79624	17.8065	19.8665	7	9	0.851651	5.97052	0.527078	0.634114
130662[gene=10006][PH=18][PH0=1.30][P=2.0e-10]	chr10	27082702	27082713	-	chr10	27042696	27042707	-	10006	ABI1	intron	0.543022	0.344364	1.91758	1.1803	4	6	-0.854409	3.61497	0.66551	0.676127
130742[gene=10006][PH=18][PH0=1.30][P=2.0e-10]	chr10	27084651	27084661	-	chr10	27044645	27044655	-	10006	ABI1	CDS	0.403985	0.682535	1.4266	2.33937	2	5	-3.25819	3.63081	0.0922772	0.418
130762[gene=10006][PH=29][PH0=1.30][P=2.7e-13]	chr10	27084713	27084714	-	chr10	27044707	27044708	-	10006	ABI1	intron	0.518116	0.621784	1.82963	2.13115	4	6	-1.11177	3.88738	0.551598	0.641925
130808[gene=10006][PH=75][PH0=1.30][P=2.7e-13]	chr10	27084817	27084819	-	chr10	27044811	27044813	-	10006	ABI1	intron	1.27307	1.35882	4.49559	4.65731	6	6	3.51659	4.63355	0.0661634	0.39077
130921[gene=10006][PH=12][PH0=1.30][P=3.6e-04]	chr10	27086033	27086039	-	chr10	27046027	27046033	-	10006	ABI1	intron	0.338778	0.34373	1.19633	1.17813	2	5	4.22928	3.43821	0.0356915	0.344248
130980[gene=10006][PH=16][PH0=1.30][P=3.2e-08]	chr10	27086397	27086409	-	chr10	27046391	27046403	-	10006	ABI1	intron	0.139349	0.289237	0.492084	0.991352	3	5	2.86721	3.54349	0.140223	0.457912
131163[gene=10006][PH=51][PH0=1.30][P=2.7e-13]	chr10	27088364	27088368	-	chr10	27048358	27048362	-	10006	ABI1	intron	1.07492	1.03186	3.79587	3.53668	6	6	-0.271352	4.32586	0.873551	0.725799
131227[gene=10006][PH=27][PH0=1.30][P=2.7e-13]	chr10	27089015	27089027	-	chr10	27049009	27049021	-	10006	ABI1	intron	0.715527	0.629415	2.52675	2.15731	5	4	3.40491	3.85265	0.187128	0.487621
131463[gene=10006][PH=14][PH0=1.30][P=3.9e-06]	chr10	27094268	27094274	-	chr10	27054262	27054268	-	10006	ABI1	intron	0.498885	0.204046	1.76172	0.699362	5	2	0.915464	3.5077	0.645632	0.670769
131774[gene=10006][PH=36][PH0=1.30][P=2.7e-13]	chr10	27103885	27103889	-	chr10	27063879	27063883	-	10006	ABI1	intron	0.806027	0.491728	2.84633	1.68539	5	4	0.202798	4.02894	0.931798	0.737212
132052[gene=10006][PH=17][PH0=1.30][P=2.6e-09]	chr10	27118089	27118105	-	chr10	27078083	27078099	-	10006	ABI1	intron	0.102896	0.529749	0.363359	1.8157	2	6	2.96232	3.58233	0.116178	0.43961
132073[gene=10006][PH=14][PH0=1.30][P=3.9e-06]	chr10	27118221	27118238	-	chr10	27078215	27078232	-	10006	ABI1	intron	0.3328	0.119052	1.17522	0.408049	5	2	3.56029	3.48751	0.0717196	0.396208
132195[gene=10006][PH=14][PH0=1.30][P=3.9e-06]	chr10	27123162	27123177	-	chr10	27083156	27083171	-	10006	ABI1	intron	0.14039	0.325142	0.495761	1.11442	3	5	2.7606	3.49645	0.139699	0.457908
132422[gene=10006][PH=18][PH0=1.30][P=2.0e-10]	chr10	27128890	27128894	-	chr10	27088884	27088888	-	10006	ABI1	intron	0.359202	0.345459	1.26845	1.18405	5	5	1.78521	3.61939	0.402807	0.588595
132689[gene=10006][PH=16][PH0=1.30][P=3.2e-08]	chr10	27136064	27136081	-	chr10	27096058	27096075	-	10006	ABI1	intron	0.188628	0.444436	0.666105	1.5233	3	5	1.20469	3.5596	0.514596	0.629458
132800[gene=10006][PH=32][PH0=1.30][P=2.7e-13]	chr10	27138505	27138507	-	chr10	27098499	27098501	-	10006	ABI1	intron	0.525908	0.574449	1.85714	1.96891	4	5	0.394619	3.94207	0.841001	0.719157
132943[gene=10006][PH=23][PH0=1.30][P=2.7e-13]	chr10	27143367	27143374	-	chr10	27103361	27103368	-	10006	ABI1	intron	0.580435	0.25158	2.0497	0.862285	6	3	0.617001	3.73724	0.768509	0.702084
133116[gene=10006][PH=17][PH0=1.30][P=2.6e-09]	chr10	27147568	27147572	-	chr10	27107562	27107566	-	10006	ABI1	intron	1.05592	0.0973831	3.72878	0.333778	5	2	-0.76228	3.61012	0.801134	0.70985
133138[gene=10006][PH=33][PH0=1.30][P=2.7e-13]	chr10	27147961	27147978	-	chr10	27107955	27107972	-	10006	ABI1	intron	0.605297	0.73137	2.13749	2.50675	4	6	0.955867	3.98231	0.649368	0.671935
133177[gene=10006][PH=29][PH0=1.30][P=2.7e-13]	chr10	27148363	27148369	-	chr10	27108357	27108363	-	10006	ABI1	intron	0.291017	0.721321	1.02767	2.47231	4	6	1.18275	3.88562	0.564951	0.64647
133260[gene=10006][PH=30][PH0=1.30][P=2.7e-13]	chr10	27149431	27149432	-	chr10	27109425	27109426	-	10006	ABI1	intron	0.923884	0.249752	3.26252	0.856018	7	3	3.24183	3.90594	0.161447	0.471182
133336[gene=10006][PH=39][PH0=1.30][P=2.7e-13]	chr10	27150228	27150235	-	chr10	27110222	27110229	-	10006	ABI1	intron	0.668	0.862621	2.35891	2.95661	6	6	0.820807	4.10367	0.683428	0.68106
133376[gene=10006][PH=15][PH0=1.30][P=3.7e-07]	chr10	27150397	27150400	-	chr10	27110391	27110394	-	10006	ABI1	intron	0.331418	0.381359	1.17034	1.3071	3	6	1.45042	3.53876	0.488184	0.620379
133445[gene=10006][PH=21][PH0=1.30][P=2.7e-13]	chr10	27151307	27151314	-	chr10	27111301	27111308	-	10006	ABI1	intron	0.164002	0.450496	0.579141	1.54406	4	5	3.45317	3.67733	0.0295977	0.333144
935160[gene=10152][PH=32][PH0=4.71][P=6.5e-12]	chr2	203916422	203916438	+	chr2	204208177	204208193	+	10152	ABI2	intron	0.948524	0.215346	2.19177	0.479916	5	2	6.32549	3.94568	0.0363177	0.34549
935276[gene=10152][PH=24][PH0=4.71][P=9.1e-06]	chr2	203919977	203919983	+	chr2	204211732	204211738	+	10152	ABI2	intron	0.772225	0.479904	1.78439	1.06951	6	6	0.28291	3.77962	0.863344	0.723688
935384[gene=10152][PH=41][PH0=4.71][P=1.0e-100]	chr2	203921883	203921888	+	chr2	204213638	204213643	+	10152	ABI2	intron	0.752114	0.653864	1.73792	1.45719	5	6	1.2294	4.1249	0.541658	0.638156
935489[gene=10152][PH=36][PH0=4.71][P=1.0e-100]	chr2	203923511	203923517	+	chr2	204215266	204215272	+	10152	ABI2	intron	0.972051	0.462171	2.24613	1.02998	5	5	4.01318	4.03384	0.0263867	0.325263
935660[gene=10152][PH=24][PH0=4.71][P=9.1e-06]	chr2	203927017	203927018	+	chr2	204218772	204218773	+	10152	ABI2	intron	0.425282	0.456276	0.982705	1.01685	4	5	4.29228	3.77451	0.0937432	0.419119
935886[gene=10152][PH=36][PH0=4.71][P=1.0e-100]	chr2	203935461	203935466	+	chr2	204227216	204227221	+	10152	ABI2	intron	0.981145	0.535412	2.26714	1.19321	6	5	2.05834	4.04474	0.402209	0.588442
936227[gene=10152][PH=50][PH0=4.71][P=1.0e-100]	chr2	203940385	203940386	+	chr2	204232140	204232141	+	10152	ABI2	intron	0.93018	0.806869	2.14938	1.79817	5	6	2.56319	4.28015	0.133749	0.453821
936620[gene=10152][PH=53][PH0=4.71][P=1.0e-100]	chr2	203953512	203953514	+	chr2	204245267	204245269	+	10152	ABI2	intron	1.19774	0.979951	2.76764	2.1839	7	7	-0.831561	4.34265	0.530393	0.635072
936767[gene=10152][PH=49][PH0=4.71][P=1.0e-100]	chr2	203955059	203955061	+	chr2	204246814	204246816	+	10152	ABI2	intron	1.34835	1.04532	3.11565	2.32958	7	7	-0.830001	4.2885	0.544192	0.638969
936821[gene=10152][PH=32][PH0=4.71][P=6.5e-12]	chr2	203955304	203955312	+	chr2	204247059	204247067	+	10152	ABI2	intron	0.564136	0.481921	1.30356	1.074	5	5	3.84386	3.93411	0.0374677	0.34849
936924[gene=10152][PH=47][PH0=4.71][P=1.0e-100]	chr2	203956052	203956056	+	chr2	204247807	204247811	+	10152	ABI2	intron	1.4058	0.823371	3.24841	1.83495	8	6	1.90105	4.25093	0.321798	0.555404
937179[gene=10152][PH=52][PH0=4.71][P=1.0e-100]	chr2	203959416	203959418	+	chr2	204251171	204251173	+	10152	ABI2	intron	1.06201	1.09359	2.454	2.43715	5	4	1.19081	4.33729	0.695438	0.684058
937220[gene=10152][PH=36][PH0=4.71][P=1.0e-100]	chr2	203959610	203959616	+	chr2	204251365	204251371	+	10152	ABI2	intron	0.919133	0.655059	2.12385	1.45985	5	6	2.49333	4.02642	0.224564	0.50745
937372[gene=10152][PH=36][PH0=4.71][P=1.0e-100]	chr2	203961047	203961053	+	chr2	204252802	204252808	+	10152	ABI2	intron	0.838221	1.32617	1.93689	2.95548	5	7	1.53179	4.04233	0.388427	0.583075
937876[gene=10152][PH=38][PH0=4.71][P=1.0e-100]	chr2	203969622	203969628	+	chr2	204261377	204261383	+	10152	ABI2	intron	0.79923	1.11249	1.84679	2.47928	5	7	0.0649406	4.0831	0.971329	0.744847
938213[gene=10152][PH=42][PH0=4.71][P=1.0e-100]	chr2	203974806	203974808	+	chr2	204266561	204266563	+	10152	ABI2	intron	1.0441	0.802242	2.41262	1.78786	5	6	-0.758319	4.14986	0.692011	0.68332
938289[gene=10152][PH=26][PH0=4.71][P=3.4e-07]	chr2	203975348	203975368	+	chr2	204267103	204267123	+	10152	ABI2	intron	0.256305	0.768729	0.592248	1.71318	5	6	1.14949	3.81338	0.462054	0.611689
938690[gene=10152][PH=65][PH0=4.71][P=1.0e-100]	chr2	203983382	203983384	+	chr2	204275137	204275139	+	10152	ABI2	intron	1.24846	0.841024	2.88484	1.87429	6	5	2.74561	4.49027	0.188868	0.488511
938765[gene=10152][PH=31][PH0=4.71][P=4.8e-11]	chr2	203985478	203985480	+	chr2	204277233	204277235	+	10152	ABI2	intron	0.279739	0.7973	0.646397	1.77685	4	7	1.76449	3.91581	0.324342	0.5564
938908[gene=10152][PH=51][PH0=4.71][P=1.0e-100]	chr2	203989253	203989257	+	chr2	204281008	204281012	+	10152	ABI2	intron	1.04017	0.588425	2.40354	1.31135	6	4	5.06511	4.29314	0.0149262	0.291658
939331[gene=10152][PH=354][PH0=4.71][P=1.0e-100]	chr2	204000447	204000448	+	chr2	204292202	204292203	+	10152	ABI2	3'UTR	9.12291	12.6331	21.0804	28.1539	8	9	0.678714	6.56417	0.664908	0.675973
939449[gene=10152][PH=26][PH0=4.71][P=3.4e-07]	chr2	204000663	204000670	+	chr2	204292418	204292425	+	10152	ABI2	3'UTR	0.469166	0.424156	1.08411	0.945267	4	5	-3.42932	3.8159	0.0688938	0.393931
939526[gene=10152][PH=354][PH0=4.71][P=1.0e-100]	chr2	204000841	204000842	+	chr2	204292596	204292597	+	10152	ABI2	3'UTR	9.11287	6.0375	21.0572	13.4551	8	8	-1.58834	6.41907	0.177629	0.481723
939770[gene=10152][PH=33][PH0=4.71][P=1.0e-100]	chr2	204001308	204001315	+	chr2	204293063	204293070	+	10152	ABI2	3'UTR	1.08573	0.55264	2.50881	1.2316	3	6	-5.02216	4.02131	0.0256349	0.323188
939822[gene=10152][PH=55][PH0=4.71][P=1.0e-100]	chr2	204001444	204001454	+	chr2	204293199	204293209	+	10152	ABI2	3'UTR	1.36459	1.31888	3.15317	2.93923	6	7	-2.0506	4.42787	0.280797	0.536707
939920[gene=10152][PH=23][PH0=4.71][P=4.4e-05]	chr2	204001928	204001931	+	chr2	204293683	204293686	+	10152	ABI2	3'UTR	0.606235	0.564672	1.40084	1.25842	4	6	-0.325002	3.76481	0.88005	0.726977
940100[gene=10152][PH=359][PH0=4.71][P=1.0e-100]	chr2	204002215	204002216	+	chr2	204293970	204293971	+	10152	ABI2	3'UTR	7.68091	7.89793	17.7484	17.6012	7	8	-2.89772	6.48784	0.0473146	0.363289
940439[gene=10152][PH=254][PH0=4.71][P=1.0e-100]	chr2	204003024	204003025	+	chr2	204294779	204294780	+	10152	ABI2	3'UTR	7.81403	4.51707	18.056	10.0666	8	8	-0.834926	6.06507	0.521845	0.632385
940513[gene=10152][PH=71][PH0=4.71][P=1.0e-100]	chr2	204003153	204003155	+	chr2	204294908	204294910	+	10152	ABI2	3'UTR	1.80392	1.29869	4.16833	2.89424	7	7	-1.81901	4.62649	0.258621	0.525705
940610[gene=10152][PH=24][PH0=4.71][P=9.1e-06]	chr2	204003346	204003351	+	chr2	204295101	204295106	+	10152	ABI2	3'UTR	0.502938	0.398818	1.16214	0.888798	5	5	-2.40294	3.75976	0.135519	0.455102
940994[gene=10152][PH=726][PH0=4.71][P=1.0e-100]	chr2	204003946	204003947	+	chr2	204295701	204295702	+	10152	ABI2	3'UTR	17.5567	14.4532	40.5685	32.21	8	8	-1.32138	7.3913	0.183246	0.484857
941468[gene=10152][PH=199][PH0=4.71][P=1.0e-100]	chr2	204004620	204004622	+	chr2	204296375	204296377	+	10152	ABI2	3'UTR	4.81307	2.82849	11.1216	6.30352	8	8	0.980639	5.69916	0.496498	0.623
941532[gene=10152][PH=23][PH0=4.71][P=4.4e-05]	chr2	204004729	204004730	+	chr2	204296484	204296485	+	10152	ABI2	3'UTR	0.699705	0.454529	1.61682	1.01295	4	5	-2.37787	3.75286	0.269472	0.530883
941589[gene=10152][PH=72][PH0=4.71][P=1.0e-100]	chr2	204004846	204004848	+	chr2	204296601	204296603	+	10152	ABI2	3'UTR	1.37556	1.73908	3.17853	3.87568	6	8	-2.65374	4.63996	0.105918	0.430479
941722[gene=10152][PH=253][PH0=4.71][P=1.0e-100]	chr2	204005081	204005083	+	chr2	204296836	204296838	+	10152	ABI2	3'UTR	6.03635	6.41092	13.9483	14.2873	7	9	0.395151	6.06268	0.771586	0.702797
436165[gene=25][PH=14][PH0=0.44][P=3.3e-12]	chr9	132594183	132594201	+	chr9	133604362	133604380	+	25	ABL1	intron	0.127015	0.331961	1.03534	2.7365	2	6	2.40689	3.49269	0.246815	0.519094
436381[gene=25][PH=20][PH0=0.44][P=1.0e-100]	chr9	132602303	132602326	+	chr9	133612482	133612505	+	25	ABL1	intron	0.363162	0.331103	2.96025	2.72942	5	4	0.0932828	3.66822	0.965306	0.743611
436513[gene=25][PH=26][PH0=0.44][P=1.0e-100]	chr9	132610290	132610309	+	chr9	133620469	133620488	+	25	ABL1	intron	0.927488	0.322808	7.56025	2.66104	5	2	-0.479598	3.83181	0.911472	0.733305
437134[gene=25][PH=12][PH0=0.44][P=2.8e-09]	chr9	132667541	132667542	+	chr9	133677720	133677721	+	25	ABL1	intron	0.457531	0.259178	3.72948	2.13651	6	4	-2.00479	3.45282	0.317189	0.55326
437406[gene=25][PH=7][PH0=0.44][P=9.5e-03]	chr9	132702164	132702173	+	chr9	133712343	133712352	+	25	ABL1	intron	0.223305	0.132286	1.82023	1.09049	5	2	2.59188	3.28068	0.322582	0.555515
437408[gene=25][PH=7][PH0=0.44][P=9.5e-03]	chr9	132702183	132702186	+	chr9	133712362	133712365	+	25	ABL1	intron	0.278498	0.0149138	2.27012	0.122941	5	1	2.36395	3.27852	0.405705	0.589883
437749[gene=25][PH=33][PH0=0.44][P=1.0e-100]	chr9	132719403	132719409	+	chr9	133729582	133729588	+	25	ABL1	CDS	0.368046	0.780651	3.00006	6.43524	4	6	2.95022	3.96336	0.053857	0.373469
437790[gene=25][PH=26][PH0=0.44][P=1.0e-100]	chr9	132721127	132721132	+	chr9	133731306	133731311	+	25	ABL1	intron	0.811718	0.206161	6.61657	1.69947	5	3	1.84051	3.80325	0.41755	0.594734
437873[gene=25][PH=35][PH0=0.44][P=1.0e-100]	chr9	132722838	132722843	+	chr9	133733017	133733022	+	25	ABL1	intron	1.45278	0.260561	11.8421	2.14791	6	3	2.66037	4.01173	0.303911	0.54752
438026[gene=25][PH=19][PH0=0.44][P=1.0e-100]	chr9	132733151	132733164	+	chr9	133743330	133743343	+	25	ABL1	intron	0.772531	0.238506	6.29714	1.96611	6	5	-0.339343	3.65936	0.860003	0.723112
438110[gene=25][PH=12][PH0=0.44][P=2.8e-09]	chr9	132741360	132741363	+	chr9	133751539	133751542	+	25	ABL1	intron	0.57463	0.0973831	4.68399	0.80277	5	2	-0.796779	3.44524	0.705717	0.687048
438138[gene=25][PH=26][PH0=0.44][P=1.0e-100]	chr9	132741621	132741639	+	chr9	133751800	133751818	+	25	ABL1	intron	0.444244	0.612935	3.62118	5.05269	5	4	4.61859	3.80395	0.0303957	0.33536
438296[gene=25][PH=24][PH0=0.44][P=1.0e-100]	chr9	132751248	132751249	+	chr9	133761427	133761428	+	25	ABL1	3'UTR	0.320693	0.649121	2.61407	5.35098	4	7	-1.23959	3.77471	0.425843	0.598076
438360[gene=25][PH=22][PH0=0.44][P=1.0e-100]	chr9	132752461	132752463	+	chr9	133762640	133762642	+	25	ABL1	3'UTR	0.671956	0.354908	5.47733	2.92566	5	5	-0.816346	3.71942	0.606848	0.658565
438390[gene=25][PH=9][PH0=0.44][P=3.3e-05]	chr9	132752619	132752623	+	chr9	133762798	133762802	+	25	ABL1	3'UTR	0.763309	0.0871089	6.22197	0.718076	7	1	-3.5144	3.36185	0.144937	0.461316
438429[gene=25][PH=38][PH0=0.44][P=1.0e-100]	chr9	132752817	132752834	+	chr9	133762996	133763013	+	25	ABL1	3'UTR	0.80408	0.876242	6.55431	7.22323	5	7	0.903597	4.0963	0.636871	0.668193
742812[gene=27][PH=66][PH0=1.00][P=1.0e-100]	chr1	177335235	177335236	-	chr1	179068612	179068613	-	27	ABL2	3'UTR	1.30682	1.27239	15.7047	14.5567	6	6	-0.812482	4.52765	0.648547	0.671733
743108[gene=27][PH=40][PH0=1.00][P=1.0e-100]	chr1	177338354	177338363	-	chr1	179071731	179071740	-	27	ABL2	3'UTR	1.01808	0.89242	12.2347	10.2097	6	6	-2.75678	4.15822	0.0767876	0.401433
743146[gene=27][PH=13][PH0=1.00][P=2.1e-06]	chr1	177338482	177338484	-	chr1	179071859	179071861	-	27	ABL2	3'UTR	0.14167	0.328953	1.70251	3.76339	1	6	-4.804	3.4722	0.0239574	0.318604
743175[gene=27][PH=24][PH0=1.00][P=1.0e-100]	chr1	177338587	177338596	-	chr1	179071964	179071973	-	27	ABL2	3'UTR	0.801583	0.27565	9.63299	3.15357	5	3	-2.86647	3.77238	0.197134	0.492682
743205[gene=27][PH=11][PH0=1.00][P=2.7e-04]	chr1	177338713	177338720	-	chr1	179072090	179072097	-	27	ABL2	3'UTR	0.0472233	0.375517	0.567504	4.2961	1	5	-0.0319704	3.41107	0.960907	0.742893
743268[gene=27][PH=29][PH0=1.00][P=1.0e-100]	chr1	177339222	177339223	-	chr1	179072599	179072600	-	27	ABL2	3'UTR	0.281567	1.01349	3.38373	11.5948	4	7	0.554979	3.89485	0.710618	0.688492
743332[gene=27][PH=41][PH0=1.00][P=1.0e-100]	chr1	177340105	177340107	-	chr1	179073482	179073484	-	27	ABL2	3'UTR	0.272264	1.08675	3.27192	12.433	2	7	6.04864	4.12994	0.0296843	0.333442
743357[gene=27][PH=12][PH0=1.00][P=2.5e-05]	chr1	177340201	177340207	-	chr1	179073578	179073584	-	27	ABL2	3'UTR	0.23741	0.31653	2.85307	3.62126	2	5	-2.17533	3.44474	0.246401	0.51887
743461[gene=27][PH=21][PH0=1.00][P=1.0e-100]	chr1	177340876	177340881	-	chr1	179074253	179074258	-	27	ABL2	3'UTR	0.242423	0.470748	2.91331	5.38559	4	6	2.31335	3.68085	0.140877	0.458288
743536[gene=27][PH=145][PH0=1.00][P=1.0e-100]	chr1	177341068	177341069	-	chr1	179074445	179074446	-	27	ABL2	3'UTR	2.52547	2.64965	30.3497	30.3133	6	8	-0.571422	5.31956	0.656075	0.67366
743676[gene=27][PH=25][PH0=1.00][P=1.0e-100]	chr1	177341632	177341633	-	chr1	179075009	179075010	-	27	ABL2	3'UTR	0.456239	1.93499	5.48283	22.1373	5	8	0.371853	3.80466	0.811942	0.712169
743719[gene=27][PH=27][PH0=1.00][P=1.0e-100]	chr1	177341860	177341866	-	chr1	179075237	179075243	-	27	ABL2	3'UTR	0.746599	0.487839	8.97222	5.58111	6	6	-0.658754	3.8598	0.71057	0.68847
743771[gene=27][PH=28][PH0=1.00][P=1.0e-100]	chr1	177342076	177342078	-	chr1	179075453	179075455	-	27	ABL2	3'UTR	0.584838	0.631701	7.02827	7.22696	4	7	-1.84782	3.87039	0.365436	0.573788
743808[gene=27][PH=23][PH0=1.00][P=1.0e-100]	chr1	177342189	177342202	-	chr1	179075566	179075579	-	27	ABL2	3'UTR	0.658521	0.17246	7.91375	1.97303	6	3	1.43984	3.73852	0.428879	0.599184
743909[gene=27][PH=20][PH0=1.00][P=1.0e-100]	chr1	177342745	177342748	-	chr1	179076122	179076125	-	27	ABL2	3'UTR	0.405588	0.393187	4.87414	4.49825	4	5	-2.33306	3.66701	0.202209	0.495094
744337[gene=27][PH=35][PH0=1.00][P=1.0e-100]	chr1	177367117	177367118	-	chr1	179100494	179100495	-	27	ABL2	CDS	0.467709	0.882998	5.62067	10.1019	5	7	0.515705	4.01898	0.770481	0.702491
745584[gene=27][PH=20][PH0=1.00][P=1.0e-100]	chr1	177433320	177433331	-	chr1	179166697	179166708	-	27	ABL2	intron	1.05486	0.255761	12.6767	2.92603	6	4	1.20141	3.68838	0.583192	0.652014
745870[gene=27][PH=32][PH0=1.00][P=1.0e-100]	chr1	177442192	177442197	-	chr1	179175569	179175574	-	27	ABL2	intron	0.682152	0.42307	8.19774	4.84013	5	5	3.47356	3.93256	0.0850472	0.409883
745982[gene=27][PH=17][PH0=1.00][P=4.9e-11]	chr1	177444734	177444739	-	chr1	179178111	179178116	-	27	ABL2	intron	0.620503	0.206608	7.45686	2.36369	5	4	1.39639	3.59215	0.53669	0.636893
746024[gene=27][PH=27][PH0=1.00][P=1.0e-100]	chr1	177445526	177445535	-	chr1	179178903	179178912	-	27	ABL2	intron	0.50841	0.466176	6.10979	5.33329	5	5	0.50559	3.83995	0.829741	0.71642
746111[gene=27][PH=23][PH0=1.00][P=1.0e-100]	chr1	177446906	177446917	-	chr1	179180283	179180294	-	27	ABL2	intron	0.235852	0.595287	2.83434	6.81038	4	7	2.46254	3.73836	0.11524	0.439106
746166[gene=27][PH=33][PH0=1.00][P=1.0e-100]	chr1	177447553	177447559	-	chr1	179180930	179180936	-	27	ABL2	intron	1.06197	0.266263	12.7622	3.04618	6	4	3.99499	3.95867	0.0878337	0.413273
746211[gene=27][PH=21][PH0=1.00][P=1.0e-100]	chr1	177448812	177448820	-	chr1	179182189	179182197	-	27	ABL2	intron	0.3101	0.447808	3.72662	5.12315	4	5	0.311261	3.68642	0.847734	0.720524
746276[gene=27][PH=11][PH0=1.00][P=2.7e-04]	chr1	177450408	177450409	-	chr1	179183785	179183786	-	27	ABL2	intron	0.331824	0.328111	3.98768	3.75375	2	5	2.69795	3.40573	0.188245	0.48831
746346[gene=27][PH=11][PH0=1.00][P=2.7e-04]	chr1	177453404	177453408	-	chr1	179186781	179186785	-	27	ABL2	intron	0.12755	0.939083	1.53282	10.7436	2	5	2.10598	3.40641	0.29569	0.543587
746406[gene=27][PH=11][PH0=1.00][P=2.7e-04]	chr1	177457547	177457561	-	chr1	179190924	179190938	-	27	ABL2	intron	0.183922	0.335024	2.21027	3.83284	2	6	-0.309487	3.42056	0.88484	0.727927
746470[gene=27][PH=40][PH0=1.00][P=1.0e-100]	chr1	177459446	177459451	-	chr1	179192823	179192828	-	27	ABL2	intron	1.08983	0.309881	13.097	3.54519	5	4	4.51574	4.10564	0.0260629	0.324218
746633[gene=27][PH=27][PH0=1.00][P=1.0e-100]	chr1	177464101	177464108	-	chr1	179197478	179197485	-	27	ABL2	intron	0.861046	0.282543	10.3476	3.23243	5	5	-1.00562	3.8538	0.603375	0.657492
524162[gene=3983][PH=148][PH0=0.80][P=1.0e-100]	chr10	116181198	116181201	-	chr10	116191208	116191211	-	3983	ABLIM1	3'UTR	3.22681	3.90269	9.83247	9.85133	8	8	-0.899846	5.39063	0.495636	0.622611
524409[gene=3983][PH=249][PH0=0.80][P=1.0e-100]	chr10	116181718	116181719	-	chr10	116191728	116191729	-	3983	ABLIM1	3'UTR	4.19145	5.07968	12.7718	12.8223	7	8	0.531014	5.97597	0.72084	0.690457
524860[gene=3983][PH=24][PH0=0.80][P=1.0e-100]	chr10	116182754	116182756	-	chr10	116192764	116192766	-	3983	ABLIM1	3'UTR	0.502525	0.838197	1.53125	2.11581	4	5	-2.8489	3.79967	0.293158	0.542522
524934[gene=3983][PH=30][PH0=0.80][P=1.0e-100]	chr10	116182986	116182993	-	chr10	116192996	116193003	-	3983	ABLIM1	3'UTR	0.516185	0.505699	1.57287	1.27651	3	5	-1.95048	3.90331	0.40211	0.588392
524974[gene=3983][PH=10][PH0=0.80][P=8.7e-04]	chr10	116183284	116183295	-	chr10	116193294	116193305	-	3983	ABLIM1	3'UTR	0.258879	0.319868	0.788833	0.807423	2	5	-0.228403	3.3868	0.960253	0.74273
524991[gene=3983][PH=18][PH0=0.80][P=1.0e-100]	chr10	116183361	116183363	-	chr10	116193371	116193373	-	3983	ABLIM1	3'UTR	0.362325	0.31691	1.10405	0.799958	5	5	1.28398	3.60584	0.517053	0.630461
525022[gene=3983][PH=21][PH0=0.80][P=1.0e-100]	chr10	116183459	116183465	-	chr10	116193469	116193475	-	3983	ABLIM1	3'UTR	0.404396	0.370748	1.23224	0.935857	4	5	-3.63236	3.6921	0.0490443	0.366437
525080[gene=3983][PH=45][PH0=0.80][P=1.0e-100]	chr10	116183717	116183718	-	chr10	116193727	116193728	-	3983	ABLIM1	3'UTR	1.05407	0.866946	3.21188	2.18838	7	5	1.26342	4.19879	0.495521	0.622611
525126[gene=3983][PH=28][PH0=0.80][P=1.0e-100]	chr10	116183870	116183886	-	chr10	116193880	116193896	-	3983	ABLIM1	3'UTR	0.9704	0.522569	2.95692	1.31909	6	5	-2.50147	3.88252	0.257447	0.525654
525180[gene=3983][PH=54][PH0=0.80][P=1.0e-100]	chr10	116184051	116184053	-	chr10	116194061	116194063	-	3983	ABLIM1	3'UTR	0.744857	1.52004	2.26966	3.83695	2	6	-3.37867	4.39206	0.2348	0.512719
525254[gene=3983][PH=11][PH0=0.80][P=7.0e-05]	chr10	116184354	116184359	-	chr10	116194364	116194369	-	3983	ABLIM1	3'UTR	0.400985	0.161617	1.22185	0.407959	5	3	0.500303	3.4423	0.803678	0.710453
525362[gene=3983][PH=265][PH0=0.80][P=1.0e-100]	chr10	116184785	116184786	-	chr10	116194795	116194796	-	3983	ABLIM1	3'UTR	6.10719	5.19937	18.6093	13.1245	8	8	-0.520078	6.08899	0.672079	0.677731
525577[gene=3983][PH=15][PH0=0.80][P=1.2e-09]	chr10	116185363	116185364	-	chr10	116195373	116195374	-	3983	ABLIM1	3'UTR	0.210362	0.463345	0.640996	1.16959	2	6	-3.0215	3.54019	0.148069	0.463327
525691[gene=3983][PH=499][PH0=0.80][P=1.0e-100]	chr10	116185700	116185701	-	chr10	116195710	116195711	-	3983	ABLIM1	3'UTR	9.4024	10.2744	28.6502	25.9349	8	8	-1.24573	6.86155	0.312506	0.551182
526179[gene=3983][PH=14][PH0=0.80][P=2.1e-08]	chr10	116201986	116201994	-	chr10	116211996	116212004	-	3983	ABLIM1	intron	0.219194	0.452914	0.66791	1.14326	4	6	1.98154	3.50906	0.327307	0.55793
526252[gene=3983][PH=12][PH0=0.80][P=5.1e-06]	chr10	116203261	116203262	-	chr10	116213271	116213272	-	3983	ABLIM1	intron	0.127042	0.268334	0.387112	0.67734	3	5	1.88633	3.4373	0.316742	0.553071
526497[gene=3983][PH=96][PH0=0.80][P=1.0e-100]	chr10	116209005	116209009	-	chr10	116219015	116219019	-	3983	ABLIM1	intron	2.11601	1.38988	6.44773	3.50839	5	6	1.94141	4.88096	0.379853	0.579081
526570[gene=3983][PH=30][PH0=0.80][P=1.0e-100]	chr10	116209639	116209641	-	chr10	116219649	116219651	-	3983	ABLIM1	intron	0.330728	0.67524	1.00777	1.70447	4	5	4.33516	3.88189	0.0232052	0.316075
526596[gene=3983][PH=20][PH0=0.80][P=1.0e-100]	chr10	116209819	116209823	-	chr10	116219829	116219833	-	3983	ABLIM1	intron	0.365142	0.347223	1.11263	0.876474	4	5	0.274872	3.66716	0.881662	0.727317
526698[gene=3983][PH=13][PH0=0.80][P=3.4e-07]	chr10	116211835	116211848	-	chr10	116221845	116221858	-	3983	ABLIM1	intron	0.157582	0.244495	0.480169	0.617164	4	5	2.01264	3.46541	0.287818	0.540343
527567[gene=3983][PH=9][PH0=0.80][P=9.7e-03]	chr10	116274637	116274640	-	chr10	116284647	116284650	-	3983	ABLIM1	intron	0.301575	0.0417334	0.918935	0.105345	5	1	-2.87724	3.34772	0.210908	0.50004
528422[gene=3983][PH=19][PH0=0.80][P=1.0e-100]	chr10	116400308	116400313	-	chr10	116410318	116410323	-	3983	ABLIM1	intron	0.463532	0.320536	1.41244	0.80911	5	5	-1.32064	3.64721	0.486899	0.620006
528622[gene=3983][PH=23][PH0=0.80][P=1.0e-100]	chr10	116419096	116419117	-	chr10	116429106	116429127	-	3983	ABLIM1	intron	0.605905	0.263282	1.84626	0.664587	4	5	-1.42755	3.74119	0.385824	0.58234
528930[gene=3983][PH=12][PH0=0.80][P=5.1e-06]	chr10	116448023	116448028	-	chr10	116458033	116458038	-	3983	ABLIM1	intron	0.471707	0.108716	1.43734	0.274426	5	3	1.47531	3.43479	0.480755	0.617672
529064[gene=3983][PH=22][PH0=0.80][P=1.0e-100]	chr10	116450036	116450042	-	chr10	116460046	116460052	-	3983	ABLIM1	intron	0.429927	0.658509	1.31004	1.66223	4	7	2.98247	3.73677	0.112328	0.436537
529284[gene=3983][PH=16][PH0=0.80][P=6.4e-11]	chr10	116459333	116459350	-	chr10	116469343	116469360	-	3983	ABLIM1	intron	0.383321	0.187947	1.16802	0.474422	5	3	1.96028	3.56095	0.469828	0.613807
529604[gene=3983][PH=37][PH0=0.80][P=1.0e-100]	chr10	116477370	116477372	-	chr10	116487380	116487382	-	3983	ABLIM1	intron	0.801991	0.472665	2.44376	1.19312	5	5	3.55649	4.05523	0.189986	0.488975
529820[gene=3983][PH=40][PH0=0.80][P=1.0e-100]	chr10	116487066	116487076	-	chr10	116497076	116497086	-	3983	ABLIM1	intron	1.05809	0.321786	3.22413	0.812266	5	4	0.869778	4.09465	0.708898	0.688106
529944[gene=3983][PH=15][PH0=0.80][P=1.2e-09]	chr10	116490787	116490797	-	chr10	116500797	116500807	-	3983	ABLIM1	intron	0.537069	0.114403	1.63651	0.288779	5	2	-3.41637	3.53747	0.191744	0.489933
530177[gene=3983][PH=30][PH0=0.80][P=1.0e-100]	chr10	116501034	116501040	-	chr10	116511044	116511050	-	3983	ABLIM1	intron	1.13902	0.352667	3.47073	0.890216	5	3	0.677238	3.90289	0.736931	0.694452
530354[gene=3983][PH=41][PH0=0.80][P=1.0e-100]	chr10	116510440	116510442	-	chr10	116520450	116520452	-	3983	ABLIM1	intron	0.857561	0.464188	2.61309	1.17172	4	5	2.3373	4.1205	0.452895	0.608419
34820[gene=84448][PH=244][PH0=0.31][P=4.6e-13]	chr4	8018744	8018748	-	chr4	7967844	7967848	-	84448	ABLIM2	3'UTR	5.782	5.36271	26.6804	27.2723	7	8	-0.515877	6.01627	0.684575	0.681334
34999[gene=84448][PH=16][PH0=0.31][P=4.6e-13]	chr4	8019082	8019083	-	chr4	7968182	7968183	-	84448	ABLIM2	3'UTR	0.498841	0.30522	2.30185	1.55221	6	5	0.541302	3.56462	0.7655	0.701065
35060[gene=84448][PH=25][PH0=0.31][P=4.6e-13]	chr4	8021758	8021763	-	chr4	7970858	7970863	-	84448	ABLIM2	intron	0.627641	0.37407	2.89618	1.90235	6	5	2.75245	3.79269	0.133496	0.453511
35344[gene=84448][PH=18][PH0=0.31][P=4.6e-13]	chr4	8082198	8082211	-	chr4	8031298	8031311	-	84448	ABLIM2	intron	0.411464	0.77213	1.89866	3.9267	3	6	5.58782	3.64099	0.0605907	0.383367
634628[gene=22885][PH=12][PH0=0.10][P=2.8e-13]	chr5	148570946	148570950	+	chr5	148590753	148590757	+	22885	ABLIM3	intron	0.226808	0.251823	2.03357	2.15031	3	5	2.92478	3.44375	0.13199	0.452503
634844[gene=22885][PH=18][PH0=0.10][P=2.8e-13]	chr5	148620148	148620154	+	chr5	148639955	148639961	+	22885	ABLIM3	3'UTR	0.15012	0.457135	1.34598	3.90346	3	5	3.10214	3.60821	0.110064	0.433841
5975[gene=29][PH=109][PH0=1.03][P=1.0e-100]	chr17	853611	853612	-	chr17	906861	906862	-	29	ABR	3'UTR	2.83691	3.16156	3.49236	4.05194	8	9	-0.106231	5.06184	0.935224	0.738038
6058[gene=29][PH=10][PH0=1.03][P=4.6e-03]	chr17	854340	854344	-	chr17	907590	907594	-	29	ABR	3'UTR	0.245379	0.314101	0.302073	0.402561	3	5	-1.08395	3.38381	0.599037	0.656293
6170[gene=29][PH=663][PH0=1.03][P=1.0e-100]	chr17	855222	855223	-	chr17	908472	908473	-	29	ABR	3'UTR	15.2045	13.162	18.7174	16.8688	8	9	-2.47278	7.22565	0.0285516	0.33179
6473[gene=29][PH=1290][PH0=1.03][P=1.0e-100]	chr17	855688	855689	-	chr17	908938	908939	-	29	ABR	3'UTR	25.428	27.8788	31.303	35.7302	8	9	-1.2215	8.10929	0.311257	0.550741
6670[gene=29][PH=22][PH0=1.03][P=1.0e-100]	chr17	856112	856120	-	chr17	909362	909370	-	29	ABR	CDS	0.286705	0.510917	0.352947	0.654806	3	5	-1.70394	3.72684	0.428436	0.599142
6932[gene=29][PH=113][PH0=1.03][P=1.0e-100]	chr17	875307	875313	-	chr17	928557	928563	-	29	ABR	intron	1.83932	4.22671	2.26428	5.41707	5	9	1.92671	5.06174	0.297831	0.544779
7363[gene=29][PH=13][PH0=1.03][P=3.9e-06]	chr17	942689	942704	-	chr17	995939	995954	-	29	ABR	intron	0.204832	0.275314	0.252157	0.35285	2	5	-0.225872	3.4675	0.907836	0.73269
7530[gene=29][PH=39][PH0=1.03][P=1.0e-100]	chr17	979553	979557	-	chr17	1032803	1032807	-	29	ABR	intron	0.581705	0.60542	0.716105	0.775923	5	5	2.32713	4.07618	0.242545	0.516502
7644[gene=29][PH=46][PH0=1.03][P=1.0e-100]	chr17	988918	988933	-	chr17	1042168	1042183	-	29	ABR	intron	0.65335	1.36035	0.804303	1.74347	4	7	3.04722	4.20555	0.228716	0.509505
7704[gene=29][PH=16][PH0=1.03][P=1.6e-09]	chr17	994484	994486	-	chr17	1047734	1047736	-	29	ABR	intron	0.790235	0.112297	0.972814	0.143923	5	3	-1.53812	3.56452	0.470713	0.61409
7926[gene=29][PH=26][PH0=1.03][P=1.0e-100]	chr17	1022799	1022816	-	chr17	1076049	1076066	-	29	ABR	intron	0.410776	0.461598	0.505683	0.591598	4	5	0.0407579	3.80752	0.986978	0.748522
8027[gene=29][PH=43][PH0=1.03][P=1.0e-100]	chr17	1026885	1026895	-	chr17	1080135	1080145	-	29	ABR	intron	0.480351	0.848092	0.591333	1.08694	2	6	1.26511	4.15487	0.661152	0.67504
614790[gene=58527][PH=30][PH0=0.38][P=1.0e-100]	chr6	139405757	139405760	+	chr6	139364064	139364067	+	58527	ABRACL	3'UTR	0.892121	0.680258	9.19846	7.92443	6	6	-2.74997	3.93131	0.136213	0.455615
614824[gene=58527][PH=35][PH0=0.38][P=1.0e-100]	chr6	139405931	139405933	+	chr6	139364238	139364240	+	58527	ABRACL	3'UTR	0.700465	0.891284	7.22235	10.3827	5	7	0.678395	4.01967	0.759365	0.699879
105759[gene=29777][PH=19][PH0=0.99][P=2.2e-14]	chr6	26708097	26708113	+	chr6	26600118	26600134	+	29777	ABT1	3'UTR	0.678005	0.165964	18.3688	4.4976	7	3	-2.46703	3.66568	0.209162	0.49975
659275[gene=80325][PH=14][PH0=0.23][P=1.0e-100]	chr3	128876788	128876802	+	chr3	127394098	127394112	+	80325	ABTB1	intron	0.441675	0.357426	2.52184	2.34915	4	6	1.3896	3.50912	0.494766	0.622377
165297[gene=31][PH=31][PH0=0.60][P=1.0e-100]	chr17	32516535	32516537	-	chr17	35442422	35442424	-	31	ACACA	3'UTR	0.791335	1.39271	2.67906	4.36216	4	6	-3.05213	3.9499	0.201344	0.494911
165640[gene=31][PH=27][PH0=0.60][P=1.0e-100]	chr17	32541131	32541134	-	chr17	35467018	35467021	-	31	ACACA	intron	0.720305	0.30863	2.43859	0.966674	5	5	2.46528	3.83494	0.274883	0.533745
165762[gene=31][PH=9][PH0=0.60][P=8.6e-04]	chr17	32546432	32546452	-	chr17	35472319	35472339	-	31	ACACA	intron	0.390388	0.0759082	1.32166	0.237755	5	2	3.17849	3.3471	0.189868	0.488934
166003[gene=31][PH=14][PH0=0.60][P=4.3e-10]	chr17	32561411	32561417	-	chr17	35487298	35487304	-	31	ACACA	intron	0.52201	0.505061	1.76726	1.58192	4	6	1.51901	3.51571	0.468349	0.613511
166256[gene=31][PH=30][PH0=0.60][P=1.0e-100]	chr17	32578975	32578979	-	chr17	35504862	35504866	-	31	ACACA	intron	0.680603	1.03149	2.30418	3.23078	5	4	2.8188	3.89586	0.201605	0.494911
166758[gene=31][PH=17][PH0=0.60][P=1.0e-100]	chr17	32606231	32606237	-	chr17	35532118	35532124	-	31	ACACA	intron	0.561344	0.277259	1.90043	0.868416	6	4	0.775478	3.60064	0.729654	0.692734
166810[gene=31][PH=10][PH0=0.60][P=5.8e-05]	chr17	32608049	32608055	-	chr17	35533936	35533942	-	31	ACACA	intron	0.0857319	0.365308	0.290245	1.1442	2	5	3.34698	3.38394	0.139703	0.457908
167248[gene=31][PH=11][PH0=0.60][P=3.5e-06]	chr17	32627124	32627126	-	chr17	35553011	35553013	-	31	ACACA	intron	0.501263	0.177027	1.69702	0.554475	5	2	1.99276	3.40867	0.386385	0.582352
167274[gene=31][PH=24][PH0=0.60][P=1.0e-100]	chr17	32627354	32627355	-	chr17	35553241	35553242	-	31	ACACA	intron	0.79935	0.390966	2.70619	1.22456	5	6	2.6992	3.78966	0.313807	0.551869
167310[gene=31][PH=12][PH0=0.60][P=1.9e-07]	chr17	32627662	32627667	-	chr17	35553549	35553554	-	31	ACACA	intron	0.253489	0.300873	0.858184	0.942376	4	5	0.447091	3.44407	0.817791	0.713419
167382[gene=31][PH=57][PH0=0.60][P=1.0e-100]	chr17	32630302	32630305	-	chr17	35556189	35556192	-	31	ACACA	intron	1.05908	0.771069	3.58552	2.4151	5	6	3.28842	4.37312	0.0895941	0.415144
167575[gene=31][PH=50][PH0=0.60][P=1.0e-100]	chr17	32634789	32634807	-	chr17	35560676	35560694	-	31	ACACA	intron	1.04017	0.748328	3.5215	2.34387	5	6	2.14792	4.27852	0.290041	0.541415
167741[gene=31][PH=37][PH0=0.60][P=1.0e-100]	chr17	32639067	32639068	-	chr17	35564954	35564955	-	31	ACACA	intron	0.690645	0.53501	2.33817	1.67573	5	5	3.58176	4.0386	0.0613077	0.384596
167794[gene=31][PH=29][PH0=0.60][P=1.0e-100]	chr17	32639554	32639556	-	chr17	35565441	35565443	-	31	ACACA	intron	0.553209	0.314326	1.87289	0.984515	5	4	3.51002	3.87289	0.155396	0.468037
168012[gene=31][PH=32][PH0=0.60][P=1.0e-100]	chr17	32642460	32642462	-	chr17	35568347	35568349	-	31	ACACA	intron	0.992844	0.350909	3.36127	1.0991	6	3	5.24778	3.92636	0.0139357	0.287145
168113[gene=31][PH=51][PH0=0.60][P=1.0e-100]	chr17	32643946	32643948	-	chr17	35569833	35569835	-	31	ACACA	intron	1.61058	0.76824	5.4526	2.40624	6	6	2.78449	4.31404	0.196888	0.492655
168177[gene=31][PH=41][PH0=0.60][P=1.0e-100]	chr17	32644386	32644387	-	chr17	35570273	35570274	-	31	ACACA	intron	1.20218	0.260918	4.06996	0.817233	6	3	4.82389	4.12773	0.0676369	0.392351
168317[gene=31][PH=11][PH0=0.60][P=3.5e-06]	chr17	32647424	32647441	-	chr17	35573311	35573328	-	31	ACACA	intron	0.305078	0.119526	1.03284	0.374372	5	3	1.98855	3.40789	0.352683	0.568527
168517[gene=31][PH=18][PH0=0.60][P=1.0e-100]	chr17	32649170	32649173	-	chr17	35575057	35575060	-	31	ACACA	intron	0.325198	0.688116	1.10096	2.15528	3	5	4.59752	3.63348	0.14041	0.457912
169105[gene=31][PH=31][PH0=0.60][P=1.0e-100]	chr17	32672227	32672236	-	chr17	35598114	35598123	-	31	ACACA	intron	0.64574	0.387386	2.18615	1.21335	5	5	2.28029	3.91305	0.153581	0.466726
169353[gene=31][PH=31][PH0=0.60][P=1.0e-100]	chr17	32688350	32688368	-	chr17	35614237	35614255	-	31	ACACA	intron	0.466244	0.433197	1.57847	1.35684	2	5	6.61232	3.90872	0.0546174	0.375044
169428[gene=31][PH=13][PH0=0.60][P=9.4e-09]	chr17	32691765	32691767	-	chr17	35617652	35617654	-	31	ACACA	intron	0.327182	0.278901	1.10767	0.873557	3	5	2.86558	3.47629	0.143444	0.460401
169939[gene=31][PH=29][PH0=0.60][P=1.0e-100]	chr17	32720276	32720298	-	chr17	35646163	35646185	-	31	ACACA	intron	0.75552	0.356952	2.55781	1.11803	5	5	4.4711	3.88645	0.0246421	0.319698
170077[gene=31][PH=20][PH0=0.60][P=1.0e-100]	chr17	32729386	32729398	-	chr17	35655273	35655285	-	31	ACACA	intron	0.500785	0.244495	1.6954	0.765793	4	5	2.54021	3.66608	0.184629	0.485737
170131[gene=31][PH=10][PH0=0.60][P=5.8e-05]	chr17	32730998	32731003	-	chr17	35656885	35656890	-	31	ACACA	intron	0.0944465	0.272207	0.319748	0.852592	1	5	-3.6202	3.37608	0.0716388	0.396148
170434[gene=31][PH=20][PH0=0.60][P=1.0e-100]	chr17	32742729	32742732	-	chr17	35668616	35668619	-	31	ACACA	intron	0.340262	0.557052	1.15195	1.74477	5	6	4.56868	3.66792	0.00936829	0.270659
170597[gene=31][PH=14][PH0=0.60][P=4.3e-10]	chr17	32748122	32748137	-	chr17	35674009	35674024	-	31	ACACA	intron	0.391807	0.198575	1.32646	0.621965	5	3	0.906092	3.4963	0.628837	0.666027
171319[gene=31][PH=19][PH0=0.60][P=1.0e-100]	chr17	32785982	32785993	-	chr17	35711869	35711880	-	31	ACACA	intron	0.314389	0.410928	1.06436	1.28709	4	6	0.854129	3.646	0.678781	0.679699
171394[gene=31][PH=17][PH0=0.60][P=1.0e-100]	chr17	32787929	32787937	-	chr17	35713816	35713824	-	31	ACACA	intron	0.434008	1.0459	1.46933	3.27591	5	6	0.135067	3.62566	0.941242	0.739181
566222[gene=32][PH=20][PH0=0.17][P=3.6e-13]	chr12	108189087	108189105	+	chr12	109704704	109704722	+	32	ACACB	3'UTR	0.678706	0.138544	4.5417	1.23419	5	3	0.523627	3.65583	0.790276	0.7074
581474[gene=80724][PH=14][PH0=0.20][P=1.0e-100]	chr12	110667774	110667789	+	chr12	112183391	112183406	+	80724	ACAD10	intron	0.54716	0.202254	9.51393	3.19249	5	3	0.21239	3.52407	0.908715	0.732806
637345[gene=84129][PH=20][PH0=0.50][P=2.4e-13]	chr3	133766524	133766534	-	chr3	132283834	132283844	-	84129	ACAD11	intron	0.279712	0.312817	1.18571	1.38426	2	5	2.69009	3.66223	0.367623	0.574331
637670[gene=84129][PH=15][PH0=0.50][P=4.9e-13]	chr3	133782086	133782100	-	chr3	132299396	132299410	-	84129	ACAD11	intron	0.497604	0.224012	2.10936	0.991284	5	3	1.3346	3.53926	0.540954	0.637828
637792[gene=84129][PH=9][PH0=0.50][P=6.0e-05]	chr3	133794557	133794564	-	chr3	132311867	132311874	-	84129	ACAD11	intron	0.541995	0.113537	2.29753	0.502419	5	2	0.312181	3.36237	0.903386	0.731939
638256[gene=84129][PH=12][PH0=0.50][P=7.6e-09]	chr3	133814959	133814981	-	chr3	132332269	132332291	-	84129	ACAD11	intron	0.345463	0.148103	1.46443	0.655379	5	3	-1.11834	3.44591	0.637224	0.668269
638587[gene=84129][PH=19][PH0=0.50][P=2.4e-13]	chr3	133823072	133823085	-	chr3	132340382	132340395	-	84129	ACAD11	intron	0.420702	0.336342	1.78337	1.48837	3	5	-2.08877	3.64394	0.303903	0.54752
638805[gene=84129][PH=10][PH0=0.50][P=3.3e-06]	chr3	133831996	133832003	-	chr3	132349306	132349313	-	84129	ACAD11	CDS	0.113455	0.520601	0.480937	2.30374	2	6	-1.72936	3.39406	0.451957	0.60797
538198[gene=27034][PH=11][PH0=1.34][P=4.2e-04]	chr11	133640542	133640553	+	chr11	134135332	134135343	+	27034	ACAD8	3'UTR	0.475737	0.799905	2.83389	4.57221	5	3	-0.476962	3.41812	0.855473	0.722359
538272[gene=27034][PH=153][PH0=1.34][P=3.0e-14]	chr11	133640773	133640777	+	chr11	134135563	134135567	+	27034	ACAD8	3'UTR	4.16645	2.01373	24.8189	11.5103	8	7	2.20062	5.39042	0.15205	0.465496
665430[gene=28976][PH=53][PH0=0.51][P=1.7e-13]	chr3	130084623	130084625	+	chr3	128601933	128601935	+	28976	ACAD9	intron	1.28882	0.805857	7.10242	4.666	8	6	1.8402	4.34628	0.306111	0.548516
665476[gene=28976][PH=34][PH0=0.51][P=1.7e-13]	chr3	130084905	130084906	+	chr3	128602215	128602216	+	28976	ACAD9	intron	0.528908	0.6954	2.9147	4.02644	4	5	0.27509	3.98751	0.909894	0.732961
665797[gene=28976][PH=11][PH0=0.51][P=8.1e-08]	chr3	130103197	130103221	+	chr3	128620507	128620531	+	28976	ACAD9	intron	0.137066	0.346109	0.755342	2.00401	2	5	0.12083	3.41011	0.940853	0.73906
665854[gene=28976][PH=22][PH0=0.51][P=1.7e-13]	chr3	130106856	130106872	+	chr3	128624166	128624182	+	28976	ACAD9	intron	0.874641	0.164009	4.81995	0.949629	6	3	0.705881	3.7173	0.720757	0.690457
404385[gene=34][PH=9][PH0=0.95][P=4.7e-03]	chr1	75966155	75966176	+	chr1	76193567	76193588	+	34	ACADM	intron	0.0546584	0.275314	0.231786	1.10155	2	5	2.97368	3.34127	0.176556	0.481282
404486[gene=34][PH=32][PH0=0.95][P=1.0e-100]	chr1	75967732	75967741	+	chr1	76195144	76195153	+	34	ACADM	intron	0.454636	0.561561	1.92795	2.24684	4	5	2.23202	3.94555	0.409867	0.591584
405125[gene=34][PH=65][PH0=0.95][P=1.0e-100]	chr1	76001332	76001334	+	chr1	76228744	76228746	+	34	ACADM	3'UTR	1.47313	1.20325	6.24703	4.81429	7	6	2.35151	4.51938	0.142758	0.460045
405154[gene=34][PH=18][PH0=0.95][P=2.8e-13]	chr1	76001420	76001427	+	chr1	76228832	76228839	+	34	ACADM	3'UTR	0.534011	0.246484	2.26455	0.986199	6	4	-4.84911	3.61591	0.00348603	0.22004
405192[gene=34][PH=90][PH0=0.95][P=1.0e-100]	chr1	76001489	76001491	+	chr1	76228901	76228903	+	34	ACADM	3'UTR	1.66479	1.46452	7.05977	5.85965	7	7	-1.15983	4.80788	0.439964	0.603625
405296[gene=34][PH=33][PH0=0.95][P=1.0e-100]	chr1	76001720	76001727	+	chr1	76229132	76229139	+	34	ACADM	3'UTR	0.508334	2.33017	2.15566	9.32317	5	7	1.17049	3.98671	0.530003	0.635034
602995[gene=36][PH=17][PH0=0.93][P=5.2e-12]	chr10	124769457	124769478	+	chr10	124779467	124779488	+	36	ACADSB	intron	0.519651	0.183027	5.11009	1.52823	6	3	3.76616	3.5816	0.0606498	0.383455
603426[gene=36][PH=109][PH0=0.93][P=1.0e-100]	chr10	124803418	124803419	+	chr10	124813428	124813429	+	36	ACADSB	3'UTR	2.27573	1.96035	22.3788	16.3685	7	7	-0.0969641	5.00832	0.943646	0.739712
603466[gene=36][PH=16][PH0=0.93][P=9.0e-11]	chr10	124803505	124803507	+	chr10	124813515	124813517	+	36	ACADSB	3'UTR	0.338179	0.316144	3.32555	2.63972	5	5	0.678359	3.55572	0.716415	0.689787
603521[gene=36][PH=44][PH0=0.93][P=1.0e-100]	chr10	124803705	124803706	+	chr10	124813715	124813716	+	36	ACADSB	3'UTR	1.29504	0.627138	12.7351	5.23645	4	7	-4.19878	4.18843	0.0365245	0.346097
603562[gene=36][PH=18][PH0=0.93][P=3.5e-13]	chr10	124803846	124803847	+	chr10	124813856	124813857	+	36	ACADSB	3'UTR	0.540075	0.324712	5.31093	2.71126	3	6	-3.45614	3.61859	0.0831761	0.407919
603620[gene=36][PH=22][PH0=0.93][P=1.0e-100]	chr10	124804136	124804138	+	chr10	124814146	124814148	+	36	ACADSB	3'UTR	0.588414	0.603109	5.78628	5.03581	5	7	-0.800422	3.73477	0.617425	0.661766
603826[gene=36][PH=51][PH0=0.93][P=1.0e-100]	chr10	124806320	124806321	+	chr10	124816330	124816331	+	36	ACADSB	3'UTR	0.583095	1.58648	5.73397	13.2467	5	8	2.49613	4.32348	0.176664	0.481282
603906[gene=36][PH=56][PH0=0.93][P=1.0e-100]	chr10	124806906	124806908	+	chr10	124816916	124816918	+	36	ACADSB	3'UTR	1.39328	0.860531	13.7011	7.18522	7	8	-0.993008	4.39818	0.480323	0.617619
603991[gene=36][PH=15][PH0=0.93][P=1.5e-09]	chr10	124807160	124807161	+	chr10	124817170	124817171	+	36	ACADSB	3'UTR	0.418025	0.310155	4.11072	2.58972	6	5	-0.0457116	3.53884	0.98266	0.747628
604039[gene=36][PH=34][PH0=0.93][P=1.0e-100]	chr10	124807446	124807450	+	chr10	124817456	124817460	+	36	ACADSB	3'UTR	0.605206	0.649694	5.9514	5.42478	4	5	0.263516	3.98017	0.899866	0.731228
604074[gene=36][PH=29][PH0=0.93][P=1.0e-100]	chr10	124807652	124807671	+	chr10	124817662	124817681	+	36	ACADSB	3'UTR	0.386492	0.397214	3.80064	3.31664	3	5	1.68701	3.87677	0.494271	0.622186
878239[gene=23527][PH=18][PH0=1.24][P=1.4e-10]	chr3	196477204	196477211	-	chr3	194995915	194995922	-	23527	ACAP2	3'UTR	0.146455	0.792368	0.737208	3.69509	3	7	-2.48766	3.64131	0.302034	0.546775
878264[gene=23527][PH=14][PH0=1.24][P=3.2e-06]	chr3	196477300	196477305	-	chr3	194996011	194996016	-	23527	ACAP2	3'UTR	0.363366	0.270967	1.82908	1.26361	4	5	-0.306732	3.50371	0.867415	0.724655
878320[gene=23527][PH=40][PH0=1.24][P=8.1e-13]	chr3	196477706	196477708	-	chr3	194996417	194996419	-	23527	ACAP2	3'UTR	1.10225	0.778178	5.54837	3.62891	6	4	-3.68282	4.12177	0.0409333	0.354125
878378[gene=23527][PH=14][PH0=1.24][P=3.2e-06]	chr3	196477992	196477998	-	chr3	194996703	194996709	-	23527	ACAP2	3'UTR	0.339221	0.320365	1.70753	1.49397	6	5	-0.265965	3.50799	0.887222	0.728479
878460[gene=23527][PH=30][PH0=1.24][P=8.1e-13]	chr3	196478647	196478648	-	chr3	194997358	194997359	-	23527	ACAP2	3'UTR	0.80533	1.21856	4.05379	5.68255	6	6	1.79745	3.91951	0.319955	0.5546
878556[gene=23527][PH=37][PH0=1.24][P=8.1e-13]	chr3	196479153	196479158	-	chr3	194997864	194997869	-	23527	ACAP2	3'UTR	0.457605	0.751601	2.30345	3.50497	3	5	-2.39668	4.06399	0.246851	0.519132
878709[gene=23527][PH=126][PH0=1.24][P=8.1e-13]	chr3	196480105	196480106	-	chr3	194998816	194998817	-	23527	ACAP2	3'UTR	3.38829	2.8502	17.0556	13.2914	7	9	-0.0572275	5.23054	0.967923	0.744099
878831[gene=23527][PH=22][PH0=1.24][P=8.1e-13]	chr3	196480806	196480810	-	chr3	194999517	194999521	-	23527	ACAP2	3'UTR	0.70687	0.462846	3.55817	2.15841	5	5	1.23489	3.72524	0.519303	0.631285
878869[gene=23527][PH=31][PH0=1.24][P=8.1e-13]	chr3	196480907	196480908	-	chr3	194999618	194999619	-	23527	ACAP2	3'UTR	0.657097	0.436189	3.30763	2.0341	5	5	0.319082	3.92586	0.868605	0.725007
878937[gene=23527][PH=16][PH0=1.24][P=2.4e-08]	chr3	196481447	196481448	-	chr3	195000158	195000159	-	23527	ACAP2	intron	0.447	0.213935	2.25006	0.997653	6	4	1.21628	3.56222	0.583854	0.652129
878974[gene=23527][PH=23][PH0=1.24][P=8.1e-13]	chr3	196481660	196481662	-	chr3	195000371	195000373	-	23527	ACAP2	intron	0.538976	0.324018	2.71304	1.51101	5	6	0.363462	3.74857	0.851855	0.721606
879033[gene=23527][PH=12][PH0=1.24][P=3.2e-04]	chr3	196481930	196481937	-	chr3	195000641	195000648	-	23527	ACAP2	intron	0.392929	0.48392	1.97789	2.25669	4	6	-0.160045	3.45955	0.934344	0.737764
879057[gene=23527][PH=30][PH0=1.24][P=8.1e-13]	chr3	196482023	196482032	-	chr3	195000734	195000743	-	23527	ACAP2	intron	0.283048	0.661576	1.42478	3.08516	3	7	1.78033	3.91201	0.282258	0.537423
879085[gene=23527][PH=22][PH0=1.24][P=8.1e-13]	chr3	196482165	196482170	-	chr3	195000876	195000881	-	23527	ACAP2	intron	0.49439	0.433697	2.48861	2.02248	5	4	-4.25421	3.7244	0.0245385	0.319368
879133[gene=23527][PH=17][PH0=1.24][P=1.9e-09]	chr3	196482608	196482612	-	chr3	195001319	195001323	-	23527	ACAP2	intron	0.23692	0.497519	1.19258	2.3201	3	6	2.05295	3.59454	0.343187	0.564417
879187[gene=23527][PH=11][PH0=1.24][P=2.8e-03]	chr3	196483024	196483026	-	chr3	195001735	195001737	-	23527	ACAP2	intron	0.150654	0.338859	0.758346	1.58022	3	6	-0.0106472	3.41365	0.995964	0.750092
879242[gene=23527][PH=60][PH0=1.24][P=8.1e-13]	chr3	196483424	196483434	-	chr3	195002135	195002145	-	23527	ACAP2	intron	1.46245	0.992547	7.36155	4.62858	7	7	-1.20327	4.45149	0.40385	0.588999
879293[gene=23527][PH=65][PH0=1.24][P=8.1e-13]	chr3	196483583	196483585	-	chr3	195002294	195002296	-	23527	ACAP2	intron	1.20701	1.12225	6.07575	5.23342	6	7	1.05026	4.50814	0.520503	0.631899
879342[gene=23527][PH=18][PH0=1.24][P=1.4e-10]	chr3	196483740	196483750	-	chr3	195002451	195002461	-	23527	ACAP2	intron	0.200606	0.470485	1.00979	2.19403	3	6	1.33948	3.61321	0.517434	0.630601
879391[gene=23527][PH=12][PH0=1.24][P=3.2e-04]	chr3	196484003	196484018	-	chr3	195002714	195002729	-	23527	ACAP2	intron	0.268457	0.380757	1.35133	1.7756	4	5	-1.5871	3.44765	0.421636	0.596431
879430[gene=23527][PH=26][PH0=1.24][P=8.1e-13]	chr3	196484272	196484284	-	chr3	195002983	195002995	-	23527	ACAP2	intron	0.389741	0.505022	1.96184	2.35509	5	5	2.49519	3.81042	0.217404	0.50317
879469[gene=23527][PH=18][PH0=1.24][P=1.4e-10]	chr3	196484494	196484502	-	chr3	195003205	195003213	-	23527	ACAP2	intron	0.187106	1.18876	0.941837	5.54358	3	8	-0.279516	3.61819	0.873136	0.725799
879580[gene=23527][PH=33][PH0=1.24][P=8.1e-13]	chr3	196485630	196485633	-	chr3	195004341	195004344	-	23527	ACAP2	intron	0.485343	0.553472	2.44307	2.58103	3	7	-0.595394	3.95168	0.765743	0.701116
879632[gene=23527][PH=15][PH0=1.24][P=2.9e-07]	chr3	196485873	196485874	-	chr3	195004584	195004585	-	23527	ACAP2	intron	0.383983	0.236204	1.93286	1.1015	5	4	-1.32473	3.53431	0.507696	0.627299
879719[gene=23527][PH=48][PH0=1.24][P=8.1e-13]	chr3	196486207	196486217	-	chr3	195004918	195004928	-	23527	ACAP2	intron	0.712302	0.949844	3.58551	4.42945	5	6	-1.06132	4.25358	0.505667	0.626544
879953[gene=23527][PH=125][PH0=1.24][P=8.1e-13]	chr3	196487443	196487447	-	chr3	195006154	195006158	-	23527	ACAP2	intron	3.00277	2.39573	15.1151	11.1721	8	7	-1.03642	5.193	0.429307	0.59921
880005[gene=23527][PH=43][PH0=1.24][P=8.1e-13]	chr3	196487553	196487557	-	chr3	195006264	195006268	-	23527	ACAP2	intron	0.665827	1.99813	3.35157	9.31795	6	9	-0.7155	4.21453	0.601222	0.656803
880168[gene=23527][PH=15][PH0=1.24][P=2.9e-07]	chr3	196492399	196492413	-	chr3	195011110	195011124	-	23527	ACAP2	intron	0.335083	0.157777	1.68671	0.73577	5	3	0.504241	3.52659	0.78818	0.706611
880940[gene=23527][PH=46][PH0=1.24][P=8.1e-13]	chr3	196524526	196524527	-	chr3	195043237	195043238	-	23527	ACAP2	intron	0.643245	1.54051	3.2379	7.18393	4	8	1.35902	4.24741	0.502756	0.625549
881035[gene=23527][PH=22][PH0=1.24][P=8.1e-13]	chr3	196525341	196525342	-	chr3	195044052	195044053	-	23527	ACAP2	intron	0.180178	0.920656	0.906964	4.29333	3	7	-0.0270117	3.73054	0.984521	0.748101
881094[gene=23527][PH=11][PH0=1.24][P=2.8e-03]	chr3	196525822	196525825	-	chr3	195044533	195044536	-	23527	ACAP2	intron	0.256305	0.136903	1.29016	0.638424	5	2	2.10411	3.40651	0.324797	0.556435
881136[gene=23527][PH=28][PH0=1.24][P=8.1e-13]	chr3	196526072	196526083	-	chr3	195044783	195044794	-	23527	ACAP2	intron	0.609114	0.511964	3.0661	2.38747	5	7	0.537486	3.87354	0.781659	0.705074
881174[gene=23527][PH=34][PH0=1.24][P=8.1e-13]	chr3	196526241	196526249	-	chr3	195044952	195044960	-	23527	ACAP2	intron	0.86095	0.549644	4.33377	2.56318	6	5	-1.03294	3.98753	0.59646	0.655614
881228[gene=23527][PH=12][PH0=1.24][P=3.2e-04]	chr3	196526770	196526779	-	chr3	195045481	195045490	-	23527	ACAP2	intron	0.119073	0.353773	0.599378	1.64976	2	6	-0.553565	3.4391	0.775897	0.703856
881331[gene=23527][PH=56][PH0=1.24][P=8.1e-13]	chr3	196527957	196527960	-	chr3	195046668	195046671	-	23527	ACAP2	intron	1.32123	1.51733	6.65066	7.07583	7	6	-0.110921	4.41966	0.962992	0.743408
881526[gene=23527][PH=31][PH0=1.24][P=8.1e-13]	chr3	196536226	196536230	-	chr3	195054937	195054941	-	23527	ACAP2	intron	0.601501	0.36643	3.02777	1.70879	5	4	1.2884	3.91818	0.546365	0.639943
882132[gene=23527][PH=50][PH0=1.24][P=8.1e-13]	chr3	196552982	196552983	-	chr3	195071693	195071694	-	23527	ACAP2	intron	1.49705	0.429528	7.53571	2.00304	7	3	5.33355	4.28068	0.0122752	0.28215
882411[gene=23527][PH=29][PH0=1.24][P=8.1e-13]	chr3	196563012	196563014	-	chr3	195081723	195081725	-	23527	ACAP2	intron	1.09283	1.02626	5.501	4.78582	7	5	1.31477	3.89853	0.467757	0.613366
883086[gene=23527][PH=21][PH0=1.24][P=8.1e-13]	chr3	196582314	196582318	-	chr3	195101025	195101029	-	23527	ACAP2	intron	0.985525	0.278642	4.96084	1.2994	6	5	-0.111759	3.70763	0.956335	0.742241
883484[gene=23527][PH=20][PH0=1.24][P=1.6e-12]	chr3	196602200	196602206	-	chr3	195120911	195120917	-	23527	ACAP2	intron	0.132928	0.474887	0.669122	2.21456	3	5	1.8506	3.65223	0.252349	0.522749
883533[gene=23527][PH=38][PH0=1.24][P=8.1e-13]	chr3	196604423	196604425	-	chr3	195123134	195123136	-	23527	ACAP2	intron	1.09876	0.486786	5.53081	2.27005	6	6	2.25503	4.07672	0.266997	0.529985
883771[gene=23527][PH=28][PH0=1.24][P=8.1e-13]	chr3	196611454	196611455	-	chr3	195130165	195130166	-	23527	ACAP2	intron	0.73807	0.502803	3.71523	2.34474	6	5	0.492891	3.8651	0.747614	0.697088
884073[gene=23527][PH=15][PH0=1.24][P=2.9e-07]	chr3	196625178	196625185	-	chr3	195143889	195143896	-	23527	ACAP2	intron	0.202003	0.40863	1.01682	1.90558	2	5	2.83985	3.53303	0.228841	0.509539
393230[gene=38][PH=18][PH0=0.72][P=1.0e-100]	chr11	107499649	107499652	+	chr11	107994439	107994442	+	38	ACAT1	intron	0.772403	0.191247	2.77666	0.632831	7	3	1.38355	3.60932	0.430897	0.599667
393494[gene=38][PH=10][PH0=0.72][P=2.7e-05]	chr11	107512533	107512539	+	chr11	108007323	108007329	+	38	ACAT1	3'UTR	0	0.412295	0	1.36427	0	5	5.5974	3.37959	0.00443292	0.230213
393525[gene=38][PH=15][PH0=0.72][P=2.2e-11]	chr11	107512893	107512912	+	chr11	108007683	108007702	+	38	ACAT1	intron	0.225739	0.422195	0.811497	1.39703	3	5	0.158002	3.53264	0.930828	0.73706
393686[gene=38][PH=17][PH0=0.72][P=1.0e-100]	chr11	107523383	107523384	+	chr11	108018173	108018174	+	38	ACAT1	3'UTR	0.347428	0.361905	1.24895	1.19753	3	6	-3.85232	3.59069	0.0401358	0.352772
393719[gene=38][PH=68][PH0=0.72][P=1.0e-100]	chr11	107523450	107523455	+	chr11	108018240	108018245	+	38	ACAT1	3'UTR	1.32059	1.7756	4.74733	5.87542	6	7	1.2332	4.56993	0.465078	0.61271
733551[gene=39][PH=6][PH0=0.12][P=6.7e-06]	chr6	160119858	160119876	+	chr6	160199868	160199886	+	39	ACAT2	3'UTR	0	0.229939	0	0.745745	0	5	4.71101	3.27326	0.0214655	0.310778
926540[gene=64746][PH=56][PH0=2.09][P=1.0e-13]	chr1	224399101	224399103	-	chr1	226332478	226332480	-	64746	ACBD3	3'UTR	1.44625	1.62529	10.9446	12.0249	6	7	-2.68046	4.43893	0.149582	0.463969
926698[gene=64746][PH=191][PH0=2.09][P=1.0e-13]	chr1	224399449	224399450	-	chr1	226332826	226332827	-	64746	ACBD3	3'UTR	4.74221	3.82262	35.8869	28.282	8	9	0.317758	5.66842	0.782901	0.705345
926956[gene=64746][PH=170][PH0=2.09][P=1.0e-13]	chr1	224399859	224399861	-	chr1	226333236	226333238	-	64746	ACBD3	3'UTR	4.51785	4.40221	34.189	32.5702	8	9	-0.114143	5.55464	0.930372	0.736977
927127[gene=64746][PH=173][PH0=2.09][P=1.0e-13]	chr1	224400169	224400170	-	chr1	226333546	226333547	-	64746	ACBD3	3'UTR	2.79992	2.6982	21.1885	19.9628	7	7	0.637419	5.4949	0.712194	0.688958
927194[gene=64746][PH=15][PH0=2.09][P=7.1e-05]	chr1	224400370	224400371	-	chr1	226333747	226333748	-	64746	ACBD3	3'UTR	0.210869	0.301997	1.59576	2.23435	3	5	0.570269	3.51879	0.774466	0.703647
927212[gene=64746][PH=17][PH0=2.09][P=1.3e-06]	chr1	224400418	224400422	-	chr1	226333795	226333799	-	64746	ACBD3	3'UTR	0.303173	0.421598	2.29427	3.11923	3	6	-1.55784	3.59306	0.369373	0.574721
927243[gene=64746][PH=20][PH0=2.09][P=2.1e-09]	chr1	224400519	224400522	-	chr1	226333896	226333899	-	64746	ACBD3	3'UTR	0.782977	0.458132	5.92521	3.38953	6	6	-4.72604	3.68899	0.00872458	0.268384
927291[gene=64746][PH=23][PH0=2.09][P=2.3e-12]	chr1	224400701	224400703	-	chr1	226334078	226334080	-	64746	ACBD3	3'UTR	0.345285	0.7991	2.61296	5.91222	3	6	-3.23065	3.77189	0.166184	0.474891
927354[gene=64746][PH=161][PH0=2.09][P=1.0e-13]	chr1	224400870	224400871	-	chr1	226334247	226334248	-	64746	ACBD3	3'UTR	2.8216	3.64544	21.3525	26.9711	7	9	1.05348	5.45806	0.538565	0.637382
927500[gene=64746][PH=25][PH0=2.09][P=1.0e-13]	chr1	224409353	224409356	-	chr1	226342730	226342733	-	64746	ACBD3	intron	0.815423	0.40089	6.17074	2.96602	5	5	0.907242	3.79573	0.596235	0.655614
140439[gene=91452][PH=20][PH0=1.33][P=6.7e-13]	chr10	27524198	27524203	-	chr10	27484192	27484197	-	91452	ACBD5	3'UTR	0.171081	0.467365	0.712907	1.80019	3	5	4.04906	3.64948	0.064933	0.389073
140474[gene=91452][PH=11][PH0=1.33][P=1.5e-03]	chr10	27524346	27524352	-	chr10	27484340	27484346	-	91452	ACBD5	3'UTR	0.176994	0.297903	0.737547	1.14746	3	5	0.879416	3.47386	0.631473	0.666701
140623[gene=91452][PH=116][PH0=1.33][P=1.0e-100]	chr10	27524671	27524674	-	chr10	27484665	27484668	-	91452	ACBD5	3'UTR	3.75189	3.57269	15.6344	13.7612	8	9	-0.993786	5.16627	0.48009	0.617508
140717[gene=91452][PH=28][PH0=1.33][P=1.0e-100]	chr10	27524935	27524938	-	chr10	27484929	27484932	-	91452	ACBD5	3'UTR	0.3735	0.769587	1.5564	2.96429	2	7	-2.89798	3.8715	0.120718	0.442982
140781[gene=91452][PH=82][PH0=1.33][P=1.0e-100]	chr10	27525133	27525134	-	chr10	27485127	27485128	-	91452	ACBD5	3'UTR	1.62112	1.69026	6.75534	6.51052	6	7	-0.623335	4.75223	0.662343	0.675364
140888[gene=91452][PH=25][PH0=1.33][P=1.0e-100]	chr10	27525430	27525432	-	chr10	27485424	27485426	-	91452	ACBD5	3'UTR	0.213012	0.742835	0.887637	2.86125	2	5	-3.74519	3.79678	0.0364378	0.34592
140968[gene=91452][PH=148][PH0=1.33][P=1.0e-100]	chr10	27525592	27525593	-	chr10	27485586	27485587	-	91452	ACBD5	3'UTR	3.9806	3.75814	16.5874	14.4756	8	9	0.743636	5.40971	0.548735	0.641044
141047[gene=91452][PH=67][PH0=1.33][P=1.0e-100]	chr10	27525742	27525745	-	chr10	27485736	27485739	-	91452	ACBD5	3'UTR	1.24107	1.71184	5.17164	6.59366	6	6	-0.615183	4.55092	0.77465	0.703671
141132[gene=91452][PH=37][PH0=1.33][P=1.0e-100]	chr10	27525962	27525963	-	chr10	27485956	27485957	-	91452	ACBD5	3'UTR	1.50835	1.47329	6.28539	5.6748	8	6	0.883756	4.08784	0.656358	0.673734
141174[gene=91452][PH=14][PH0=1.33][P=2.2e-06]	chr10	27526120	27526122	-	chr10	27486114	27486116	-	91452	ACBD5	3'UTR	0.217797	0.287083	0.907575	1.10578	4	5	0.579421	3.49385	0.752015	0.698182
141197[gene=91452][PH=21][PH0=1.33][P=1.1e-13]	chr10	27526194	27526205	-	chr10	27486188	27486199	-	91452	ACBD5	3'UTR	0.596751	1.09272	2.48671	4.20894	5	7	0.0535122	3.6974	0.972566	0.7451
141216[gene=91452][PH=16][PH0=1.33][P=1.8e-08]	chr10	27526254	27526255	-	chr10	27486248	27486249	-	91452	ACBD5	3'UTR	0.840997	0.201896	3.5045	0.777662	6	3	0.506329	3.56818	0.81052	0.711799
141531[gene=91452][PH=12][PH0=1.33][P=1.9e-04]	chr10	27551394	27551397	-	chr10	27511388	27511391	-	91452	ACBD5	intron	0.140924	0.387485	0.587242	1.49251	2	6	1.22223	3.44733	0.514158	0.629348
141566[gene=91452][PH=24][PH0=1.33][P=1.0e-100]	chr10	27552193	27552197	-	chr10	27512187	27512191	-	91452	ACBD5	intron	0.456533	0.646862	1.90241	2.49158	6	5	4.09448	3.77092	0.0406853	0.353604
750250[gene=84320][PH=16][PH0=0.54][P=1.0e-100]	chr1	178583877	178583884	-	chr1	180317254	180317261	-	84320	ACBD6	intron	0.575719	0.233063	1.77415	0.769781	5	4	-0.0911468	3.5674	0.957311	0.742318
750352[gene=84320][PH=24][PH0=0.54][P=1.0e-100]	chr1	178589557	178589558	-	chr1	180322934	180322935	-	84320	ACBD6	intron	1.01942	0.382032	3.14145	1.26181	4	5	1.63837	3.78244	0.509896	0.627966
750911[gene=84320][PH=24][PH0=0.54][P=1.0e-100]	chr1	178615077	178615080	-	chr1	180348454	180348457	-	84320	ACBD6	intron	0.380374	1.00949	1.17217	3.33424	2	7	-1.47426	3.78903	0.5023	0.625423
750974[gene=84320][PH=37][PH0=0.54][P=1.0e-100]	chr1	178615460	178615470	-	chr1	180348837	180348847	-	84320	ACBD6	intron	1.03448	0.733772	3.18789	2.42356	6	7	1.86895	4.05723	0.174281	0.479762
751072[gene=84320][PH=10][PH0=0.54][P=1.5e-05]	chr1	178616242	178616257	-	chr1	180349619	180349634	-	84320	ACBD6	intron	0.147496	0.39359	0.454527	1.29998	2	5	1.14813	3.38722	0.539393	0.637382
752237[gene=84320][PH=9][PH0=0.54][P=2.5e-04]	chr1	178668286	178668292	-	chr1	180401663	180401669	-	84320	ACBD6	intron	0.322537	0.207427	0.993936	0.685109	5	3	4.25628	3.35491	0.108542	0.432621
752311[gene=84320][PH=14][PH0=0.54][P=7.4e-11]	chr1	178672565	178672590	-	chr1	180405942	180405967	-	84320	ACBD6	intron	0.36669	0.299187	1.13	0.988181	5	5	-0.963565	3.51178	0.617944	0.661955
753094[gene=84320][PH=16][PH0=0.54][P=1.0e-100]	chr1	178708421	178708436	-	chr1	180441798	180441813	-	84320	ACBD6	intron	0.150627	0.395136	0.464176	1.30509	3	5	2.79227	3.55225	0.222282	0.505933
753527[gene=84320][PH=26][PH0=0.54][P=1.0e-100]	chr1	178725131	178725132	-	chr1	180458508	180458509	-	84320	ACBD6	intron	0.792797	0.336959	2.4431	1.11294	7	4	3.78047	3.81409	0.039286	0.351989
753791[gene=84320][PH=15][PH0=0.54][P=2.6e-12]	chr1	178735997	178735999	-	chr1	180469374	180469376	-	84320	ACBD6	intron	0.218634	0.342512	0.673746	1.13128	2	5	0.78902	3.53553	0.805399	0.710677
753879[gene=84320][PH=24][PH0=0.54][P=1.0e-100]	chr1	178737676	178737677	-	chr1	180471053	180471054	-	84320	ACBD6	intron	0.716264	0.402095	2.20726	1.32807	6	5	2.36672	3.78056	0.196528	0.492373
67144[gene=414149][PH=37][PH0=1.75][P=1.0e-100]	chr10	15159095	15159096	-	chr10	15119089	15119090	-	414149	ACBD7	3'UTR	0.947985	0.505468	4.27423	2.48152	6	6	-4.56295	4.06075	0.0167493	0.299232
67211[gene=414149][PH=19][PH0=1.75][P=2.8e-10]	chr10	15159335	15159338	-	chr10	15119329	15119332	-	414149	ACBD7	3'UTR	0.528075	0.0447415	2.38096	0.219652	5	1	-0.462029	3.63028	0.90104	0.731527
67309[gene=414149][PH=133][PH0=1.75][P=1.0e-100]	chr10	15159876	15159877	-	chr10	15119870	15119871	-	414149	ACBD7	3'UTR	3.01616	1.19256	13.5991	5.85468	6	6	0.288486	5.2032	0.887032	0.728479
70051[gene=340485][PH=25][PH0=0.23][P=1.0e-100]	chr9	19402922	19402926	+	chr9	19412922	19412926	+	340485	ACER2	intron	0.508434	0.4336	15.9278	14.2082	4	5	1.69612	3.79339	0.470087	0.613869
293721[gene=55331][PH=13][PH0=0.84][P=3.2e-07]	chr11	76264438	76264439	+	chr11	76586790	76586791	+	55331	ACER3	intron	0.621155	0.0759082	5.32901	0.560761	5	2	4.56557	3.47976	0.058547	0.380169
294001[gene=55331][PH=14][PH0=0.84][P=2.1e-08]	chr11	76268903	76268909	+	chr11	76591255	76591261	+	55331	ACER3	intron	0.0959687	0.353846	0.823333	2.61398	2	6	1.32495	3.49489	0.441703	0.604317
294212[gene=55331][PH=16][PH0=0.84][P=7.1e-11]	chr11	76277654	76277662	+	chr11	76600006	76600014	+	55331	ACER3	intron	0.398346	0.337036	3.41748	2.48981	5	5	1.23257	3.56464	0.52656	0.634056
294309[gene=55331][PH=21][PH0=0.84][P=1.0e-100]	chr11	76278707	76278712	+	chr11	76601059	76601064	+	55331	ACER3	intron	0.976127	0.886623	8.37438	6.5498	6	4	0.828476	3.70914	0.728779	0.692474
294360[gene=55331][PH=11][PH0=0.84][P=5.9e-05]	chr11	76280648	76280671	+	chr11	76603000	76603023	+	55331	ACER3	intron	0.108302	0.256758	0.929143	1.89676	2	5	-1.07904	3.40878	0.59953	0.656388
294512[gene=55331][PH=11][PH0=0.84][P=5.9e-05]	chr11	76288346	76288365	+	chr11	76610698	76610717	+	55331	ACER3	intron	0.334688	0.135305	2.87135	0.999547	5	3	2.41676	3.40607	0.253368	0.523145
294626[gene=55331][PH=30][PH0=0.84][P=1.0e-100]	chr11	76295304	76295316	+	chr11	76617656	76617668	+	55331	ACER3	intron	0.836622	0.788106	7.17753	5.82202	5	6	-3.56456	3.93631	0.0370752	0.347613
294918[gene=55331][PH=11][PH0=0.84][P=5.9e-05]	chr11	76320971	76320987	+	chr11	76643323	76643339	+	55331	ACER3	intron	0.304656	0.273073	2.6137	2.01729	3	5	0.651272	3.41597	0.73616	0.694274
295053[gene=55331][PH=15][PH0=0.84][P=1.3e-09]	chr11	76330185	76330186	+	chr11	76652537	76652538	+	55331	ACER3	intron	0.404843	0.25682	3.47322	1.89722	4	5	2.63092	3.5321	0.156003	0.468172
295131[gene=55331][PH=11][PH0=0.84][P=5.9e-05]	chr11	76331331	76331356	+	chr11	76653683	76653708	+	55331	ACER3	intron	0.471653	0.0715611	4.0464	0.528647	6	2	0.335287	3.41088	0.883206	0.727677
295267[gene=55331][PH=16][PH0=0.84][P=7.1e-11]	chr11	76333609	76333612	+	chr11	76655961	76655964	+	55331	ACER3	intron	0.680394	0.437786	5.83723	3.23408	6	5	-2.37178	3.58413	0.257136	0.525522
295427[gene=55331][PH=12][PH0=0.84][P=4.5e-06]	chr11	76340956	76340981	+	chr11	76663308	76663333	+	55331	ACER3	intron	0.232338	0.31653	1.99327	2.33832	3	5	-0.494062	3.4475	0.798843	0.709297
295982[gene=55331][PH=10][PH0=0.84][P=6.9e-04]	chr11	76390327	76390336	+	chr11	76712679	76712688	+	55331	ACER3	intron	0.441113	0.0447415	3.78439	0.330522	5	1	2.31759	3.37396	0.302578	0.547164
296012[gene=55331][PH=12][PH0=0.84][P=4.5e-06]	chr11	76391250	76391252	+	chr11	76713602	76713604	+	55331	ACER3	intron	0.38038	0.0371553	3.26335	0.27448	5	2	-0.489194	3.43864	0.799818	0.709511
296038[gene=55331][PH=10][PH0=0.84][P=6.9e-04]	chr11	76391912	76391924	+	chr11	76714264	76714276	+	55331	ACER3	intron	0.382419	0.0520692	3.28084	0.384654	5	2	-0.0748446	3.3737	0.970902	0.74473
296195[gene=55331][PH=32][PH0=0.84][P=1.0e-100]	chr11	76393687	76393689	+	chr11	76716039	76716041	+	55331	ACER3	intron	0.691949	0.603045	5.93636	4.45491	5	7	-0.732679	3.95702	0.74074	0.695343
296281[gene=55331][PH=14][PH0=0.84][P=2.1e-08]	chr11	76395947	76395950	+	chr11	76718299	76718302	+	55331	ACER3	intron	0.475291	0.0371553	4.07761	0.27448	5	2	0.921044	3.49467	0.726619	0.692018
296389[gene=55331][PH=68][PH0=0.84][P=1.0e-100]	chr11	76403761	76403770	+	chr11	76726113	76726122	+	55331	ACER3	CDS	1.47823	1.86752	12.682	13.7961	7	8	0.119542	4.57356	0.934282	0.737762
296480[gene=55331][PH=11][PH0=0.84][P=5.9e-05]	chr11	76409119	76409129	+	chr11	76731471	76731481	+	55331	ACER3	3'UTR	0.146962	0.411821	1.26081	3.04227	3	7	0.805507	3.41696	0.674148	0.678311
296499[gene=55331][PH=15][PH0=0.84][P=1.3e-09]	chr11	76409228	76409240	+	chr11	76731580	76731592	+	55331	ACER3	3'UTR	0.210362	0.693036	1.80473	5.11971	2	6	-2.84362	3.57434	0.207851	0.498814
296552[gene=55331][PH=115][PH0=0.84][P=1.0e-100]	chr11	76409351	76409352	+	chr11	76731703	76731704	+	55331	ACER3	3'UTR	2.0599	2.84559	17.6722	21.0214	8	8	-0.270774	5.09765	0.831276	0.716469
296666[gene=55331][PH=34][PH0=0.84][P=1.0e-100]	chr11	76409933	76409936	+	chr11	76732285	76732288	+	55331	ACER3	3'UTR	0.480356	1.02172	4.12107	7.54779	5	7	-2.24164	4.00481	0.203326	0.495864
296695[gene=55331][PH=13][PH0=0.84][P=3.2e-07]	chr11	76410027	76410030	+	chr11	76732379	76732382	+	55331	ACER3	3'UTR	0.140034	0.716201	1.20138	5.29084	3	6	1.22917	3.49104	0.569437	0.647798
296753[gene=55331][PH=27][PH0=0.84][P=1.0e-100]	chr11	76410316	76410321	+	chr11	76732668	76732673	+	55331	ACER3	3'UTR	0.596594	0.610554	5.11829	4.51038	5	6	3.1285	3.84328	0.0852277	0.410267
296818[gene=55331][PH=27][PH0=0.84][P=1.0e-100]	chr11	76410597	76410609	+	chr11	76732949	76732961	+	55331	ACER3	3'UTR	0.306954	0.900942	2.63342	6.65558	4	6	-1.56595	3.85964	0.468289	0.613511
296859[gene=55331][PH=56][PH0=0.84][P=1.0e-100]	chr11	76410711	76410712	+	chr11	76733063	76733064	+	55331	ACER3	3'UTR	1.71255	1.89799	14.6923	14.0211	8	9	-0.664652	4.40325	0.635732	0.667892
296907[gene=55331][PH=50][PH0=0.84][P=1.0e-100]	chr11	76410819	76410820	+	chr11	76733171	76733172	+	55331	ACER3	3'UTR	1.89948	1.52881	16.296	11.2939	8	7	-2.45847	4.32427	0.196306	0.492138
296989[gene=55331][PH=83][PH0=0.84][P=1.0e-100]	chr11	76411119	76411122	+	chr11	76733471	76733474	+	55331	ACER3	3'UTR	2.11739	2.15146	18.1655	15.8936	7	9	0.585801	4.75393	0.711568	0.688804
297052[gene=55331][PH=63][PH0=0.84][P=1.0e-100]	chr11	76411309	76411311	+	chr11	76733661	76733663	+	55331	ACER3	3'UTR	1.5845	1.48576	13.5937	10.9759	5	7	-1.14486	4.52812	0.57541	0.649488
297178[gene=55331][PH=103][PH0=0.84][P=1.0e-100]	chr11	76411692	76411693	+	chr11	76734044	76734045	+	55331	ACER3	3'UTR	2.71062	3.09609	23.2549	22.8719	7	9	-0.249176	5.00361	0.844705	0.720111
297225[gene=55331][PH=15][PH0=0.84][P=1.3e-09]	chr11	76411815	76411817	+	chr11	76734167	76734169	+	55331	ACER3	3'UTR	0.509399	0.43465	4.37023	3.21092	4	5	-3.00849	3.54724	0.143855	0.460513
297246[gene=55331][PH=14][PH0=0.84][P=2.1e-08]	chr11	76411906	76411911	+	chr11	76734258	76734263	+	55331	ACER3	3'UTR	0.293591	0.271672	2.51877	2.00694	3	5	1.48255	3.49836	0.48902	0.620684
297286[gene=55331][PH=12][PH0=0.84][P=4.5e-06]	chr11	76412229	76412232	+	chr11	76734581	76734584	+	55331	ACER3	3'UTR	0.218331	0.229581	1.8731	1.696	3	5	-0.591328	3.44082	0.750418	0.697659
21091[gene=22985][PH=82][PH0=1.12][P=1.0e-100]	chr14	22597659	22597660	-	chr14	23527819	23527820	-	22985	ACIN1	3'UTR	1.53186	3.56795	5.13418	14.6409	6	9	1.47448	4.76956	0.239892	0.514884
21340[gene=22985][PH=17][PH0=1.12][P=7.8e-11]	chr14	22604637	22604656	-	chr14	23534797	23534816	-	22985	ACIN1	intron	0.133436	0.43767	0.447223	1.79595	2	6	1.33602	3.58244	0.472613	0.614747
21408[gene=22985][PH=15][PH0=1.12][P=1.5e-08]	chr14	22605248	22605251	-	chr14	23535408	23535411	-	22985	ACIN1	intron	0.12755	0.416167	0.427495	1.70772	2	5	0.452097	3.53368	0.823634	0.715163
21484[gene=22985][PH=47][PH0=1.12][P=1.0e-100]	chr14	22606176	22606180	-	chr14	23536336	23536340	-	22985	ACIN1	intron	1.60489	0.857428	5.37895	3.5184	8	8	2.6578	4.25827	0.0529725	0.372098
21617[gene=22985][PH=17][PH0=1.12][P=7.8e-11]	chr14	22608221	22608233	-	chr14	23538381	23538393	-	22985	ACIN1	intron	0.274004	0.314452	0.918351	1.29033	5	3	3.49201	3.57254	0.0987995	0.424051
21917[gene=22985][PH=31][PH0=1.12][P=1.0e-100]	chr14	22615606	22615607	-	chr14	23545766	23545767	-	22985	ACIN1	intron	0.561493	0.361398	1.8819	1.48297	4	5	3.22059	3.90998	0.203091	0.495742
21948[gene=22985][PH=12][PH0=1.12][P=2.3e-05]	chr14	22616010	22616025	-	chr14	23546170	23546185	-	22985	ACIN1	intron	0.457236	0.102023	1.53247	0.418644	5	2	-2.83884	3.43952	0.198476	0.493493
196485[gene=47][PH=12][PH0=0.79][P=6.9e-07]	chr17	37276746	37276747	-	chr17	40023220	40023221	-	47	ACLY	3'UTR	0.205758	0.434966	0.607812	1.22081	3	6	-1.21074	3.45547	0.547926	0.640651
196529[gene=47][PH=72][PH0=0.79][P=1.2e-13]	chr17	37276878	37276879	-	chr17	40023352	40023353	-	47	ACLY	3'UTR	1.27846	1.66236	3.7766	4.6657	4	7	-2.75727	4.63081	0.121545	0.443755
196614[gene=47][PH=134][PH0=0.79][P=1.2e-13]	chr17	37277059	37277060	-	chr17	40023533	40023534	-	47	ACLY	3'UTR	3.47624	2.88032	10.2689	8.08413	7	8	-2.43319	5.30155	0.181043	0.48387
196732[gene=47][PH=255][PH0=0.79][P=1.2e-13]	chr17	37277238	37277239	-	chr17	40023712	40023713	-	47	ACLY	3'UTR	6.1515	4.80221	18.1716	13.4782	8	8	-0.889645	6.02058	0.470002	0.61384
452034[gene=57001][PH=19][PH0=0.35][P=1.6e-13]	chr7	96604280	96604284	+	chr7	96766344	96766348	+	57001	ACN9	intron	0.574042	0.244886	26.7027	11.0567	6	4	-0.787457	3.64323	0.630218	0.666359
452475[gene=57001][PH=30][PH0=0.35][P=1.6e-13]	chr7	96648592	96648593	+	chr7	96810656	96810657	+	57001	ACN9	3'UTR	1.02414	1.29112	47.6399	58.2944	6	7	-1.56747	3.92967	0.426642	0.598289
452510[gene=57001][PH=16][PH0=0.35][P=1.6e-13]	chr7	96648755	96648759	+	chr7	96810819	96810823	+	57001	ACN9	3'UTR	0.401896	0.383699	18.695	17.3242	3	5	-0.956759	3.5663	0.667417	0.676565
452543[gene=57001][PH=31][PH0=0.35][P=1.6e-13]	chr7	96648896	96648899	+	chr7	96810960	96810963	+	57001	ACN9	3'UTR	0.395476	1.63069	18.3963	73.6262	3	7	0.179098	3.93757	0.940998	0.739083
94187[gene=48][PH=22][PH0=0.25][P=1.0e-100]	chr9	32440516	32440517	+	chr9	32450516	32450517	+	48	ACO1	3'UTR	0.261022	0.748442	1.73515	5.12742	2	7	-2.96088	3.73382	0.137943	0.456691
94244[gene=48][PH=36][PH0=0.25][P=1.0e-100]	chr9	32440741	32440746	+	chr9	32450741	32450746	+	48	ACO1	3'UTR	0.605878	0.613833	4.02759	4.20525	5	5	0.639831	4.02697	0.684484	0.681322
121747[gene=50][PH=12][PH0=1.09][P=2.6e-05]	chr22	40215766	40215779	+	chr22	41885820	41885833	+	50	ACO2	intron	0.0610788	0.500578	0.0603706	0.467704	1	5	2.54218	3.44804	0.31009	0.550262
121916[gene=50][PH=11][PH0=1.09][P=2.7e-04]	chr22	40226656	40226670	+	chr22	41896710	41896724	+	50	ACO2	intron	0.400833	0.090822	0.396186	0.0848575	5	2	1.60042	3.4404	0.473225	0.614969
122080[gene=50][PH=19][PH0=1.09][P=4.3e-13]	chr22	40242665	40242682	+	chr22	41912719	41912736	+	50	ACO2	intron	0.217619	0.470363	0.215096	0.439473	3	6	-0.789485	3.66921	0.683857	0.681201
122310[gene=50][PH=458][PH0=1.09][P=1.4e-13]	chr22	40254802	40254803	+	chr22	41924856	41924857	+	50	ACO2	3'UTR	10.6524	10.9215	10.5289	10.2042	8	9	-0.475388	6.79627	0.721919	0.690788
20284[gene=11332][PH=22][PH0=0.18][P=1.0e-100]	chr1	6247104	6247105	-	chr1	6324517	6324518	-	11332	ACOT7	3'UTR	0.285981	0.79	0.843407	2.57115	3	7	-1.63958	3.73631	0.297216	0.544404
46528[gene=23597][PH=66][PH0=0.33][P=1.9e-13]	chrX	23635780	23635783	-	chrX	23725859	23725862	-	23597	ACOT9	intron	1.83615	0.951238	12.9879	6.79909	6	6	0.370324	4.52527	0.801664	0.709989
379736[gene=51][PH=77][PH0=2.20][P=1.0e-100]	chr17	71449435	71449441	-	chr17	73937840	73937846	-	51	ACOX1	3'UTR	1.40992	2.01619	9.00752	11.208	7	7	-2.72594	4.72939	0.0437238	0.359067
379822[gene=51][PH=17][PH0=2.20][P=2.5e-06]	chr17	71449633	71449640	-	chr17	73938038	73938045	-	51	ACOX1	3'UTR	0.373069	0.272169	2.38342	1.51298	4	5	-0.131818	3.58223	0.938209	0.738584
379928[gene=51][PH=32][PH0=2.20][P=1.0e-100]	chr17	71450120	71450123	-	chr17	73938525	73938528	-	51	ACOX1	3'UTR	1.97302	0.320999	12.605	1.78443	6	4	-0.233687	3.97486	0.92034	0.735121
380127[gene=51][PH=182][PH0=2.20][P=1.0e-100]	chr17	71450895	71450897	-	chr17	73939300	73939302	-	51	ACOX1	3'UTR	3.94864	2.12265	25.2266	11.7998	6	6	2.9253	5.57464	0.0833475	0.408043
380199[gene=51][PH=123][PH0=2.20][P=1.0e-100]	chr17	71451041	71451042	-	chr17	73939446	73939447	-	51	ACOX1	3'UTR	2.69846	1.88469	17.2396	10.477	7	7	0.212048	5.1711	0.914856	0.733922
380317[gene=51][PH=19][PH0=2.20][P=4.0e-08]	chr17	71451296	71451301	-	chr17	73939701	73939706	-	51	ACOX1	3'UTR	0.593315	0.260748	3.7905	1.4495	6	5	-3.12541	3.64884	0.0647503	0.388742
380382[gene=51][PH=29][PH0=2.20][P=1.0e-100]	chr17	71451555	71451562	-	chr17	73939960	73939967	-	51	ACOX1	3'UTR	0.56859	0.731579	3.63254	4.06684	6	7	1.80279	3.89138	0.264796	0.528793
380441[gene=51][PH=43][PH0=2.20][P=1.0e-100]	chr17	71451908	71451909	-	chr17	73940313	73940314	-	51	ACOX1	3'UTR	1.18194	0.761482	7.55101	4.23308	6	7	-0.755505	4.18214	0.624721	0.664638
380577[gene=51][PH=60][PH0=2.20][P=1.0e-100]	chr17	71453220	71453222	-	chr17	73941625	73941627	-	51	ACOX1	3'UTR	2.38141	1.23223	15.2141	6.84997	8	8	-0.747132	4.47541	0.602633	0.657309
380641[gene=51][PH=28][PH0=2.20][P=1.0e-100]	chr17	71453383	71453385	-	chr17	73941788	73941790	-	51	ACOX1	3'UTR	1.38414	0.456319	8.8428	2.53668	6	5	-0.982284	3.87357	0.633204	0.667196
380668[gene=51][PH=21][PH0=2.20][P=5.1e-10]	chr17	71453460	71453470	-	chr17	73941865	73941875	-	51	ACOX1	3'UTR	0.368718	0.280918	2.35562	1.56162	5	4	1.62264	3.68484	0.458807	0.610458
380681[gene=51][PH=13][PH0=2.20][P=4.4e-03]	chr17	71453502	71453517	-	chr17	73941907	73941922	-	51	ACOX1	3'UTR	0.430548	0.381227	2.75063	2.11924	4	5	3.34384	3.47987	0.105148	0.429846
380736[gene=51][PH=24][PH0=2.20][P=4.5e-13]	chr17	71453821	71453822	-	chr17	73942226	73942227	-	51	ACOX1	3'UTR	0.801824	0.479941	5.1226	2.66799	6	5	-2.92067	3.7912	0.118934	0.441642
380838[gene=51][PH=48][PH0=2.20][P=1.0e-100]	chr17	71454165	71454169	-	chr17	73942570	73942574	-	51	ACOX1	3'UTR	1.13076	0.831583	7.22404	4.62276	6	6	0.824419	4.2541	0.625194	0.664891
381160[gene=51][PH=32][PH0=2.20][P=1.0e-100]	chr17	71471845	71471870	-	chr17	73960250	73960275	-	51	ACOX1	intron	0.236412	0.940614	1.51036	5.22887	2	5	3.04113	3.94087	0.245557	0.518522
381479[gene=51][PH=24][PH0=2.20][P=4.5e-13]	chr17	71479420	71479423	-	chr17	73967825	73967828	-	51	ACOX1	intron	0.451226	0.537687	2.88274	2.989	4	5	1.39237	3.76791	0.395835	0.585849
36800[gene=8310][PH=17][PH0=0.21][P=1.0e-100]	chr4	8470415	8470439	-	chr4	8419515	8419539	-	8310	ACOX3	intron	0.316214	0.423958	2.49798	3.61074	3	5	-0.680117	3.58998	0.713528	0.689209
100[gene=52][PH=18][PH0=1.65][P=1.1e-09]	chr2	256202	256215	+	chr2	266202	266215	+	52	ACP1	intron	0.199694	0.492417	0.825922	2.0228	4	5	2.77157	3.60421	0.1468	0.462559
210[gene=52][PH=27][PH0=1.65][P=1.0e-100]	chr2	260855	260860	+	chr2	270855	270860	+	52	ACP1	intron	0.810531	0.250225	3.35231	1.0279	5	4	4.06738	3.84083	0.104227	0.429317
307[gene=52][PH=18][PH0=1.65][P=1.1e-09]	chr2	265074	265075	+	chr2	275074	275075	+	52	ACP1	intron	0.414	0.359547	1.71228	1.47699	6	5	1.23208	3.6134	0.456949	0.609836
424[gene=52][PH=27][PH0=1.65][P=1.0e-100]	chr2	267463	267464	+	chr2	277463	277464	+	52	ACP1	3'UTR	0.61844	0.761823	2.55783	3.1295	4	7	1.57372	3.86244	0.45972	0.610808
486[gene=52][PH=32][PH0=1.65][P=1.0e-100]	chr2	267730	267736	+	chr2	277730	277736	+	52	ACP1	3'UTR	1.0594	0.765274	4.38164	3.14368	5	5	-3.69714	3.97774	0.0343936	0.341842
511[gene=52][PH=39][PH0=1.65][P=1.0e-100]	chr2	267803	267815	+	chr2	277803	277815	+	52	ACP1	3'UTR	0.502359	1.1955	2.07773	4.91101	6	7	2.26679	4.10856	0.251985	0.522463
544[gene=52][PH=22][PH0=1.65][P=1.0e-100]	chr2	267920	267928	+	chr2	277920	277928	+	52	ACP1	3'UTR	0.195821	0.639913	0.809904	2.62871	2	5	-4.52183	3.72557	0.0433989	0.358608
615[gene=52][PH=50][PH0=1.65][P=1.0e-100]	chr2	268119	268121	+	chr2	278119	278121	+	52	ACP1	3'UTR	1.29996	0.661174	5.37657	2.71604	6	6	-0.235971	4.29765	0.892313	0.72944
729526[gene=92370][PH=10][PH0=0.34][P=5.0e-08]	chr3	142446139	142446150	+	chr3	140963449	140963460	+	92370	ACPL2	intron	0.465286	0.128451	5.42008	1.49136	5	3	-0.0750028	3.38073	0.970841	0.744716
729579[gene=92370][PH=9][PH0=0.34][P=1.3e-06]	chr3	142450999	142451011	+	chr3	140968309	140968321	+	92370	ACPL2	intron	0.109317	1.00409	1.27342	11.6579	2	5	1.68336	3.35602	0.498291	0.623569
729782[gene=92370][PH=20][PH0=0.34][P=1.0e-100]	chr3	142469059	142469063	+	chr3	140986369	140986373	+	92370	ACPL2	intron	0.536958	0.292817	6.25497	3.39971	5	5	1.83161	3.66611	0.272673	0.532801
729817[gene=92370][PH=13][PH0=0.34][P=1.4e-12]	chr3	142470949	142470957	+	chr3	140988259	140988267	+	92370	ACPL2	intron	0.445046	0.163722	5.18431	1.90087	5	3	1.53234	3.47616	0.453866	0.608722
730058[gene=92370][PH=9][PH0=0.34][P=1.3e-06]	chr3	142495635	142495645	+	chr3	141012945	141012955	+	92370	ACPL2	3'UTR	0.116423	0.339367	1.3562	3.94018	2	5	1.46348	3.35542	0.470341	0.613937
730122[gene=92370][PH=24][PH0=0.34][P=1.0e-100]	chr3	142495927	142495934	+	chr3	141013237	141013244	+	92370	ACPL2	3'UTR	1.0908	0.0520692	12.7066	0.604542	6	2	3.49935	3.77366	0.110287	0.434137
730159[gene=92370][PH=36][PH0=0.34][P=1.0e-100]	chr3	142496099	142496108	+	chr3	141013409	141013418	+	92370	ACPL2	3'UTR	0.52895	1.1662	6.1617	13.54	5	6	1.20854	4.01061	0.514855	0.629499
259072[gene=93953][PH=41][PH0=0.54][P=8.4e-14]	chrX	70717047	70717048	+	chrX	70800322	70800323	+	93953	ACRC	intron	0.780667	0.746389	19.0421	24.1449	4	6	1.57745	4.13048	0.585538	0.652673
259365[gene=93953][PH=9][PH0=0.54][P=4.1e-05]	chrX	70725474	70725479	+	chrX	70808749	70808754	+	93953	ACRC	intron	0.507398	0.116937	12.3765	3.78278	5	2	1.61105	3.34806	0.495625	0.622611
369680[gene=23205][PH=24][PH0=0.24][P=1.0e-100]	chr15	76250609	76250619	-	chr15	78463554	78463564	-	23205	ACSBG1	3'UTR	0.654351	0.39641	2.62457	1.62301	5	5	1.21537	3.78972	0.491397	0.621515
369809[gene=23205][PH=22][PH0=0.24][P=1.0e-100]	chr15	76276469	76276470	-	chr15	78489414	78489415	-	23205	ACSBG1	intron	0.641034	0.179181	2.57116	0.733618	6	3	1.19556	3.70757	0.548419	0.640891
370022[gene=23205][PH=24][PH0=0.24][P=1.0e-100]	chr15	76302830	76302835	-	chr15	78515775	78515780	-	23205	ACSBG1	intron	0.618755	0.149095	2.4818	0.610437	5	3	2.07664	3.76618	0.46233	0.611796
776505[gene=2180][PH=31][PH0=0.51][P=1.0e-100]	chr4	185913845	185913846	-	chr4	185676851	185676852	-	2180	ACSL1	3'UTR	0.237018	0.562479	0.96403	1.89173	2	5	5.59949	3.88511	0.0162136	0.296451
776546[gene=2180][PH=13][PH0=0.51][P=2.6e-10]	chr4	185914078	185914079	-	chr4	185677084	185677085	-	2180	ACSL1	3'UTR	0.564544	0.161678	2.29619	0.543755	6	2	2.007	3.46539	0.332332	0.559911
776638[gene=2180][PH=21][PH0=0.51][P=1.0e-100]	chr4	185915189	185915195	-	chr4	185678195	185678201	-	2180	ACSL1	3'UTR	0.266569	0.443764	1.08422	1.49246	4	6	2.63405	3.67949	0.0920434	0.418
776714[gene=2180][PH=10][PH0=0.51][P=2.7e-06]	chr4	185918310	185918312	-	chr4	185681316	185681318	-	2180	ACSL1	intron	0.433919	0.0816383	1.76489	0.274565	5	2	2.10465	3.38206	0.377187	0.577924
776831[gene=2180][PH=11][PH0=0.51][P=1.3e-07]	chr4	185925426	185925433	-	chr4	185688432	185688439	-	2180	ACSL1	intron	0.297108	0.116937	1.20844	0.39328	5	2	-1.95304	3.40501	0.328784	0.558442
776925[gene=2180][PH=17][PH0=0.51][P=1.0e-100]	chr4	185928516	185928521	-	chr4	185691522	185691527	-	2180	ACSL1	intron	0.471119	0.328111	1.9162	1.1035	6	5	1.12972	3.58542	0.524862	0.63338
776957[gene=2180][PH=17][PH0=0.51][P=1.0e-100]	chr4	185928968	185928978	-	chr4	185691974	185691984	-	2180	ACSL1	intron	0.445958	0.309523	1.81386	1.04099	5	4	-1.00721	3.58667	0.562397	0.645579
777215[gene=2180][PH=19][PH0=0.51][P=1.0e-100]	chr4	185940482	185940490	-	chr4	185703488	185703496	-	2180	ACSL1	intron	0.510921	0.35033	2.07809	1.17823	4	5	3.78297	3.64234	0.0441827	0.359797
777555[gene=2180][PH=35][PH0=0.51][P=1.0e-100]	chr4	185971174	185971175	-	chr4	185734180	185734181	-	2180	ACSL1	intron	0.980784	0.563774	3.98918	1.89608	4	5	2.82357	4.02045	0.331904	0.559679
1041582[gene=2181][PH=17][PH0=2.83][P=2.0e-04]	chr2	223436936	223436945	+	chr2	223728692	223728701	+	2181	ACSL3	intron	0.368783	0.494329	0.632564	0.799363	3	6	2.55495	3.59034	0.145813	0.461914
1041948[gene=2181][PH=76][PH0=2.83][P=8.0e-13]	chr2	223448029	223448037	+	chr2	223739785	223739793	+	2181	ACSL3	intron	1.19949	1.23045	2.05745	1.98973	5	6	2.2766	4.62975	0.168468	0.476406
1042046[gene=2181][PH=22][PH0=2.83][P=1.6e-08]	chr2	223449295	223449302	+	chr2	223741051	223741058	+	2181	ACSL3	intron	0.627503	0.267094	1.07634	0.431909	4	5	0.109142	3.71082	0.950952	0.741108
1042559[gene=2181][PH=26][PH0=2.83][P=4.2e-12]	chr2	223463157	223463164	+	chr2	223754913	223754920	+	2181	ACSL3	intron	0.578509	0.432254	0.9923	0.698984	6	6	3.44708	3.80356	0.0469189	0.362733
1042602[gene=2181][PH=58][PH0=2.83][P=8.0e-13]	chr2	223463492	223463493	+	chr2	223755248	223755249	+	2181	ACSL3	intron	0.99699	0.968895	1.71011	1.56677	5	7	1.83567	4.39506	0.281808	0.537071
1042749[gene=2181][PH=17][PH0=2.83][P=2.0e-04]	chr2	223466988	223467010	+	chr2	223758744	223758766	+	2181	ACSL3	intron	0.181701	0.338199	0.311666	0.546892	4	5	2.22921	3.58188	0.29499	0.543415
1042777[gene=2181][PH=29][PH0=2.83][P=8.0e-13]	chr2	223467088	223467091	+	chr2	223758844	223758847	+	2181	ACSL3	intron	0.658649	0.8834	1.12976	1.42852	4	8	2.82997	3.90593	0.151208	0.465126
1042831[gene=2181][PH=16][PH0=2.83][P=1.1e-03]	chr2	223467859	223467863	+	chr2	223759615	223759619	+	2181	ACSL3	intron	0.558124	0.347819	0.957334	0.562446	5	5	2.08717	3.56716	0.24581	0.518632
1042961[gene=2181][PH=17][PH0=2.83][P=2.0e-04]	chr2	223473483	223473488	+	chr2	223765239	223765244	+	2181	ACSL3	intron	0.158116	0.525853	0.271211	0.85034	3	5	3.64617	3.59058	0.0988362	0.424051
1043103[gene=2181][PH=38][PH0=2.83][P=8.0e-13]	chr2	223478827	223478833	+	chr2	223770583	223770589	+	2181	ACSL3	intron	1.08349	0.512355	1.85848	0.828513	7	6	-2.14225	4.07744	0.208303	0.499108
1043294[gene=2181][PH=211][PH0=2.83][P=8.0e-13]	chr2	223481852	223481853	+	chr2	223773608	223773609	+	2181	ACSL3	CDS	5.26114	4.91634	9.02429	7.95006	8	8	0.456418	5.86001	0.767683	0.701907
1043345[gene=2181][PH=37][PH0=2.83][P=8.0e-13]	chr2	223481950	223481959	+	chr2	223773706	223773715	+	2181	ACSL3	CDS	0.809508	1.24976	1.38853	2.02094	5	8	-2.42417	4.08849	0.151545	0.465202
1043537[gene=2181][PH=17][PH0=2.83][P=2.0e-04]	chr2	223486250	223486251	+	chr2	223778006	223778007	+	2181	ACSL3	intron	0.560454	0.133707	0.961331	0.216214	7	2	1.87593	3.583	0.333631	0.560425
1043671[gene=2181][PH=149][PH0=2.83][P=8.0e-13]	chr2	223489323	223489329	+	chr2	223781079	223781085	+	2181	ACSL3	CDS	2.63465	5.14297	4.51913	8.31653	7	9	0.808954	5.4076	0.462197	0.611708
1043724[gene=2181][PH=26][PH0=2.83][P=4.2e-12]	chr2	223489431	223489442	+	chr2	223781187	223781198	+	2181	ACSL3	CDS	1.23336	0.241244	2.11555	0.390109	7	3	-2.24505	3.83644	0.229886	0.510157
1043799[gene=2181][PH=16][PH0=2.83][P=1.1e-03]	chr2	223491019	223491023	+	chr2	223782775	223782779	+	2181	ACSL3	CDS	0.364293	0.643571	0.624861	1.0407	2	6	3.57983	3.5766	0.104589	0.429527
1043868[gene=2181][PH=15][PH0=2.83][P=6.0e-03]	chr2	223492411	223492412	+	chr2	223784167	223784168	+	2181	ACSL3	intron	0.416434	0.304018	0.714297	0.491618	4	5	0.690138	3.5333	0.731453	0.693082
1044060[gene=2181][PH=16][PH0=2.83][P=1.1e-03]	chr2	223499986	223499994	+	chr2	223791742	223791750	+	2181	ACSL3	CDS	0.304036	0.165133	0.521505	0.267031	5	3	2.82064	3.54467	0.12979	0.450439
1044121[gene=2181][PH=28][PH0=2.83][P=8.0e-13]	chr2	223500813	223500820	+	chr2	223792569	223792576	+	2181	ACSL3	intron	0.662041	0.365618	1.13558	0.59123	6	5	-0.362312	3.85419	0.82216	0.714709
1044149[gene=2181][PH=29][PH0=2.83][P=8.0e-13]	chr2	223500877	223500882	+	chr2	223792633	223792638	+	2181	ACSL3	intron	0.285648	0.582479	0.489964	0.941909	3	5	2.66235	3.85802	0.100621	0.426011
1044393[gene=2181][PH=32][PH0=2.83][P=8.0e-13]	chr2	223508100	223508102	+	chr2	223799856	223799858	+	2181	ACSL3	intron	0.64699	0.751485	1.10976	1.2152	5	7	3.16108	3.95796	0.0496124	0.367228
1044427[gene=2181][PH=36][PH0=2.83][P=8.0e-13]	chr2	223508335	223508342	+	chr2	223800091	223800098	+	2181	ACSL3	intron	1.01758	0.516287	1.74543	0.834871	6	4	3.71036	4.03684	0.129212	0.450042
1044696[gene=2181][PH=73][PH0=2.83][P=8.0e-13]	chr2	223511253	223511255	+	chr2	223803009	223803011	+	2181	ACSL3	intron	1.72131	1.27124	2.95251	2.05568	8	6	0.925585	4.62767	0.551526	0.641916
1044806[gene=2181][PH=40][PH0=2.83][P=8.0e-13]	chr2	223511971	223511976	+	chr2	223803727	223803732	+	2181	ACSL3	intron	1.4286	0.585111	2.45044	0.946165	7	6	-2.22316	4.15371	0.19383	0.490456
1044844[gene=2181][PH=21][PH0=2.83][P=1.2e-07]	chr2	223512142	223512144	+	chr2	223803898	223803900	+	2181	ACSL3	intron	0.271249	0.456099	0.465266	0.737544	3	5	-0.668808	3.68821	0.743577	0.695983
1044998[gene=2181][PH=19][PH0=2.83][P=5.5e-06]	chr2	223514290	223514302	+	chr2	223806046	223806058	+	2181	ACSL3	intron	0.638027	0.271573	1.09439	0.439152	6	4	-0.0603433	3.6446	0.985487	0.74835
1045029[gene=2181][PH=15][PH0=2.83][P=6.0e-03]	chr2	223514493	223514494	+	chr2	223806249	223806250	+	2181	ACSL3	CDS	0.0708349	1.26396	0.121501	2.04392	1	7	-2.34663	3.54137	0.312634	0.55125
1045172[gene=2181][PH=333][PH0=2.83][P=8.0e-13]	chr2	223514810	223514816	+	chr2	223806566	223806572	+	2181	ACSL3	3'UTR	6.22074	7.64553	10.6703	12.3634	7	8	-1.81363	6.3504	0.130648	0.451431
1045381[gene=2181][PH=92][PH0=2.83][P=8.0e-13]	chr2	223515177	223515178	+	chr2	223806933	223806934	+	2181	ACSL3	3'UTR	2.70108	1.58792	4.63309	2.56777	8	6	-1.32326	4.87841	0.396163	0.585985
1045461[gene=2181][PH=38][PH0=2.83][P=8.0e-13]	chr2	223515382	223515383	+	chr2	223807138	223807139	+	2181	ACSL3	3'UTR	1.05124	0.674711	1.80317	1.09105	7	5	0.0978238	4.07307	0.956348	0.742241
1045579[gene=2181][PH=98][PH0=2.83][P=8.0e-13]	chr2	223515628	223515629	+	chr2	223807384	223807385	+	2181	ACSL3	3'UTR	2.14623	1.84982	3.68137	2.99128	7	7	-0.572271	4.93331	0.704804	0.686831
1045634[gene=2181][PH=18][PH0=2.83][P=3.5e-05]	chr2	223515748	223515750	+	chr2	223807504	223807506	+	2181	ACSL3	3'UTR	0.474749	0.471013	0.814324	0.76166	5	4	-3.23724	3.63721	0.196722	0.492603
1045700[gene=2181][PH=51][PH0=2.83][P=8.0e-13]	chr2	223515900	223515903	+	chr2	223807656	223807659	+	2181	ACSL3	3'UTR	1.04046	1.26009	1.78467	2.03765	7	7	1.82296	4.33592	0.386088	0.582352
1045743[gene=2181][PH=33][PH0=2.83][P=8.0e-13]	chr2	223516006	223516009	+	chr2	223807762	223807765	+	2181	ACSL3	3'UTR	0.884232	0.749703	1.5167	1.21232	5	6	1.0929	3.98472	0.64178	0.669718
1045849[gene=2181][PH=48][PH0=2.83][P=8.0e-13]	chr2	223516260	223516262	+	chr2	223808016	223808018	+	2181	ACSL3	3'UTR	1.31291	1.25256	2.25199	2.02547	6	8	-1.44906	4.28636	0.360647	0.571655
1045980[gene=2181][PH=106][PH0=2.83][P=8.0e-13]	chr2	223516580	223516583	+	chr2	223808336	223808339	+	2181	ACSL3	exon_unclassified	3.1358	4.50223	5.37875	7.28042	8	9	-0.939589	5.09962	0.5507	0.641819
1046047[gene=2181][PH=26][PH0=2.83][P=4.2e-12]	chr2	223516741	223516746	+	chr2	223808497	223808502	+	2181	ACSL3	exon_unclassified	1.20226	1.14311	2.06221	1.84848	7	5	-1.65983	3.84929	0.455905	0.609249
1046113[gene=2181][PH=39][PH0=2.83][P=8.0e-13]	chr2	223517016	223517017	+	chr2	223808772	223808773	+	2181	ACSL3	exon_unclassified	0.826614	1.01511	1.41787	1.6415	6	6	-2.6483	4.11024	0.0979156	0.423209
1046155[gene=2181][PH=28][PH0=2.83][P=8.0e-13]	chr2	223517124	223517127	+	chr2	223808880	223808883	+	2181	ACSL3	exon_unclassified	0.498399	0.576186	0.85489	0.931732	4	5	-1.02699	3.86245	0.591132	0.65427
1046225[gene=2181][PH=45][PH0=2.83][P=8.0e-13]	chr2	223517267	223517269	+	chr2	223809023	223809025	+	2181	ACSL3	exon_unclassified	1.22365	1.15334	2.09889	1.86503	6	7	0.0025854	4.22862	0.995002	0.749926
1046352[gene=2181][PH=156][PH0=2.83][P=8.0e-13]	chr2	223517480	223517483	+	chr2	223809236	223809239	+	2181	ACSL3	exon_unclassified	2.57819	3.80877	4.42229	6.15904	7	8	-1.309	5.47288	0.38737	0.582568
277705[gene=2182][PH=22][PH0=1.26][P=1.0e-100]	chrX	108771398	108771407	-	chrX	108884742	108884751	-	2182	ACSL4	3'UTR	0.391878	0.403898	1.53326	1.72008	3	5	4.98736	3.7098	0.0274917	0.328822
277727[gene=2182][PH=21][PH0=1.26][P=1.0e-100]	chrX	108771478	108771484	-	chrX	108884822	108884828	-	2182	ACSL4	3'UTR	0.531289	0.769227	2.07872	3.27591	5	5	1.4524	3.74598	0.570737	0.648059
277804[gene=2182][PH=144][PH0=1.26][P=1.0e-100]	chrX	108771649	108771650	-	chrX	108884993	108884994	-	2182	ACSL4	3'UTR	3.50898	3.25327	13.7292	13.8547	8	8	0.258924	5.37283	0.8296	0.71642
277879[gene=2182][PH=39][PH0=1.26][P=1.0e-100]	chrX	108771827	108771828	-	chrX	108885171	108885172	-	2182	ACSL4	3'UTR	1.04269	0.747237	4.07962	3.18226	7	8	-1.66773	4.09426	0.292584	0.542464
278000[gene=2182][PH=110][PH0=1.26][P=1.0e-100]	chrX	108772108	108772109	-	chrX	108885452	108885453	-	2182	ACSL4	3'UTR	3.09981	2.68944	12.1283	11.4535	8	8	-0.985729	5.09675	0.536919	0.636985
278160[gene=2182][PH=28][PH0=1.26][P=1.0e-100]	chrX	108772454	108772458	-	chrX	108885798	108885802	-	2182	ACSL4	3'UTR	0.808818	0.320877	3.16458	1.36652	4	5	-3.31448	3.86781	0.195896	0.491823
278191[gene=2182][PH=24][PH0=1.26][P=1.0e-100]	chrX	108772565	108772566	-	chrX	108885909	108885910	-	2182	ACSL4	3'UTR	0.402938	0.741605	1.57653	3.15828	3	7	0.94969	3.78149	0.632276	0.666982
278210[gene=2182][PH=44][PH0=1.26][P=1.0e-100]	chrX	108772618	108772624	-	chrX	108885962	108885968	-	2182	ACSL4	3'UTR	0.685172	0.933581	2.6808	3.97585	6	6	1.01613	4.17384	0.492815	0.621836
278338[gene=2182][PH=207][PH0=1.26][P=1.0e-100]	chrX	108772857	108772858	-	chrX	108886201	108886202	-	2182	ACSL4	3'UTR	5.81767	4.86696	22.7622	20.727	8	8	-2.13562	5.84536	0.228592	0.509495
278464[gene=2182][PH=32][PH0=1.26][P=1.0e-100]	chrX	108773222	108773223	-	chrX	108886566	108886567	-	2182	ACSL4	3'UTR	0.718876	0.490598	2.81267	2.08932	6	5	3.26568	3.95081	0.0963572	0.421259
278509[gene=2182][PH=11][PH0=1.26][P=1.8e-03]	chrX	108773502	108773509	-	chrX	108886846	108886853	-	2182	ACSL4	3'UTR	0.190187	0.428458	0.744124	1.82468	2	5	0.871121	3.4147	0.629032	0.666027
278533[gene=2182][PH=12][PH0=1.26][P=2.0e-04]	chrX	108773626	108773627	-	chrX	108886970	108886971	-	2182	ACSL4	3'UTR	0.337149	0.290166	1.31913	1.23573	5	5	0.164855	3.4472	0.933691	0.73762
278583[gene=2182][PH=75][PH0=1.26][P=1.0e-100]	chrX	108773740	108773741	-	chrX	108887084	108887085	-	2182	ACSL4	3'UTR	1.54914	1.72046	6.06115	7.32696	5	7	-0.110302	4.66986	0.953129	0.741571
278620[gene=2182][PH=16][PH0=1.26][P=1.6e-08]	chrX	108773833	108773843	-	chrX	108887177	108887187	-	2182	ACSL4	3'UTR	0.187257	0.572831	0.732663	2.43952	3	6	-0.722779	3.56278	0.686144	0.681761
278988[gene=2182][PH=15][PH0=1.26][P=1.9e-07]	chrX	108810981	108810994	-	chrX	108924325	108924338	-	2182	ACSL4	CDS	0.655919	0.351669	2.56635	1.49765	5	5	0.724109	3.54579	0.712723	0.689029
279087[gene=2182][PH=109][PH0=1.26][P=1.0e-100]	chrX	108813611	108813613	-	chrX	108926955	108926957	-	2182	ACSL4	intron	2.99925	1.6945	11.7348	7.21637	8	8	1.04566	5.02104	0.391729	0.584147
279352[gene=2182][PH=27][PH0=1.26][P=1.0e-100]	chrX	108824377	108824390	-	chrX	108937721	108937734	-	2182	ACSL4	intron	0.407045	0.828335	1.5926	3.52764	5	6	3.8722	3.83781	0.0385701	0.350886
279777[gene=2182][PH=15][PH0=1.26][P=1.9e-07]	chrX	108842130	108842138	-	chrX	108955474	108955482	-	2182	ACSL4	intron	0.285648	0.393937	1.11763	1.67766	3	6	-1.87454	3.53798	0.269306	0.530875
279897[gene=2182][PH=11][PH0=1.26][P=1.8e-03]	chrX	108847390	108847395	-	chrX	108960734	108960739	-	2182	ACSL4	intron	0.33511	0.0667245	1.31115	0.28416	5	1	0.48882	3.41129	0.86088	0.723169
279976[gene=2182][PH=33][PH0=1.26][P=1.0e-100]	chrX	108849889	108849898	-	chrX	108963233	108963242	-	2182	ACSL4	intron	0.556353	0.417589	2.17679	1.77839	4	5	2.66331	3.95525	0.264845	0.528854
280043[gene=2182][PH=26][PH0=1.26][P=1.0e-100]	chrX	108851623	108851635	-	chrX	108964967	108964979	-	2182	ACSL4	intron	0.944696	0.0862164	3.69622	0.36717	5	2	-0.78271	3.81315	0.754201	0.698734
280281[gene=2182][PH=17][PH0=1.26][P=1.3e-09]	chrX	108861457	108861477	-	chrX	108974801	108974821	-	2182	ACSL4	intron	0.354669	0.48965	1.38768	2.08528	3	6	1.53097	3.60061	0.58177	0.65144
556706[gene=23305][PH=13][PH0=0.62][P=9.9e-09]	chr5	131249610	131249635	-	chr5	131221711	131221736	-	23305	ACSL6	intron	0.0472233	0.519369	0.10972	1.30922	1	5	-4.27185	3.48753	0.105086	0.429841
557073[gene=23305][PH=35][PH0=0.62][P=4.9e-13]	chr5	131313815	131313824	-	chr5	131285916	131285925	-	23305	ACSL6	3'UTR||intron	1.08922	0.579144	2.53074	1.4599	6	6	-0.740401	4.01499	0.656724	0.67389
557167[gene=23305][PH=100][PH0=0.62][P=4.9e-13]	chr5	131314104	131314105	-	chr5	131286205	131286206	-	23305	ACSL6	3'UTR||intron	1.28911	3.50761	2.99517	8.84195	6	8	1.95447	4.95667	0.247104	0.51936
557225[gene=23305][PH=113][PH0=0.62][P=4.9e-13]	chr5	131314221	131314223	-	chr5	131286322	131286324	-	23305	ACSL6	3'UTR||intron	2.81069	2.58245	6.53047	6.50981	7	8	0.879713	5.11038	0.563376	0.645836
557370[gene=23305][PH=16][PH0=0.62][P=9.8e-13]	chr5	131314536	131314541	-	chr5	131286637	131286642	-	23305	ACSL6	3'UTR||intron	0.293951	0.487331	0.682977	1.22846	4	6	0.0270107	3.5728	0.978921	0.746571
557421[gene=23305][PH=241][PH0=0.62][P=4.9e-13]	chr5	131314656	131314657	-	chr5	131286757	131286758	-	23305	ACSL6	3'UTR||intron	4.83591	6.74629	11.2359	17.006	8	9	-0.0826501	5.99257	0.942849	0.739571
557521[gene=23305][PH=18][PH0=0.62][P=4.9e-13]	chr5	131314993	131314995	-	chr5	131287094	131287096	-	23305	ACSL6	3'UTR||intron	0.472683	0.252677	1.09825	0.636945	6	4	1.69729	3.61398	0.351691	0.568197
557589[gene=23305][PH=40][PH0=0.62][P=4.9e-13]	chr5	131315484	131315488	-	chr5	131287585	131287589	-	23305	ACSL6	3'UTR||intron	0.849794	0.839132	1.97445	2.11527	6	7	-0.36063	4.10836	0.793969	0.708173
557682[gene=23305][PH=35][PH0=0.62][P=4.9e-13]	chr5	131315740	131315744	-	chr5	131287841	131287845	-	23305	ACSL6	3'UTR||intron	1.31638	0.745863	3.05852	1.88016	6	8	-2.07964	4.03	0.243957	0.517365
557750[gene=23305][PH=42][PH0=0.62][P=4.9e-13]	chr5	131315908	131315911	-	chr5	131288009	131288012	-	23305	ACSL6	3'UTR||intron	1.30308	0.944996	3.02763	2.38213	5	6	-3.43242	4.17186	0.122007	0.443843
557887[gene=23305][PH=81][PH0=0.62][P=4.9e-13]	chr5	131316190	131316193	-	chr5	131288291	131288294	-	23305	ACSL6	3'UTR||intron	2.13319	1.5845	4.95635	3.9942	6	8	-1.7739	4.74274	0.283567	0.538144
558013[gene=23305][PH=33][PH0=0.62][P=4.9e-13]	chr5	131316544	131316547	-	chr5	131288645	131288648	-	23305	ACSL6	3'UTR||intron	0.630696	0.893943	1.46538	2.25344	4	6	-1.94773	4.00865	0.316395	0.553007
558085[gene=23305][PH=22][PH0=0.62][P=4.9e-13]	chr5	131316837	131316840	-	chr5	131288938	131288941	-	23305	ACSL6	3'UTR||intron	0.263094	1.52027	0.611282	3.83229	3	8	0.268433	3.75084	0.903423	0.731946
558197[gene=23305][PH=198][PH0=0.62][P=4.9e-13]	chr5	131317203	131317204	-	chr5	131289304	131289305	-	23305	ACSL6	3'UTR	5.98647	3.03309	13.9092	7.64577	8	8	-1.65519	5.70077	0.259146	0.525878
558267[gene=23305][PH=13][PH0=0.62][P=9.9e-09]	chr5	131317469	131317470	-	chr5	131289570	131289571	-	23305	ACSL6	3'UTR	0.263411	0.384861	0.61202	0.970154	3	5	1.03678	3.47568	0.613716	0.660595
558333[gene=23305][PH=86][PH0=0.62][P=4.9e-13]	chr5	131317633	131317634	-	chr5	131289734	131289735	-	23305	ACSL6	3'UTR	2.48028	2.09296	5.76277	5.2759	6	7	1.09497	4.83655	0.585217	0.652559
558609[gene=23305][PH=12][PH0=0.62][P=1.9e-07]	chr5	131338626	131338629	-	chr5	131310727	131310730	-	23305	ACSL6	intron	0.355904	0.117642	0.826923	0.29655	5	3	-1.98885	3.44044	0.30089	0.545952
558709[gene=23305][PH=35][PH0=0.62][P=4.9e-13]	chr5	131340157	131340158	-	chr5	131312258	131312259	-	23305	ACSL6	intron	0.845271	0.642592	1.96394	1.61984	6	6	-0.900636	4.03342	0.652211	0.672726
558842[gene=23305][PH=43][PH0=0.62][P=4.9e-13]	chr5	131344925	131344927	-	chr5	131317026	131317028	-	23305	ACSL6	intron	2.05052	0.329874	4.76426	0.831542	6	4	1.73781	4.2037	0.499576	0.624102
558960[gene=23305][PH=27][PH0=0.62][P=4.9e-13]	chr5	131357079	131357082	-	chr5	131329180	131329183	-	23305	ACSL6	intron	0.348276	0.555527	0.809198	1.40037	5	6	3.7134	3.8146	0.0159933	0.295834
70811[gene=84532][PH=25][PH0=0.33][P=1.0e-100]	chr20	24935967	24935974	-	chr20	24987967	24987974	-	84532	ACSS1	3'UTR	1.40625	0.387451	10.1021	3.04835	6	6	-0.0736905	3.81365	0.991314	0.749248
70910[gene=84532][PH=57][PH0=0.33][P=1.0e-100]	chr20	24950991	24951007	-	chr20	25002991	25003007	-	84532	ACSS1	intron	1.96606	1.11942	14.1236	8.80728	6	7	-3.13918	4.42	0.0483425	0.365417
71007[gene=84532][PH=35][PH0=0.33][P=1.0e-100]	chr20	24956422	24956427	-	chr20	25008422	25008427	-	84532	ACSS1	intron	1.42414	0.518473	10.2306	4.07919	7	5	0.152931	4.04224	0.929812	0.736923
71110[gene=84532][PH=28][PH0=0.33][P=1.0e-100]	chr20	24957636	24957642	-	chr20	25009636	25009642	-	84532	ACSS1	intron	0.744055	0.291577	5.34507	2.29404	5	3	2.39854	3.85143	0.318584	0.553909
163885[gene=55902][PH=75][PH0=0.40][P=1.0e-100]	chr20	32935406	32935410	+	chr20	33471745	33471749	+	55902	ACSS2	intron	2.38912	0.833249	14.7239	4.98107	7	6	0.288507	4.62844	0.867856	0.724798
164458[gene=55902][PH=38][PH0=0.40][P=1.0e-100]	chr20	32969215	32969226	+	chr20	33505554	33505565	+	55902	ACSS2	intron	0.954714	0.728495	5.88379	4.35486	3	6	0.339488	4.06779	0.880884	0.727202
466197[gene=79611][PH=9][PH0=0.08][P=1.1e-11]	chr12	80061276	80061277	+	chr12	81537145	81537146	+	79611	ACSS3	intron	0.315609	0.200839	2.82141	1.77921	6	2	-1.69519	3.35752	0.460199	0.611011
14906[gene=60][PH=4454][PH0=364.36][P=1.3e-10]	chr7	5533454	5533455	-	chr7	5566928	5566929	-	60	ACTB	3'UTR	123.474	114.714	30.229	26.6913	8	9	-2.38779	10.0381	0.0572297	0.378872
15083[gene=60][PH=1708][PH0=364.36][P=1.3e-10]	chr7	5533635	5533636	-	chr7	5567109	5567110	-	60	ACTB	3'UTR	36.2512	56.3226	8.87506	13.105	8	9	-0.961624	8.73223	0.627423	0.665634
15236[gene=60][PH=12893][PH0=364.36][P=1.3e-10]	chr7	5533794	5533795	-	chr7	5567268	5567269	-	60	ACTB	3'UTR	429.483	278.968	105.146	64.9096	8	9	-0.659901	11.5557	0.540969	0.637828
15424[gene=60][PH=750][PH0=364.36][P=1.3e-10]	chr7	5533995	5533996	-	chr7	5567469	5567470	-	60	ACTB	CDS	17.6701	26.726	4.326	6.21854	6	8	-6.62771	7.63464	0.00037309	0.11902
406456[gene=71][PH=1096][PH0=94.55][P=4.1e-12]	chr17	77091712	77091713	-	chr17	79477117	79477118	-	71	ACTG1	3'UTR	34.7745	28.3237	17.2385	12.7307	8	9	-0.353727	8.10925	0.792756	0.707935
406679[gene=71][PH=1005][PH0=94.55][P=4.1e-12]	chr17	77091958	77091959	-	chr17	79477363	79477364	-	71	ACTG1	3'UTR	24.364	26.3324	12.0778	11.8357	7	9	-2.89595	7.96771	0.214525	0.50161
406903[gene=71][PH=156][PH0=94.55][P=6.8e-06]	chr17	77092207	77092209	-	chr17	79477612	79477614	-	71	ACTG1	3'UTR	3.26721	4.77385	1.61963	2.14571	6	8	-2.43959	5.51632	0.173977	0.479574
238168[gene=87][PH=42][PH0=0.44][P=1.0e-100]	chr14	68410792	68410793	-	chr14	69341039	69341040	-	87	ACTN1	3'UTR	1.22813	1.55768	3.95216	5.72597	8	8	-1.396	4.16608	0.362013	0.572492
238246[gene=87][PH=243][PH0=0.44][P=1.0e-100]	chr14	68410962	68410964	-	chr14	69341209	69341211	-	87	ACTN1	3'UTR	5.72747	6.43434	18.4311	23.6524	8	9	-0.116067	6.03702	0.919408	0.734917
238332[gene=87][PH=16][PH0=0.44][P=1.0e-100]	chr14	68411153	68411160	-	chr14	69341400	69341407	-	87	ACTN1	3'UTR	0.177501	1.41845	0.571203	5.21418	3	7	2.65463	3.57995	0.204054	0.496351
238494[gene=87][PH=24][PH0=0.44][P=1.0e-100]	chr14	68426249	68426256	-	chr14	69356496	69356503	-	87	ACTN1	intron	0.490417	0.330837	1.57817	1.21615	4	6	-0.168851	3.76546	0.930936	0.73706
238844[gene=87][PH=19][PH0=0.44][P=1.0e-100]	chr14	68460122	68460129	-	chr14	69390369	69390376	-	87	ACTN1	intron	0.314175	0.344341	1.01102	1.26579	3	5	0.603039	3.64114	0.796408	0.708944
239015[gene=87][PH=13][PH0=0.44][P=6.3e-11]	chr14	68481650	68481652	-	chr14	69411897	69411899	-	87	ACTN1	intron	0.496867	0.286863	1.59893	1.0545	4	5	-0.158249	3.48334	0.938455	0.738584
1065562[gene=88][PH=21][PH0=0.55][P=1.0e-100]	chr1	234952081	234952084	+	chr1	236885458	236885461	+	88	ACTN2	intron	0.328155	0.438904	1.4203	2.66815	5	6	1.12164	3.69601	0.533503	0.635981
1065877[gene=88][PH=11][PH0=0.55][P=3.7e-07]	chr1	234964204	234964211	+	chr1	236897581	236897588	+	88	ACTN2	intron	0.13397	0.297892	0.579838	1.81092	3	5	4.78001	3.40715	0.0319129	0.338057
1065903[gene=88][PH=17][PH0=0.55][P=1.0e-100]	chr1	234964429	234964442	+	chr1	236897806	236897819	+	88	ACTN2	CDS||5'UTR	0.450665	0.169452	1.95053	1.03012	5	4	0.0751508	3.58445	0.975639	0.745769
1065954[gene=88][PH=16][PH0=0.55][P=1.9e-13]	chr1	234964630	234964635	+	chr1	236898007	236898012	+	88	ACTN2	intron	0.218634	0.972999	0.946273	5.91497	2	5	1.78939	3.55713	0.511758	0.62857
1066242[gene=88][PH=27][PH0=0.55][P=1.0e-100]	chr1	234992753	234992754	+	chr1	236926130	236926131	+	88	ACTN2	3'UTR	0.54348	1.66277	2.35225	10.1082	4	8	0.516606	3.86542	0.797044	0.709047
1066285[gene=88][PH=21][PH0=0.55][P=1.0e-100]	chr1	234992982	234992985	+	chr1	236926359	236926362	+	88	ACTN2	3'UTR	0.334246	0.599529	1.44666	3.6446	3	7	-0.135336	3.72308	0.939936	0.738941
1066336[gene=88][PH=25][PH0=0.55][P=1.0e-100]	chr1	234993193	234993194	+	chr1	236926570	236926571	+	88	ACTN2	3'UTR	0.52075	0.372472	2.25387	2.2643	2	5	-5.32395	3.78329	0.117643	0.44034
1066481[gene=88][PH=72][PH0=0.55][P=1.0e-100]	chr1	234993773	234993778	+	chr1	236927150	236927155	+	88	ACTN2	3'UTR	1.51854	1.4036	6.57242	8.53262	6	7	-1.04414	4.61565	0.490862	0.621425
175074[gene=81][PH=39][PH0=1.00][P=1.0e-100]	chr19	43834107	43834118	+	chr19	39142267	39142278	+	81	ACTN4	intron	0.407994	0.70687	0.749622	1.39589	2	6	1.67124	4.05966	0.480272	0.617617
175109[gene=81][PH=40][PH0=1.00][P=1.0e-100]	chr19	43834217	43834224	+	chr19	39142377	39142384	+	81	ACTN4	intron	1.01037	0.706567	1.85639	1.39529	6	6	-1.20993	4.1193	0.400772	0.587924
175234[gene=81][PH=21][PH0=1.00][P=1.0e-100]	chr19	43838589	43838595	+	chr19	39146749	39146755	+	81	ACTN4	intron	0.705249	0.191087	1.29578	0.377348	6	4	0.419639	3.68496	0.815811	0.713058
175286[gene=81][PH=10][PH0=1.00][P=1.6e-03]	chr19	43839454	43839474	+	chr19	39147614	39147634	+	81	ACTN4	intron	0.551989	0.0832358	1.01419	0.16437	5	3	-1.47013	3.38456	0.462445	0.611828
175385[gene=81][PH=14][PH0=1.00][P=9.3e-08]	chr19	43842398	43842424	+	chr19	39150558	39150584	+	81	ACTN4	intron	0.501658	0.127211	0.921714	0.251209	6	3	1.09815	3.50097	0.594066	0.655071
175417[gene=81][PH=35][PH0=1.00][P=1.0e-100]	chr19	43842872	43842873	+	chr19	39151032	39151033	+	81	ACTN4	intron	0.926446	0.478941	1.70219	0.945787	7	4	2.56977	4.01611	0.198457	0.493478
175606[gene=81][PH=46][PH0=1.00][P=1.0e-100]	chr19	43855059	43855060	+	chr19	39163219	39163220	+	81	ACTN4	intron	1.38217	0.479983	2.53951	0.947844	7	4	1.3771	4.20338	0.512355	0.628803
175669[gene=81][PH=10][PH0=1.00][P=1.6e-03]	chr19	43857881	43857891	+	chr19	39166041	39166051	+	81	ACTN4	intron	0.286845	0.0520692	0.52703	0.102823	5	2	1.6842	3.3733	0.466598	0.612941
175708[gene=81][PH=34][PH0=1.00][P=1.0e-100]	chr19	43860223	43860228	+	chr19	39168383	39168388	+	81	ACTN4	intron	0.783302	0.57659	1.43919	1.13862	6	4	1.63258	3.99477	0.389185	0.583385
175783[gene=81][PH=18][PH0=1.00][P=1.4e-12]	chr19	43864317	43864332	+	chr19	39172477	39172492	+	81	ACTN4	intron	0.514981	0.0743106	0.946194	0.146745	6	2	3.23795	3.60594	0.192538	0.490177
176187[gene=81][PH=24][PH0=1.00][P=1.0e-100]	chr19	43912222	43912229	+	chr19	39220382	39220389	+	81	ACTN4	3'UTR	0.376658	0.552133	0.692047	1.09032	3	6	-5.65301	3.77018	0.000210317	0.101434
176240[gene=81][PH=28][PH0=1.00][P=1.0e-100]	chr19	43912466	43912475	+	chr19	39220626	39220635	+	81	ACTN4	3'UTR	0.716518	0.47784	1.31648	0.943613	3	5	-0.867918	3.85791	0.724572	0.691409
176282[gene=81][PH=42][PH0=1.00][P=1.0e-100]	chr19	43912685	43912691	+	chr19	39220845	39220851	+	81	ACTN4	3'UTR	1.3808	2.30267	2.53699	4.54718	7	8	-0.0572942	4.18797	0.983854	0.747934
176413[gene=81][PH=643][PH0=1.00][P=1.0e-100]	chr19	43912936	43912937	+	chr19	39221096	39221097	+	81	ACTN4	3'UTR	15.035	14.3825	27.6243	28.4018	8	9	0.34675	7.22171	0.742634	0.695746
180389[gene=55860][PH=56][PH0=1.25][P=1.0e-100]	chr14	57751668	57751673	+	chr14	58681915	58681920	+	55860	ACTR10	intron	1.74468	0.829113	6.64284	2.96035	6	7	3.61127	4.39904	0.093548	0.419008
180527[gene=55860][PH=38][PH0=1.25][P=1.0e-100]	chr14	57753147	57753150	+	chr14	58683394	58683397	+	55860	ACTR10	intron	0.637432	0.820682	2.42701	2.93024	5	7	2.00056	4.07776	0.281795	0.537071
180818[gene=55860][PH=38][PH0=1.25][P=1.0e-100]	chr14	57763059	57763062	+	chr14	58693306	58693309	+	55860	ACTR10	intron	0.533514	0.48775	2.03134	1.74151	3	6	1.04263	4.0441	0.619544	0.662581
180854[gene=55860][PH=11][PH0=1.25][P=6.3e-04]	chr14	57763555	57763576	+	chr14	58693802	58693823	+	55860	ACTR10	intron	0.0472233	0.394918	0.179802	1.41005	1	5	1.60989	3.41064	0.413054	0.592933
181035[gene=55860][PH=42][PH0=1.25][P=1.0e-100]	chr14	57771094	57771103	+	chr14	58701341	58701350	+	55860	ACTR10	3'UTR	1.16402	0.820624	4.432	2.93004	6	6	-0.181692	4.16768	0.919853	0.735027
181090[gene=55860][PH=247][PH0=1.25][P=1.0e-100]	chr14	57771182	57771183	+	chr14	58701429	58701430	+	55860	ACTR10	3'UTR	6.27025	6.99626	23.8738	24.9801	7	9	0.363083	6.06201	0.79776	0.709172
181177[gene=55860][PH=11][PH0=1.25][P=6.3e-04]	chr14	57772080	57772086	+	chr14	58702327	58702333	+	55860	ACTR10	3'UTR	0.0793115	1.00741	0.301977	3.59694	2	6	2.5913	3.41022	0.180269	0.483317
496274[gene=10121][PH=184][PH0=1.53][P=1.0e-100]	chr10	104229827	104229828	-	chr10	104239837	104239838	-	10121	ACTR1A	3'UTR	3.52207	3.49888	5.44928	5.30718	7	8	0.109941	5.60849	0.923752	0.735799
496365[gene=10121][PH=88][PH0=1.53][P=1.0e-100]	chr10	104230098	104230099	-	chr10	104240108	104240109	-	10121	ACTR1A	3'UTR	1.97672	1.2051	3.05833	1.82793	7	6	0.331707	4.78039	0.849425	0.721006
496480[gene=10121][PH=24][PH0=1.53][P=1.0e-100]	chr10	104232524	104232539	-	chr10	104242534	104242549	-	10121	ACTR1A	intron	0.612171	0.507728	0.947139	0.770132	4	5	3.09619	3.76496	0.173959	0.479574
496540[gene=10121][PH=40][PH0=1.53][P=1.0e-100]	chr10	104233614	104233616	-	chr10	104243624	104243626	-	10121	ACTR1A	intron	1.222	0.702397	1.89066	1.06541	6	5	1.47545	4.10183	0.338192	0.562562
274692[gene=10097][PH=34][PH0=9.65][P=1.5e-05]	chr2	65345741	65345743	+	chr2	65492237	65492239	+	10097	ACTR2	CDS	0.769533	0.583359	1.90693	1.31175	5	4	-3.72098	3.99494	0.0709531	0.39544
274705[gene=10097][PH=30][PH0=9.65][P=1.6e-03]	chr2	65345790	65345791	+	chr2	65492286	65492287	+	10097	ACTR2	CDS	0.532987	0.642589	1.32076	1.44494	5	6	-2.1574	3.91641	0.251175	0.522203
274894[gene=10097][PH=417][PH0=9.65][P=2.2e-12]	chr2	65349444	65349445	+	chr2	65495940	65495941	+	10097	ACTR2	3'UTR	9.18196	9.76391	22.7532	21.9553	7	9	-2.05898	6.69222	0.238433	0.514145
275154[gene=10097][PH=103][PH0=9.65][P=2.2e-12]	chr2	65349821	65349823	+	chr2	65496317	65496319	+	10097	ACTR2	3'UTR	3.03247	2.25971	7.51458	5.08122	7	8	-5.91741	5.03176	0.000873565	0.161006
275304[gene=10097][PH=513][PH0=9.65][P=2.2e-12]	chr2	65350047	65350048	+	chr2	65496543	65496544	+	10097	ACTR2	3'UTR	14.5837	13.6075	36.1388	30.5981	8	9	-1.20996	7.03845	0.391897	0.584147
275562[gene=10097][PH=2507][PH0=9.65][P=2.2e-12]	chr2	65350483	65350484	+	chr2	65496979	65496980	+	10097	ACTR2	3'UTR	72.6618	53.3071	180.058	119.867	8	9	-0.0302665	9.15919	0.978538	0.74643
276154[gene=10097][PH=339][PH0=9.65][P=2.2e-12]	chr2	65351344	65351345	+	chr2	65497840	65497841	+	10097	ACTR2	3'UTR	8.42587	8.35415	20.8796	18.7853	8	9	-0.925724	6.40043	0.438482	0.603125
276398[gene=10097][PH=412][PH0=9.65][P=2.2e-12]	chr2	65351745	65351746	+	chr2	65498241	65498242	+	10097	ACTR2	3'UTR	11.0834	9.71834	27.4649	21.8529	7	9	0.0729836	6.72464	0.96249	0.743294
276476[gene=10097][PH=63][PH0=9.65][P=2.2e-12]	chr2	65351847	65351850	+	chr2	65498343	65498346	+	10097	ACTR2	3'UTR	0.833966	3.08028	2.0666	6.92639	5	9	4.15766	4.52532	0.0327288	0.33901
455906[gene=10096][PH=44][PH0=1.77][P=4.9e-13]	chr2	114367338	114367341	+	chr2	114650868	114650871	+	10096	ACTR3	intron	0.960348	0.701218	2.27325	1.55788	6	7	3.24939	4.17595	0.109321	0.432997
455943[gene=10096][PH=16][PH0=1.77][P=1.6e-06]	chr2	114367765	114367773	+	chr2	114651295	114651303	+	10096	ACTR3	intron	0.615463	0.402895	1.45687	0.895105	3	6	-0.599632	3.56883	0.808249	0.711341
456009[gene=10096][PH=30][PH0=1.77][P=4.9e-13]	chr2	114369919	114369923	+	chr2	114653449	114653453	+	10096	ACTR3	intron	0.73916	0.439323	1.74968	0.976035	6	6	1.31509	3.90383	0.424064	0.597265
456377[gene=10096][PH=29][PH0=1.77][P=4.9e-13]	chr2	114383668	114383686	+	chr2	114667198	114667216	+	10096	ACTR3	intron	0.759426	0.551235	1.79765	1.22467	5	6	1.75199	3.90157	0.48596	0.619593
456694[gene=10096][PH=20][PH0=1.77][P=1.7e-10]	chr2	114393618	114393623	+	chr2	114677148	114677153	+	10096	ACTR3	intron	0.36109	0.376053	0.85474	0.835469	3	5	3.58872	3.66128	0.111554	0.435999
456784[gene=10096][PH=22][PH0=1.77][P=1.8e-12]	chr2	114395371	114395377	+	chr2	114678901	114678907	+	10096	ACTR3	intron	0.489846	0.496866	1.15952	1.10388	5	4	1.99796	3.72551	0.395232	0.585449
456848[gene=10096][PH=12][PH0=1.77][P=5.0e-03]	chr2	114397307	114397325	+	chr2	114680837	114680855	+	10096	ACTR3	intron	0.429301	0.199307	1.0162	0.442797	5	3	-0.862484	3.44341	0.717839	0.689816
456871[gene=10096][PH=28][PH0=1.77][P=4.9e-13]	chr2	114397385	114397388	+	chr2	114680915	114680918	+	10096	ACTR3	intron	0.552983	0.341306	1.30897	0.758272	5	5	4.88238	3.84573	0.0107751	0.279092
456967[gene=10096][PH=13][PH0=1.77][P=7.5e-04]	chr2	114399599	114399611	+	chr2	114683129	114683141	+	10096	ACTR3	intron	0.195075	0.324018	0.461766	0.719864	3	6	0.274691	3.47785	0.888562	0.72873
457020[gene=10096][PH=22][PH0=1.77][P=1.8e-12]	chr2	114401429	114401431	+	chr2	114684959	114684961	+	10096	ACTR3	CDS	0.630354	0.419775	1.49212	0.932606	5	6	-0.71853	3.72973	0.681397	0.680386
457399[gene=10096][PH=17][PH0=1.77][P=1.7e-07]	chr2	114408302	114408303	+	chr2	114691832	114691833	+	10096	ACTR3	intron	0.51077	0.271734	1.20905	0.603705	5	5	2.75402	3.58665	0.138906	0.457467
457603[gene=10096][PH=12][PH0=1.77][P=5.0e-03]	chr2	114412073	114412083	+	chr2	114695603	114695613	+	10096	ACTR3	intron	0.595692	0.10113	1.41007	0.224679	5	3	-1.22813	3.44619	0.575052	0.64935
457804[gene=10096][PH=13][PH0=1.77][P=7.5e-04]	chr2	114416368	114416371	+	chr2	114699898	114699901	+	10096	ACTR3	CDS	0.242957	0.229939	0.575108	0.51085	4	5	1.05776	3.46749	0.574741	0.64935
457869[gene=10096][PH=16][PH0=1.77][P=1.6e-06]	chr2	114419693	114419700	+	chr2	114703223	114703230	+	10096	ACTR3	intron	0.29414	0.213935	0.696263	0.475296	5	4	0.277024	3.55725	0.913973	0.733697
458130[gene=10096][PH=23][PH0=1.77][P=4.9e-13]	chr2	114425805	114425815	+	chr2	114709335	114709345	+	10096	ACTR3	CDS	0.588592	0.643885	1.39326	1.43051	3	7	-1.57054	3.7608	0.335219	0.561497
458383[gene=10096][PH=26][PH0=1.77][P=4.9e-13]	chr2	114430429	114430432	+	chr2	114713959	114713962	+	10096	ACTR3	intron	1.09713	0.141294	2.59703	0.313909	6	2	6.15436	3.81859	0.00795603	0.261752
458427[gene=10096][PH=13][PH0=1.77][P=7.5e-04]	chr2	114431520	114431528	+	chr2	114715050	114715058	+	10096	ACTR3	3'UTR	0.372333	0.404735	0.881355	0.899192	4	6	-2.80717	3.48969	0.134737	0.454538
458442[gene=10096][PH=27][PH0=1.77][P=4.9e-13]	chr2	114431560	114431565	+	chr2	114715090	114715095	+	10096	ACTR3	3'UTR	0.660814	0.590385	1.56422	1.31165	6	5	-4.71489	3.85463	0.00404188	0.225889
458494[gene=10096][PH=96][PH0=1.77][P=4.9e-13]	chr2	114431669	114431670	+	chr2	114715199	114715200	+	10096	ACTR3	3'UTR	2.60115	2.33748	6.15722	5.19313	7	8	0.454968	4.93249	0.791965	0.707748
458608[gene=10096][PH=87][PH0=1.77][P=4.9e-13]	chr2	114431891	114431892	+	chr2	114715421	114715422	+	10096	ACTR3	3'UTR	1.58765	2.53363	3.75815	5.62892	6	8	0.461254	4.80472	0.798093	0.709225
458694[gene=10096][PH=105][PH0=1.77][P=4.9e-13]	chr2	114432071	114432073	+	chr2	114715601	114715603	+	10096	ACTR3	3'UTR	2.18426	2.18224	5.17039	4.84823	6	8	-1.80196	4.99269	0.206639	0.497792
458937[gene=10096][PH=97][PH0=1.77][P=4.9e-13]	chr2	114432520	114432521	+	chr2	114716050	114716051	+	10096	ACTR3	3'UTR	2.34082	2.44531	5.54099	5.43271	8	7	-1.00844	4.94148	0.447591	0.606161
729979[gene=57180][PH=20][PH0=0.66][P=4.6e-13]	chr7	152091835	152091855	+	chr7	152460902	152460922	+	57180	ACTR3B	intron	0.127042	0.479806	0.613138	2.45191	3	5	3.37859	3.66083	0.0773476	0.402128
730066[gene=57180][PH=11][PH0=0.66][P=3.0e-06]	chr7	152096446	152096456	+	chr7	152465513	152465523	+	57180	ACTR3B	intron	0.495826	0.0520692	2.39298	0.266084	5	2	1.73904	3.40432	0.443531	0.604925
730090[gene=57180][PH=18][PH0=0.66][P=4.6e-13]	chr7	152097476	152097497	+	chr7	152466543	152466564	+	57180	ACTR3B	intron	0.760617	0.359729	3.67093	1.83828	7	6	-1.60797	3.63305	0.355927	0.570086
730675[gene=57180][PH=9][PH0=0.66][P=6.0e-04]	chr7	152142619	152142629	+	chr7	152511686	152511696	+	57180	ACTR3B	CDS	0.0236116	0.953705	0.113956	4.87362	1	5	3.61392	3.34265	0.0921082	0.418
730759[gene=57180][PH=68][PH0=0.66][P=4.6e-13]	chr7	152153341	152153356	+	chr7	152522408	152522423	+	57180	ACTR3B	intron	0.93724	1.08867	4.52336	5.56332	5	5	3.7223	4.52511	0.0596246	0.381433
731235[gene=57180][PH=428][PH0=0.66][P=4.6e-13]	chr7	152183280	152183282	+	chr7	152552347	152552349	+	57180	ACTR3B	3'UTR	11.7703	6.95069	56.8065	35.5194	8	8	0.70341	6.69742	0.590886	0.654204
526076[gene=64431][PH=10][PH0=1.32][P=5.3e-03]	chr12	99124575	99124576	+	chr12	100600444	100600445	+	64431	ACTR6	intron	0.199186	0.278631	0.796422	1.01456	4	5	1.70877	3.38235	0.437055	0.602455
526376[gene=64431][PH=16][PH0=1.32][P=8.4e-09]	chr12	99141908	99141909	+	chr12	100617777	100617778	+	64431	ACTR6	3'UTR	0.15012	0.471448	0.600235	1.71665	3	6	-1.02569	3.56006	0.551204	0.641915
526419[gene=64431][PH=123][PH0=1.32][P=1.1e-13]	chr12	99142021	99142023	+	chr12	100617890	100617892	+	64431	ACTR6	3'UTR	3.02435	2.96696	12.0925	10.8034	8	8	-0.324174	5.20739	0.797964	0.709187
240646[gene=93973][PH=51][PH0=0.95][P=1.0e-100]	chr3	53876382	53876383	-	chr3	53901342	53901343	-	93973	ACTR8	3'UTR	0.96435	1.65471	7.1674	11.441	4	7	-0.474738	4.30591	0.792497	0.70788
240794[gene=93973][PH=57][PH0=0.95][P=1.0e-100]	chr3	53877245	53877246	-	chr3	53902205	53902206	-	93973	ACTR8	3'UTR	1.02746	0.9969	7.63646	6.89276	6	7	-0.751875	4.39734	0.676837	0.679317
283049[gene=91][PH=11][PH0=0.89][P=3.0e-05]	chr12	50644533	50644552	+	chr12	52358266	52358285	+	91	ACVR1B	intron	0.0723571	0.941672	0.659265	8.46971	1	5	2.88313	3.4044	0.153402	0.466573
283398[gene=91][PH=10][PH0=0.89][P=3.3e-04]	chr12	50675506	50675508	+	chr12	52389239	52389241	+	91	ACVR1B	3'UTR	0.307197	0.325577	2.79896	2.92835	2	5	1.61419	3.38278	0.418524	0.594974
283445[gene=91][PH=56][PH0=0.89][P=1.0e-100]	chr12	50675621	50675622	+	chr12	52389354	52389355	+	91	ACVR1B	3'UTR	1.62304	0.705961	14.788	6.34964	7	6	0.767075	4.38949	0.63777	0.66851
283573[gene=91][PH=27][PH0=0.89][P=1.0e-100]	chr12	50675899	50675906	+	chr12	52389632	52389639	+	91	ACVR1B	3'UTR	0.425763	0.813193	3.87924	7.31412	3	5	-2.09182	3.84145	0.344419	0.564693
283645[gene=91][PH=47][PH0=0.89][P=1.0e-100]	chr12	50676417	50676418	+	chr12	52390150	52390151	+	91	ACVR1B	3'UTR	0.793403	1.08309	7.22892	9.74162	6	6	0.929663	4.2475	0.582814	0.651885
283749[gene=91][PH=100][PH0=0.89][P=1.0e-100]	chr12	50676974	50676975	+	chr12	52390707	52390708	+	91	ACVR1B	3'UTR	2.03487	3.10405	18.5403	27.9188	7	9	-0.0152321	4.96723	0.987952	0.748565
762090[gene=130399][PH=83][PH0=0.61][P=1.0e-100]	chr2	158092237	158092244	-	chr2	158383991	158383998	-	130399	ACVR1C	3'UTR	1.47404	2.04121	41.579	62.5599	6	8	0.647475	4.75892	0.701938	0.685632
762130[gene=130399][PH=14][PH0=0.61][P=1.9e-10]	chr2	158092417	158092433	-	chr2	158384171	158384187	-	130399	ACVR1C	3'UTR	0.406871	0.229234	11.4768	7.02565	5	4	-0.18482	3.50226	0.926105	0.736193
762324[gene=130399][PH=50][PH0=0.61][P=1.0e-100]	chr2	158093480	158093484	-	chr2	158385234	158385238	-	130399	ACVR1C	3'UTR	1.65715	1.81432	46.7439	55.6062	8	8	-1.26722	4.33088	0.408284	0.591179
762348[gene=130399][PH=11][PH0=0.61][P=1.4e-06]	chr2	158093568	158093569	-	chr2	158385322	158385323	-	130399	ACVR1C	3'UTR	0.55093	0.271402	15.5403	8.31805	5	5	0.974139	3.42309	0.67283	0.677976
762461[gene=130399][PH=15][PH0=0.61][P=8.3e-12]	chr2	158094454	158094456	-	chr2	158386208	158386210	-	130399	ACVR1C	3'UTR	0.739255	0.23342	20.8525	7.15396	5	4	-0.0156298	3.54064	0.995773	0.750085
762515[gene=130399][PH=32][PH0=0.61][P=1.0e-100]	chr2	158094795	158094797	-	chr2	158386549	158386551	-	130399	ACVR1C	3'UTR	0.698221	0.83229	19.6951	25.5084	4	7	-0.335807	3.96376	0.869625	0.725295
762579[gene=130399][PH=10][PH0=0.61][P=2.3e-05]	chr2	158095415	158095435	-	chr2	158387169	158387189	-	130399	ACVR1C	3'UTR	0.108302	0.343499	3.05493	10.5277	2	5	-2.20858	3.37983	0.299862	0.545684
762603[gene=130399][PH=30][PH0=0.61][P=1.0e-100]	chr2	158095507	158095517	-	chr2	158387261	158387271	-	130399	ACVR1C	3'UTR	0.624869	0.736387	17.626	22.5691	7	7	0.642872	3.91624	0.686414	0.681761
762705[gene=130399][PH=15][PH0=0.61][P=8.3e-12]	chr2	158096151	158096152	-	chr2	158387905	158387906	-	130399	ACVR1C	3'UTR	0.304672	0.263987	8.59402	8.09078	3	5	-1.38877	3.53077	0.491797	0.62156
762772[gene=130399][PH=16][PH0=0.61][P=4.9e-13]	chr2	158096389	158096393	-	chr2	158388143	158388147	-	130399	ACVR1C	3'UTR	0.689085	0.350456	19.4374	10.7409	4	5	-0.518106	3.60348	0.83124	0.716469
762858[gene=130399][PH=25][PH0=0.61][P=1.0e-100]	chr2	158097097	158097100	-	chr2	158388851	158388854	-	130399	ACVR1C	3'UTR	0.93228	0.407808	26.2973	12.4987	7	5	-0.83606	3.80808	0.613615	0.66054
762947[gene=130399][PH=8][PH0=0.61][P=4.3e-03]	chr2	158097903	158097907	-	chr2	158389657	158389661	-	130399	ACVR1C	3'UTR	0.0898429	0.382698	2.53424	11.7291	1	5	0.36352	3.32835	0.786794	0.706331
762966[gene=130399][PH=17][PH0=0.61][P=1.0e-100]	chr2	158098017	158098025	-	chr2	158389771	158389779	-	130399	ACVR1C	3'UTR	0.217289	0.423219	6.12919	12.971	3	6	0.472114	3.58147	0.82113	0.714406
762995[gene=130399][PH=19][PH0=0.61][P=1.0e-100]	chr2	158098209	158098221	-	chr2	158389963	158389975	-	130399	ACVR1C	3'UTR	0.850104	0.428976	23.9793	13.1474	7	6	-0.710953	3.65203	0.679025	0.679779
763028[gene=130399][PH=20][PH0=0.61][P=1.0e-100]	chr2	158098351	158098352	-	chr2	158390105	158390106	-	130399	ACVR1C	3'UTR	0.255442	1.36459	7.20537	41.8225	2	8	0.559957	3.68525	0.817767	0.713419
763065[gene=130399][PH=43][PH0=0.61][P=1.0e-100]	chr2	158098458	158098461	-	chr2	158390212	158390215	-	130399	ACVR1C	3'UTR	1.09875	0.737964	30.993	22.6174	5	7	1.84126	4.16584	0.268703	0.530553
763116[gene=130399][PH=54][PH0=0.61][P=1.0e-100]	chr2	158098596	158098599	-	chr2	158390350	158390353	-	130399	ACVR1C	3'UTR	1.64401	1.00028	46.3734	30.657	7	8	-2.10964	4.38022	0.127719	0.449322
763461[gene=130399][PH=190][PH0=0.61][P=1.0e-100]	chr2	158183987	158184008	-	chr2	158475741	158475762	-	130399	ACVR1C	intron	3.05367	3.31329	86.1364	101.547	4	6	2.58651	5.63194	0.318832	0.55391
590013[gene=92][PH=81][PH0=1.14][P=4.1e-13]	chr2	148318937	148318940	+	chr2	148602467	148602470	+	92	ACVR2A	intron	1.19277	1.67082	11.8405	15.4184	7	7	1.90254	4.71781	0.293832	0.542658
590086[gene=92][PH=37][PH0=1.14][P=4.1e-13]	chr2	148319110	148319115	+	chr2	148602640	148602645	+	92	ACVR2A	5'UTR	0.624886	2.47121	6.20316	22.8044	6	9	0.883787	4.09983	0.599534	0.656388
590349[gene=92][PH=15][PH0=1.14][P=4.6e-08]	chr2	148327572	148327576	+	chr2	148611102	148611106	+	92	ACVR2A	intron	0.261012	0.270967	2.59104	2.50049	4	5	1.59095	3.52498	0.393244	0.58456
590499[gene=92][PH=20][PH0=1.14][P=6.2e-13]	chr2	148333727	148333732	+	chr2	148617257	148617262	+	92	ACVR2A	intron	0.27347	0.372605	2.7147	3.43841	4	5	1.07924	3.66197	0.583067	0.651973
590626[gene=92][PH=14][PH0=1.14][P=5.7e-07]	chr2	148339052	148339069	+	chr2	148622582	148622599	+	92	ACVR2A	intron	0.326202	0.0892245	3.23817	0.823365	5	2	3.82805	3.49055	0.0748225	0.399384
590714[gene=92][PH=14][PH0=1.14][P=5.7e-07]	chr2	148343240	148343244	+	chr2	148626770	148626774	+	92	ACVR2A	intron	0.109317	0.482118	1.08517	4.449	2	6	-0.45736	3.50742	0.820825	0.714299
590980[gene=92][PH=34][PH0=1.14][P=4.1e-13]	chr2	148353166	148353180	+	chr2	148636696	148636710	+	92	ACVR2A	intron	0.6533	0.611575	6.48523	5.64362	5	6	4.20594	3.98806	0.0751345	0.399384
591490[gene=92][PH=17][PH0=1.14][P=2.6e-10]	chr2	148370366	148370370	+	chr2	148653896	148653900	+	92	ACVR2A	CDS	0.556963	0.357762	5.5289	3.30143	5	4	-1.28312	3.60247	0.641201	0.669587
591618[gene=92][PH=27][PH0=1.14][P=4.1e-13]	chr2	148372809	148372818	+	chr2	148656339	148656348	+	92	ACVR2A	intron	0.776692	0.320216	7.71012	2.95496	6	3	4.78645	3.82883	0.016767	0.299232
591725[gene=92][PH=53][PH0=1.14][P=4.1e-13]	chr2	148373580	148373581	+	chr2	148657110	148657111	+	92	ACVR2A	CDS	1.76381	1.05865	17.5091	9.76921	7	7	1.48198	4.38094	0.426612	0.598282
591874[gene=92][PH=15][PH0=1.14][P=4.6e-08]	chr2	148378193	148378197	+	chr2	148661723	148661727	+	92	ACVR2A	intron	0.109851	0.400185	1.09048	3.69291	3	6	3.45656	3.52205	0.052125	0.370756
592019[gene=92][PH=41][PH0=1.14][P=4.1e-13]	chr2	148383672	148383674	+	chr2	148667202	148667204	+	92	ACVR2A	intron	0.577684	0.625133	5.7346	5.76874	4	5	2.43218	4.10927	0.348646	0.566416
592053[gene=92][PH=18][PH0=1.14][P=1.8e-11]	chr2	148384188	148384189	+	chr2	148667718	148667719	+	92	ACVR2A	intron	0.424456	0.640575	4.21352	5.91124	3	6	0.163169	3.63546	0.916692	0.734264
592479[gene=92][PH=49][PH0=1.14][P=4.1e-13]	chr2	148401728	148401730	+	chr2	148685258	148685260	+	92	ACVR2A	3'UTR	0.849103	1.75356	8.42894	16.1819	6	8	1.72461	4.28308	0.286255	0.539615
592592[gene=92][PH=18][PH0=1.14][P=1.8e-11]	chr2	148402361	148402368	+	chr2	148685891	148685898	+	92	ACVR2A	3'UTR	0.383983	0.217174	3.81175	2.00409	5	3	0.415554	3.60951	0.848455	0.720739
592816[gene=92][PH=20][PH0=1.14][P=6.2e-13]	chr2	148404277	148404283	+	chr2	148687807	148687813	+	92	ACVR2A	3'UTR	0.399436	0.760102	3.96515	7.01423	4	7	-1.10665	3.69007	0.563108	0.645799
592871[gene=92][PH=62][PH0=1.14][P=4.1e-13]	chr2	148404459	148404460	+	chr2	148687989	148687990	+	92	ACVR2A	3'UTR	1.91858	0.862806	19.0456	7.96199	8	6	1.6361	4.47701	0.2752	0.533775
204653[gene=93][PH=69][PH0=1.27][P=1.0e-100]	chr3	38500007	38500008	+	chr3	38525003	38525004	+	93	ACVR2B	3'UTR	1.03407	1.22709	23.291	26.9392	6	7	0.854954	4.55656	0.61796	0.661955
204701[gene=93][PH=19][PH0=1.27][P=3.1e-12]	chr3	38500158	38500159	+	chr3	38525154	38525155	+	93	ACVR2B	3'UTR	0.393713	0.361905	8.86781	7.94517	3	6	-2.68725	3.64369	0.137671	0.456456
204746[gene=93][PH=25][PH0=1.27][P=1.0e-100]	chr3	38500342	38500350	+	chr3	38525338	38525346	+	93	ACVR2B	3'UTR	0.317431	0.565665	7.14967	12.4185	3	6	-1.18103	3.83771	0.586567	0.652971
204907[gene=93][PH=27][PH0=1.27][P=1.0e-100]	chr3	38502193	38502196	+	chr3	38527189	38527192	+	93	ACVR2B	3'UTR	1.24834	0.398135	28.117	8.74054	6	3	3.44392	3.86239	0.257096	0.525512
205023[gene=93][PH=118][PH0=1.27][P=1.0e-100]	chr3	38502500	38502501	+	chr3	38527496	38527497	+	93	ACVR2B	3'UTR	1.66054	2.15721	37.4013	47.3588	5	8	1.03358	5.07872	0.616846	0.661559
205109[gene=93][PH=36][PH0=1.27][P=1.0e-100]	chr3	38503062	38503073	+	chr3	38528058	38528069	+	93	ACVR2B	3'UTR	0.596122	1.55588	13.4268	34.1574	5	8	0.643866	4.04239	0.642178	0.669928
205157[gene=93][PH=19][PH0=1.27][P=3.1e-12]	chr3	38503944	38503954	+	chr3	38528940	38528950	+	93	ACVR2B	3'UTR	0.282211	0.546789	6.35641	12.004	3	6	-4.70357	3.64823	0.00352345	0.22004
205226[gene=93][PH=25][PH0=1.27][P=1.0e-100]	chr3	38504400	38504407	+	chr3	38529396	38529403	+	93	ACVR2B	3'UTR	0.259614	0.582523	5.84745	12.7885	3	6	1.83641	3.78181	0.23631	0.513224
205258[gene=93][PH=10][PH0=1.27][P=6.0e-03]	chr3	38504586	38504614	+	chr3	38529582	38529610	+	93	ACVR2B	3'UTR	0	0.461944	0	10.1414	0	6	2.61962	3.38586	0.081483	0.406524
205310[gene=93][PH=25][PH0=1.27][P=1.0e-100]	chr3	38505034	38505038	+	chr3	38530030	38530034	+	93	ACVR2B	3'UTR	0.353138	0.446005	7.95392	9.79148	3	5	7.08123	3.77424	0.0016442	0.182368
205337[gene=93][PH=18][PH0=1.27][P=4.3e-11]	chr3	38505162	38505168	+	chr3	38530158	38530164	+	93	ACVR2B	3'UTR	0.422373	0.429119	9.51335	9.42077	5	5	-1.28515	3.61945	0.454151	0.608751
205533[gene=93][PH=31][PH0=1.27][P=1.0e-100]	chr3	38507113	38507117	+	chr3	38532109	38532113	+	93	ACVR2B	3'UTR	0.920989	0.360191	20.744	7.90754	7	5	-1.20056	3.94351	0.489925	0.62088
205736[gene=93][PH=22][PH0=1.27][P=1.0e-100]	chr3	38509404	38509413	+	chr3	38534400	38534409	+	93	ACVR2B	3'UTR	0.180686	0.761754	4.06969	16.7233	4	7	0.144683	3.72707	0.909944	0.732979
282808[gene=94][PH=15][PH0=0.09][P=7.6e-14]	chr12	50601794	50601803	+	chr12	52315527	52315536	+	94	ACVRL1	3'UTR	0.316695	0.290967	8.82453	8.29849	4	5	-1.2545	3.52953	0.467718	0.613344
277289[gene=97][PH=42][PH0=2.50][P=7.8e-14]	chr14	74593033	74593037	-	chr14	75523280	75523284	-	97	ACYP1	intron	0.79558	0.604748	5.79695	4.16028	6	6	2.74356	4.12373	0.158071	0.470047
277514[gene=97][PH=81][PH0=2.50][P=7.8e-14]	chr14	74595806	74595807	-	chr14	75526053	75526054	-	97	ACYP1	intron	1.94146	1.20463	14.1464	8.2871	7	6	-0.291995	4.72514	0.845612	0.720297
277559[gene=97][PH=24][PH0=2.50][P=2.4e-12]	chr14	74595961	74595962	-	chr14	75526208	75526209	-	97	ACYP1	intron	0.310813	0.601056	2.26472	4.13488	4	7	1.48674	3.77248	0.445024	0.605385
277604[gene=97][PH=36][PH0=2.50][P=7.8e-14]	chr14	74596188	74596192	-	chr14	75526435	75526439	-	97	ACYP1	intron	0.59815	0.538889	4.35839	3.70721	6	5	0.979546	4.00962	0.55952	0.64476
207949[gene=98][PH=12][PH0=0.99][P=3.2e-05]	chr2	54207744	54207757	+	chr2	54354240	54354253	+	98	ACYP2	intron	0.414928	0.092161	2.04709	0.438356	5	1	0.640301	3.44847	0.800859	0.709738
208099[gene=98][PH=16][PH0=0.99][P=9.7e-10]	chr2	54219989	54220001	+	chr2	54366485	54366497	+	98	ACYP2	intron	0.308147	0.271084	1.52027	1.28939	5	4	1.50173	3.55698	0.396821	0.586221
208244[gene=98][PH=21][PH0=0.99][P=1.0e-100]	chr2	54221632	54221646	+	chr2	54368128	54368142	+	98	ACYP2	intron	0.387574	0.373177	1.91213	1.77498	3	5	-0.289219	3.69434	0.857413	0.72269
208428[gene=98][PH=82][PH0=0.99][P=1.0e-100]	chr2	54224078	54224082	+	chr2	54370574	54370578	+	98	ACYP2	intron	2.53743	1.14982	12.5187	5.46903	7	8	2.33666	4.74498	0.165504	0.474243
208468[gene=98][PH=26][PH0=0.99][P=1.0e-100]	chr2	54224383	54224384	+	chr2	54370879	54370880	+	98	ACYP2	intron	1.27476	0.891546	6.28915	4.24056	3	5	1.0483	3.85905	0.646977	0.671184
208528[gene=98][PH=22][PH0=0.99][P=1.0e-100]	chr2	54225476	54225481	+	chr2	54371972	54371977	+	98	ACYP2	intron	0.548855	0.231091	2.70783	1.09916	5	3	2.06117	3.7103	0.396137	0.585985
208576[gene=98][PH=40][PH0=0.99][P=1.0e-100]	chr2	54225651	54225652	+	chr2	54372147	54372148	+	98	ACYP2	intron	1.10938	0.504064	5.47323	2.39754	7	6	1.62797	4.11192	0.239595	0.514701
208702[gene=98][PH=29][PH0=0.99][P=1.0e-100]	chr2	54226968	54226976	+	chr2	54373464	54373472	+	98	ACYP2	intron	0.651778	0.353211	3.21561	1.68002	6	5	0.78228	3.87303	0.633767	0.667374
208748[gene=98][PH=34][PH0=0.99][P=1.0e-100]	chr2	54227298	54227300	+	chr2	54373794	54373796	+	98	ACYP2	intron	0.623666	0.523298	3.07692	2.48902	5	6	1.24104	3.99008	0.482928	0.618166
208779[gene=98][PH=13][PH0=0.99][P=2.7e-06]	chr2	54227435	54227446	+	chr2	54373931	54373942	+	98	ACYP2	intron	0.470843	0.400052	2.32295	1.90281	4	6	-3.50412	3.48305	0.0634683	0.386701
208891[gene=98][PH=12][PH0=0.99][P=3.2e-05]	chr2	54230114	54230125	+	chr2	54376610	54376621	+	98	ACYP2	intron	0.455201	0.345751	2.24578	1.64454	4	6	0.811517	3.44993	0.670652	0.677405
208937[gene=98][PH=19][PH0=0.99][P=4.6e-13]	chr2	54231061	54231071	+	chr2	54377557	54377567	+	98	ACYP2	intron	0.427614	0.341779	2.10968	1.62564	4	5	1.95604	3.63725	0.225073	0.507707
209118[gene=98][PH=13][PH0=0.99][P=2.7e-06]	chr2	54233840	54233843	+	chr2	54380336	54380339	+	98	ACYP2	intron	0.543317	0.238159	2.68051	1.13278	5	4	-0.99795	3.47818	0.654238	0.673288
209186[gene=98][PH=65][PH0=0.99][P=1.0e-100]	chr2	54234696	54234709	+	chr2	54381192	54381205	+	98	ACYP2	intron	0.920074	1.67938	4.53928	7.98783	5	8	3.07273	4.54165	0.139445	0.457908
209360[gene=98][PH=53][PH0=0.99][P=1.0e-100]	chr2	54235982	54235985	+	chr2	54382478	54382481	+	98	ACYP2	intron	0.795152	1.03356	3.92296	4.91602	5	7	2.58925	4.3253	0.144229	0.460633
209427[gene=98][PH=23][PH0=0.99][P=1.0e-100]	chr2	54236433	54236458	+	chr2	54382929	54382954	+	98	ACYP2	intron	0.432966	0.314585	2.13608	1.4963	5	4	3.46898	3.72614	0.0558598	0.376712
209783[gene=98][PH=44][PH0=0.99][P=1.0e-100]	chr2	54245343	54245351	+	chr2	54391839	54391847	+	98	ACYP2	intron	0.792486	0.357987	3.90981	1.70274	5	3	4.25817	4.14476	0.0838545	0.408314
210003[gene=98][PH=14][PH0=0.99][P=2.0e-07]	chr2	54251102	54251115	+	chr2	54397598	54397611	+	98	ACYP2	intron	0.348276	0.160527	1.71825	0.763533	5	3	1.79138	3.49556	0.371782	0.575793
210064[gene=98][PH=12][PH0=0.99][P=3.2e-05]	chr2	54253232	54253262	+	chr2	54399728	54399758	+	98	ACYP2	intron	0.398762	0.116303	1.96733	0.553183	5	2	1.22807	3.43297	0.586467	0.652941
210264[gene=98][PH=26][PH0=0.99][P=1.0e-100]	chr2	54260889	54260893	+	chr2	54407385	54407389	+	98	ACYP2	intron	1.08617	0.215604	5.35871	1.0255	6	2	3.47211	3.80618	0.098796	0.424051
210498[gene=98][PH=37][PH0=0.99][P=1.0e-100]	chr2	54270808	54270809	+	chr2	54417304	54417305	+	98	ACYP2	intron	0.787339	1.19759	3.88442	5.69624	6	7	1.15822	4.04394	0.464927	0.612624
210640[gene=98][PH=14][PH0=0.99][P=2.0e-07]	chr2	54274989	54275008	+	chr2	54421485	54421504	+	98	ACYP2	intron	0.102896	0.301142	0.50765	1.43236	2	5	2.58541	3.49206	0.156256	0.468284
210658[gene=98][PH=14][PH0=0.99][P=2.0e-07]	chr2	54275165	54275171	+	chr2	54421661	54421667	+	98	ACYP2	intron	0.49636	0.290565	2.44884	1.38204	5	4	3.31811	3.50046	0.102716	0.427916
211285[gene=98][PH=22][PH0=0.99][P=1.0e-100]	chr2	54292248	54292258	+	chr2	54438744	54438754	+	98	ACYP2	intron	0.383348	0.466479	1.89128	2.21877	5	6	1.8099	3.71847	0.253699	0.52335
211482[gene=98][PH=54][PH0=0.99][P=1.0e-100]	chr2	54295334	54295336	+	chr2	54441830	54441832	+	98	ACYP2	intron	1.34775	0.577901	6.64927	2.74874	8	5	3.18226	4.32793	0.147576	0.462742
211634[gene=98][PH=23][PH0=0.99][P=1.0e-100]	chr2	54298014	54298024	+	chr2	54444510	54444520	+	98	ACYP2	intron	0.442722	0.525887	2.18422	2.50133	5	6	-1.72685	3.74965	0.256874	0.525475
211779[gene=98][PH=12][PH0=0.99][P=3.2e-05]	chr2	54301072	54301074	+	chr2	54447568	54447570	+	98	ACYP2	intron	0.218687	0.248368	1.07891	1.18134	3	5	-0.918725	3.4418	0.636028	0.667925
211794[gene=98][PH=15][PH0=0.99][P=1.5e-08]	chr2	54301113	54301121	+	chr2	54447609	54447617	+	98	ACYP2	intron	0.640354	0.245129	3.15925	1.16593	6	4	-1.30874	3.54338	0.491801	0.62156
211905[gene=98][PH=16][PH0=0.99][P=9.7e-10]	chr2	54306306	54306310	+	chr2	54452802	54452806	+	98	ACYP2	intron	0.593784	0.1472	2.92949	0.700142	5	2	2.67667	3.56064	0.305256	0.548196
212020[gene=98][PH=37][PH0=0.99][P=1.0e-100]	chr2	54311004	54311013	+	chr2	54457500	54457509	+	98	ACYP2	intron	0.967896	0.641088	4.77521	3.04928	5	6	-1.86911	4.05992	0.26389	0.528526
212205[gene=98][PH=19][PH0=0.99][P=4.6e-13]	chr2	54315976	54315981	+	chr2	54462472	54462477	+	98	ACYP2	intron	0.395543	0.365008	1.95145	1.73613	3	5	2.60905	3.64324	0.220667	0.50509
212353[gene=98][PH=18][PH0=0.99][P=3.6e-12]	chr2	54318383	54318384	+	chr2	54464879	54464880	+	98	ACYP2	intron	0.768383	0.132297	3.7909	0.629258	6	3	0.520659	3.62794	0.790382	0.7074
212521[gene=98][PH=17][PH0=0.99][P=6.0e-11]	chr2	54325395	54325403	+	chr2	54471891	54471899	+	98	ACYP2	intron	0.15012	0.349267	0.740631	1.66126	3	5	1.6263	3.575	0.330291	0.559136
212595[gene=98][PH=41][PH0=0.99][P=1.0e-100]	chr2	54326352	54326354	+	chr2	54472848	54472850	+	98	ACYP2	intron	1.95409	0.580447	9.64069	2.76084	6	4	2.43454	4.13222	0.322566	0.555515
212641[gene=98][PH=39][PH0=0.99][P=1.0e-100]	chr2	54326480	54326489	+	chr2	54472976	54472985	+	98	ACYP2	intron	0.903019	0.361851	4.45513	1.72111	7	3	1.75377	4.07257	0.428207	0.599142
212788[gene=98][PH=47][PH0=0.99][P=1.0e-100]	chr2	54333210	54333216	+	chr2	54479706	54479712	+	98	ACYP2	intron	0.76484	0.77404	3.77341	3.68165	5	6	1.18012	4.21632	0.406877	0.590425
213570[gene=98][PH=120][PH0=0.99][P=1.0e-100]	chr2	54385706	54385708	+	chr2	54532202	54532204	+	98	ACYP2	3'UTR	1.59122	2.49351	7.85042	11.8602	6	8	2.61704	5.09731	0.0757367	0.400013
238023[gene=102][PH=75][PH0=1.35][P=1.0e-100]	chr15	56675878	56675881	-	chr15	58888586	58888589	-	102	ADAM10	3'UTR	2.03281	1.50415	7.12967	4.9805	8	7	-1.92242	4.67982	0.180707	0.483618
238102[gene=102][PH=90][PH0=1.35][P=1.0e-100]	chr15	56676050	56676052	-	chr15	58888758	58888760	-	102	ADAM10	3'UTR	3.26284	1.50215	11.4437	4.97389	8	8	0.358799	4.88703	0.800366	0.709705
238168[gene=102][PH=15][PH0=1.35][P=8.5e-07]	chr15	56676212	56676220	-	chr15	58888920	58888928	-	102	ADAM10	3'UTR	0.201469	0.372537	0.706611	1.23354	3	6	2.48366	3.53266	0.228327	0.509426
238234[gene=102][PH=113][PH0=1.35][P=1.0e-100]	chr15	56676352	56676355	-	chr15	58889060	58889063	-	102	ADAM10	3'UTR	3.17855	3.092	11.1481	10.2382	7	8	-0.258097	5.13281	0.885757	0.728254
238307[gene=102][PH=76][PH0=1.35][P=1.0e-100]	chr15	56676493	56676495	-	chr15	58889201	58889203	-	102	ADAM10	3'UTR	1.83132	2.23359	6.42297	7.39582	7	8	1.76929	4.68135	0.182968	0.484558
238361[gene=102][PH=34][PH0=1.35][P=1.0e-100]	chr15	56676658	56676660	-	chr15	58889366	58889368	-	102	ADAM10	3'UTR	1.02793	0.709905	3.60527	2.35062	5	6	-0.763856	4.00854	0.738483	0.694725
238392[gene=102][PH=24][PH0=1.35][P=1.0e-100]	chr15	56676753	56676754	-	chr15	58889461	58889462	-	102	ADAM10	3'UTR	0.328182	0.703531	1.15103	2.32952	5	6	-1.27251	3.78267	0.373162	0.576073
238671[gene=102][PH=25][PH0=1.35][P=1.0e-100]	chr15	56683851	56683863	-	chr15	58896559	58896571	-	102	ADAM10	intron	0.473898	0.442552	1.6621	1.46537	4	6	-1.65153	3.79338	0.462965	0.611967
238750[gene=102][PH=25][PH0=1.35][P=1.0e-100]	chr15	56685328	56685340	-	chr15	58898036	58898048	-	102	ADAM10	intron	0.529775	0.275188	1.85808	0.911197	5	4	1.88156	3.78244	0.310753	0.550413
238879[gene=102][PH=12][PH0=1.35][P=7.3e-04]	chr15	56688517	56688520	-	chr15	58901225	58901228	-	102	ADAM10	intron	0.254379	0.373425	0.892182	1.23648	4	6	1.42867	3.44965	0.494008	0.622138
239002[gene=102][PH=18][PH0=1.35][P=5.2e-10]	chr15	56690688	56690695	-	chr15	58903396	58903403	-	102	ADAM10	intron	0.448677	0.535231	1.57364	1.77225	4	6	-1.13279	3.63186	0.491343	0.621515
239506[gene=102][PH=13][PH0=1.35][P=8.3e-05]	chr15	56698695	56698704	-	chr15	58911403	58911412	-	102	ADAM10	intron	0.282846	0.394918	0.992026	1.30764	3	5	2.87435	3.47967	0.184954	0.486149
239598[gene=102][PH=62][PH0=1.35][P=1.0e-100]	chr15	56700840	56700845	-	chr15	58913548	58913553	-	102	ADAM10	intron	1.20475	1.05272	4.22542	3.48575	5	7	3.915	4.47507	0.0674182	0.392337
239786[gene=102][PH=13][PH0=1.35][P=8.3e-05]	chr15	56706914	56706922	-	chr15	58919622	58919630	-	102	ADAM10	intron	0.419886	0.184355	1.47266	0.610433	5	3	2.51473	3.46899	0.250303	0.521615
239966[gene=102][PH=27][PH0=1.35][P=1.0e-100]	chr15	56712297	56712299	-	chr15	58925005	58925007	-	102	ADAM10	intron	0.368848	0.811266	1.29366	2.68625	4	6	3.52624	3.84303	0.0928599	0.418632
239998[gene=102][PH=16][PH0=1.35][P=7.7e-08]	chr15	56712722	56712724	-	chr15	58925430	58925432	-	102	ADAM10	CDS	0.431191	0.160786	1.51231	0.53239	5	3	2.29247	3.54686	0.203827	0.496262
240060[gene=102][PH=19][PH0=1.35][P=3.9e-11]	chr15	56714040	56714054	-	chr15	58926748	58926762	-	102	ADAM10	intron	0.335261	0.60185	1.17586	1.99283	4	6	-0.291407	3.65209	0.870543	0.725413
240274[gene=102][PH=15][PH0=1.35][P=8.5e-07]	chr15	56720072	56720093	-	chr15	58932780	58932801	-	102	ADAM10	intron	0.171615	0.515936	0.601905	1.70836	3	7	1.33444	3.53837	0.417249	0.594609
240316[gene=102][PH=24][PH0=1.35][P=1.0e-100]	chr15	56720633	56720635	-	chr15	58933341	58933343	-	102	ADAM10	intron	0.496988	0.240308	1.74308	0.795704	5	4	0.720902	3.755	0.744107	0.69613
241007[gene=102][PH=14][PH0=1.35][P=8.7e-06]	chr15	56754722	56754726	-	chr15	58967430	58967434	-	102	ADAM10	intron	0.307996	0.185964	1.08023	0.615759	5	4	0.164154	3.50226	0.931235	0.737095
241113[gene=102][PH=15][PH0=1.35][P=8.5e-07]	chr15	56756302	56756313	-	chr15	58969010	58969021	-	102	ADAM10	intron	0.267076	0.97972	0.936716	3.24403	4	5	0.823361	3.52586	0.642796	0.670124
241206[gene=102][PH=26][PH0=1.35][P=1.0e-100]	chr15	56757348	56757350	-	chr15	58970056	58970058	-	102	ADAM10	intron	0.701574	0.358396	2.46063	1.18671	5	4	-1.11666	3.8182	0.572208	0.648384
241253[gene=102][PH=51][PH0=1.35][P=1.0e-100]	chr15	56757484	56757485	-	chr15	58970192	58970193	-	102	ADAM10	intron	0.985728	0.680485	3.45724	2.25321	4	6	-0.712916	4.29395	0.764942	0.700886
241343[gene=102][PH=34][PH0=1.35][P=1.0e-100]	chr15	56758685	56758692	-	chr15	58971393	58971400	-	102	ADAM10	CDS	0.662154	0.874034	2.32237	2.89409	4	8	-0.172289	4.00127	0.923745	0.735799
241376[gene=102][PH=13][PH0=1.35][P=8.3e-05]	chr15	56760038	56760055	-	chr15	58972746	58972763	-	102	ADAM10	intron	0.281083	0.313197	0.985841	1.03705	2	5	1.71961	3.4701	0.453379	0.608541
241693[gene=102][PH=45][PH0=1.35][P=1.0e-100]	chr15	56769439	56769445	-	chr15	58982147	58982153	-	102	ADAM10	intron	2.0268	1.18026	7.10859	3.90806	4	5	2.56032	4.2402	0.344783	0.564731
241713[gene=102][PH=15][PH0=1.35][P=8.5e-07]	chr15	56769492	56769504	-	chr15	58982200	58982212	-	102	ADAM10	intron	0.526365	0.164366	1.84612	0.544246	5	3	2.76757	3.52431	0.18037	0.48339
241747[gene=102][PH=25][PH0=1.35][P=1.0e-100]	chr15	56770006	56770021	-	chr15	58982714	58982729	-	102	ADAM10	intron	0.464013	0.345383	1.62743	1.14362	5	3	1.13481	3.77934	0.629929	0.666208
241875[gene=102][PH=51][PH0=1.35][P=1.0e-100]	chr15	56773950	56773954	-	chr15	58986658	58986662	-	102	ADAM10	intron	0.821663	0.564586	2.88181	1.86944	4	5	3.06941	4.27692	0.293689	0.542637
242184[gene=102][PH=23][PH0=1.35][P=1.0e-100]	chr15	56779274	56779285	-	chr15	58991982	58991993	-	102	ADAM10	intron	1.00841	0.317082	3.53679	1.04991	6	4	-1.16456	3.75829	0.616503	0.661449
242302[gene=102][PH=12][PH0=1.35][P=7.3e-04]	chr15	56780167	56780168	-	chr15	58992875	58992876	-	102	ADAM10	intron	0.277991	1.03814	0.974995	3.43748	4	6	-0.911569	3.45932	0.6555	0.67352
242404[gene=102][PH=33][PH0=1.35][P=1.0e-100]	chr15	56781071	56781072	-	chr15	58993779	58993780	-	102	ADAM10	intron	0.711437	0.437544	2.49522	1.44879	6	4	1.27337	3.96503	0.507446	0.627214
242529[gene=102][PH=64][PH0=1.35][P=1.0e-100]	chr15	56782788	56782789	-	chr15	58995496	58995497	-	102	ADAM10	intron	2.31226	1.2963	8.10979	4.29229	6	6	3.62601	4.53513	0.0934251	0.418847
242770[gene=102][PH=27][PH0=1.35][P=1.0e-100]	chr15	56787574	56787580	-	chr15	59000282	59000288	-	102	ADAM10	intron	0.762809	0.477609	2.6754	1.58145	6	4	0.0542029	3.84652	0.976526	0.745938
243021[gene=102][PH=25][PH0=1.35][P=1.0e-100]	chr15	56794176	56794177	-	chr15	59006884	59006885	-	102	ADAM10	intron	0.572853	0.396042	2.00916	1.31137	4	5	3.89063	3.79259	0.0801699	0.404967
243643[gene=102][PH=16][PH0=1.35][P=7.7e-08]	chr15	56810933	56810954	-	chr15	59023641	59023662	-	102	ADAM10	intron	0.317736	0.509304	1.1144	1.6864	4	5	-0.60835	3.56497	0.73478	0.694057
244006[gene=102][PH=28][PH0=1.35][P=1.0e-100]	chr15	56827768	56827781	-	chr15	59040476	59040489	-	102	ADAM10	intron	0.288201	0.63635	1.0108	2.10707	4	7	3.08022	3.84744	0.0536157	0.37323
593254[gene=8038][PH=12][PH0=0.07][P=9.0e-13]	chr10	128064081	128064084	-	chr10	128074091	128074094	-	8038	ADAM12	intron	0.188655	0.294449	13.353	22.1963	4	6	0.368022	3.44375	0.84569	0.720297
42892[gene=6868][PH=54][PH0=0.83][P=1.6e-13]	chr2	9547314	9547316	-	chr2	9629863	9629865	-	6868	ADAM17	3'UTR	1.83017	1.53107	11.8793	9.30615	7	6	3.80317	4.40511	0.074088	0.398615
43160[gene=6868][PH=10][PH0=0.83][P=2.6e-04]	chr2	9560723	9560727	-	chr2	9643272	9643276	-	6868	ADAM17	intron	0.478278	0.165837	3.10442	1.00799	5	3	-2.60751	3.38391	0.214257	0.501506
43287[gene=6868][PH=20][PH0=0.83][P=1.6e-13]	chr2	9566490	9566493	-	chr2	9649039	9649042	-	6868	ADAM17	intron	0.537187	0.297991	3.48679	1.81125	5	5	0.217745	3.67608	0.902268	0.731704
43396[gene=6868][PH=48][PH0=0.83][P=1.6e-13]	chr2	9569543	9569554	-	chr2	9652092	9652103	-	6868	ADAM17	intron	0.748459	1.66003	4.85811	10.09	5	7	1.5761	4.22574	0.331307	0.559511
43463[gene=6868][PH=17][PH0=0.83][P=1.4e-12]	chr2	9571605	9571619	-	chr2	9654154	9654168	-	6868	ADAM17	intron	0.791352	0.278196	5.13652	1.69093	6	5	1.35266	3.64713	0.426086	0.598094
43534[gene=6868][PH=10][PH0=0.83][P=2.6e-04]	chr2	9574890	9574895	-	chr2	9657439	9657444	-	6868	ADAM17	intron	0.223305	0.13444	1.44944	0.817152	5	3	3.14592	3.37283	0.162978	0.472216
43621[gene=6868][PH=20][PH0=0.83][P=1.6e-13]	chr2	9579231	9579232	-	chr2	9661780	9661781	-	6868	ADAM17	intron	0.668848	0.758057	4.34137	4.60762	5	5	2.0297	3.68994	0.333114	0.560192
43867[gene=6868][PH=33][PH0=0.83][P=1.6e-13]	chr2	9584861	9584865	-	chr2	9667410	9667414	-	6868	ADAM17	intron	1.14475	0.464348	7.43036	2.8224	6	4	-0.280044	3.97493	0.911544	0.733317
44117[gene=6868][PH=30][PH0=0.83][P=1.6e-13]	chr2	9598392	9598400	-	chr2	9680941	9680949	-	6868	ADAM17	intron	0.222984	0.688321	1.44735	4.18376	3	5	4.2096	3.88826	0.0812183	0.405929
44384[gene=6868][PH=9][PH0=0.83][P=2.7e-03]	chr2	9605476	9605487	-	chr2	9688025	9688036	-	6868	ADAM17	intron	0.225766	0.119883	1.46541	0.728674	5	2	2.86073	3.34006	0.22222	0.505886
44546[gene=6868][PH=39][PH0=0.83][P=1.6e-13]	chr2	9610660	9610661	-	chr2	9693209	9693210	-	6868	ADAM17	intron	1.29712	0.542441	8.41941	3.29707	4	5	1.07003	4.08479	0.671906	0.677689
44609[gene=6868][PH=13][PH0=0.83][P=1.2e-07]	chr2	9612109	9612111	-	chr2	9694658	9694660	-	6868	ADAM17	intron	0.24887	0.311542	1.61537	1.89362	4	5	-1.05051	3.47503	0.583279	0.65202
723101[gene=8728][PH=9][PH0=0.25][P=3.0e-07]	chr5	156762955	156762971	-	chr5	156830377	156830393	-	8728	ADAM19	intron	0.422993	0.335878	11.2124	10.9132	2	5	1.68611	3.3601	0.457616	0.610097
723515[gene=8728][PH=18][PH0=0.25][P=4.3e-13]	chr5	156790571	156790588	-	chr5	156857993	156858010	-	8728	ADAM19	intron	0.605606	0.14613	16.053	4.748	5	2	0.00980891	3.59891	0.968733	0.744227
723534[gene=8728][PH=20][PH0=0.25][P=4.3e-13]	chr5	156790672	156790675	-	chr5	156858094	156858097	-	8728	ADAM19	intron	0.446345	1.06017	11.8314	34.4465	3	6	4.78698	3.66974	0.0408896	0.353927
723885[gene=8728][PH=22][PH0=0.25][P=4.3e-13]	chr5	156837061	156837064	-	chr5	156904483	156904486	-	8728	ADAM19	3'UTR	0.438157	0.334452	11.6144	10.8669	5	5	1.5979	3.70869	0.330558	0.559282
723941[gene=8728][PH=16][PH0=0.25][P=4.3e-13]	chr5	156837672	156837680	-	chr5	156905094	156905102	-	8728	ADAM19	3'UTR	0.156567	0.524179	4.15017	17.0314	3	5	-0.573366	3.57036	0.797144	0.709047
724090[gene=8728][PH=15][PH0=0.25][P=4.3e-13]	chr5	156839773	156839776	-	chr5	156907195	156907198	-	8728	ADAM19	3'UTR	0.379857	0.358076	10.069	11.6344	4	5	0.924262	3.53317	0.609599	0.65943
724280[gene=8728][PH=31][PH0=0.25][P=4.3e-13]	chr5	156872736	156872739	-	chr5	156940158	156940161	-	8728	ADAM19	intron	0.593251	0.549974	15.7255	17.8695	6	6	2.88533	3.92774	0.168831	0.4767
724393[gene=8728][PH=9][PH0=0.25][P=3.0e-07]	chr5	156894065	156894077	-	chr5	156961487	156961499	-	8728	ADAM19	intron	0.354189	0.0639749	9.3886	2.07864	5	2	-3.1652	3.3486	0.155449	0.468037
250454[gene=8748][PH=18][PH0=2.88][P=6.8e-06]	chr14	70065609	70065617	-	chr14	70995856	70995864	-	8748	ADAM20	intron	0.397331	1.15783	11.9435	32.9508	4	7	-0.0842055	3.65474	0.958986	0.742478
250547[gene=8748][PH=24][PH0=2.88][P=5.6e-11]	chr14	70067199	70067200	-	chr14	70997446	70997447	-	8748	ADAM20	intron	0.511414	0.379542	15.3728	10.8014	6	5	0.51078	3.76612	0.763537	0.700647
250631[gene=8748][PH=72][PH0=2.88][P=6.1e-14]	chr14	70067579	70067584	-	chr14	70997826	70997831	-	8748	ADAM20	intron	1.16794	1.10731	35.1077	31.5132	5	7	3.1611	4.58033	0.12572	0.447749
250727[gene=8748][PH=40][PH0=2.88][P=6.1e-14]	chr14	70067985	70067994	-	chr14	70998232	70998241	-	8748	ADAM20	intron	0.788152	1.19659	23.6914	34.0539	5	7	-1.36912	4.14128	0.49054	0.621191
250790[gene=8748][PH=34][PH0=2.88][P=6.1e-14]	chr14	70068304	70068310	-	chr14	70998551	70998557	-	8748	ADAM20	intron	0.904557	0.525771	27.1905	14.963	7	5	1.97932	3.99065	0.243532	0.517216
250909[gene=8748][PH=31][PH0=2.88][P=6.1e-14]	chr14	70068914	70068926	-	chr14	70999161	70999173	-	8748	ADAM20	intron	0.407591	0.574127	12.2519	16.3391	4	6	3.06496	3.91305	0.14014	0.457912
251012[gene=8748][PH=16][PH0=2.88][P=2.2e-04]	chr14	70070246	70070253	-	chr14	71000493	71000500	-	8748	ADAM20	intron	0.306119	0.319538	9.20176	9.09377	3	5	3.79475	3.55609	0.0355793	0.344248
251069[gene=8748][PH=23][PH0=2.88][P=4.4e-10]	chr14	70070769	70070781	-	chr14	71001016	71001028	-	8748	ADAM20	intron	0.32072	0.572093	9.64065	16.2813	5	7	-0.391062	3.75013	0.803334	0.71041
251099[gene=8748][PH=17][PH0=2.88][P=3.9e-05]	chr14	70070901	70070904	-	chr14	71001148	71001151	-	8748	ADAM20	intron	0.436499	0.233686	13.1209	6.65049	5	4	3.10758	3.5874	0.0985208	0.423902
251174[gene=8748][PH=14][PH0=2.88][P=5.3e-03]	chr14	70071411	70071414	-	chr14	71001658	71001661	-	8748	ADAM20	5'UTR	0.277991	0.297395	8.35623	8.4636	4	6	1.31231	3.50418	0.490155	0.620975
375651[gene=53616][PH=12][PH0=0.85][P=7.7e-06]	chr7	87408323	87408327	+	chr7	87570387	87570391	+	53616	ADAM22	intron	0.476147	0.201995	1.23327	0.505865	5	4	1.9717	3.45235	0.375311	0.576997
375839[gene=53616][PH=16][PH0=0.85][P=1.2e-10]	chr7	87415633	87415646	+	chr7	87577697	87577710	+	53616	ADAM22	intron	0.18122	0.426299	0.469378	1.0676	2	6	0.13246	3.55386	0.926581	0.736242
376095[gene=53616][PH=11][PH0=0.85][P=9.9e-05]	chr7	87427190	87427202	+	chr7	87589254	87589266	+	53616	ADAM22	intron	0.274004	0.132297	0.709698	0.331317	5	3	-0.077327	3.4127	0.965957	0.743801
376696[gene=53616][PH=12][PH0=0.85][P=7.7e-06]	chr7	87456635	87456658	+	chr7	87618699	87618722	+	53616	ADAM22	intron	0.441701	0.251315	1.14405	0.629378	4	5	1.89098	3.44215	0.345328	0.564875
376798[gene=53616][PH=14][PH0=0.85][P=3.6e-08]	chr7	87460644	87460659	+	chr7	87622708	87622723	+	53616	ADAM22	intron	0.211225	0.437643	0.547094	1.09601	4	6	-1.84275	3.51167	0.332088	0.559803
376825[gene=53616][PH=10][PH0=0.85][P=1.2e-03]	chr7	87461781	87461808	+	chr7	87623845	87623872	+	53616	ADAM22	intron	0.341681	0.0520692	0.884989	0.130399	5	2	0.219818	3.37471	0.925374	0.736106
377140[gene=53616][PH=10][PH0=0.85][P=1.2e-03]	chr7	87479314	87479317	+	chr7	87641378	87641381	+	53616	ADAM22	intron	0.0477307	0.290967	0.123627	0.728681	2	5	0.101121	3.37609	0.907582	0.732584
377177[gene=53616][PH=12][PH0=0.85][P=7.7e-06]	chr7	87479642	87479646	+	chr7	87641706	87641710	+	53616	ADAM22	intron	0.194693	0.317544	0.504273	0.79524	4	5	1.51277	3.43875	0.446355	0.605722
377288[gene=53616][PH=24][PH0=0.85][P=6.3e-13]	chr7	87483253	87483268	+	chr7	87645317	87645332	+	53616	ADAM22	intron	0.658671	0.493425	1.70602	1.2357	6	6	1.45502	3.77587	0.397479	0.586511
377447[gene=53616][PH=17][PH0=0.85][P=7.6e-12]	chr7	87490266	87490283	+	chr7	87652330	87652347	+	53616	ADAM22	intron	0.28465	0.38835	0.737273	0.972561	3	6	0.0224969	3.61654	0.989012	0.748663
377477[gene=53616][PH=15][PH0=0.85][P=2.2e-09]	chr7	87490505	87490508	+	chr7	87652569	87652572	+	53616	ADAM22	intron	0.46957	0.226191	1.21623	0.566461	5	3	-1.62645	3.53303	0.403519	0.58879
377665[gene=53616][PH=12][PH0=0.85][P=7.7e-06]	chr7	87496116	87496118	+	chr7	87658180	87658182	+	53616	ADAM22	intron	0.207901	0.248368	0.538485	0.621999	2	5	-3.51708	3.43895	0.0800635	0.404846
378013[gene=53616][PH=28][PH0=0.85][P=6.3e-13]	chr7	87507850	87507851	+	chr7	87669914	87669915	+	53616	ADAM22	intron	0.691052	0.487894	1.78989	1.22185	6	4	2.59619	3.85542	0.0844107	0.408954
379125[gene=53616][PH=21][PH0=0.85][P=6.3e-13]	chr7	87576711	87576718	+	chr7	87738775	87738782	+	53616	ADAM22	intron	0.308716	0.359129	0.799606	0.899381	4	5	0.704309	3.69157	0.776672	0.703993
379330[gene=53616][PH=10][PH0=0.85][P=1.2e-03]	chr7	87584944	87584955	+	chr7	87747008	87747019	+	53616	ADAM22	intron	0.464271	0.0520692	1.20251	0.130399	5	2	-0.966232	3.37234	0.652506	0.672726
379477[gene=53616][PH=20][PH0=0.85][P=6.3e-13]	chr7	87587879	87587891	+	chr7	87749943	87749955	+	53616	ADAM22	intron	0.504264	0.285847	1.30609	0.715858	6	3	3.82894	3.66282	0.0475992	0.363938
379531[gene=53616][PH=18][PH0=0.85][P=1.3e-12]	chr7	87588386	87588388	+	chr7	87750450	87750452	+	53616	ADAM22	intron	0.394413	0.390829	1.02157	0.97877	6	5	2.15912	3.61424	0.215592	0.502072
379660[gene=53616][PH=23][PH0=0.85][P=6.3e-13]	chr7	87590956	87590963	+	chr7	87753020	87753027	+	53616	ADAM22	intron	0.323693	0.615905	0.838398	1.54244	3	5	2.92904	3.74333	0.177421	0.481516
379771[gene=53616][PH=36][PH0=0.85][P=6.3e-13]	chr7	87592877	87592880	+	chr7	87754941	87754944	+	53616	ADAM22	CDS	0.672371	1.15945	1.74151	2.90366	7	7	3.62575	4.0549	0.083692	0.408279
380025[gene=53616][PH=15][PH0=0.85][P=2.2e-09]	chr7	87598716	87598723	+	chr7	87760780	87760787	+	53616	ADAM22	CDS	0.619823	0.128451	1.6054	0.321685	5	3	-2.07377	3.54015	0.248323	0.520395
380138[gene=53616][PH=79][PH0=0.85][P=6.3e-13]	chr7	87599411	87599418	+	chr7	87761475	87761482	+	53616	ADAM22	3'UTR	1.95185	1.43463	5.05548	3.5928	6	8	2.01736	4.71681	0.263605	0.528526
380306[gene=53616][PH=61][PH0=0.85][P=6.3e-13]	chr7	87601564	87601568	+	chr7	87763628	87763632	+	53616	ADAM22	intron	1.03751	1.77882	2.68725	4.45476	6	8	4.33987	4.43782	0.012722	0.28281
380524[gene=53616][PH=15][PH0=0.85][P=2.2e-09]	chr7	87611269	87611293	+	chr7	87773333	87773357	+	53616	ADAM22	intron	0.719713	0.090822	1.86413	0.227449	6	2	0.294422	3.5901	0.888875	0.728771
380546[gene=53616][PH=12][PH0=0.85][P=7.7e-06]	chr7	87611406	87611410	+	chr7	87773470	87773474	+	53616	ADAM22	intron	0.192259	0.343867	0.497969	0.861161	3	6	-0.802354	3.44712	0.684262	0.681298
380681[gene=53616][PH=23][PH0=0.85][P=6.3e-13]	chr7	87617475	87617489	+	chr7	87779539	87779553	+	53616	ADAM22	intron	0.288124	0.729137	0.746271	1.82601	3	6	-4.7935	3.75437	0.00568815	0.245143
380816[gene=53616][PH=13][PH0=0.85][P=5.5e-07]	chr7	87622107	87622126	+	chr7	87784171	87784190	+	53616	ADAM22	intron	0.190694	0.479646	0.493917	1.2012	2	7	0.613172	3.48163	0.674953	0.678558
381141[gene=53616][PH=10][PH0=0.85][P=1.2e-03]	chr7	87640109	87640121	+	chr7	87802173	87802185	+	53616	ADAM22	intron	0.0777627	0.293545	0.201413	0.735137	2	5	0.707207	3.37322	0.72469	0.691409
381242[gene=53616][PH=13][PH0=0.85][P=5.5e-07]	chr7	87641495	87641499	+	chr7	87803559	87803563	+	53616	ADAM22	intron	0.592569	0.146345	1.53481	0.366499	7	4	0.281577	3.4838	0.891108	0.729218
381319[gene=53616][PH=69][PH0=0.85][P=6.3e-13]	chr7	87642147	87642148	+	chr7	87804211	87804212	+	53616	ADAM22	intron	1.62894	2.16583	4.21911	5.42397	5	8	3.7156	4.58275	0.0380761	0.349661
381429[gene=53616][PH=25][PH0=0.85][P=6.3e-13]	chr7	87644017	87644037	+	chr7	87806081	87806101	+	53616	ADAM22	intron	1.11951	0.251536	2.89965	0.629932	6	3	-1.88522	3.81101	0.386873	0.582508
381472[gene=53616][PH=10][PH0=0.85][P=1.2e-03]	chr7	87644514	87644527	+	chr7	87806578	87806591	+	53616	ADAM22	intron	0.385921	0.112198	0.999574	0.280983	5	2	1.26987	3.37505	0.548873	0.641053
381620[gene=53616][PH=26][PH0=0.85][P=6.3e-13]	chr7	87647490	87647504	+	chr7	87809554	87809568	+	53616	ADAM22	intron	0.79077	0.464474	2.04817	1.1632	5	5	1.30007	3.82905	0.564113	0.646125
381729[gene=53616][PH=21][PH0=0.85][P=6.3e-13]	chr7	87649883	87649893	+	chr7	87811947	87811957	+	53616	ADAM22	intron	0.329579	0.461663	0.853644	1.15616	4	5	4.28518	3.69572	0.0613042	0.384596
381790[gene=53616][PH=22][PH0=0.85][P=6.3e-13]	chr7	87650513	87650517	+	chr7	87812577	87812581	+	53616	ADAM22	intron	0.607428	0.382726	1.5733	0.958476	5	4	4.24861	3.72881	0.0616357	0.385307
381890[gene=53616][PH=39][PH0=0.85][P=6.3e-13]	chr7	87652350	87652354	+	chr7	87814414	87814418	+	53616	ADAM22	intron	0.985935	0.344662	2.55367	0.863152	6	3	7.30357	4.07884	0.00844806	0.265193
382238[gene=53616][PH=40][PH0=0.85][P=6.3e-13]	chr7	87662767	87662769	+	chr7	87824831	87824833	+	53616	ADAM22	intron	0.912108	0.835381	2.36245	2.09208	6	6	-2.19659	4.12212	0.123727	0.445585
382400[gene=53616][PH=158][PH0=0.85][P=6.3e-13]	chr7	87663906	87663911	+	chr7	87825970	87825975	+	53616	ADAM22	3'UTR	2.91833	4.53937	7.55877	11.3681	8	8	0.213441	5.49507	0.879224	0.726743
382462[gene=53616][PH=11][PH0=0.85][P=9.9e-05]	chr7	87664056	87664058	+	chr7	87826120	87826122	+	53616	ADAM22	3'UTR	0.054151	0.459625	0.140257	1.15106	2	6	0.634028	3.41674	0.708109	0.68792
382483[gene=53616][PH=13][PH0=0.85][P=5.5e-07]	chr7	87664167	87664177	+	chr7	87826231	87826241	+	53616	ADAM22	3'UTR	0.222264	0.96263	0.575686	2.41075	4	5	0.420972	3.4765	0.838165	0.718482
382552[gene=53616][PH=137][PH0=0.85][P=6.3e-13]	chr7	87664319	87664320	+	chr7	87826383	87826384	+	53616	ADAM22	3'UTR	3.9957	2.49709	10.3493	6.25356	8	8	1.45724	5.30146	0.356625	0.570351
948853[gene=8745][PH=18][PH0=1.14][P=3.5e-11]	chr2	207033545	207033561	+	chr2	207325300	207325316	+	8745	ADAM23	intron	0.194541	0.577818	0.408415	1.15306	4	7	-0.0439239	3.6204	0.984383	0.748064
949510[gene=8745][PH=28][PH0=1.14][P=4.2e-13]	chr2	207082415	207082433	+	chr2	207374170	207374188	+	8745	ADAM23	intron	0.581301	0.404273	1.22037	0.806746	5	5	2.8549	3.86077	0.20537	0.497061
949597[gene=8745][PH=17][PH0=1.14][P=5.1e-10]	chr2	207083976	207083979	+	chr2	207375731	207375734	+	8745	ADAM23	intron	0.577726	0.354931	1.21286	0.708281	6	5	-1.76434	3.59017	0.31163	0.550785
949816[gene=8745][PH=21][PH0=1.14][P=4.2e-13]	chr2	207094641	207094646	+	chr2	207386396	207386401	+	8745	ADAM23	intron	0.194515	0.502814	0.408359	1.00339	2	5	1.54311	3.69016	0.543856	0.638773
949944[gene=8745][PH=15][PH0=1.14][P=9.3e-08]	chr2	207098551	207098557	+	chr2	207390306	207390312	+	8745	ADAM23	intron	0.24334	0.461785	0.510862	0.921515	3	5	-1.57113	3.54719	0.469829	0.613807
950395[gene=8745][PH=14][PH0=1.14][P=1.1e-06]	chr2	207123214	207123215	+	chr2	207414969	207414970	+	8745	ADAM23	intron	0.230767	0.576956	0.484467	1.15134	3	7	2.06182	3.52307	0.324611	0.556411
950475[gene=8745][PH=11][PH0=1.14][P=1.3e-03]	chr2	207124145	207124152	+	chr2	207415900	207415907	+	8745	ADAM23	intron	0.146455	0.445421	0.307463	0.88886	3	5	0.936449	3.41739	0.654768	0.673388
950560[gene=8745][PH=15][PH0=1.14][P=9.3e-08]	chr2	207124804	207124807	+	chr2	207416559	207416562	+	8745	ADAM23	intron	0.338778	0.528668	0.711222	1.05498	2	6	2.86248	3.54263	0.171564	0.478403
950623[gene=8745][PH=76][PH0=1.14][P=4.2e-13]	chr2	207125013	207125017	+	chr2	207416768	207416772	+	8745	ADAM23	intron	1.83031	3.43974	3.84251	6.86416	6	8	0.7391	4.6766	0.694417	0.683818
950800[gene=8745][PH=108][PH0=1.14][P=4.2e-13]	chr2	207126594	207126598	+	chr2	207418349	207418353	+	8745	ADAM23	intron	1.38791	1.91996	2.91375	3.83136	5	6	10.1641	4.98993	0.000755926	0.153714
950862[gene=8745][PH=33][PH0=1.14][P=4.2e-13]	chr2	207126897	207126903	+	chr2	207418652	207418658	+	8745	ADAM23	intron	1.02721	0.534597	2.15649	1.06681	6	6	0.952311	3.99066	0.588397	0.653455
950984[gene=8745][PH=19][PH0=1.14][P=2.5e-12]	chr2	207128246	207128255	+	chr2	207420001	207420010	+	8745	ADAM23	intron	0.397048	0.419991	0.833552	0.838111	4	5	3.05991	3.67377	0.182638	0.484304
951036[gene=8745][PH=22][PH0=1.14][P=4.2e-13]	chr2	207128852	207128862	+	chr2	207420607	207420617	+	8745	ADAM23	intron	0.447739	0.562211	0.939972	1.12192	4	5	1.8689	3.71777	0.261123	0.52717
951100[gene=8745][PH=18][PH0=1.14][P=3.5e-11]	chr2	207129482	207129484	+	chr2	207421237	207421239	+	8745	ADAM23	intron	0.054151	0.588494	0.113683	1.17437	2	6	0.561582	3.61133	0.681682	0.680514
951140[gene=8745][PH=15][PH0=1.14][P=9.3e-08]	chr2	207129705	207129708	+	chr2	207421460	207421463	+	8745	ADAM23	intron	0.317736	0.321742	0.667048	0.642052	4	5	1.00148	3.53446	0.561158	0.645246
951172[gene=8745][PH=30][PH0=1.14][P=4.2e-13]	chr2	207130056	207130064	+	chr2	207421811	207421819	+	8745	ADAM23	intron	0.802328	0.606014	1.68439	1.20933	5	8	3.7254	3.90866	0.0219319	0.311912
951300[gene=8745][PH=14][PH0=1.14][P=1.1e-06]	chr2	207131732	207131743	+	chr2	207423487	207423498	+	8745	ADAM23	intron	0.137574	0.414261	0.288818	0.826677	3	5	2.78138	3.50712	0.273123	0.532912
951756[gene=8745][PH=58][PH0=1.14][P=4.2e-13]	chr2	207146789	207146794	+	chr2	207438544	207438549	+	8745	ADAM23	intron	1.3923	0.999132	2.92295	1.99382	7	6	2.3826	4.42552	0.175445	0.48074
952026[gene=8745][PH=34][PH0=1.14][P=4.2e-13]	chr2	207149399	207149405	+	chr2	207441154	207441160	+	8745	ADAM23	intron	0.450452	1.01846	0.945667	2.03239	5	7	3.34714	4.00932	0.206939	0.498101
952266[gene=8745][PH=25][PH0=1.14][P=4.2e-13]	chr2	207152372	207152390	+	chr2	207444127	207444145	+	8745	ADAM23	intron	0.187587	0.826196	0.393815	1.64871	3	7	2.98674	3.79489	0.105649	0.430351
952285[gene=8745][PH=20][PH0=1.14][P=8.4e-13]	chr2	207152476	207152482	+	chr2	207444231	207444237	+	8745	ADAM23	intron	0.36599	0.252081	0.76835	0.50304	5	5	0.0603029	3.6549	0.974095	0.745443
952435[gene=8745][PH=60][PH0=1.14][P=4.2e-13]	chr2	207153991	207153995	+	chr2	207445746	207445750	+	8745	ADAM23	intron	0.633901	2.11159	1.3308	4.21379	4	7	-0.95678	4.48988	0.579672	0.650663
952514[gene=8745][PH=18][PH0=1.14][P=3.5e-11]	chr2	207154429	207154433	+	chr2	207446184	207446188	+	8745	ADAM23	intron	0.822058	0.393538	1.72581	0.785324	5	4	4.25749	3.62302	0.0456713	0.360408
952612[gene=8745][PH=21][PH0=1.14][P=4.2e-13]	chr2	207155369	207155372	+	chr2	207447124	207447127	+	8745	ADAM23	intron	0.240497	0.487988	0.504893	0.973804	4	6	3.72851	3.68871	0.0581523	0.379798
952701[gene=8745][PH=17][PH0=1.14][P=5.1e-10]	chr2	207155922	207155927	+	chr2	207447677	207447682	+	8745	ADAM23	intron	0.330577	0.31097	0.694005	0.620555	5	5	3.06984	3.57413	0.102148	0.427377
952762[gene=8745][PH=107][PH0=1.14][P=4.2e-13]	chr2	207156536	207156538	+	chr2	207448291	207448293	+	8745	ADAM23	intron	1.81258	1.55751	3.80529	3.10809	5	6	2.06785	4.98632	0.219769	0.504701
952817[gene=8745][PH=26][PH0=1.14][P=4.2e-13]	chr2	207156738	207156747	+	chr2	207448493	207448502	+	8745	ADAM23	intron	0.878675	1.25366	1.84467	2.50173	7	7	-5.13345	3.83416	0.000604305	0.14223
952921[gene=8745][PH=45][PH0=1.14][P=4.2e-13]	chr2	207159592	207159593	+	chr2	207451347	207451348	+	8745	ADAM23	intron	1.44977	0.82353	3.04361	1.64339	6	7	1.93002	4.20063	0.218089	0.503694
953060[gene=8745][PH=11][PH0=1.14][P=1.3e-03]	chr2	207162725	207162743	+	chr2	207454480	207454498	+	8745	ADAM23	intron	0.177501	0.958283	0.372642	1.9123	3	6	1.37556	3.41552	0.523556	0.632947
953146[gene=8745][PH=109][PH0=1.14][P=4.2e-13]	chr2	207164280	207164287	+	chr2	207456035	207456042	+	8745	ADAM23	intron	1.83326	2.49915	3.84871	4.98717	7	8	-1.20277	5.05235	0.458225	0.610308
953209[gene=8745][PH=43][PH0=1.14][P=4.2e-13]	chr2	207164544	207164545	+	chr2	207456299	207456300	+	8745	ADAM23	intron	0.77536	0.575822	1.62777	1.14908	5	6	0.179083	4.14835	0.919081	0.734868
953247[gene=8745][PH=19][PH0=1.14][P=2.5e-12]	chr2	207164792	207164794	+	chr2	207456547	207456549	+	8745	ADAM23	intron	0.33511	0.390714	0.703521	0.779689	5	5	0.351191	3.64315	0.829762	0.71642
953606[gene=8745][PH=33][PH0=1.14][P=4.2e-13]	chr2	207172533	207172547	+	chr2	207464288	207464302	+	8745	ADAM23	intron	0.511761	1.38682	1.07438	2.76746	3	7	3.16322	3.96747	0.128069	0.449324
953761[gene=8745][PH=11][PH0=1.14][P=1.3e-03]	chr2	207174990	207174994	+	chr2	207466745	207466749	+	8745	ADAM23	intron	0.337737	0.456535	0.709036	0.911037	3	6	-2.06115	3.45327	0.314887	0.552493
953767[gene=8745][PH=13][PH0=1.14][P=1.3e-05]	chr2	207175014	207175016	+	chr2	207466769	207466771	+	8745	ADAM23	intron	0	0.643973	0	1.28508	0	7	2.3747	3.48207	0.0799929	0.404704
953774[gene=8745][PH=11][PH0=1.14][P=1.3e-03]	chr2	207175036	207175038	+	chr2	207466791	207466793	+	8745	ADAM23	intron	0.0305394	0.425945	0.0641136	0.849993	1	6	2.802	3.41601	0.15177	0.465496
953814[gene=8745][PH=44][PH0=1.14][P=4.2e-13]	chr2	207175329	207175333	+	chr2	207467084	207467088	+	8745	ADAM23	intron	0.802449	0.634213	1.68464	1.2656	5	6	3.88685	4.18227	0.0829884	0.407919
953846[gene=8745][PH=30][PH0=1.14][P=4.2e-13]	chr2	207175439	207175444	+	chr2	207467194	207467199	+	8745	ADAM23	intron	0.386951	0.757794	0.812356	1.51221	6	6	2.0462	3.90883	0.221549	0.505552
954047[gene=8745][PH=23][PH0=1.14][P=4.2e-13]	chr2	207180570	207180572	+	chr2	207472325	207472327	+	8745	ADAM23	intron	0.341337	0.505431	0.716594	1.00861	4	5	-1.21977	3.74121	0.468536	0.613613
954090[gene=8745][PH=13][PH0=1.14][P=1.3e-05]	chr2	207180927	207180929	+	chr2	207472682	207472684	+	8745	ADAM23	exon_unclassified	0.139883	0.516023	0.293667	1.02975	3	7	0.36481	3.48071	0.856558	0.722529
954110[gene=8745][PH=24][PH0=1.14][P=4.2e-13]	chr2	207181003	207181020	+	chr2	207472758	207472775	+	8745	ADAM23	intron	0.412468	0.336469	0.865925	0.67144	5	4	5.45894	3.75625	0.00484769	0.235854
954359[gene=8745][PH=21][PH0=1.14][P=4.2e-13]	chr2	207190758	207190761	+	chr2	207482513	207482516	+	8745	ADAM23	3'UTR	0.175253	0.543225	0.367923	1.08403	2	6	3.65688	3.69422	0.200577	0.494494
954385[gene=8745][PH=33][PH0=1.14][P=4.2e-13]	chr2	207190860	207190872	+	chr2	207482615	207482627	+	8745	ADAM23	3'UTR	0.693587	0.91875	1.4561	1.83341	6	7	0.870269	4.018	0.668665	0.676838
208364[gene=203102][PH=9][PH0=0.38][P=1.1e-05]	chr8	39112028	39112047	+	chr8	38992871	38992890	+	203102	ADAM32	intron	0.35523	0.104612	6.01162	1.86936	5	3	0.556447	3.3486	0.8061	0.710837
208693[gene=203102][PH=38][PH0=0.38][P=4.3e-13]	chr8	39142564	39142574	+	chr8	39023407	39023417	+	203102	ADAM32	intron	0.418211	0.810827	7.07745	14.489	5	7	3.34719	4.05494	0.0752614	0.399384
205310[gene=8754][PH=69][PH0=0.80][P=2.6e-13]	chr8	38995821	38995824	+	chr8	38876664	38876667	+	8754	ADAM9	intron	1.21574	1.47179	4.93336	5.8836	6	8	1.4835	4.59047	0.351865	0.568239
205495[gene=8754][PH=15][PH0=0.80][P=4.0e-10]	chr8	39000411	39000434	+	chr8	38881254	38881277	+	8754	ADAM9	intron	0.221234	1.4021	0.897746	5.60503	3	8	-0.777183	3.55797	0.705146	0.686838
205577[gene=8754][PH=24][PH0=0.80][P=2.6e-13]	chr8	39005806	39005831	+	chr8	38886649	38886674	+	8754	ADAM9	intron	0.168833	0.662005	0.68511	2.64642	1	6	3.95903	3.76684	0.217364	0.50317
205635[gene=8754][PH=13][PH0=0.80][P=1.1e-07]	chr8	39010071	39010076	+	chr8	38890914	38890919	+	8754	ADAM9	intron	0.253845	0.388277	1.03008	1.55217	5	5	0.501246	3.48258	0.814697	0.712709
205706[gene=8754][PH=18][PH0=0.80][P=2.6e-13]	chr8	39011389	39011403	+	chr8	38892232	38892246	+	8754	ADAM9	intron	0.367436	0.352275	1.49102	1.40825	5	3	-5.27331	3.62474	0.0114161	0.280963
205808[gene=8754][PH=24][PH0=0.80][P=2.6e-13]	chr8	39014138	39014156	+	chr8	38894981	38894999	+	8754	ADAM9	intron	0.770827	0.444194	3.12795	1.7757	5	5	-1.18096	3.77244	0.400411	0.587798
206076[gene=8754][PH=18][PH0=0.80][P=2.6e-13]	chr8	39022943	39022944	+	chr8	38903786	38903787	+	8754	ADAM9	intron	0.318577	0.610086	1.29276	2.43887	4	6	-0.830333	3.63423	0.693601	0.683577
206196[gene=8754][PH=10][PH0=0.80][P=2.9e-04]	chr8	39024612	39024622	+	chr8	38905455	38905465	+	8754	ADAM9	intron	0.291997	0.154092	1.1849	0.615997	5	3	3.1458	3.37665	0.162995	0.472216
206214[gene=8754][PH=15][PH0=0.80][P=4.0e-10]	chr8	39024980	39024984	+	chr8	38905823	38905827	+	8754	ADAM9	intron	0.596615	0.361366	2.42101	1.44459	5	4	-0.283798	3.53972	0.902304	0.731706
206314[gene=8754][PH=14][PH0=0.80][P=7.0e-09]	chr8	39026124	39026142	+	chr8	38906967	38906985	+	8754	ADAM9	intron	0.621242	0.0149138	2.52095	0.0596194	5	1	-3.81999	3.50336	0.0750427	0.399384
207033[gene=8754][PH=12][PH0=0.80][P=1.7e-06]	chr8	39061119	39061129	+	chr8	38941962	38941972	+	8754	ADAM9	intron	0.1952	0.297892	0.792104	1.19085	3	5	3.59066	3.43858	0.087165	0.41287
207406[gene=8754][PH=34][PH0=0.80][P=2.6e-13]	chr8	39071999	39072012	+	chr8	38952842	38952855	+	8754	ADAM9	intron	0.180178	1.01258	0.731148	4.04787	3	8	1.34992	3.98484	0.418551	0.594974
207622[gene=8754][PH=67][PH0=0.80][P=2.6e-13]	chr8	39080451	39080453	+	chr8	38961294	38961296	+	8754	ADAM9	3'UTR	2.31953	1.56165	9.41243	6.24285	8	8	-0.330282	4.59346	0.780182	0.704687
35758[gene=9510][PH=9][PH0=0.72][P=1.1e-04]	chr21	27130712	27130737	-	chr21	28208841	28208866	-	9510	ADAMTS1	3'UTR	0.024119	0.285881	0.246651	3.08074	1	5	3.35964	3.33711	0.103202	0.428201
35943[gene=9510][PH=18][PH0=0.72][P=2.2e-14]	chr21	27136964	27136971	-	chr21	28215093	28215100	-	9510	ADAMTS1	intron	0.526462	0.359983	5.38381	3.87929	5	5	0.92705	3.62059	0.577817	0.650223
38067[gene=81794][PH=16][PH0=0.14][P=1.0e-100]	chr19	8552718	8552744	-	chr19	8646718	8646744	-	81794	ADAMTS10	intron	0.206354	0.341521	1.7358	3.9833	3	5	2.31908	3.55836	0.22553	0.5078
449676[gene=11093][PH=19][PH0=0.11][P=1.0e-100]	chr9	135281743	135281747	+	chr9	136291922	136291926	+	11093	ADAMTS13	intron	0.402961	0.381041	14.4636	14.7951	5	3	1.50227	3.65003	0.585365	0.652588
503629[gene=171019][PH=7][PH0=0.17][P=3.3e-05]	chr5	128878818	128878842	+	chr5	128850919	128850943	+	171019	ADAMTS19	intron	0.300038	0.044483	7.54916	1.18279	5	1	-0.252668	3.27981	0.909582	0.732886
504849[gene=171019][PH=25][PH0=0.17][P=1.0e-100]	chr5	129032933	129032943	+	chr5	129005034	129005044	+	171019	ADAMTS19	intron	0.369733	0.335737	9.30275	8.92716	5	3	5.75661	3.77536	0.0336152	0.340522
504973[gene=171019][PH=15][PH0=0.17][P=1.0e-100]	chr5	129038623	129038641	+	chr5	129010724	129010742	+	171019	ADAMTS19	intron	0.481694	0.226992	12.1198	6.03566	5	5	2.39269	3.53963	0.217083	0.503034
782937[gene=9509][PH=30][PH0=0.06][P=1.0e-100]	chr5	178479904	178479907	-	chr5	178547298	178547301	-	9509	ADAMTS2	intron	1.11043	0.773848	39.1991	25.1912	6	6	-1.55203	3.94797	0.510726	0.628194
327885[gene=9508][PH=21][PH0=0.10][P=1.0e-100]	chr4	73609993	73610007	-	chr4	73391129	73391143	-	9508	ADAMTS3	intron	0.589908	0.369249	24.8576	18.208	5	4	0.173336	3.69863	0.935341	0.738063
674998[gene=9507][PH=40][PH0=2.15][P=1.0e-100]	chr1	159426309	159426310	-	chr1	161159685	161159686	-	9507	ADAMTS4	3'UTR	0.989619	0.99405	14.3847	10.7829	6	7	1.61163	4.12133	0.363177	0.573054
675066[gene=9507][PH=135][PH0=2.15][P=1.0e-100]	chr1	159426770	159426771	-	chr1	161160146	161160147	-	9507	ADAMTS4	3'UTR	2.80684	3.35812	40.799	36.4271	8	8	-3.62644	5.28047	0.0179044	0.302169
675214[gene=9507][PH=69][PH0=2.15][P=1.0e-100]	chr1	159427220	159427226	-	chr1	161160596	161160602	-	9507	ADAMTS4	3'UTR	1.94307	1.89569	28.2436	20.5634	7	8	-0.542785	4.63939	0.705373	0.686878
363603[gene=57188][PH=19][PH0=0.15][P=1.0e-100]	chr15	82287934	82287948	+	chr15	84496930	84496944	+	57188	ADAMTSL3	intron	0.235317	0.344859	5.264	9.5969	3	5	0.411313	3.63598	0.853286	0.721893
363819[gene=57188][PH=14][PH0=0.15][P=1.0e-100]	chr15	82335744	82335748	+	chr15	84544740	84544744	+	57188	ADAMTSL3	intron	0.378815	0.130958	8.47402	3.64436	5	3	1.64859	3.49333	0.394553	0.585257
363946[gene=57188][PH=11][PH0=0.15][P=1.0e-100]	chr15	82342316	82342317	+	chr15	84551312	84551313	+	57188	ADAMTSL3	intron	0.109317	0.425968	2.44539	11.854	2	7	0.0845492	3.41715	0.970066	0.744486
364191[gene=57188][PH=25][PH0=0.15][P=1.0e-100]	chr15	82373280	82373281	+	chr15	84582276	84582277	+	57188	ADAMTSL3	intron	0.439894	0.484742	9.84034	13.4896	5	6	1.37746	3.79161	0.451115	0.607604
2857[gene=11033][PH=7][PH0=0.23][P=5.0e-05]	chr7	934484	934485	-	chr7	967958	967959	-	11033	ADAP1	intron	0.0236116	0.362698	0.0508944	0.862405	1	6	0.0781909	3.28574	0.90351	0.731946
2889[gene=11033][PH=22][PH0=0.23][P=1.0e-100]	chr7	935501	935512	-	chr7	968975	968986	-	11033	ADAP1	intron	0.211884	0.630328	0.456711	1.49876	3	7	2.98975	3.72473	0.236318	0.513224
641835[gene=103][PH=1068][PH0=6.84][P=6.6e-13]	chr1	152821448	152821449	-	chr1	154554824	154554825	-	103	ADAR	3'UTR	28.9066	18.4008	46.0249	32.0554	8	9	-0.561994	7.89087	0.61633	0.661369
641993[gene=103][PH=122][PH0=6.84][P=6.6e-13]	chr1	152821672	152821673	-	chr1	154555048	154555049	-	103	ADAR	3'UTR	2.49269	2.66519	3.96885	4.64292	7	8	0.128342	5.17144	0.924158	0.735843
642146[gene=103][PH=283][PH0=6.84][P=6.6e-13]	chr1	152822115	152822116	-	chr1	154555491	154555492	-	103	ADAR	3'UTR	8.75184	7.6081	13.9346	13.2538	8	9	-0.0156733	6.25101	0.990734	0.749059
642253[gene=103][PH=66][PH0=6.84][P=6.6e-13]	chr1	152822339	152822340	-	chr1	154555715	154555716	-	103	ADAR	3'UTR	1.44259	1.11564	2.29689	1.94351	6	7	-1.31861	4.52883	0.410418	0.591742
642302[gene=103][PH=53][PH0=6.84][P=6.6e-13]	chr1	152822438	152822445	-	chr1	154555814	154555821	-	103	ADAR	3'UTR	1.28065	1.01115	2.03904	1.76149	6	7	-2.62605	4.35573	0.14023	0.457912
642447[gene=103][PH=384][PH0=6.84][P=6.6e-13]	chr1	152822717	152822718	-	chr1	154556093	154556094	-	103	ADAR	3'UTR	10.2554	8.77201	16.3286	15.2814	7	9	-1.70191	6.6101	0.241438	0.515935
642561[gene=103][PH=31][PH0=6.84][P=2.4e-07]	chr1	152822917	152822919	-	chr1	154556293	154556295	-	103	ADAR	3'UTR	1.02915	1.6423	1.63861	2.86099	4	6	-4.76969	3.97714	0.169441	0.477082
642613[gene=103][PH=41][PH0=6.84][P=6.6e-13]	chr1	152823044	152823047	-	chr1	154556420	154556423	-	103	ADAR	3'UTR	1.17233	1.14366	1.86659	1.99232	7	8	-2.25685	4.19985	0.149688	0.463969
642822[gene=103][PH=932][PH0=6.84][P=6.6e-13]	chr1	152823571	152823572	-	chr1	154556947	154556948	-	103	ADAR	3'UTR	27.2017	23.1168	43.3104	40.271	8	9	-1.72716	7.84118	0.155736	0.468037
643079[gene=103][PH=66][PH0=6.84][P=6.6e-13]	chr1	152823896	152823903	-	chr1	154557272	154557279	-	103	ADAR	3'UTR	2.3742	1.44389	3.78019	2.51534	4	5	1.12975	4.60072	0.773541	0.703476
643156[gene=103][PH=67][PH0=6.84][P=6.6e-13]	chr1	152824078	152824081	-	chr1	154557454	154557457	-	103	ADAR	CDS	1.95702	1.17643	3.11596	2.04942	7	8	-3.19296	4.58286	0.0428709	0.358094
643450[gene=103][PH=35][PH0=6.84][P=4.9e-10]	chr1	152834594	152834595	-	chr1	154567970	154567971	-	103	ADAR	intron	1.22889	0.552055	1.95663	0.961715	7	6	1.7654	4.02672	0.26285	0.528042
136695[gene=104][PH=12][PH0=0.56][P=4.4e-08]	chr21	45349439	45349441	+	chr21	46525011	46525013	+	104	ADARB1	intron	0.488604	0.176272	6.52931	2.33105	6	4	-0.0680043	3.45125	0.977171	0.745963
137591[gene=104][PH=27][PH0=0.56][P=1.0e-100]	chr21	45427937	45427944	+	chr21	46603509	46603516	+	104	ADARB1	intron	0.479433	0.404514	6.40675	5.34937	5	5	2.98695	3.83098	0.119688	0.442036
138190[gene=104][PH=17][PH0=0.56][P=1.0e-100]	chr21	45460666	45460669	+	chr21	46636238	46636241	+	104	ADARB1	intron	0.658311	0.244583	8.79712	3.23441	5	4	0.145532	3.59122	0.935347	0.738063
138367[gene=104][PH=26][PH0=0.56][P=1.0e-100]	chr21	45466928	45466936	+	chr21	46642500	46642508	+	104	ADARB1	3'UTR	1.27811	0.335317	17.0797	4.4343	5	5	-0.133603	3.83142	0.97564	0.745769
138441[gene=104][PH=22][PH0=0.56][P=1.0e-100]	chr21	45467584	45467587	+	chr21	46643156	46643159	+	104	ADARB1	3'UTR	0.887615	1.27079	11.8614	16.8052	7	6	1.15881	3.75425	0.606838	0.658565
138485[gene=104][PH=23][PH0=0.56][P=1.0e-100]	chr21	45468499	45468506	+	chr21	46644071	46644078	+	104	ADARB1	3'UTR	0.558681	0.35768	7.46576	4.73003	4	5	0.494333	3.74326	0.780557	0.70479
138611[gene=104][PH=125][PH0=0.56][P=1.0e-100]	chr21	45469429	45469431	+	chr21	46645001	46645003	+	104	ADARB1	3'UTR	3.07493	3.63687	41.0909	48.0947	7	9	2.32354	5.18933	0.147003	0.462559
138670[gene=104][PH=14][PH0=0.56][P=8.9e-11]	chr21	45469658	45469659	+	chr21	46645230	46645231	+	104	ADARB1	3'UTR	0.132955	0.452117	1.7767	5.97888	3	5	0.170725	3.50296	0.920885	0.735232
138721[gene=104][PH=36][PH0=0.56][P=1.0e-100]	chr21	45469797	45469799	+	chr21	46645369	46645371	+	104	ADARB1	3'UTR	0.894421	0.985257	11.9523	13.0292	7	6	-0.0505703	4.05073	0.966663	0.744015
138828[gene=104][PH=24][PH0=0.56][P=1.0e-100]	chr21	45470492	45470493	+	chr21	46646064	46646065	+	104	ADARB1	3'UTR	0.496446	1.30314	6.6341	17.2329	5	6	-2.1508	3.77909	0.164279	0.473269
138884[gene=104][PH=201][PH0=0.56][P=1.0e-100]	chr21	45470673	45470676	+	chr21	46646245	46646248	+	104	ADARB1	3'UTR	3.86941	4.96014	51.7076	65.5938	8	9	1.38979	5.72254	0.258101	0.525695
17142[gene=105][PH=15][PH0=0.32][P=1.0e-100]	chr10	1218609	1218616	-	chr10	1228609	1228616	-	105	ADARB2	3'UTR	0.418111	0.552288	5.15538	6.05744	4	5	2.54449	3.54295	0.248512	0.520565
17210[gene=105][PH=77][PH0=0.32][P=1.0e-100]	chr10	1221447	1221448	-	chr10	1231447	1231448	-	105	ADARB2	intron	1.84818	3.07213	22.7884	33.6948	6	8	1.03614	4.68792	0.552394	0.642166
17264[gene=105][PH=7][PH0=0.32][P=3.6e-03]	chr10	1232479	1232499	-	chr10	1242479	1242499	-	105	ADARB2	intron	0.024119	0.20734	0.297392	2.27408	1	5	2.32943	3.27551	0.267807	0.530235
17700[gene=105][PH=19][PH0=0.32][P=1.0e-100]	chr10	1351673	1351693	-	chr10	1361673	1361693	-	105	ADARB2	intron	0.487073	0.396471	6.0057	4.34846	6	6	0.222861	3.65153	0.896338	0.730408
18245[gene=105][PH=14][PH0=0.32][P=1.0e-100]	chr10	1456849	1456858	-	chr10	1466849	1466858	-	105	ADARB2	intron	0.213308	0.314415	2.63013	3.44847	3	5	2.6449	3.50378	0.188047	0.488255
18840[gene=105][PH=14][PH0=0.32][P=1.0e-100]	chr10	1513269	1513281	-	chr10	1523269	1523281	-	105	ADARB2	intron	0.3778	0.200012	4.65835	2.19371	5	4	-1.20714	3.49897	0.510748	0.628194
18973[gene=105][PH=23][PH0=0.32][P=1.0e-100]	chr10	1520106	1520109	-	chr10	1530106	1530109	-	105	ADARB2	intron	0.304063	0.615342	3.74915	6.74901	4	6	-0.0368682	3.74923	0.990437	0.748984
19586[gene=105][PH=27][PH0=0.32][P=1.0e-100]	chr10	1590121	1590126	-	chr10	1600121	1600126	-	105	ADARB2	intron	0.444426	0.445086	5.47986	4.88166	5	4	2.0006	3.82235	0.276541	0.534397
19738[gene=105][PH=11][PH0=0.32][P=7.2e-09]	chr10	1599157	1599172	-	chr10	1609157	1609172	-	105	ADARB2	intron	0.0723571	0.263987	0.892176	2.89538	1	5	1.96455	3.40393	0.308527	0.549696
19766[gene=105][PH=13][PH0=0.32][P=5.3e-12]	chr10	1602122	1602129	-	chr10	1612122	1612129	-	105	ADARB2	intron	0.250927	0.302035	3.09397	3.31269	3	5	2.16875	3.47063	0.245117	0.518241
19869[gene=105][PH=32][PH0=0.32][P=1.0e-100]	chr10	1611829	1611842	-	chr10	1621829	1621842	-	105	ADARB2	intron	0.386266	0.6845	4.76273	7.50753	5	6	1.59618	3.93614	0.381662	0.579898
19957[gene=105][PH=20][PH0=0.32][P=1.0e-100]	chr10	1616308	1616321	-	chr10	1626308	1626321	-	105	ADARB2	intron	0.271543	0.314717	3.34818	3.45178	5	4	3.82453	3.64824	0.027271	0.328196
20185[gene=105][PH=24][PH0=0.32][P=1.0e-100]	chr10	1629624	1629625	-	chr10	1639624	1639625	-	105	ADARB2	intron	0.400299	0.562529	4.93577	6.16976	6	6	0.950437	3.76401	0.599272	0.656322
20296[gene=105][PH=18][PH0=0.32][P=1.0e-100]	chr10	1634059	1634073	-	chr10	1644059	1644073	-	105	ADARB2	intron	0.307969	1.09456	3.79732	12.005	4	6	1.7328	3.62203	0.38498	0.581946
20365[gene=105][PH=28][PH0=0.32][P=1.0e-100]	chr10	1639204	1639208	-	chr10	1649204	1649208	-	105	ADARB2	intron	0.383882	0.69093	4.73333	7.57804	5	6	1.23992	3.8678	0.441746	0.604332
20523[gene=105][PH=12][PH0=0.32][P=2.1e-10]	chr10	1648516	1648518	-	chr10	1658516	1658518	-	105	ADARB2	intron	0.240764	0.377211	2.96867	4.13721	2	5	-1.27013	3.4517	0.565012	0.64647
20649[gene=105][PH=18][PH0=0.32][P=1.0e-100]	chr10	1652167	1652174	-	chr10	1662167	1662174	-	105	ADARB2	intron	0.291044	0.42978	3.58863	4.71378	4	6	1.65638	3.61783	0.358824	0.570998
20723[gene=105][PH=27][PH0=0.32][P=1.0e-100]	chr10	1652468	1652469	-	chr10	1662468	1662469	-	105	ADARB2	intron	0.6268	0.540397	7.72857	5.92702	6	6	0.422054	3.84659	0.789043	0.706894
20760[gene=105][PH=10][PH0=0.32][P=2.3e-07]	chr10	1652617	1652620	-	chr10	1662617	1662620	-	105	ADARB2	intron	0.278498	0.066983	3.43393	0.734662	5	2	4.82513	3.37174	0.0465696	0.362127
20819[gene=105][PH=33][PH0=0.32][P=1.0e-100]	chr10	1653310	1653317	-	chr10	1663310	1663317	-	105	ADARB2	intron	0.749599	3.05453	9.2427	33.5018	5	6	0.213628	4.00724	0.929922	0.736943
20922[gene=105][PH=22][PH0=0.32][P=1.0e-100]	chr10	1654746	1654748	-	chr10	1664746	1664748	-	105	ADARB2	intron	0.58298	0.559587	7.18825	6.1375	5	6	-0.598591	3.73812	0.731862	0.693219
20991[gene=105][PH=155][PH0=0.32][P=1.0e-100]	chr10	1656441	1656443	-	chr10	1666441	1666443	-	105	ADARB2	intron	3.50208	2.52266	43.1813	27.6683	7	6	1.05334	5.40985	0.635197	0.667735
21043[gene=105][PH=10][PH0=0.32][P=2.3e-07]	chr10	1656838	1656858	-	chr10	1666838	1666858	-	105	ADARB2	intron	0	0.492829	0	5.4053	0	5	1.22823	3.38385	0.205446	0.497075
21332[gene=105][PH=10][PH0=0.32][P=2.3e-07]	chr10	1672718	1672733	-	chr10	1682718	1682733	-	105	ADARB2	intron	0.0851978	0.328596	1.0505	3.60401	2	5	-1.56968	3.38664	0.459712	0.610808
21835[gene=105][PH=8][PH0=0.32][P=1.6e-04]	chr10	1713645	1713646	-	chr10	1723645	1723646	-	105	ADARB2	intron	0.0546584	0.215025	0.673948	2.35837	2	5	2.58752	3.31002	0.258764	0.525705
22060[gene=105][PH=30][PH0=0.32][P=1.0e-100]	chr10	1725953	1725959	-	chr10	1735953	1735959	-	105	ADARB2	intron	0.718047	0.538182	8.85365	5.90273	5	6	4.82407	3.88927	0.00933781	0.270659
22102[gene=105][PH=15][PH0=0.32][P=1.0e-100]	chr10	1729457	1729467	-	chr10	1739457	1739467	-	105	ADARB2	intron	0.32413	0.408377	3.99658	4.47904	3	6	-2.30207	3.53945	0.329183	0.558669
22333[gene=105][PH=21][PH0=0.32][P=1.0e-100]	chr10	1747568	1747580	-	chr10	1757568	1757580	-	105	ADARB2	intron	0.0964761	0.669481	1.18957	7.3428	1	7	4.15733	3.68067	0.0499528	0.367988
22500[gene=105][PH=9][PH0=0.32][P=6.4e-06]	chr10	1752381	1752395	-	chr10	1762381	1762395	-	105	ADARB2	intron	0.0898429	0.285523	1.10778	3.13159	1	5	2.51647	3.34432	0.202997	0.49573
22593[gene=105][PH=16][PH0=0.32][P=1.0e-100]	chr10	1755904	1755930	-	chr10	1765904	1765930	-	105	ADARB2	intron	0.048238	0.519326	0.594784	5.69591	1	5	2.8374	3.55528	0.143744	0.460471
22808[gene=105][PH=11][PH0=0.32][P=7.2e-09]	chr10	1765619	1765620	-	chr10	1775619	1775620	-	105	ADARB2	intron	0.116423	0.328816	1.43551	3.60642	2	5	3.33521	3.40645	0.0929485	0.418661
22843[gene=105][PH=13][PH0=0.32][P=5.3e-12]	chr10	1766309	1766322	-	chr10	1776309	1776322	-	105	ADARB2	intron	0.212899	0.317544	2.62508	3.48279	2	5	3.14179	3.46702	0.212788	0.500769
229716[gene=23536][PH=20][PH0=0.38][P=1.2e-13]	chr16	74196147	74196163	-	chr16	75638646	75638662	-	23536	ADAT1	intron	0.338748	0.271315	3.01953	2.47369	4	5	0.0853603	3.66224	0.97222	0.745099
168457[gene=113451][PH=15][PH0=0.68][P=1.5e-11]	chr1	33339391	33339414	+	chr1	33566804	33566827	+	113451	ADC	intron	0.305078	0.927624	6.38723	20.0863	5	5	1.84044	3.53353	0.319145	0.554053
168485[gene=113451][PH=21][PH0=0.68][P=1.0e-100]	chr1	33339580	33339585	+	chr1	33566993	33566998	+	113451	ADC	intron	0.420633	0.403612	8.80654	8.73959	5	5	0.911823	3.72057	0.66751	0.676626
168588[gene=113451][PH=10][PH0=0.68][P=2.4e-05]	chr1	33342459	33342464	+	chr1	33569872	33569877	+	113451	ADC	intron	0.278498	0.0743106	5.83074	1.60908	5	2	4.09569	3.37463	0.0838988	0.408317
168619[gene=113451][PH=24][PH0=0.68][P=1.0e-100]	chr1	33342659	33342663	+	chr1	33570072	33570076	+	113451	ADC	intron	0.507544	0.405915	10.6262	8.78946	5	6	0.857579	3.76329	0.650408	0.672232
168780[gene=113451][PH=22][PH0=0.68][P=1.0e-100]	chr1	33347889	33347891	+	chr1	33575302	33575304	+	113451	ADC	intron	0.418505	0.335317	8.762	7.26078	6	5	2.99852	3.71056	0.0674812	0.392351
365002[gene=57143][PH=10][PH0=0.11][P=1.3e-12]	chr14	77456022	77456046	+	chr14	78386269	78386293	+	57143	ADCK1	intron	0.472187	0.169479	11.3973	4.42389	5	3	-0.720257	3.38841	0.715744	0.689687
365057[gene=57143][PH=10][PH0=0.11][P=1.3e-12]	chr14	77456736	77456747	+	chr14	78386983	78386994	+	57143	ADCK1	intron	0.493223	0.119526	11.905	3.11996	5	3	2.03913	3.38536	0.371175	0.57552
637962[gene=90956][PH=8][PH0=0.22][P=4.6e-07]	chr7	140041375	140041397	+	chr7	140394906	140394928	+	90956	ADCK2	3'UTR	0.190187	0.286316	1.64618	2.50018	2	5	1.04101	3.31499	0.631109	0.66662
1027141[gene=56997][PH=14][PH0=0.32][P=1.0e-100]	chr1	225170780	225170803	+	chr1	227104157	227104180	+	56997	ADCK3	intron	0.181701	0.304883	1.32864	2.26376	4	5	1.8338	3.49832	0.330578	0.559282
1027467[gene=56997][PH=12][PH0=0.32][P=2.9e-11]	chr1	225224188	225224192	+	chr1	227157565	227157569	+	56997	ADCK3	intron	0.402453	0.0981497	2.94284	0.728761	5	3	-0.309385	3.43865	0.870308	0.725387
1027494[gene=56997][PH=14][PH0=0.32][P=1.0e-100]	chr1	225224925	225224928	+	chr1	227158302	227158305	+	56997	ADCK3	intron	0.505353	0.393534	3.69527	2.92199	3	5	0.167015	3.51288	0.897322	0.730691
1027571[gene=56997][PH=71][PH0=0.32][P=1.0e-100]	chr1	225226014	225226017	+	chr1	227159391	227159394	+	56997	ADCK3	intron	1.41942	0.917146	10.3791	6.8098	5	7	3.24541	4.57516	0.192429	0.49007
1027780[gene=56997][PH=57][PH0=0.32][P=1.0e-100]	chr1	225241335	225241336	+	chr1	227174712	227174713	+	56997	ADCK3	3'UTR	1.28677	1.02414	9.40917	7.60425	7	7	0.435518	4.40601	0.754382	0.69876
175160[gene=79934][PH=11][PH0=0.20][P=3.1e-12]	chr19	45910329	45910356	-	chr19	41218489	41218516	-	79934	ADCK4	intron	0.170574	0.384582	3.06084	5.94903	4	5	-0.684607	3.42207	0.735895	0.694274
218994[gene=107][PH=12][PH0=1.64][P=5.0e-03]	chr7	45612062	45612083	+	chr7	45645537	45645558	+	107	ADCY1	intron	0.0718497	0.365751	0.189238	0.956976	2	6	-0.337005	3.44358	0.885305	0.728073
219171[gene=107][PH=32][PH0=1.64][P=1.0e-100]	chr7	45635362	45635363	+	chr7	45668837	45668838	+	107	ADCY1	intron	0.677515	0.708058	1.78444	1.85261	6	7	0.147897	3.96269	0.937506	0.738389
219275[gene=107][PH=51][PH0=1.64][P=1.0e-100]	chr7	45636244	45636246	+	chr7	45669719	45669721	+	107	ADCY1	intron	0.82217	0.559721	2.16544	1.46449	4	5	3.80224	4.27652	0.196306	0.492138
219332[gene=107][PH=18][PH0=1.64][P=1.2e-08]	chr7	45636936	45636937	+	chr7	45670411	45670412	+	107	ADCY1	intron	0.546491	0.191186	1.43935	0.500231	5	4	1.99578	3.61946	0.36432	0.573316
219430[gene=107][PH=16][PH0=1.64][P=1.2e-06]	chr7	45639358	45639375	+	chr7	45672833	45672850	+	107	ADCY1	intron	0.0477307	0.348633	0.125713	0.912188	2	5	4.70649	3.53898	0.0080795	0.26224
219498[gene=107][PH=33][PH0=1.64][P=1.0e-100]	chr7	45640553	45640554	+	chr7	45674028	45674029	+	107	ADCY1	intron	0.799492	0.529215	2.10571	1.38468	5	4	1.33094	3.97276	0.600915	0.656698
219710[gene=107][PH=13][PH0=1.64][P=7.0e-04]	chr7	45642217	45642225	+	chr7	45675692	45675700	+	107	ADCY1	intron	0.133463	0.331058	0.351515	0.866202	4	5	4.39155	3.46186	0.0346111	0.34199
219781[gene=107][PH=27][PH0=1.64][P=1.0e-100]	chr7	45643003	45643008	+	chr7	45676478	45676483	+	107	ADCY1	intron	0.353937	0.638541	0.932202	1.67072	4	6	-1.73262	3.84319	0.362619	0.572688
219875[gene=107][PH=17][PH0=1.64][P=1.2e-07]	chr7	45644131	45644146	+	chr7	45677606	45677621	+	107	ADCY1	intron	0.411934	0.303336	1.08496	0.793668	5	5	2.21367	3.61857	0.239092	0.514568
219911[gene=107][PH=28][PH0=1.64][P=1.0e-100]	chr7	45644426	45644431	+	chr7	45677901	45677906	+	107	ADCY1	intron	0.457236	1.69224	1.20427	4.4277	5	8	-0.923682	3.88575	0.63088	0.666554
220025[gene=107][PH=30][PH0=1.64][P=1.0e-100]	chr7	45647165	45647173	+	chr7	45680640	45680648	+	107	ADCY1	intron	0.528583	0.341663	1.39219	0.89395	5	5	2.31095	3.8844	0.251677	0.522403
220441[gene=107][PH=21][PH0=1.64][P=7.5e-12]	chr7	45677774	45677778	+	chr7	45711249	45711253	+	107	ADCY1	intron	0.237387	0.573245	0.625233	1.49988	2	6	-0.0751253	3.69476	0.98927	0.748705
220586[gene=107][PH=13][PH0=1.64][P=7.0e-04]	chr7	45679771	45679773	+	chr7	45713246	45713248	+	107	ADCY1	intron	0.244889	0.388339	0.644991	1.01608	2	6	4.37621	3.47624	0.060746	0.383607
220634[gene=107][PH=50][PH0=1.64][P=1.0e-100]	chr7	45680145	45680153	+	chr7	45713620	45713628	+	107	ADCY1	intron	0.742781	1.23779	1.95634	3.23863	4	7	0.987399	4.30179	0.605768	0.658255
220714[gene=107][PH=13][PH0=1.64][P=7.0e-04]	chr7	45681231	45681236	+	chr7	45714706	45714711	+	107	ADCY1	intron	0.102923	0.535666	0.27108	1.40155	3	6	-0.376081	3.48602	0.872043	0.725661
220758[gene=107][PH=23][PH0=1.64][P=1.0e-100]	chr7	45681722	45681724	+	chr7	45715197	45715199	+	107	ADCY1	intron	0.605169	0.481492	1.5939	1.25981	5	7	1.69229	3.74774	0.297925	0.54479
220808[gene=107][PH=20][PH0=1.64][P=9.1e-11]	chr7	45682086	45682098	+	chr7	45715561	45715573	+	107	ADCY1	intron	0.524736	0.306085	1.38205	0.800862	5	4	1.09007	3.66892	0.610363	0.659532
221129[gene=107][PH=13][PH0=1.64][P=7.0e-04]	chr7	45715115	45715118	+	chr7	45748590	45748593	+	107	ADCY1	intron	0.109344	0.34373	0.28799	0.899359	3	5	3.23099	3.46392	0.093351	0.418775
221420[gene=107][PH=271][PH0=1.64][P=1.0e-100]	chr7	45723532	45723533	+	chr7	45757007	45757008	+	107	ADCY1	3'UTR	5.31994	4.68604	14.0117	12.2609	6	8	0.38403	6.06803	0.794319	0.708223
221759[gene=107][PH=103][PH0=1.64][P=1.0e-100]	chr7	45725681	45725682	+	chr7	45759156	45759157	+	107	ADCY1	3'UTR	2.75781	2.22519	7.26354	5.82215	8	8	-1.42597	5.00804	0.279167	0.535646
221847[gene=107][PH=14][PH0=1.64][P=8.9e-05]	chr7	45725967	45725976	+	chr7	45759442	45759451	+	107	ADCY1	3'UTR	0.148598	0.413082	0.391378	1.08081	2	5	-3.97753	3.50365	0.0552109	0.375631
221924[gene=107][PH=676][PH0=1.64][P=1.0e-100]	chr7	45726102	45726103	+	chr7	45759577	45759578	+	107	ADCY1	3'UTR	14.8314	12.0953	39.0631	31.647	8	9	1.58596e-06	7.23128	0.998078	0.75046
222008[gene=107][PH=26][PH0=1.64][P=1.0e-100]	chr7	45726221	45726224	+	chr7	45759696	45759699	+	107	ADCY1	3'UTR	0.21994	0.814997	0.57928	2.13241	3	6	-2.98343	3.82212	0.108319	0.432343
222027[gene=107][PH=27][PH0=1.64][P=1.0e-100]	chr7	45726269	45726277	+	chr7	45759744	45759752	+	107	ADCY1	3'UTR	0.533099	0.597795	1.40408	1.56411	5	6	-0.679876	3.84967	0.648667	0.671763
222288[gene=107][PH=240][PH0=1.64][P=1.0e-100]	chr7	45727152	45727153	+	chr7	45760627	45760628	+	107	ADCY1	3'UTR	5.1813	4.15404	13.6466	10.8689	8	8	-1.11703	5.92271	0.402212	0.588442
222384[gene=107][PH=21][PH0=1.64][P=7.5e-12]	chr7	45727410	45727418	+	chr7	45760885	45760893	+	107	ADCY1	3'UTR	0.615306	0.399649	1.6206	1.04567	5	5	-3.37233	3.72869	0.0862583	0.411721
222442[gene=107][PH=91][PH0=1.64][P=1.0e-100]	chr7	45727587	45727595	+	chr7	45761062	45761070	+	107	ADCY1	3'UTR	2.13388	1.5743	5.62024	4.1191	7	8	-2.2002	4.8584	0.111305	0.435498
222533[gene=107][PH=539][PH0=1.64][P=1.0e-100]	chr7	45727740	45727741	+	chr7	45761215	45761216	+	107	ADCY1	3'UTR	11.299	8.81956	29.7594	23.0761	8	8	-2.042	6.92352	0.116274	0.43961
222640[gene=107][PH=20][PH0=1.64][P=9.1e-11]	chr7	45728446	45728454	+	chr7	45761921	45761929	+	107	ADCY1	3'UTR	0.649014	0.995472	1.70938	2.60462	6	5	-2.94783	3.70406	0.0603782	0.382834
222688[gene=107][PH=43][PH0=1.64][P=1.0e-100]	chr7	45728659	45728662	+	chr7	45762134	45762137	+	107	ADCY1	3'UTR	0.877756	0.694357	2.31184	1.81676	5	6	-5.38671	4.16098	0.00593846	0.24778
222831[gene=107][PH=204][PH0=1.64][P=1.0e-100]	chr7	45729108	45729109	+	chr7	45762583	45762584	+	107	ADCY1	3'UTR	4.95715	5.78051	13.0562	15.1245	7	9	1.84903	5.80269	0.186238	0.486909
13652[gene=108][PH=45][PH0=0.40][P=1.0e-100]	chr5	7467742	7467745	+	chr5	7414742	7414745	+	108	ADCY2	CDS	1.24863	0.98739	3.30021	2.37942	6	6	-0.0443232	4.22267	0.976235	0.745934
13875[gene=108][PH=9][PH0=0.40][P=3.7e-05]	chr5	7486730	7486741	+	chr5	7433730	7433741	+	108	ADCY2	intron	0	0.323984	0	0.780738	0	5	5.30592	3.34378	0.00724182	0.258777
14281[gene=108][PH=12][PH0=0.40][P=2.4e-09]	chr5	7506061	7506083	+	chr5	7453061	7453083	+	108	ADCY2	intron	0.332649	0.165998	0.879211	0.400022	5	4	-1.27198	3.44484	0.534102	0.636196
14842[gene=108][PH=15][PH0=0.40][P=1.0e-100]	chr5	7534945	7534959	+	chr5	7481945	7481959	+	108	ADCY2	intron	0.38661	0.504939	1.02183	1.21681	3	6	0.954672	3.55621	0.77096	0.702574
14858[gene=108][PH=8][PH0=0.40][P=7.4e-04]	chr5	7535037	7535038	+	chr5	7482037	7482038	+	108	ADCY2	intron	0.935393	0.0222415	2.4723	0.0535977	6	1	-3.38917	3.32647	0.161016	0.471182
14899[gene=108][PH=22][PH0=0.40][P=1.0e-100]	chr5	7535407	7535413	+	chr5	7482407	7482413	+	108	ADCY2	intron	0.736474	0.327417	1.94654	0.789012	6	4	-0.610442	3.71778	0.727543	0.692246
15415[gene=108][PH=34][PH0=0.40][P=1.0e-100]	chr5	7585756	7585762	+	chr5	7532756	7532762	+	108	ADCY2	intron	0.645629	0.700902	1.70644	1.68904	5	7	1.86985	4.00506	0.408505	0.591283
15476[gene=108][PH=9][PH0=0.40][P=3.7e-05]	chr5	7586691	7586695	+	chr5	7533691	7533695	+	108	ADCY2	intron	0.054151	1.09071	0.143124	2.62839	2	6	-2.79404	3.36024	0.233906	0.512485
15493[gene=108][PH=16][PH0=0.40][P=1.0e-100]	chr5	7586786	7586791	+	chr5	7533786	7533791	+	108	ADCY2	intron	0.597707	0.066983	1.57978	0.161416	5	2	0.25286	3.54787	0.896792	0.730567
15551[gene=108][PH=15][PH0=0.40][P=1.0e-100]	chr5	7588159	7588162	+	chr5	7535159	7535162	+	108	ADCY2	intron	0.209931	0.3029	0.554859	0.729931	3	5	1.64503	3.52366	0.388847	0.583293
15830[gene=108][PH=9][PH0=0.40][P=3.7e-05]	chr5	7607761	7607781	+	chr5	7554761	7554781	+	108	ADCY2	intron	0.0857319	0.256758	0.226594	0.618737	2	5	2.01883	3.34751	0.344389	0.564693
15911[gene=108][PH=24][PH0=0.40][P=1.0e-100]	chr5	7611153	7611166	+	chr5	7558153	7558166	+	108	ADCY2	intron	0.825939	0.456502	2.18301	1.10008	5	5	-0.83938	3.78473	0.709918	0.688236
16324[gene=108][PH=19][PH0=0.40][P=1.0e-100]	chr5	7628640	7628651	+	chr5	7575640	7575651	+	108	ADCY2	intron	0.381394	0.926285	1.00805	2.23217	5	4	3.84688	3.65833	0.0330695	0.339682
17024[gene=108][PH=11][PH0=0.40][P=6.5e-08]	chr5	7701263	7701270	+	chr5	7648263	7648270	+	108	ADCY2	intron	0.192259	0.308558	0.508151	0.743564	3	5	1.65889	3.41275	0.429114	0.599184
17102[gene=108][PH=32][PH0=0.40][P=1.0e-100]	chr5	7709161	7709170	+	chr5	7656161	7656170	+	108	ADCY2	intron	0.940541	0.304238	2.48591	0.733155	6	4	2.18206	3.94602	0.314971	0.552493
17691[gene=108][PH=14][PH0=0.40][P=2.1e-12]	chr5	7778351	7778355	+	chr5	7725351	7725355	+	108	ADCY2	intron	0.513311	0.425114	1.35671	1.02444	5	5	-2.59086	3.52185	0.181573	0.484021
17757[gene=108][PH=15][PH0=0.40][P=1.0e-100]	chr5	7782321	7782328	+	chr5	7729321	7729328	+	108	ADCY2	intron	0.317767	0.394714	0.839876	0.951183	2	5	1.3701	3.53836	0.583836	0.652127
17792[gene=108][PH=23][PH0=0.40][P=1.0e-100]	chr5	7782654	7782661	+	chr5	7729654	7729661	+	108	ADCY2	intron	0.668901	0.330899	1.76795	0.797402	5	4	-0.926293	3.75046	0.638525	0.668703
17815[gene=108][PH=19][PH0=0.40][P=1.0e-100]	chr5	7782818	7782826	+	chr5	7729818	7729826	+	108	ADCY2	intron	0.126001	0.564219	0.333027	1.35966	3	7	2.67771	3.63539	0.11203	0.436398
17934[gene=108][PH=12][PH0=0.40][P=2.4e-09]	chr5	7784341	7784346	+	chr5	7731341	7731346	+	108	ADCY2	intron	0.433117	0.0520692	1.14475	0.125477	5	2	-0.32159	3.43417	0.860244	0.723139
17971[gene=108][PH=27][PH0=0.40][P=1.0e-100]	chr5	7784733	7784735	+	chr5	7731733	7731735	+	108	ADCY2	intron	0.672225	0.413501	1.77673	0.996457	4	6	2.81326	3.83674	0.199266	0.493842
18971[gene=108][PH=26][PH0=0.40][P=1.0e-100]	chr5	7870037	7870043	+	chr5	7817037	7817043	+	108	ADCY2	CDS	0.250241	0.659316	0.661402	1.58882	3	6	2.33934	3.80532	0.298861	0.545154
19051[gene=108][PH=71][PH0=0.40][P=1.0e-100]	chr5	7880067	7880070	+	chr5	7827067	7827070	+	108	ADCY2	3'UTR	1.37038	1.54841	3.62198	3.73136	6	6	-3.23923	4.62265	0.0498251	0.367834
19101[gene=108][PH=28][PH0=0.40][P=1.0e-100]	chr5	7880330	7880332	+	chr5	7827330	7827332	+	108	ADCY2	3'UTR	0.966188	0.595034	2.55369	1.43392	6	5	0.310966	3.85741	0.873878	0.725804
19176[gene=108][PH=93][PH0=0.40][P=1.0e-100]	chr5	7880652	7880653	+	chr5	7827652	7827653	+	108	ADCY2	3'UTR	1.95676	1.40521	5.17184	3.38628	7	7	0.937158	4.85131	0.538527	0.637382
19401[gene=108][PH=26][PH0=0.40][P=1.0e-100]	chr5	7882783	7882787	+	chr5	7829783	7829787	+	108	ADCY2	3'UTR	0.571166	0.422783	1.50962	1.01883	4	6	0.553578	3.80984	0.762962	0.700559
105431[gene=109][PH=23][PH0=0.18][P=1.0e-100]	chr2	24895682	24895684	-	chr2	25042178	25042180	-	109	ADCY3	3'UTR	1.22299	0.582996	5.41693	2.73629	7	7	-2.85763	3.77989	0.102012	0.427373
105452[gene=109][PH=14][PH0=0.18][P=1.0e-100]	chr2	24895756	24895763	-	chr2	25042252	25042259	-	109	ADCY3	3'UTR	0.433531	0.20734	1.92021	0.973148	5	5	1.43922	3.5101	0.480515	0.617672
105507[gene=109][PH=35][PH0=0.18][P=1.0e-100]	chr2	24896257	24896260	-	chr2	25042753	25042756	-	109	ADCY3	3'UTR	0.658406	0.807152	2.91624	3.78836	5	6	0.543063	4.02241	0.773273	0.703424
585357[gene=111][PH=56][PH0=0.28][P=3.9e-13]	chr3	124512665	124512666	-	chr3	123029975	123029976	-	111	ADCY5	intron	1.6248	1.57986	6.01763	6.02517	5	6	-2.37765	4.42208	0.152601	0.466004
585762[gene=111][PH=14][PH0=0.28][P=3.9e-13]	chr3	124557820	124557827	-	chr3	123075130	123075137	-	111	ADCY5	intron	0.561852	0.189837	2.08088	0.723989	5	4	0.292202	3.51387	0.884051	0.727844
585920[gene=111][PH=49][PH0=0.28][P=3.9e-13]	chr3	124566298	124566306	-	chr3	123083608	123083616	-	111	ADCY5	intron	0.840739	0.627026	3.11376	2.39132	3	6	3.50848	4.24956	0.217698	0.503408
586010[gene=111][PH=22][PH0=0.28][P=3.9e-13]	chr3	124579464	124579467	-	chr3	123096774	123096777	-	111	ADCY5	intron	0.266872	0.47818	0.988386	1.82366	2	5	-0.755888	3.71711	0.808225	0.711341
586200[gene=111][PH=8][PH0=0.28][P=2.0e-05]	chr3	124595774	124595780	-	chr3	123113084	123113090	-	111	ADCY5	intron	0.024119	0.229581	0.0893273	0.875564	1	5	2.76128	3.30933	0.17677	0.481282
586372[gene=111][PH=27][PH0=0.28][P=3.9e-13]	chr3	124614322	124614328	-	chr3	123131632	123131638	-	111	ADCY5	intron	0.700462	0.278196	2.59423	1.06097	6	3	3.03212	3.82426	0.14285	0.460142
586419[gene=111][PH=20][PH0=0.28][P=3.9e-13]	chr3	124617470	124617471	-	chr3	123134780	123134781	-	111	ADCY5	intron	0.4114	0.256659	1.52366	0.978833	5	4	1.06521	3.66215	0.620843	0.663036
586572[gene=111][PH=27][PH0=0.28][P=3.9e-13]	chr3	124634986	124635007	-	chr3	123152296	123152317	-	111	ADCY5	intron	0.807622	0.268147	2.99111	1.02264	5	3	4.46425	3.82158	0.0942446	0.419885
217580[gene=112][PH=13][PH0=0.27][P=1.1e-13]	chr12	47464294	47464300	-	chr12	49178027	49178033	-	112	ADCY6	intron	0.358694	0.107075	2.94496	1.05226	5	2	-0.69936	3.47193	0.725899	0.691719
217595[gene=112][PH=12][PH0=0.27][P=1.7e-12]	chr12	47464368	47464370	-	chr12	49178101	49178103	-	112	ADCY6	intron	0.288038	0.348088	2.36485	3.42077	3	5	-1.82267	3.45716	0.439276	0.603333
229714[gene=113][PH=8][PH0=0.12][P=8.0e-09]	chr16	48908723	48908724	+	chr16	50351222	50351223	+	113	ADCY7	3'UTR	0.190187	0.335415	3.85089	6.28132	2	5	-3.88336	3.32495	0.0971599	0.422049
572111[gene=114][PH=25][PH0=0.09][P=6.2e-13]	chr8	132030084	132030086	-	chr8	131960902	131960904	-	114	ADCY8	intron	1.48629	0.104612	15.3626	0.96149	5	3	1.41712	3.81716	0.528394	0.634387
572327[gene=114][PH=9][PH0=0.09][P=6.9e-11]	chr8	132084248	132084257	-	chr8	132015066	132015075	-	114	ADCY8	intron	0.225766	0.199406	2.33357	1.83274	5	4	-0.297724	3.34901	0.892913	0.729596
16901[gene=115][PH=14][PH0=0.66][P=8.2e-10]	chr16	3952698	3952704	-	chr16	4012697	4012703	-	115	ADCY9	3'UTR	0.395556	0.324712	5.57657	4.6009	3	6	0.46736	3.51247	0.851233	0.721382
16908[gene=115][PH=12][PH0=0.66][P=2.9e-07]	chr16	3952732	3952737	-	chr16	4012731	4012736	-	115	ADCY9	3'UTR	0.292603	1.03655	4.12512	14.687	3	6	-1.81378	3.45374	0.359549	0.571185
16936[gene=115][PH=24][PH0=0.66][P=1.0e-100]	chr16	3952818	3952831	-	chr16	4012817	4012830	-	115	ADCY9	3'UTR	0.551078	0.200432	7.76912	2.83996	5	2	3.17676	3.75674	0.24512	0.518241
17038[gene=115][PH=41][PH0=0.66][P=1.0e-100]	chr16	3953840	3953843	-	chr16	4013839	4013842	-	115	ADCY9	3'UTR	0.683579	0.913513	9.63713	12.9437	6	6	-0.342116	4.12887	0.828672	0.716266
17094[gene=115][PH=44][PH0=0.66][P=1.0e-100]	chr16	3954190	3954193	-	chr16	4014189	4014192	-	115	ADCY9	3'UTR	0.821802	0.907907	11.5858	12.8643	5	6	-2.74396	4.18498	0.0833265	0.408043
17174[gene=115][PH=26][PH0=0.66][P=1.0e-100]	chr16	3954889	3954901	-	chr16	4014888	4014900	-	115	ADCY9	3'UTR	0.940008	0.402129	13.2523	5.69784	8	5	2.01945	3.83848	0.206177	0.497555
17204[gene=115][PH=40][PH0=0.66][P=1.0e-100]	chr16	3955347	3955350	-	chr16	4015346	4015349	-	115	ADCY9	3'UTR	0.765864	0.839634	10.7972	11.8969	5	6	-0.212468	4.12115	0.902844	0.731831
17552[gene=115][PH=17][PH0=0.66][P=1.0e-100]	chr16	4003434	4003449	-	chr16	4063433	4063448	-	115	ADCY9	intron	0.223813	0.398328	3.15532	5.64399	4	6	2.9484	3.58687	0.113324	0.438014
17651[gene=115][PH=18][PH0=0.66][P=1.0e-100]	chr16	4007640	4007658	-	chr16	4067639	4067657	-	115	ADCY9	intron	0.0959687	0.631182	1.35297	8.94334	2	5	-0.777318	3.61672	0.692148	0.683326
18048[gene=115][PH=32][PH0=0.66][P=1.0e-100]	chr16	4031689	4031700	-	chr16	4091688	4091699	-	115	ADCY9	intron	0.414955	0.922794	5.85006	13.0752	5	7	3.40544	3.979	0.0631772	0.386497
18469[gene=115][PH=17][PH0=0.66][P=1.0e-100]	chr16	4049397	4049400	-	chr16	4109396	4109399	-	115	ADCY9	intron	0.661857	0.230474	9.33088	3.26563	5	4	1.94639	3.59739	0.298392	0.544883
18494[gene=115][PH=19][PH0=0.66][P=1.0e-100]	chr16	4049498	4049513	-	chr16	4109497	4109512	-	115	ADCY9	intron	0.379311	0.342512	5.34755	4.85312	4	5	-1.46687	3.64696	0.504	0.625955
18575[gene=115][PH=40][PH0=0.66][P=1.0e-100]	chr16	4050710	4050718	-	chr16	4110709	4110717	-	115	ADCY9	intron	0.808335	1.29946	11.3959	18.4122	5	8	1.50876	4.11013	0.37962	0.57903
18607[gene=115][PH=14][PH0=0.66][P=8.2e-10]	chr16	4050815	4050816	-	chr16	4110814	4110815	-	115	ADCY9	intron	0.358721	0.16142	5.05727	2.28718	5	3	-0.615487	3.49839	0.74132	0.695434
18637[gene=115][PH=19][PH0=0.66][P=1.0e-100]	chr16	4051164	4051174	-	chr16	4111163	4111173	-	115	ADCY9	intron	0.235344	0.393981	3.31789	5.58239	4	5	0.0334066	3.66123	0.984381	0.748064
18902[gene=115][PH=10][PH0=0.66][P=7.1e-05]	chr16	4054151	4054169	-	chr16	4114150	4114168	-	115	ADCY9	intron	0.171615	0.344364	2.41944	4.87936	3	6	1.7619	3.38381	0.385998	0.582352
19166[gene=115][PH=46][PH0=0.66][P=1.0e-100]	chr16	4062897	4062900	-	chr16	4122896	4122899	-	115	ADCY9	intron	0.815908	0.673643	11.5027	9.54498	5	7	2.44237	4.21637	0.343927	0.564663
19232[gene=115][PH=63][PH0=0.66][P=1.0e-100]	chr16	4064539	4064544	-	chr16	4124538	4124543	-	115	ADCY9	intron	1.72799	1.40471	24.3613	19.9036	7	7	2.83319	4.49053	0.161981	0.471584
19366[gene=115][PH=30][PH0=0.66][P=1.0e-100]	chr16	4068006	4068021	-	chr16	4128005	4128020	-	115	ADCY9	intron	0.642901	0.37855	9.06364	5.36374	5	5	0.855443	3.90805	0.69867	0.684875
19445[gene=115][PH=9][PH0=0.66][P=9.6e-04]	chr16	4070043	4070044	-	chr16	4130042	4130043	-	115	ADCY9	intron	0.384879	0.0371553	5.42605	0.52646	5	2	-1.76372	3.34376	0.41103	0.591873
19711[gene=115][PH=15][PH0=0.66][P=3.9e-11]	chr16	4086827	4086848	-	chr16	4146826	4146847	-	115	ADCY9	intron	0.151134	0.274064	2.1307	3.88327	2	5	3.44809	3.5234	0.203577	0.496096
19751[gene=115][PH=15][PH0=0.66][P=3.9e-11]	chr16	4090740	4090744	-	chr16	4150739	4150743	-	115	ADCY9	intron	0.127042	0.434073	1.79105	6.15046	3	6	0.527126	3.53629	0.751607	0.698023
19785[gene=115][PH=13][PH0=0.66][P=1.6e-08]	chr16	4092379	4092386	-	chr16	4152378	4152385	-	115	ADCY9	intron	0.489405	0.206635	6.89966	2.92785	5	4	0.242567	3.47008	0.901968	0.731609
19803[gene=115][PH=11][PH0=0.66][P=4.8e-06]	chr16	4093832	4093844	-	chr16	4153831	4153843	-	115	ADCY9	intron	0.297616	0.151084	4.1958	2.14073	5	3	-2.67614	3.41266	0.180564	0.483463
19963[gene=115][PH=15][PH0=0.66][P=3.9e-11]	chr16	4102359	4102369	-	chr16	4162358	4162368	-	115	ADCY9	intron	0.181193	0.307765	2.55447	4.36078	4	5	0.564602	3.52367	0.744565	0.696238
4455[gene=116][PH=29][PH0=1.76][P=1.7e-14]	chr18	899792	899796	+	chr18	909792	909796	+	116	ADCYAP1	3'UTR	1.05203	0.398416	29.7183	11.8152	5	4	-0.677387	3.88406	0.778898	0.70445
4490[gene=116][PH=14][PH0=1.76][P=1.0e-05]	chr18	900016	900017	+	chr18	910016	910017	+	116	ADCYAP1	3'UTR	0.260951	0.633753	7.37145	18.7942	4	5	1.96309	3.51712	0.336778	0.56194
4581[gene=116][PH=32][PH0=1.76][P=1.7e-14]	chr18	900781	900782	+	chr18	910781	910782	+	116	ADCYAP1	3'UTR	0.713937	0.624025	20.1676	18.5057	5	7	-5.32228	3.95778	0.00514677	0.239718
4624[gene=116][PH=46][PH0=1.76][P=1.7e-14]	chr18	900883	900894	+	chr18	910883	910894	+	116	ADCYAP1	3'UTR	1.19782	0.997609	33.8366	29.5845	5	6	-0.934344	4.24889	0.634195	0.667482
4685[gene=116][PH=21][PH0=1.76][P=1.5e-12]	chr18	901388	901405	+	chr18	911388	911405	+	116	ADCYAP1	3'UTR	0.550991	0.763033	15.5647	22.6281	4	5	4.59337	3.7065	0.0797178	0.404582
142628[gene=117][PH=15][PH0=0.25][P=1.3e-13]	chr7	31098132	31098144	+	chr7	31131607	31131619	+	117	ADCYAP1R1	intron	0.358694	0.185259	0.665004	0.292672	5	4	-0.411544	3.52784	0.826298	0.715747
142693[gene=117][PH=7][PH0=0.25][P=7.1e-05]	chr7	31103472	31103495	+	chr7	31136947	31136970	+	117	ADCYAP1R1	intron	0.0477307	0.26024	0.0884906	0.411128	2	5	0.50396	3.31188	0.793293	0.708004
142708[gene=117][PH=12][PH0=0.25][P=1.3e-12]	chr7	31104043	31104051	+	chr7	31137518	31137526	+	117	ADCYAP1R1	intron	0.816597	0.0593968	1.51394	0.0938353	5	2	-2.33748	3.44975	0.361657	0.572312
30407[gene=118][PH=88][PH0=2.06][P=1.0e-100]	chr4	2816111	2816114	+	chr4	2846313	2846316	+	118	ADD1	5'UTR	1.9907	0.741374	4.81629	1.65618	6	6	0.0259597	4.76639	0.987393	0.748555
30731[gene=118][PH=20][PH0=2.06][P=3.2e-09]	chr4	2826176	2826186	+	chr4	2856378	2856388	+	118	ADD1	intron	0.426573	0.402364	1.03205	0.898853	5	6	1.12598	3.66461	0.488441	0.62051
30756[gene=118][PH=20][PH0=2.06][P=3.2e-09]	chr4	2826255	2826256	+	chr4	2856457	2856458	+	118	ADD1	intron	0.319781	0.370704	0.773678	0.828125	5	4	6.08973	3.66089	0.0166107	0.298342
30880[gene=118][PH=27][PH0=2.06][P=1.0e-100]	chr4	2827918	2827926	+	chr4	2858120	2858128	+	118	ADD1	intron	0.649878	0.542657	1.57231	1.21225	6	6	-1.05703	3.84821	0.469039	0.613755
30905[gene=118][PH=16][PH0=2.06][P=1.6e-05]	chr4	2828006	2828007	+	chr4	2858208	2858209	+	118	ADD1	intron	0.587061	0.149354	1.42033	0.333645	6	3	0.3664	3.55624	0.842094	0.719441
31121[gene=118][PH=24][PH0=2.06][P=4.1e-13]	chr4	2836703	2836712	+	chr4	2866905	2866914	+	118	ADD1	intron	0.649824	0.232331	1.57218	0.51901	6	4	1.58631	3.76548	0.469429	0.613774
31197[gene=118][PH=21][PH0=2.06][P=3.3e-10]	chr4	2839275	2839291	+	chr4	2869477	2869493	+	118	ADD1	intron	0.120595	0.487981	0.291767	1.09011	1	5	3.76228	3.67933	0.179434	0.482652
31236[gene=118][PH=13][PH0=2.06][P=4.9e-03]	chr4	2842374	2842395	+	chr4	2872576	2872597	+	118	ADD1	intron	0.0959687	0.317556	0.232186	0.709396	2	5	1.01161	3.46787	0.567118	0.647069
31495[gene=118][PH=18][PH0=2.06][P=2.6e-07]	chr4	2851081	2851094	+	chr4	2881283	2881296	+	118	ADD1	intron	0.436635	0.28024	1.05639	0.626035	5	5	-2.91863	3.6207	0.0724424	0.396821
31542[gene=118][PH=45][PH0=2.06][P=1.0e-100]	chr4	2851641	2851642	+	chr4	2881843	2881844	+	118	ADD1	intron	0.94983	1.00554	2.29801	2.2463	6	5	-1.61316	4.21482	0.328928	0.558519
31740[gene=118][PH=25][PH0=2.06][P=1.0e-100]	chr4	2854393	2854398	+	chr4	2884595	2884600	+	118	ADD1	intron	0.644343	0.278901	1.55892	0.623044	6	5	-1.29197	3.78609	0.402534	0.588528
31802[gene=118][PH=21][PH0=2.06][P=3.3e-10]	chr4	2855198	2855199	+	chr4	2885400	2885401	+	118	ADD1	intron	0.369831	0.480643	0.894768	1.07372	4	6	-3.15007	3.69723	0.0534008	0.37268
31834[gene=118][PH=13][PH0=2.06][P=4.9e-03]	chr4	2855532	2855537	+	chr4	2885734	2885739	+	118	ADD1	intron	0.523548	0.242341	1.26667	0.541372	5	5	-0.66826	3.47733	0.743024	0.695779
32020[gene=118][PH=67][PH0=2.06][P=1.0e-100]	chr4	2862454	2862461	+	chr4	2892656	2892663	+	118	ADD1	intron	0.776193	1.24559	1.87792	2.78256	5	7	2.89188	4.51709	0.136899	0.455893
32122[gene=118][PH=16][PH0=2.06][P=1.6e-05]	chr4	2867733	2867755	+	chr4	2897935	2897957	+	118	ADD1	intron	0.230446	0.25682	0.55754	0.573716	3	5	2.50485	3.54746	0.261844	0.527652
32340[gene=118][PH=53][PH0=2.06][P=1.0e-100]	chr4	2873451	2873463	+	chr4	2903653	2903665	+	118	ADD1	3'UTR	1.20669	0.656917	2.91946	1.4675	6	5	4.73372	4.31471	0.073396	0.397702
32523[gene=118][PH=13][PH0=2.06][P=4.9e-03]	chr4	2877657	2877663	+	chr4	2907859	2907865	+	118	ADD1	intron	0.378475	0.0715611	0.91568	0.159862	5	2	-3.96077	3.46557	0.0573405	0.378942
32558[gene=118][PH=20][PH0=2.06][P=3.2e-09]	chr4	2877866	2877871	+	chr4	2908068	2908073	+	118	ADD1	intron	0.514866	0.353796	1.24567	0.790354	6	3	1.22663	3.66114	0.550364	0.641646
32682[gene=118][PH=27][PH0=2.06][P=1.0e-100]	chr4	2878369	2878374	+	chr4	2908571	2908576	+	118	ADD1	intron	0.897419	0.350462	2.17121	0.782906	6	5	-0.286218	3.83905	0.880918	0.727211
32932[gene=118][PH=136][PH0=2.06][P=1.0e-100]	chr4	2884375	2884377	+	chr4	2914577	2914579	+	118	ADD1	intron	2.76149	1.86012	6.68114	4.15538	5	6	-1.26965	5.21311	0.447954	0.606224
33153[gene=118][PH=26][PH0=2.06][P=1.0e-100]	chr4	2890372	2890383	+	chr4	2920574	2920585	+	118	ADD1	intron	0.688592	0.399899	1.66598	0.893344	6	4	2.01115	3.81855	0.296625	0.544149
33319[gene=118][PH=44][PH0=2.06][P=1.0e-100]	chr4	2892192	2892197	+	chr4	2922394	2922399	+	118	ADD1	intron	1.16016	0.283061	2.80689	0.632337	7	3	3.14252	4.17995	0.168054	0.476155
33594[gene=118][PH=41][PH0=2.06][P=1.0e-100]	chr4	2900423	2900424	+	chr4	2930625	2930626	+	118	ADD1	3'UTR	0.75762	0.887769	1.83298	1.98321	4	8	-3.51584	4.13069	0.0487568	0.365826
33775[gene=118][PH=423][PH0=2.06][P=1.0e-100]	chr4	2900813	2900815	+	chr4	2931015	2931017	+	118	ADD1	3'UTR	9.99323	8.56224	24.1776	19.1274	8	9	-0.453824	6.67221	0.694083	0.683679
33910[gene=118][PH=40][PH0=2.06][P=1.0e-100]	chr4	2901048	2901055	+	chr4	2931250	2931257	+	118	ADD1	3'UTR	0.72887	1.25618	1.76343	2.80622	5	7	-6.10056	4.16097	2.22225e-05	0.0410503
34032[gene=118][PH=196][PH0=2.06][P=1.0e-100]	chr4	2901440	2901441	+	chr4	2931642	2931643	+	118	ADD1	3'UTR	4.29126	4.31226	10.3823	9.63327	8	8	-0.813248	5.71994	0.492116	0.621662
411697[gene=119][PH=237][PH0=0.69][P=1.0e-100]	chr2	70742768	70742771	-	chr2	70889260	70889263	-	119	ADD2	3'UTR	5.8175	5.36919	16.8687	15.1856	8	9	0.113968	5.95798	0.928193	0.736568
411948[gene=119][PH=100][PH0=0.69][P=1.0e-100]	chr2	70743575	70743577	-	chr2	70890067	70890069	-	119	ADD2	3'UTR	3.03021	2.16561	8.78651	6.12499	7	8	-2.60392	4.99431	0.124887	0.446609
412023[gene=119][PH=26][PH0=0.69][P=1.0e-100]	chr2	70743902	70743903	-	chr2	70890394	70890395	-	119	ADD2	3'UTR	0.444453	0.467463	1.28875	1.32212	5	5	2.1095	3.80743	0.250189	0.521529
412371[gene=119][PH=35][PH0=0.69][P=1.0e-100]	chr2	70780419	70780436	-	chr2	70926911	70926928	-	119	ADD2	intron	0.757307	0.504197	2.19592	1.42602	6	5	0.18303	4.01306	0.920872	0.735232
412436[gene=119][PH=17][PH0=0.69][P=2.5e-13]	chr2	70780692	70780696	-	chr2	70927184	70927188	-	119	ADD2	intron	0.358834	0.554341	1.04049	1.56784	4	6	-0.0343819	3.59396	0.99994	0.750697
412561[gene=119][PH=16][PH0=0.69][P=1.8e-12]	chr2	70781420	70781427	-	chr2	70927912	70927919	-	119	ADD2	intron	0.101374	0.483508	0.293949	1.3675	2	6	1.37249	3.54959	0.502719	0.625541
412745[gene=119][PH=33][PH0=0.69][P=1.0e-100]	chr2	70783308	70783310	-	chr2	70929800	70929802	-	119	ADD2	intron	0.466324	0.860654	1.35217	2.43418	4	6	-0.0987586	3.97668	0.959575	0.742546
413072[gene=119][PH=13][PH0=0.69][P=1.7e-08]	chr2	70820714	70820731	-	chr2	70967206	70967223	-	119	ADD2	intron	0.133436	0.403737	0.386916	1.14189	2	6	-0.876748	3.48068	0.707539	0.687755
413327[gene=119][PH=14][PH0=0.69][P=9.3e-10]	chr2	70836705	70836706	-	chr2	70983197	70983198	-	119	ADD2	intron	0.0723571	0.454771	0.209809	1.28623	1	5	8.06319	3.50039	0.0143154	0.288649
503201[gene=120][PH=22][PH0=1.16][P=6.2e-13]	chr10	111760837	111760854	+	chr10	111770847	111770864	+	120	ADD3	intron	0.470054	0.244495	0.598245	0.265737	3	5	1.42902	3.71624	0.613365	0.660514
503315[gene=120][PH=49][PH0=1.16][P=6.2e-13]	chr10	111762849	111762851	+	chr10	111772859	111772861	+	120	ADD3	intron	1.12859	0.779603	1.43637	0.847335	5	7	2.61198	4.25838	0.238045	0.513947
503537[gene=120][PH=15][PH0=1.16][P=8.3e-08]	chr10	111766949	111766963	+	chr10	111776959	111776973	+	120	ADD3	intron	0.515892	0.349416	0.656584	0.379773	3	5	2.5289	3.54195	0.293444	0.54257
503828[gene=120][PH=11][PH0=1.16][P=1.1e-03]	chr10	111776028	111776045	+	chr10	111786038	111786055	+	120	ADD3	intron	0.132421	0.256053	0.168534	0.278299	3	5	-1.50565	3.40673	0.462631	0.611913
503973[gene=120][PH=25][PH0=1.16][P=6.2e-13]	chr10	111781652	111781665	+	chr10	111791662	111791675	+	120	ADD3	intron	0.482451	0.591256	0.614022	0.642623	4	5	1.88708	3.78941	0.386477	0.582379
504034[gene=120][PH=17][PH0=1.16][P=4.7e-10]	chr10	111783910	111783915	+	chr10	111793920	111793925	+	120	ADD3	intron	0.23405	0.373045	0.297878	0.405455	3	6	2.4206	3.58744	0.28916	0.540926
504198[gene=120][PH=21][PH0=1.16][P=6.2e-13]	chr10	111792434	111792435	+	chr10	111802444	111802445	+	120	ADD3	intron	0.407974	0.47476	0.519235	0.516006	5	5	4.63275	3.69743	0.037816	0.348886
504515[gene=120][PH=10][PH0=1.16][P=9.2e-03]	chr10	111805293	111805314	+	chr10	111815303	111815324	+	120	ADD3	intron	0.0793115	0.293048	0.100941	0.318508	2	5	2.64176	3.37602	0.190985	0.489438
504902[gene=120][PH=10][PH0=1.16][P=9.2e-03]	chr10	111816945	111816956	+	chr10	111826955	111826966	+	120	ADD3	intron	0.482157	0.0900554	0.613649	0.0978794	5	2	0.983536	3.38395	0.68398	0.681221
505155[gene=120][PH=12][PH0=1.16][P=1.1e-04]	chr10	111822901	111822910	+	chr10	111832911	111832920	+	120	ADD3	intron	0.139883	0.373034	0.178031	0.405443	3	6	3.0962	3.44225	0.147163	0.46266
505252[gene=120][PH=12][PH0=1.16][P=1.1e-04]	chr10	111826272	111826284	+	chr10	111836282	111836294	+	120	ADD3	intron	0.0964761	1.01681	0.122787	1.10515	1	6	3.1729	3.46778	0.185091	0.486223
505922[gene=120][PH=19][PH0=1.16][P=2.8e-12]	chr10	111863017	111863018	+	chr10	111873027	111873028	+	120	ADD3	intron	0.343393	0.266897	0.437042	0.290085	5	4	1.94565	3.6329	0.306162	0.548516
506006[gene=120][PH=13][PH0=1.16][P=1.1e-05]	chr10	111866581	111866586	+	chr10	111876591	111876596	+	120	ADD3	intron	0.237935	0.326953	0.302823	0.355359	2	5	6.24905	3.4711	0.00551104	0.243157
506053[gene=120][PH=38][PH0=1.16][P=6.2e-13]	chr10	111866973	111866979	+	chr10	111876983	111876989	+	120	ADD3	intron	0.911844	0.611595	1.16052	0.66473	6	6	2.34564	4.07231	0.269641	0.531019
506164[gene=120][PH=21][PH0=1.16][P=6.2e-13]	chr10	111869285	111869288	+	chr10	111879295	111879298	+	120	ADD3	CDS	0.253311	0.555332	0.322392	0.603579	4	6	1.81557	3.69183	0.272698	0.532801
506183[gene=120][PH=22][PH0=1.16][P=6.2e-13]	chr10	111869349	111869352	+	chr10	111879359	111879362	+	120	ADD3	intron	0.657518	0.376941	0.836833	0.40969	6	5	1.94728	3.71583	0.252213	0.522655
506233[gene=120][PH=15][PH0=1.16][P=8.3e-08]	chr10	111869580	111869582	+	chr10	111879590	111879592	+	120	ADD3	intron	0.171108	0.424606	0.217771	0.461495	3	6	3.33942	3.52788	0.0644706	0.388421
506359[gene=120][PH=66][PH0=1.16][P=6.2e-13]	chr10	111872386	111872387	+	chr10	111882396	111882397	+	120	ADD3	intron	1.9281	0.986177	2.45392	1.07185	7	5	1.26287	4.54539	0.423143	0.596868
506494[gene=120][PH=14][PH0=1.16][P=1.0e-06]	chr10	111873320	111873323	+	chr10	111883330	111883333	+	120	ADD3	5'UTR	0.334688	0.328077	0.425963	0.35658	5	4	4.3769	3.49502	0.0404516	0.353146
506528[gene=120][PH=22][PH0=1.16][P=6.2e-13]	chr10	111873642	111873645	+	chr10	111883652	111883655	+	120	ADD3	5'UTR	0.309545	0.520166	0.393962	0.565358	4	6	4.46602	3.71438	0.0089806	0.269194
506606[gene=120][PH=17][PH0=1.16][P=4.7e-10]	chr10	111875200	111875218	+	chr10	111885210	111885228	+	120	ADD3	intron	0.334225	0.308729	0.425373	0.335551	3	5	3.70527	3.58306	0.0871278	0.41287
506842[gene=120][PH=11][PH0=1.16][P=1.1e-03]	chr10	111881497	111881499	+	chr10	111891507	111891509	+	120	ADD3	intron	0.697051	0.0609944	0.887148	0.0662935	6	2	-1.02333	3.4157	0.646584	0.671074
506870[gene=120][PH=20][PH0=1.16][P=9.3e-13]	chr10	111881730	111881732	+	chr10	111891740	111891742	+	120	ADD3	intron	0.850806	0.202993	1.08283	0.220628	6	4	1.66731	3.68545	0.504865	0.62625
506961[gene=120][PH=22][PH0=1.16][P=6.2e-13]	chr10	111883396	111883397	+	chr10	111893406	111893407	+	120	ADD3	3'UTR	0.295662	0.471696	0.376294	0.512677	5	4	5.83324	3.69871	0.00742488	0.25884
507012[gene=120][PH=30][PH0=1.16][P=6.2e-13]	chr10	111883586	111883589	+	chr10	111893596	111893599	+	120	ADD3	3'UTR	0.442343	1.23284	0.562977	1.33994	4	7	-0.722502	3.90292	0.701029	0.685464
507080[gene=120][PH=42][PH0=1.16][P=6.2e-13]	chr10	111883765	111883768	+	chr10	111893775	111893778	+	120	ADD3	3'UTR	1.32728	1.46042	1.68925	1.5873	6	7	0.972737	4.16378	0.544564	0.63915
507162[gene=120][PH=41][PH0=1.16][P=6.2e-13]	chr10	111883985	111883987	+	chr10	111893995	111893997	+	120	ADD3	3'UTR	1.12606	0.357559	1.43315	0.388623	6	5	1.82286	4.12801	0.461101	0.611289
507342[gene=120][PH=101][PH0=1.16][P=6.2e-13]	chr10	111884670	111884674	+	chr10	111894680	111894684	+	120	ADD3	3'UTR	1.87851	3.3439	2.39081	3.63441	6	9	0.916028	4.99311	0.570877	0.648093
507406[gene=120][PH=13][PH0=1.16][P=1.1e-05]	chr10	111884858	111884870	+	chr10	111894868	111894880	+	120	ADD3	3'UTR	0.0713423	0.433984	0.0907984	0.471688	2	6	0.70931	3.49305	0.661572	0.6752
507493[gene=120][PH=65][PH0=1.16][P=6.2e-13]	chr10	111885065	111885068	+	chr10	111895075	111895078	+	120	ADD3	3'UTR	1.26849	3.53518	1.61442	3.84231	6	8	2.166	4.51748	0.171732	0.478439
479905[gene=128][PH=76][PH0=1.18][P=1.0e-100]	chr4	100211205	100211213	-	chr4	99992182	99992190	-	128	ADH5	3'UTR	0.890613	1.47328	7.6014	11.4063	5	7	2.5288	4.64018	0.137668	0.456456
479973[gene=128][PH=51][PH0=1.18][P=1.0e-100]	chr4	100211357	100211359	-	chr4	99992334	99992336	-	128	ADH5	3'UTR	1.04351	1.0321	8.90639	7.99064	6	6	-2.15143	4.33759	0.148081	0.463327
480061[gene=128][PH=46][PH0=1.18][P=1.0e-100]	chr4	100211679	100211682	-	chr4	99992656	99992659	-	128	ADH5	3'UTR	1.09061	1.95034	9.30839	15.0997	7	6	-0.786273	4.25335	0.686889	0.681877
480087[gene=128][PH=11][PH0=1.18][P=1.7e-04]	chr4	100211758	100211760	-	chr4	99992735	99992737	-	128	ADH5	3'UTR	0.199186	0.363206	1.70006	2.81198	4	5	0.466297	3.42481	0.82233	0.714718
480164[gene=128][PH=35][PH0=1.18][P=1.0e-100]	chr4	100212304	100212306	-	chr4	99993281	99993283	-	128	ADH5	3'UTR	0.627837	0.825608	5.3586	6.39195	6	6	0.451652	4.01889	0.732155	0.693275
309058[gene=137872][PH=38][PH0=0.38][P=1.7e-13]	chr8	67529101	67529106	+	chr8	67366547	67366552	+	137872	ADHFE1	intron	0.876067	0.751705	9.89475	7.14496	5	6	4.95179	4.07333	0.0233192	0.316347
309087[gene=137872][PH=21][PH0=0.38][P=1.7e-13]	chr8	67529205	67529215	+	chr8	67366651	67366661	+	137872	ADHFE1	intron	0.52296	1.02974	5.90659	9.78773	6	5	0.465952	3.69077	0.795034	0.708488
309207[gene=137872][PH=14][PH0=0.38][P=3.5e-13]	chr8	67539801	67539823	+	chr8	67377247	67377269	+	137872	ADHFE1	intron	0.102416	0.538909	1.15674	5.12234	2	6	-0.734512	3.50894	0.726885	0.692104
24526[gene=55256][PH=17][PH0=0.59][P=5.2e-14]	chr2	3480922	3480924	-	chr2	3501915	3501917	-	55256	ADI1	3'UTR	0.357187	1.07781	1.68438	5.51776	4	7	2.92604	3.59519	0.123401	0.445196
24575[gene=55256][PH=12][PH0=0.59][P=1.1e-08]	chr2	3481354	3481365	-	chr2	3502347	3502358	-	55256	ADI1	3'UTR	0.199694	0.396179	0.94169	2.02821	4	6	2.33086	3.47995	0.234443	0.512701
24592[gene=55256][PH=9][PH0=0.59][P=5.1e-05]	chr2	3481465	3481469	-	chr2	3502458	3502462	-	55256	ADI1	3'UTR	0.0236116	0.295314	0.111345	1.51184	1	5	0.940491	3.34512	0.548954	0.641064
24915[gene=55256][PH=11][PH0=0.59][P=2.0e-07]	chr2	3500524	3500539	-	chr2	3521520	3521535	-	55256	ADI1	intron	0.260416	0.196272	1.22804	1.0048	5	3	-0.631418	3.41774	0.767918	0.701988
824315[gene=51094][PH=175][PH0=1.59][P=1.0e-100]	chr1	201176731	201176734	-	chr1	202910108	202910111	-	51094	ADIPOR1	3'UTR	4.7703	2.97108	14.2179	8.70347	8	8	2.98392	5.58659	0.0542124	0.374333
824430[gene=51094][PH=18][PH0=1.59][P=8.2e-10]	chr1	201176991	201176992	-	chr1	202910368	202910369	-	51094	ADIPOR1	3'UTR	0.330744	0.422337	0.985782	1.23719	4	5	-3.60697	3.62769	0.103751	0.42878
824549[gene=51094][PH=71][PH0=1.59][P=1.0e-100]	chr1	201180820	201180821	-	chr1	202914197	202914198	-	51094	ADIPOR1	CDS	1.83396	1.72065	5.46612	5.04047	5	8	-2.44224	4.62803	0.0872496	0.412888
824739[gene=51094][PH=92][PH0=1.59][P=1.0e-100]	chr1	201189150	201189152	-	chr1	202922527	202922529	-	51094	ADIPOR1	intron	2.24914	1.65228	6.70357	4.84018	7	7	-0.829599	4.87369	0.540149	0.637477
20072[gene=79602][PH=33][PH0=2.02][P=2.3e-13]	chr12	1671450	1671456	+	chr12	1801189	1801195	+	79602	ADIPOR2	intron	0.73418	0.178449	2.83526	0.579478	5	2	5.39285	3.93908	0.0648242	0.388858
20168[gene=79602][PH=27][PH0=2.02][P=2.3e-13]	chr12	1672209	1672222	+	chr12	1801948	1801961	+	79602	ADIPOR2	intron	0.547943	1.3162	2.11605	4.27409	5	8	0.989955	3.84799	0.601654	0.656995
20241[gene=79602][PH=26][PH0=2.02][P=2.3e-13]	chr12	1673303	1673314	+	chr12	1803042	1803053	+	79602	ADIPOR2	intron	0.615477	0.325884	2.37685	1.05824	4	5	2.07879	3.79645	0.343706	0.564593
20377[gene=79602][PH=33][PH0=2.02][P=2.3e-13]	chr12	1675328	1675329	+	chr12	1805067	1805068	+	79602	ADIPOR2	intron	0.47991	0.72347	1.85332	2.34933	4	6	2.634	3.96418	0.218707	0.504018
20634[gene=79602][PH=57][PH0=2.02][P=2.3e-13]	chr12	1679285	1679286	+	chr12	1809024	1809025	+	79602	ADIPOR2	intron	1.27061	0.805734	4.90684	2.61646	6	6	3.95649	4.36537	0.0538276	0.373444
20755[gene=79602][PH=43][PH0=2.02][P=2.3e-13]	chr12	1680551	1680561	+	chr12	1810290	1810300	+	79602	ADIPOR2	intron	1.29291	0.295386	4.99299	0.959207	6	3	3.09178	4.14538	0.251235	0.522235
20785[gene=79602][PH=39][PH0=2.02][P=2.3e-13]	chr12	1680979	1680981	+	chr12	1810718	1810720	+	79602	ADIPOR2	intron	1.65758	0.405308	6.40127	1.31616	7	4	4.33124	4.11846	0.0228494	0.314675
21015[gene=79602][PH=19][PH0=2.02][P=2.5e-08]	chr12	1683461	1683463	+	chr12	1813200	1813202	+	79602	ADIPOR2	intron	0.33313	0.502069	1.28648	1.63037	4	5	2.68637	3.64676	0.219923	0.504833
21107[gene=79602][PH=23][PH0=2.02][P=2.6e-12]	chr12	1684267	1684268	+	chr12	1814006	1814007	+	79602	ADIPOR2	intron	0.670575	0.276081	2.58963	0.896518	6	4	2.39867	3.7436	0.183966	0.485352
21288[gene=79602][PH=50][PH0=2.02][P=2.3e-13]	chr12	1686835	1686837	+	chr12	1816574	1816576	+	79602	ADIPOR2	intron	1.94751	0.404791	7.52089	1.31448	7	4	4.33327	4.32918	0.0464581	0.36191
21315[gene=79602][PH=22][PH0=2.02][P=2.6e-11]	chr12	1686909	1686912	+	chr12	1816648	1816651	+	79602	ADIPOR2	intron	0.222984	0.453461	0.861122	1.47252	3	5	2.67305	3.71377	0.346733	0.5653
21758[gene=79602][PH=71][PH0=2.02][P=2.3e-13]	chr12	1699100	1699102	+	chr12	1828839	1828841	+	79602	ADIPOR2	intron	1.39648	0.617949	5.39292	2.00667	5	6	6.39121	4.56555	0.0322717	0.338233
21929[gene=79602][PH=25][PH0=2.02][P=2.3e-13]	chr12	1704119	1704120	+	chr12	1833858	1833859	+	79602	ADIPOR2	intron	0.538059	0.569565	2.07788	1.84955	5	4	-4.25783	3.80434	0.140578	0.458081
22339[gene=79602][PH=52][PH0=2.02][P=2.3e-13]	chr12	1716724	1716729	+	chr12	1846463	1846468	+	79602	ADIPOR2	intron	0.622237	0.706573	2.40296	2.29446	2	5	7.16614	4.27998	0.0398748	0.352377
22508[gene=79602][PH=24][PH0=2.02][P=4.7e-13]	chr12	1722381	1722383	+	chr12	1852120	1852122	+	79602	ADIPOR2	intron	0.574792	0.261552	2.21974	0.849338	5	3	5.4427	3.7536	0.0392861	0.351989
22656[gene=79602][PH=32][PH0=2.02][P=2.3e-13]	chr12	1727173	1727177	+	chr12	1856912	1856916	+	79602	ADIPOR2	intron	0.3811	0.57492	1.47173	1.86694	4	6	2.61184	3.9268	0.115781	0.439461
22867[gene=79602][PH=29][PH0=2.02][P=2.3e-13]	chr12	1730252	1730256	+	chr12	1859991	1859995	+	79602	ADIPOR2	intron	0.764056	0.231349	2.95064	0.751261	5	3	5.17268	3.87172	0.0345038	0.34199
23135[gene=79602][PH=20][PH0=2.02][P=2.7e-09]	chr12	1737478	1737492	+	chr12	1867217	1867231	+	79602	ADIPOR2	intron	0.775746	1.24152	2.99578	4.03159	4	7	2.83093	3.67703	0.169102	0.476775
23170[gene=79602][PH=13][PH0=2.02][P=4.6e-03]	chr12	1737676	1737690	+	chr12	1867415	1867429	+	79602	ADIPOR2	intron	0.0964761	0.41506	0.372572	1.34782	1	5	2.07299	3.46592	0.44466	0.605174
23214[gene=79602][PH=39][PH0=2.02][P=2.3e-13]	chr12	1738152	1738154	+	chr12	1867891	1867893	+	79602	ADIPOR2	intron	1.16422	0.253492	4.49599	0.823165	7	3	3.0466	4.06315	0.193726	0.490396
23954[gene=79602][PH=30][PH0=2.02][P=2.3e-13]	chr12	1759907	1759912	+	chr12	1889646	1889651	+	79602	ADIPOR2	CDS	0.845283	0.432288	3.26432	1.40377	7	5	-0.0492748	3.89582	0.982134	0.747493
23992[gene=79602][PH=27][PH0=2.02][P=2.3e-13]	chr12	1760003	1760011	+	chr12	1889742	1889750	+	79602	ADIPOR2	CDS	0.559273	0.888441	2.1598	2.88504	4	6	-5.98941	3.86355	0.00017852	0.098644
24061[gene=79602][PH=129][PH0=2.02][P=2.3e-13]	chr12	1760365	1760367	+	chr12	1890104	1890106	+	79602	ADIPOR2	CDS	3.54084	3.76745	13.6741	12.234	8	9	-0.0491852	5.22858	0.968505	0.744209
24177[gene=79602][PH=32][PH0=2.02][P=2.3e-13]	chr12	1760908	1760911	+	chr12	1890647	1890650	+	79602	ADIPOR2	intron	0.804066	0.486115	3.10515	1.57856	6	4	0.866392	3.93447	0.690551	0.682839
24415[gene=79602][PH=21][PH0=2.02][P=2.7e-10]	chr12	1765407	1765409	+	chr12	1895146	1895148	+	79602	ADIPOR2	CDS	0.491228	0.327219	1.89703	1.06258	5	4	0.44082	3.68789	0.803286	0.710397
24487[gene=79602][PH=26][PH0=2.02][P=2.3e-13]	chr12	1765819	1765821	+	chr12	1895558	1895560	+	79602	ADIPOR2	3'UTR	0.190923	0.571878	0.737306	1.85706	2	7	1.65759	3.79624	0.300811	0.545952
24541[gene=79602][PH=22][PH0=2.02][P=2.6e-11]	chr12	1766090	1766094	+	chr12	1895829	1895833	+	79602	ADIPOR2	3'UTR	0.416196	0.469229	1.60727	1.52373	4	5	4.53062	3.71851	0.0601057	0.382337
24637[gene=79602][PH=20][PH0=2.02][P=2.7e-09]	chr12	1767191	1767195	+	chr12	1896930	1896934	+	79602	ADIPOR2	3'UTR	0.673909	0.358655	2.60251	1.16466	7	5	-3.37225	3.6849	0.0487694	0.365826
24660[gene=79602][PH=21][PH0=2.02][P=2.7e-10]	chr12	1767284	1767302	+	chr12	1897023	1897041	+	79602	ADIPOR2	3'UTR	0.575878	0.127977	2.22393	0.415581	5	3	3.42922	3.67804	0.206483	0.497731
24761[gene=79602][PH=462][PH0=2.02][P=2.3e-13]	chr12	1767866	1767867	+	chr12	1897605	1897606	+	79602	ADIPOR2	3'UTR	9.45141	9.78383	36.4995	31.7711	8	9	-0.197249	6.72062	0.877431	0.72643
24831[gene=79602][PH=13][PH0=2.02][P=4.6e-03]	chr12	1767985	1767995	+	chr12	1897724	1897734	+	79602	ADIPOR2	3'UTR	0.43903	0.199245	1.69545	0.647011	5	4	-3.50364	3.47634	0.0749575	0.399384
24845[gene=79602][PH=15][PH0=2.02][P=1.1e-04]	chr12	1768043	1768044	+	chr12	1897782	1897783	+	79602	ADIPOR2	3'UTR	0.433117	0.147469	1.67262	0.478878	5	3	0.216916	3.52146	0.908024	0.732796
292999[gene=132][PH=13][PH0=0.46][P=5.7e-10]	chr10	75614091	75614115	+	chr10	75944085	75944109	+	132	ADK	intron	0.362158	0.222254	2.32234	1.20714	4	5	2.27077	3.47304	0.250802	0.521971
293067[gene=132][PH=8][PH0=0.46][P=2.7e-03]	chr10	75617389	75617397	+	chr10	75947383	75947391	+	132	ADK	intron	0.361802	0.124264	2.32006	0.674927	5	3	-1.09947	3.31639	0.606166	0.658385
293071[gene=132][PH=11][PH0=0.46][P=3.6e-07]	chr10	75617414	75617418	+	chr10	75947408	75947412	+	132	ADK	intron	0.385413	0.154092	2.47146	0.836932	5	3	-0.169369	3.40672	0.92689	0.73628
293540[gene=132][PH=10][PH0=0.46][P=7.8e-06]	chr10	75655866	75655886	+	chr10	75985860	75985880	+	132	ADK	intron	0.509352	0.124969	3.26622	0.678756	6	4	-0.545298	3.38407	0.79781	0.709172
293805[gene=132][PH=30][PH0=0.46][P=1.0e-100]	chr10	75668933	75668934	+	chr10	75998927	75998928	+	132	ADK	intron	0.887303	0.508759	5.68983	2.76326	5	4	-0.103912	3.92106	0.961841	0.743076
293836[gene=132][PH=8][PH0=0.46][P=2.7e-03]	chr10	75670123	75670165	+	chr10	76000117	76000159	+	132	ADK	intron	0	0.405809	0	2.2041	0	6	2.56508	3.35684	0.0990301	0.424183
293913[gene=132][PH=8][PH0=0.46][P=2.7e-03]	chr10	75675347	75675370	+	chr10	76005341	76005364	+	132	ADK	intron	0.36873	0.215951	2.36448	1.17291	5	2	-3.88197	3.32563	0.0805314	0.405377
293924[gene=132][PH=11][PH0=0.46][P=3.6e-07]	chr10	75675674	75675694	+	chr10	76005668	76005688	+	132	ADK	intron	0.102896	0.926759	0.659824	5.03358	2	5	1.90542	3.40787	0.356488	0.570351
294039[gene=132][PH=12][PH0=0.46][P=1.5e-08]	chr10	75681667	75681684	+	chr10	76011661	76011678	+	132	ADK	intron	0.926134	0.0973831	5.93883	0.528925	5	2	-1.40107	3.45695	0.616025	0.661189
294834[gene=132][PH=10][PH0=0.46][P=7.8e-06]	chr10	75744807	75744815	+	chr10	76074801	76074809	+	132	ADK	intron	0.337737	0.410663	2.16574	2.23047	3	6	-0.0650372	3.39083	0.975084	0.745581
294866[gene=132][PH=24][PH0=0.46][P=1.0e-100]	chr10	75745338	75745356	+	chr10	76075332	76075350	+	132	ADK	intron	0.595514	0.66394	3.81874	3.60611	3	6	0.179301	3.78457	0.928841	0.736656
294989[gene=132][PH=56][PH0=0.46][P=1.0e-100]	chr10	75750337	75750341	+	chr10	76080331	76080335	+	132	ADK	intron	1.62864	0.637932	10.4436	3.46485	6	4	2.0972	4.37191	0.40568	0.58988
295183[gene=132][PH=20][PH0=0.46][P=1.0e-100]	chr10	75756440	75756446	+	chr10	76086434	76086440	+	132	ADK	intron	0.533319	0.448694	3.41991	2.43703	5	6	1.89047	3.68079	0.406789	0.590353
295408[gene=132][PH=18][PH0=0.46][P=1.0e-100]	chr10	75764414	75764421	+	chr10	76094408	76094415	+	132	ADK	intron	0.65986	0.301776	4.23135	1.63906	5	6	-0.399791	3.62626	0.853151	0.721893
295448[gene=132][PH=15][PH0=0.46][P=1.3e-12]	chr10	75765031	75765034	+	chr10	76095025	76095028	+	132	ADK	intron	0.182235	0.414723	1.16858	2.25252	3	5	0.864071	3.52776	0.613156	0.660514
296450[gene=132][PH=63][PH0=0.46][P=1.0e-100]	chr10	75833635	75833639	+	chr10	76163629	76163633	+	132	ADK	intron	0.873609	1.11119	5.60202	6.03528	5	6	2.18196	4.44831	0.161271	0.471182
297163[gene=132][PH=11][PH0=0.46][P=3.6e-07]	chr10	75862725	75862738	+	chr10	76192719	76192732	+	132	ADK	intron	0.715688	0.102023	4.58935	0.554125	6	2	-5.55503	3.4447	0.0065927	0.254709
297413[gene=132][PH=19][PH0=0.46][P=1.0e-100]	chr10	75880930	75880942	+	chr10	76210924	76210936	+	132	ADK	intron	0.230473	0.421753	1.47791	2.2907	3	5	2.88601	3.63041	0.145131	0.461474
297782[gene=132][PH=10][PH0=0.46][P=7.8e-06]	chr10	75901411	75901427	+	chr10	76231405	76231421	+	132	ADK	intron	0.122843	0.31669	0.78773	1.72007	2	6	0.797427	3.38205	0.655747	0.67352
297818[gene=132][PH=29][PH0=0.46][P=1.0e-100]	chr10	75901758	75901786	+	chr10	76231752	76231780	+	132	ADK	intron	0.421943	0.571885	2.70571	3.10612	4	5	-2.23685	3.8861	0.282786	0.537652
298753[gene=132][PH=11][PH0=0.46][P=3.6e-07]	chr10	75949620	75949627	+	chr10	76279614	76279621	+	132	ADK	intron	0.565844	0.251949	3.62848	1.36843	5	4	-2.04735	3.42782	0.352164	0.568321
298823[gene=132][PH=13][PH0=0.46][P=5.7e-10]	chr10	75955161	75955173	+	chr10	76285155	76285167	+	132	ADK	CDS	0.525501	0.829733	3.36978	4.5066	5	3	-1.74479	3.46949	0.370681	0.575387
299861[gene=132][PH=258][PH0=0.46][P=1.0e-100]	chr10	76025144	76025158	+	chr10	76355138	76355152	+	132	ADK	intron	14.1471	14.9716	90.7183	81.3164	5	6	1.31752	6.3141	0.471398	0.614336
301223[gene=132][PH=15][PH0=0.46][P=1.3e-12]	chr10	76138331	76138333	+	chr10	76468325	76468327	+	132	ADK	3'UTR	0.131914	0.408851	0.845897	2.22063	2	6	-1.37826	3.53352	0.464333	0.612314
301239[gene=132][PH=19][PH0=0.46][P=1.0e-100]	chr10	76138410	76138418	+	chr10	76468404	76468412	+	132	ADK	3'UTR	0.108809	0.676111	0.697741	3.67222	3	5	3.96651	3.64049	0.099031	0.424183
301259[gene=132][PH=18][PH0=0.46][P=1.0e-100]	chr10	76138477	76138492	+	chr10	76468471	76468486	+	132	ADK	3'UTR	0.187614	0.38662	1.20307	2.09988	4	6	2.79663	3.6287	0.0964178	0.421259
301303[gene=132][PH=24][PH0=0.46][P=1.0e-100]	chr10	76138624	76138627	+	chr10	76468618	76468621	+	132	ADK	3'UTR	0.570522	0.534178	3.65847	2.90132	5	6	1.81768	3.78501	0.376218	0.577424
301353[gene=132][PH=30][PH0=0.46][P=1.0e-100]	chr10	76138894	76138904	+	chr10	76468888	76468898	+	132	ADK	3'UTR	0.764395	0.493216	4.90169	2.67885	7	5	-1.08737	3.90537	0.469347	0.613774
174132[gene=23394][PH=94][PH0=2.13][P=9.7e-14]	chr20	48940337	48940338	-	chr20	49506930	49506931	-	23394	ADNP	3'UTR	3.00375	2.56546	13.6192	10.9961	8	8	-0.290148	4.91575	0.813543	0.712568
174277[gene=23394][PH=28][PH0=2.13][P=9.7e-14]	chr20	48940616	48940625	-	chr20	49507209	49507218	-	23394	ADNP	3'UTR	0.419278	0.868067	1.90103	3.72071	4	8	-1.85254	3.89951	0.278056	0.535045
174372[gene=23394][PH=127][PH0=2.13][P=9.7e-14]	chr20	48940814	48940815	-	chr20	49507407	49507408	-	23394	ADNP	3'UTR	3.37454	1.63941	15.3004	7.02686	8	8	-1.29862	5.19182	0.352038	0.568269
174470[gene=23394][PH=67][PH0=2.13][P=9.7e-14]	chr20	48941051	48941059	-	chr20	49507644	49507652	-	23394	ADNP	3'UTR	1.54454	2.12463	7.00303	9.1066	7	8	-3.11699	4.62785	0.022375	0.313077
174623[gene=23394][PH=16][PH0=2.13][P=1.3e-05]	chr20	48942803	48942805	-	chr20	49509396	49509398	-	23394	ADNP	CDS	0.285648	1.05666	1.29515	4.52908	3	6	-1.26985	3.56131	0.466863	0.613058
174685[gene=23394][PH=145][PH0=2.13][P=9.7e-14]	chr20	48943002	48943006	-	chr20	49509595	49509599	-	23394	ADNP	CDS	2.7087	3.12419	12.2814	13.3909	8	8	1.97701	5.35166	0.142632	0.459874
174912[gene=23394][PH=25][PH0=2.13][P=9.7e-14]	chr20	48951272	48951280	-	chr20	49517865	49517873	-	23394	ADNP	intron	0.724018	0.778909	3.28274	3.33857	3	6	0.0256598	3.81659	0.98251	0.747578
174965[gene=23394][PH=27][PH0=2.13][P=9.7e-14]	chr20	48952015	48952020	-	chr20	49518608	49518613	-	23394	ADNP	CDS	0.274387	0.616201	1.24409	2.64116	4	6	3.89903	3.83063	0.0101417	0.276261
175083[gene=23394][PH=80][PH0=2.13][P=9.7e-14]	chr20	48954817	48954818	-	chr20	49521410	49521411	-	23394	ADNP	intron	1.90995	1.53693	8.65981	6.58759	7	7	1.42947	4.71414	0.308796	0.549731
175158[gene=23394][PH=36][PH0=2.13][P=9.7e-14]	chr20	48955270	48955273	-	chr20	49521863	49521866	-	23394	ADNP	intron	0.643404	0.765758	2.91724	3.2822	6	7	2.62125	4.02929	0.149077	0.463836
175367[gene=23394][PH=16][PH0=2.13][P=1.3e-05]	chr20	48961692	48961721	-	chr20	49528285	49528314	-	23394	ADNP	intron	0.181701	0.462626	0.823842	1.98291	4	6	0.231241	3.56262	0.892232	0.729432
175490[gene=23394][PH=20][PH0=2.13][P=2.9e-09]	chr20	48965089	48965104	-	chr20	49531682	49531697	-	23394	ADNP	intron	0.511343	0.238677	2.31846	1.02302	6	3	4.63552	3.66062	0.0113417	0.280472
175589[gene=23394][PH=21][PH0=2.13][P=3.1e-10]	chr20	48966799	48966813	-	chr20	49533392	49533406	-	23394	ADNP	intron	0.468871	0.194702	2.12589	0.834532	5	3	3.88742	3.67792	0.100938	0.426011
175840[gene=23394][PH=16][PH0=2.13][P=1.3e-05]	chr20	48970205	48970214	-	chr20	49536798	49536807	-	23394	ADNP	intron	0.542461	0.180751	2.45955	0.774737	6	3	-2.07988	3.58713	0.227338	0.508995
283686[gene=22850][PH=23][PH0=1.67][P=1.0e-100]	chr18	75979542	75979551	+	chr18	77878551	77878560	+	22850	ADNP2	intron	0.253311	0.419489	3.74265	5.80173	4	5	3.19294	3.7221	0.0976725	0.423013
283780[gene=22850][PH=15][PH0=1.67][P=2.9e-06]	chr18	75980792	75980798	+	chr18	77879801	77879807	+	22850	ADNP2	intron	0.359341	0.296663	5.30925	4.10298	5	5	2.68458	3.53151	0.14313	0.460354
283876[gene=22850][PH=15][PH0=1.67][P=2.9e-06]	chr18	75982164	75982181	+	chr18	77881173	77881190	+	22850	ADNP2	intron	0.552042	0.230705	8.1564	3.19075	5	4	0.794829	3.52431	0.661911	0.675277
283899[gene=22850][PH=35][PH0=1.67][P=1.0e-100]	chr18	75982244	75982246	+	chr18	77881253	77881255	+	22850	ADNP2	intron	0.887753	0.497889	13.1165	6.88602	5	5	2.85808	3.99873	0.167473	0.475923
284608[gene=22850][PH=109][PH0=1.67][P=1.0e-100]	chr18	75997960	75997961	+	chr18	77896969	77896970	+	22850	ADNP2	3'UTR	2.16923	3.30643	32.0502	45.7293	6	8	-1.32267	5.1014	0.501897	0.625282
284741[gene=22850][PH=26][PH0=1.67][P=1.0e-100]	chr18	75998318	75998326	+	chr18	77897327	77897335	+	22850	ADNP2	3'UTR	0.478213	0.56768	7.06558	7.85127	5	6	0.312671	3.81758	0.861344	0.723307
284772[gene=22850][PH=12][PH0=1.67][P=1.3e-03]	chr18	75998448	75998455	+	chr18	77897457	77897464	+	22850	ADNP2	3'UTR	0.142177	1.14698	2.10066	15.8633	2	7	-4.53042	3.47967	0.0290759	0.332318
284856[gene=22850][PH=73][PH0=1.67][P=1.0e-100]	chr18	75999166	75999172	+	chr18	77898175	77898181	+	22850	ADNP2	3'UTR	2.08305	1.05361	30.777	14.5719	7	7	1.25196	4.64562	0.439231	0.603325
240232[gene=84890][PH=100][PH0=8.60][P=1.0e-100]	chr10	64236064	64236065	+	chr10	64566058	64566059	+	84890	ADO	3'UTR	2.62952	1.57836	27.814	15.0712	8	7	0.658542	4.92596	0.622948	0.663892
240285[gene=84890][PH=24][PH0=8.60][P=9.6e-03]	chr10	64236154	64236160	+	chr10	64566148	64566154	+	84890	ADO	3'UTR	0.868764	0.482141	9.18942	4.60382	6	6	-1.1873	3.76998	0.452827	0.608352
240309[gene=84890][PH=60][PH0=8.60][P=1.0e-100]	chr10	64236195	64236196	+	chr10	64566189	64566190	+	84890	ADO	3'UTR	1.39039	2.69711	14.7069	25.7538	8	9	0.100868	4.46068	0.943309	0.739603
240407[gene=84890][PH=40][PH0=8.60][P=1.3e-11]	chr10	64236451	64236453	+	chr10	64566445	64566447	+	84890	ADO	3'UTR	1.0046	1.41534	10.6263	13.5146	7	7	0.108602	4.11712	0.937831	0.738518
240458[gene=84890][PH=27][PH0=8.60][P=4.2e-04]	chr10	64236612	64236618	+	chr10	64566606	64566612	+	84890	ADO	3'UTR	0.618464	0.535989	6.54185	5.11799	6	7	-1.46889	3.84731	0.405968	0.590032
240556[gene=84890][PH=57][PH0=8.60][P=1.0e-100]	chr10	64236921	64236923	+	chr10	64566915	64566917	+	84890	ADO	3'UTR	1.03638	1.88817	10.9624	18.0296	5	7	-1.74288	4.41682	0.299104	0.545242
240608[gene=84890][PH=37][PH0=8.60][P=1.1e-09]	chr10	64237036	64237041	+	chr10	64567030	64567035	+	84890	ADO	3'UTR	1.04915	1.55024	11.0974	14.8027	6	8	-2.88692	4.07396	0.0793139	0.404358
240708[gene=84890][PH=24][PH0=8.60][P=9.6e-03]	chr10	64237580	64237598	+	chr10	64567574	64567592	+	84890	ADO	3'UTR	0.573511	0.554142	6.06637	5.29133	5	6	0.263672	3.77372	0.901256	0.731527
921205[gene=134][PH=27][PH0=0.19][P=9.5e-14]	chr1	201385630	201385633	+	chr1	203119007	203119010	+	134	ADORA1	intron	0.390884	0.601144	3.60658	5.59858	4	5	2.14402	3.83951	0.380123	0.579162
334422[gene=83440][PH=32][PH0=0.68][P=1.0e-100]	chr15	70830969	70830974	-	chr15	73043916	73043921	-	83440	ADPGK	3'UTR	0.639781	0.592048	12.8006	11.0895	6	6	-0.73413	3.95918	0.657003	0.673891
334476[gene=83440][PH=11][PH0=0.68][P=1.3e-06]	chr15	70831330	70831335	-	chr15	73044277	73044282	-	83440	ADPGK	3'UTR	0.193678	0.347448	3.87508	6.50794	3	5	-4.31476	3.4208	0.0392551	0.351989
334522[gene=83440][PH=44][PH0=0.68][P=1.0e-100]	chr15	70831533	70831534	-	chr15	73044480	73044481	-	83440	ADPGK	3'UTR	0.593531	0.644207	11.8753	12.0665	5	5	2.15747	4.16183	0.282346	0.537429
334731[gene=83440][PH=19][PH0=0.68][P=1.0e-100]	chr15	70844381	70844397	-	chr15	73057328	73057344	-	83440	ADPGK	intron	0.212774	0.442364	4.25715	8.2858	4	5	1.50737	3.64397	0.361568	0.572249
334929[gene=83440][PH=50][PH0=0.68][P=1.0e-100]	chr15	70857085	70857088	-	chr15	73070032	73070035	-	83440	ADPGK	intron	0.88573	0.663505	17.7215	12.4279	6	4	3.5431	4.25603	0.0688387	0.393931
334979[gene=83440][PH=11][PH0=0.68][P=1.3e-06]	chr15	70860173	70860180	-	chr15	73073120	73073127	-	83440	ADPGK	intron	0.434034	0.116937	8.6841	2.19031	5	2	-0.462893	3.41084	0.812888	0.712344
144371[gene=148][PH=16][PH0=0.41][P=1.0e-100]	chr8	26667942	26667957	-	chr8	26612025	26612040	-	148	ADRA1A	intron	0.602798	0.565281	14.9987	12.1065	4	5	-1.70734	3.58241	0.437354	0.60267
144457[gene=148][PH=14][PH0=0.41][P=1.1e-12]	chr8	26669517	26669521	-	chr8	26613600	26613604	-	148	ADRA1A	intron	0.423365	0.448406	10.534	9.60344	3	5	-0.843522	3.51905	0.756354	0.699091
144477[gene=148][PH=13][PH0=0.41][P=3.2e-11]	chr8	26669591	26669610	-	chr8	26613674	26613693	-	148	ADRA1A	intron	0.256305	0.390643	6.37732	8.36634	5	4	-2.00894	3.48236	0.32957	0.558842
144531[gene=148][PH=8][PH0=0.41][P=2.6e-04]	chr8	26671559	26671569	-	chr8	26615642	26615652	-	148	ADRA1A	intron	0.184607	0.2604	4.59334	5.57695	1	5	1.38883	3.31755	0.512623	0.628833
144743[gene=148][PH=67][PH0=0.41][P=1.0e-100]	chr8	26675511	26675518	-	chr8	26619594	26619601	-	148	ADRA1A	intron	2.36506	1.52936	58.8468	32.7539	8	6	-4.34089	4.61507	0.00577604	0.246018
144821[gene=148][PH=74][PH0=0.41][P=1.0e-100]	chr8	26676469	26676473	-	chr8	26620552	26620556	-	148	ADRA1A	intron	1.77302	2.1907	44.1157	46.9179	7	8	-0.744665	4.68309	0.557498	0.643966
144882[gene=148][PH=12][PH0=0.41][P=9.3e-10]	chr8	26677275	26677279	-	chr8	26621358	26621362	-	148	ADRA1A	intron	0.582155	0.358412	14.485	7.67606	4	5	0.416716	3.45306	0.834946	0.717583
145037[gene=148][PH=16][PH0=0.41][P=1.0e-100]	chr8	26679594	26679597	-	chr8	26623677	26623680	-	148	ADRA1A	intron	0.585615	0.229973	14.5711	4.92528	7	4	-0.64244	3.56908	0.714917	0.6895
145109[gene=148][PH=11][PH0=0.41][P=2.5e-08]	chr8	26680411	26680412	-	chr8	26624494	26624495	-	148	ADRA1A	intron	0.126535	1.04119	3.1484	22.2989	3	5	-1.00377	3.41604	0.611523	0.660008
145248[gene=148][PH=17][PH0=0.41][P=1.0e-100]	chr8	26682028	26682046	-	chr8	26626111	26626129	-	148	ADRA1A	intron	0.621711	0.275149	15.4692	5.89283	7	4	-0.994321	3.59618	0.566418	0.646862
534613[gene=153][PH=40][PH0=4.78][P=1.0e-100]	chr10	115795576	115795577	+	chr10	115805586	115805587	+	153	ADRB1	3'UTR	1.20155	0.613145	25.73	14.2741	7	6	0.266929	4.12894	0.90186	0.731595
534702[gene=153][PH=29][PH0=4.78][P=6.9e-11]	chr10	115795850	115795852	+	chr10	115805860	115805862	+	153	ADRB1	3'UTR	0.805929	0.85884	17.2582	19.9939	6	7	0.0537678	3.91552	0.988907	0.748663
534814[gene=153][PH=67][PH0=4.78][P=1.0e-100]	chr10	115796489	115796498	+	chr10	115806499	115806508	+	153	ADRB1	3'UTR	1.48477	2.42213	31.7951	56.3874	6	9	-0.375686	4.59495	0.785211	0.705988
251696[gene=156][PH=733][PH0=2.74][P=1.0e-100]	chr11	66809545	66809546	+	chr11	67052969	67052970	+	156	ADRBK1	3'UTR	19.9877	12.1244	49.3328	29.8596	8	9	-0.747801	7.36826	0.549534	0.64132
251925[gene=156][PH=112][PH0=2.74][P=1.0e-100]	chr11	66810539	66810540	+	chr11	67053963	67053964	+	156	ADRBK1	CDS||3'UTR	2.47916	2.32469	6.11897	5.72515	6	7	0.0382146	5.06018	0.98156	0.747308
39736[gene=157][PH=20][PH0=1.53][P=2.6e-11]	chr22	24292910	24292912	+	chr22	25962910	25962912	+	157	ADRBK2	intron	0.260985	0.289237	1.31249	1.4484	3	5	4.27683	3.65	0.0471723	0.363099
40000[gene=157][PH=13][PH0=1.53][P=3.4e-04]	chr22	24309333	24309344	+	chr22	25979333	25979344	+	157	ADRBK2	intron	0.246917	0.548377	1.24174	2.74609	5	4	1.99648	3.48549	0.424669	0.597541
40247[gene=157][PH=21][PH0=1.53][P=1.2e-12]	chr22	24319711	24319716	+	chr22	25989711	25989716	+	157	ADRBK2	intron	0.51347	0.230001	2.58223	1.15177	5	2	4.91539	3.68682	0.0757631	0.400013
40447[gene=157][PH=22][PH0=1.53][P=1.0e-100]	chr22	24333120	24333129	+	chr22	26003120	26003129	+	157	ADRBK2	intron	0.744345	0.488175	3.74329	2.44462	5	6	1.46399	3.7406	0.528673	0.634483
40748[gene=157][PH=23][PH0=1.53][P=1.0e-100]	chr22	24344052	24344053	+	chr22	26014052	26014053	+	157	ADRBK2	intron	0.729875	0.354441	3.67052	1.77492	6	5	1.23874	3.74677	0.586119	0.652882
40811[gene=157][PH=25][PH0=1.53][P=1.0e-100]	chr22	24344694	24344705	+	chr22	26014694	26014705	+	157	ADRBK2	intron	0.523711	0.286647	2.63373	1.43543	5	5	1.85603	3.77959	0.353073	0.568644
40967[gene=157][PH=46][PH0=1.53][P=1.0e-100]	chr22	24349879	24349893	+	chr22	26019879	26019893	+	157	ADRBK2	intron	0.792356	0.608775	3.98473	3.04854	5	7	2.2218	4.19989	0.272529	0.53274
41307[gene=157][PH=40][PH0=1.53][P=1.0e-100]	chr22	24361239	24361247	+	chr22	26031239	26031247	+	157	ADRBK2	intron	0.629093	0.583276	3.16369	2.92085	4	5	0.997423	4.08733	0.647323	0.67135
41574[gene=157][PH=23][PH0=1.53][P=1.0e-100]	chr22	24370123	24370135	+	chr22	26040123	26040135	+	157	ADRBK2	intron	0.29693	0.401078	1.49325	2.00846	4	5	1.88378	3.73634	0.403443	0.588752
41611[gene=157][PH=24][PH0=1.53][P=1.0e-100]	chr22	24370588	24370589	+	chr22	26040588	26040589	+	157	ADRBK2	CDS||5'UTR	0.692032	0.829765	3.48021	4.15519	5	7	1.53148	3.79236	0.42429	0.597342
41870[gene=157][PH=23][PH0=1.53][P=1.0e-100]	chr22	24383295	24383300	+	chr22	26053295	26053300	+	157	ADRBK2	intron	0.495345	1.40016	2.49107	7.01154	4	9	-0.41041	3.75605	0.809092	0.711505
41944[gene=157][PH=29][PH0=1.53][P=1.0e-100]	chr22	24383866	24383868	+	chr22	26053866	26053868	+	157	ADRBK2	intron	0.333356	0.623616	1.67644	3.12286	3	7	2.69272	3.87608	0.188185	0.488273
41981[gene=157][PH=14][PH0=1.53][P=4.1e-05]	chr22	24384006	24384011	+	chr22	26054006	26054011	+	157	ADRBK2	intron	0.437879	0.377337	2.20208	1.88958	3	5	0.809765	3.53767	0.697818	0.684676
42486[gene=157][PH=16][PH0=1.53][P=4.6e-07]	chr22	24406907	24406917	+	chr22	26076907	26076917	+	157	ADRBK2	intron	0.547943	0.170345	2.75559	0.85303	5	4	0.592613	3.56274	0.796454	0.708944
42626[gene=157][PH=13][PH0=1.53][P=3.4e-04]	chr22	24411839	24411843	+	chr22	26081839	26081843	+	157	ADRBK2	intron	0.661924	0.269908	3.32879	1.35161	5	2	0.740212	3.49071	0.770779	0.702572
42797[gene=157][PH=26][PH0=1.53][P=1.0e-100]	chr22	24421633	24421643	+	chr22	26091633	26091643	+	157	ADRBK2	intron	0.430193	0.44582	2.16343	2.23252	4	5	4.1094	3.80657	0.02394	0.318604
42870[gene=157][PH=12][PH0=1.53][P=2.7e-03]	chr22	24423155	24423169	+	chr22	26093155	26093169	+	157	ADRBK2	intron	0.333156	0.124969	1.67543	0.625804	5	4	1.1638	3.44428	0.582744	0.651869
43004[gene=157][PH=20][PH0=1.53][P=2.6e-11]	chr22	24426563	24426565	+	chr22	26096563	26096565	+	157	ADRBK2	intron	0.512509	0.3552	2.57739	1.77872	5	5	-0.473227	3.66054	0.771704	0.702859
43057[gene=157][PH=12][PH0=1.53][P=2.7e-03]	chr22	24428043	24428046	+	chr22	26098043	26098046	+	157	ADRBK2	intron	0.158116	0.302035	0.795159	1.51249	3	5	1.56398	3.43744	0.402284	0.588449
43559[gene=157][PH=41][PH0=1.53][P=1.0e-100]	chr22	24448636	24448640	+	chr22	26118636	26118640	+	157	ADRBK2	3'UTR	1.06916	1.10049	5.37676	5.51087	6	8	-0.381801	4.16375	0.80794	0.711251
43609[gene=157][PH=12][PH0=1.53][P=2.7e-03]	chr22	24448787	24448788	+	chr22	26118787	26118788	+	157	ADRBK2	3'UTR	0.427597	0.351184	2.15037	1.75861	2	5	-3.71826	3.44793	0.0809117	0.405465
43639[gene=157][PH=44][PH0=1.53][P=1.0e-100]	chr22	24448861	24448867	+	chr22	26118861	26118867	+	157	ADRBK2	3'UTR	0.603848	1.10216	3.03673	5.51922	5	7	-0.931654	4.19794	0.560425	0.645052
43760[gene=157][PH=76][PH0=1.53][P=1.0e-100]	chr22	24449558	24449561	+	chr22	26119558	26119561	+	157	ADRBK2	3'UTR	1.35958	1.98476	6.83728	9.93903	5	8	-2.38954	4.68817	0.0924833	0.418188
43851[gene=157][PH=193][PH0=1.53][P=1.0e-100]	chr22	24449804	24449805	+	chr22	26119804	26119805	+	157	ADRBK2	3'UTR	5.32834	2.43248	26.7961	12.1811	8	7	-0.444088	5.67854	0.757445	0.699396
43957[gene=157][PH=65][PH0=1.53][P=1.0e-100]	chr22	24449988	24449989	+	chr22	26119988	26119989	+	157	ADRBK2	3'UTR	1.46874	1.86099	7.38626	9.31921	8	8	-1.29788	4.51691	0.409909	0.591584
44090[gene=157][PH=46][PH0=1.53][P=1.0e-100]	chr22	24450562	24450565	+	chr22	26120562	26120565	+	157	ADRBK2	3'UTR	0.942016	1.13081	4.73737	5.66272	3	7	-0.297723	4.24249	0.910327	0.733066
44178[gene=157][PH=61][PH0=1.53][P=1.0e-100]	chr22	24450834	24450837	+	chr22	26120834	26120837	+	157	ADRBK2	3'UTR	1.84848	1.39429	9.29594	6.98212	7	7	-2.77082	4.51172	0.103149	0.428201
44419[gene=157][PH=187][PH0=1.53][P=1.0e-100]	chr22	24451487	24451488	+	chr22	26121487	26121488	+	157	ADRBK2	3'UTR	6.09442	4.28193	30.6486	21.4425	8	8	-2.82177	5.73311	0.142168	0.459477
44519[gene=157][PH=17][PH0=1.53][P=4.4e-08]	chr22	24451973	24451976	+	chr22	26121973	26121976	+	157	ADRBK2	3'UTR	0.211706	0.350964	1.06466	1.75751	3	5	1.40287	3.58425	0.534306	0.636266
44545[gene=157][PH=21][PH0=1.53][P=1.2e-12]	chr22	24452078	24452080	+	chr22	26122078	26122080	+	157	ADRBK2	3'UTR	0.451137	0.732543	2.26875	3.66833	5	8	0.630608	3.70795	0.68353	0.681086
44614[gene=157][PH=154][PH0=1.53][P=1.0e-100]	chr22	24452221	24452222	+	chr22	26122221	26122222	+	157	ADRBK2	3'UTR	4.11999	3.16166	20.7193	15.8326	8	8	-0.561383	5.40435	0.655782	0.67352
44690[gene=157][PH=21][PH0=1.53][P=1.2e-12]	chr22	24452391	24452394	+	chr22	26122391	26122394	+	157	ADRBK2	3'UTR	0.25307	0.589652	1.27268	2.95278	3	6	1.39904	3.69426	0.430251	0.599544
44787[gene=157][PH=119][PH0=1.53][P=1.0e-100]	chr22	24452722	24452723	+	chr22	26122722	26122723	+	157	ADRBK2	3'UTR	2.11124	2.15565	10.6173	10.7948	7	7	-0.297618	5.11765	0.836561	0.717967
44850[gene=157][PH=25][PH0=1.53][P=1.0e-100]	chr22	24452910	24452913	+	chr22	26122910	26122913	+	157	ADRBK2	3'UTR	0.650411	0.673008	3.27089	3.3702	2	5	-4.45246	3.80977	0.10451	0.42945
44911[gene=157][PH=46][PH0=1.53][P=1.0e-100]	chr22	24453167	24453171	+	chr22	26123167	26123171	+	157	ADRBK2	3'UTR	1.82605	0.701149	9.18313	3.51112	7	7	-2.54325	4.25697	0.136377	0.455693
45007[gene=157][PH=59][PH0=1.53][P=1.0e-100]	chr22	24453381	24453382	+	chr22	26123381	26123382	+	157	ADRBK2	3'UTR	1.20793	1.55006	6.07464	7.76218	7	7	-0.073333	4.44273	0.962505	0.743298
45090[gene=157][PH=55][PH0=1.53][P=1.0e-100]	chr22	24453692	24453693	+	chr22	26123692	26123693	+	157	ADRBK2	3'UTR	1.00866	2.51587	5.07253	12.5986	5	8	-1.8562	4.38336	0.278497	0.535264
45183[gene=157][PH=110][PH0=1.53][P=1.0e-100]	chr22	24453913	24453914	+	chr22	26123913	26123914	+	157	ADRBK2	3'UTR	2.60905	3.77014	13.1208	18.8796	8	8	-1.68722	5.0636	0.238919	0.514477
45266[gene=157][PH=62][PH0=1.53][P=1.0e-100]	chr22	24454067	24454068	+	chr22	26124067	26124068	+	157	ADRBK2	3'UTR	1.75019	1.21904	8.80163	6.10454	8	6	0.23611	4.48096	0.890501	0.729065
45301[gene=157][PH=13][PH0=1.53][P=3.4e-04]	chr22	24454140	24454166	+	chr22	26124140	26124166	+	157	ADRBK2	3'UTR	0.0846904	0.453057	0.425905	2.26876	2	7	-1.40374	3.47818	0.487375	0.620185
45326[gene=157][PH=25][PH0=1.53][P=1.0e-100]	chr22	24454221	24454222	+	chr22	26124221	26124222	+	157	ADRBK2	3'UTR	0.544123	0.583007	2.73638	2.91951	5	6	-4.34579	3.80845	0.0128244	0.283168
45557[gene=157][PH=144][PH0=1.53][P=1.0e-100]	chr22	24455022	24455024	+	chr22	26125022	26125024	+	157	ADRBK2	3'UTR	3.49254	2.95229	17.5639	14.7841	8	8	-1.59012	5.34356	0.243705	0.517306
45623[gene=157][PH=75][PH0=1.53][P=1.0e-100]	chr22	24455187	24455193	+	chr22	26125187	26125193	+	157	ADRBK2	3'UTR	1.47608	1.68418	7.42313	8.43383	5	8	-3.30186	4.6675	0.0330961	0.339682
267518[gene=11047][PH=12][PH0=0.16][P=1.4e-14]	chr20	60317283	60317285	+	chr20	60883888	60883890	+	11047	ADRM1	3'UTR	0.375301	0.366605	1.91688	1.79423	3	6	0.730676	3.45131	0.693299	0.683568
112522[gene=158][PH=17][PH0=0.41][P=4.8e-14]	chr22	39083727	39083745	+	chr22	40753781	40753799	+	158	ADSL	intron	0.317892	0.307765	1.75033	1.72284	4	5	1.40165	3.58544	0.486259	0.619756
1051109[gene=159][PH=27][PH0=2.53][P=1.0e-100]	chr1	242638459	242638462	-	chr1	244571836	244571839	-	159	ADSS	3'UTR	0.552871	1.02424	2.09457	3.4334	4	6	-0.115547	3.87854	0.930563	0.736977
1051236[gene=159][PH=153][PH0=2.53][P=1.0e-100]	chr1	242638742	242638743	-	chr1	244572119	244572120	-	159	ADSS	3'UTR	3.27084	3.71391	12.3917	12.4496	8	9	0.273942	5.42901	0.837605	0.718354
1051340[gene=159][PH=144][PH0=2.53][P=1.0e-100]	chr1	242638989	242638991	-	chr1	244572366	244572368	-	159	ADSS	3'UTR	3.60889	2.12615	13.6724	7.12717	8	8	-0.861772	5.32135	0.515994	0.630014
1051412[gene=159][PH=15][PH0=2.53][P=7.8e-04]	chr1	242639157	242639160	-	chr1	244572534	244572537	-	159	ADSS	3'UTR	0.522026	0.331195	1.97772	1.11021	4	5	-3.71224	3.53547	0.0645747	0.388475
1051449[gene=159][PH=33][PH0=2.53][P=1.0e-100]	chr1	242639280	242639283	-	chr1	244572657	244572660	-	159	ADSS	3'UTR	0.627546	0.641065	2.37748	2.14894	5	5	-1.01174	3.96301	0.57987	0.650792
1051513[gene=159][PH=60][PH0=2.53][P=1.0e-100]	chr1	242639442	242639448	-	chr1	244572819	244572825	-	159	ADSS	3'UTR	1.05309	1.85792	3.98968	6.22801	7	8	0.558115	4.46455	0.756638	0.699122
1051581[gene=159][PH=14][PH0=2.53][P=4.3e-03]	chr1	242640640	242640658	-	chr1	244574017	244574035	-	159	ADSS	intron	0.495745	0.126853	1.87815	0.425232	5	3	1.5418	3.50247	0.506099	0.62672
1051812[gene=159][PH=32][PH0=2.53][P=1.0e-100]	chr1	242650541	242650547	-	chr1	244583918	244583924	-	159	ADSS	intron	0.85065	0.462874	3.22272	1.55162	5	4	6.28333	3.93529	0.020022	0.307671
1051988[gene=159][PH=19][PH0=2.53][P=4.5e-07]	chr1	242654285	242654290	-	chr1	244587662	244587667	-	159	ADSS	CDS	0.1952	0.519969	0.739523	1.74301	3	5	2.49884	3.64847	0.343913	0.564663
1052151[gene=159][PH=39][PH0=2.53][P=1.0e-100]	chr1	242656461	242656474	-	chr1	244589838	244589851	-	159	ADSS	intron	0.556851	0.995103	2.10965	3.33573	6	7	1.77348	4.08782	0.258408	0.525695
1052247[gene=159][PH=43][PH0=2.53][P=1.0e-100]	chr1	242657343	242657345	-	chr1	244590720	244590722	-	159	ADSS	intron	0.903918	0.611414	3.42453	2.04955	6	5	-0.0971258	4.14893	0.95633	0.742241
1052339[gene=159][PH=33][PH0=2.53][P=1.0e-100]	chr1	242658190	242658193	-	chr1	244591567	244591570	-	159	ADSS	intron	0.371101	0.506063	1.40593	1.6964	4	5	0.53249	3.93925	0.778911	0.70445
1052400[gene=159][PH=24][PH0=2.53][P=1.2e-11]	chr1	242658523	242658526	-	chr1	244591900	244591903	-	159	ADSS	intron	0.343393	0.348027	1.30096	1.16664	5	4	3.27949	3.74213	0.101661	0.426984
1052433[gene=159][PH=26][PH0=2.53][P=1.0e-100]	chr1	242658629	242658632	-	chr1	244592006	244592009	-	159	ADSS	intron	0.994516	0.168113	3.76776	0.56354	7	3	0.780611	3.81113	0.650824	0.672443
1052468[gene=159][PH=20][PH0=2.53][P=6.1e-08]	chr1	242658832	242658835	-	chr1	244592209	244592212	-	159	ADSS	intron	0.543476	0.168113	2.05898	0.56354	6	3	2.19059	3.65646	0.256106	0.525094
1052499[gene=159][PH=32][PH0=2.53][P=1.0e-100]	chr1	242658931	242658935	-	chr1	244592308	244592312	-	159	ADSS	intron	0.664178	0.521512	2.51627	1.74819	5	5	1.70427	3.92616	0.309429	0.550095
1052676[gene=159][PH=53][PH0=2.53][P=1.0e-100]	chr1	242660036	242660037	-	chr1	244593413	244593414	-	159	ADSS	intron	1.48076	0.941796	5.60991	3.15704	6	6	1.31001	4.34212	0.418309	0.594969
1052755[gene=159][PH=22][PH0=2.53][P=9.4e-10]	chr1	242660571	242660572	-	chr1	244593948	244593949	-	159	ADSS	intron	0.569169	0.421693	2.15632	1.41358	6	5	-3.4656	3.72427	0.0217822	0.311363
1052830[gene=159][PH=27][PH0=2.53][P=1.0e-100]	chr1	242661203	242661208	-	chr1	244594580	244594585	-	159	ADSS	intron	0.326415	0.397855	1.23664	1.33367	4	5	3.55333	3.81733	0.109288	0.432997
1052865[gene=159][PH=14][PH0=2.53][P=4.3e-03]	chr1	242661522	242661526	-	chr1	244594899	244594903	-	159	ADSS	intron	0.250521	0.372632	0.949107	1.24912	2	5	-1.35159	3.50356	0.488578	0.620546
1052931[gene=159][PH=15][PH0=2.53][P=7.8e-04]	chr1	242662296	242662304	-	chr1	244595673	244595681	-	159	ADSS	intron	0.415926	0.205225	1.57575	0.687943	5	3	1.31519	3.52917	0.537992	0.637288
1052957[gene=159][PH=50][PH0=2.53][P=1.0e-100]	chr1	242662370	242662380	-	chr1	244595747	244595757	-	159	ADSS	intron	1.15387	0.914654	4.37148	3.06606	7	7	3.15005	4.26656	0.0583126	0.379798
1053143[gene=159][PH=26][PH0=2.53][P=1.0e-100]	chr1	242667636	242667645	-	chr1	244601013	244601022	-	159	ADSS	CDS	0.940012	1.9383	3.56127	6.49746	6	6	-0.916683	3.85932	0.665154	0.676014
1053367[gene=159][PH=23][PH0=2.53][P=1.1e-10]	chr1	242675580	242675585	-	chr1	244608957	244608962	-	159	ADSS	intron	0.570718	0.480363	2.16219	1.61025	6	5	1.49867	3.742	0.390156	0.583567
1053555[gene=159][PH=34][PH0=2.53][P=1.0e-100]	chr1	242680329	242680330	-	chr1	244613706	244613707	-	159	ADSS	intron	0.691722	0.533643	2.62062	1.78885	5	7	2.10189	3.96921	0.209359	0.4998
1053627[gene=159][PH=32][PH0=2.53][P=1.0e-100]	chr1	242680934	242680936	-	chr1	244614311	244614313	-	159	ADSS	intron	0.424124	0.408708	1.60681	1.37005	5	4	3.41809	3.90907	0.0719054	0.396208
524399[gene=122622][PH=13][PH0=0.06][P=5.5e-14]	chr14	104284506	104284508	+	chr14	105213461	105213463	+	122622	ADSSL1	3'UTR	0.185304	0.461576	5.99304	16.3864	3	5	0.0410312	3.47899	0.987535	0.748555
35210[gene=84830][PH=6][PH0=0.06][P=3.2e-07]	chr6	11842306	11842307	-	chr6	11734320	11734321	-	84830	ADTRP	intron	0.290956	0	13.1164	0	5	0	-2.74895	3.24677	0.181277	0.484006
113824[gene=121536][PH=19][PH0=1.46][P=7.7e-11]	chr12	19496092	19496095	+	chr12	19604825	19604828	+	121536	AEBP2	intron	0.45342	0.588628	3.22598	4.09766	6	7	-0.918433	3.65778	0.576913	0.649847
113855[gene=121536][PH=19][PH0=1.46][P=7.7e-11]	chr12	19496702	19496710	+	chr12	19605435	19605443	+	121536	AEBP2	intron	0.488693	0.357327	3.47694	2.48749	5	5	0.58331	3.64501	0.723951	0.69135
114308[gene=121536][PH=52][PH0=1.46][P=1.0e-100]	chr12	19515710	19515720	+	chr12	19624443	19624453	+	121536	AEBP2	intron	1.04679	0.66481	7.44768	4.62799	5	4	3.48689	4.30767	0.129498	0.450194
115186[gene=121536][PH=21][PH0=1.46][P=1.0e-100]	chr12	19546006	19546015	+	chr12	19654739	19654748	+	121536	AEBP2	intron	0.742763	1.46083	5.2846	10.1694	4	6	-0.165894	3.71657	0.941167	0.739155
115472[gene=121536][PH=39][PH0=1.46][P=1.0e-100]	chr12	19555071	19555081	+	chr12	19663804	19663814	+	121536	AEBP2	intron	1.71776	0.375385	12.2215	2.61319	5	4	4.12279	4.12083	0.139321	0.457877
115621[gene=121536][PH=12][PH0=1.46][P=8.4e-04]	chr12	19559014	19559015	+	chr12	19667747	19667748	+	121536	AEBP2	intron	0.461757	0.214656	3.2853	1.4943	5	3	-0.20864	3.44626	0.915982	0.734091
115651[gene=121536][PH=49][PH0=1.46][P=1.0e-100]	chr12	19559105	19559117	+	chr12	19667838	19667850	+	121536	AEBP2	intron	0.659571	1.05567	4.6927	7.34891	5	7	2.79455	4.266	0.124128	0.446044
115711[gene=121536][PH=40][PH0=1.46][P=1.0e-100]	chr12	19559457	19559466	+	chr12	19668190	19668199	+	121536	AEBP2	intron	1.20509	0.583846	8.57397	4.06437	6	6	2.16765	4.11582	0.197968	0.493354
115991[gene=121536][PH=121][PH0=1.46][P=1.0e-100]	chr12	19562637	19562638	+	chr12	19671370	19671371	+	121536	AEBP2	3'UTR	3.58706	2.50126	25.5211	17.4122	8	8	-1.41937	5.18881	0.3007	0.545952
116041[gene=121536][PH=19][PH0=1.46][P=7.7e-11]	chr12	19562757	19562772	+	chr12	19671490	19671505	+	121536	AEBP2	3'UTR	0.363847	0.344378	2.58869	2.39734	6	4	4.77628	3.63009	0.0117555	0.281359
116076[gene=121536][PH=33][PH0=1.46][P=1.0e-100]	chr12	19562866	19562867	+	chr12	19671599	19671600	+	121536	AEBP2	3'UTR	0.678225	0.870566	4.82542	6.06033	5	7	0.483006	3.98878	0.823253	0.715041
116165[gene=121536][PH=54][PH0=1.46][P=1.0e-100]	chr12	19563140	19563143	+	chr12	19671873	19671876	+	121536	AEBP2	3'UTR	1.37113	1.47804	9.75529	10.2892	7	7	2.16451	4.34614	0.222925	0.506296
116241[gene=121536][PH=11][PH0=1.46][P=6.2e-03]	chr12	19563322	19563339	+	chr12	19672055	19672072	+	121536	AEBP2	3'UTR	0.267878	0.311542	1.90589	2.16876	4	5	2.30947	3.41964	0.292109	0.542212
116266[gene=121536][PH=30][PH0=1.46][P=1.0e-100]	chr12	19563433	19563437	+	chr12	19672166	19672170	+	121536	AEBP2	3'UTR	0.909331	0.614766	6.46969	4.27962	7	5	1.13268	3.93247	0.617863	0.661955
116340[gene=121536][PH=33][PH0=1.46][P=1.0e-100]	chr12	19563645	19563647	+	chr12	19672378	19672380	+	121536	AEBP2	3'UTR	0.547973	1.38497	3.89871	9.64126	4	7	-0.43725	4.02279	0.869387	0.72523
116467[gene=121536][PH=113][PH0=1.46][P=1.0e-100]	chr12	19564209	19564210	+	chr12	19672942	19672943	+	121536	AEBP2	3'UTR	2.53316	2.98294	18.0229	20.7653	7	8	-0.081255	5.11968	0.94978	0.740956
116615[gene=121536][PH=18][PH0=1.46][P=9.5e-10]	chr12	19564597	19564608	+	chr12	19673330	19673341	+	121536	AEBP2	3'UTR	0.484444	0.507484	3.44671	3.53278	3	6	-2.78915	3.6364	0.310174	0.55031
116648[gene=121536][PH=31][PH0=1.46][P=1.0e-100]	chr12	19564759	19564762	+	chr12	19673492	19673495	+	121536	AEBP2	3'UTR	0.752903	0.464125	5.35674	3.23095	6	6	-0.63967	3.91583	0.725108	0.691546
116749[gene=121536][PH=28][PH0=1.46][P=1.0e-100]	chr12	19565597	19565603	+	chr12	19674330	19674336	+	121536	AEBP2	3'UTR	0.833497	0.319163	5.93015	2.22181	7	5	0.541477	3.85375	0.737646	0.694552
11894[gene=166][PH=617][PH0=9.52][P=2.9e-13]	chr19	3004128	3004129	-	chr19	3053128	3053129	-	166	AES	3'UTR	21.259	16.2732	28.149	21.5201	8	9	-0.523019	7.2894	0.602806	0.657362
12077[gene=166][PH=161][PH0=9.52][P=2.9e-13]	chr19	3004447	3004453	-	chr19	3053447	3053453	-	166	AES	3'UTR	2.86818	6.97378	3.79775	9.22232	5	8	-4.79828	5.54028	0.0256155	0.323188
12182[gene=166][PH=172][PH0=9.52][P=2.9e-13]	chr19	3004628	3004629	-	chr19	3053628	3053629	-	166	AES	3'UTR	2.90049	5.24288	3.84054	6.93332	4	8	-7.55428	5.61314	1.42542e-05	0.0363596
32437[gene=60312][PH=16][PH0=0.29][P=4.3e-13]	chr4	7811673	7811679	-	chr4	7760773	7760779	-	60312	AFAP1	3'UTR	0.361348	0.625335	4.63552	9.38985	3	6	0.989752	3.56677	0.590535	0.654053
32468[gene=60312][PH=15][PH0=0.29][P=4.3e-13]	chr4	7811814	7811816	-	chr4	7760914	7760916	-	60312	AFAP1	3'UTR	0.540042	0.286228	6.92789	4.29792	4	5	0.305233	3.53384	0.858624	0.722878
32485[gene=60312][PH=9][PH0=0.29][P=1.0e-06]	chr4	7811889	7811890	-	chr4	7760989	7760990	-	60312	AFAP1	3'UTR	0.171108	0.20734	2.19504	3.11335	3	5	0.810756	3.34748	0.686593	0.681782
32636[gene=60312][PH=28][PH0=0.29][P=4.3e-13]	chr4	7813765	7813770	-	chr4	7762865	7762870	-	60312	AFAP1	3'UTR	0.39709	0.709083	5.09404	10.6474	3	6	1.83845	3.85852	0.441913	0.60435
32758[gene=60312][PH=43][PH0=0.29][P=4.3e-13]	chr4	7815783	7815787	-	chr4	7764883	7764887	-	60312	AFAP1	3'UTR	0.676686	0.879016	8.68081	13.199	5	6	0.265703	4.18629	0.873695	0.725799
33181[gene=60312][PH=14][PH0=0.29][P=4.3e-13]	chr4	7880644	7880651	-	chr4	7829744	7829751	-	60312	AFAP1	intron	0.303641	0.365271	3.89524	5.48479	3	5	0.793045	3.49651	0.699283	0.684957
523591[gene=84632][PH=47][PH0=0.17][P=2.6e-13]	chr10	116044871	116044872	-	chr10	116054881	116054882	-	84632	AFAP1L2	3'UTR	1.12449	1.23958	12.944	17.8525	5	7	-1.03195	4.25566	0.581493	0.651356
523707[gene=84632][PH=63][PH0=0.17][P=2.6e-13]	chr10	116045529	116045531	-	chr10	116055539	116055541	-	84632	AFAP1L2	3'UTR	1.26532	1.05023	14.5652	15.1255	7	6	3.49928	4.4787	0.0774228	0.402301
313566[gene=4299][PH=29][PH0=0.66][P=1.0e-100]	chr4	88157291	88157292	+	chr4	87938267	87938268	+	4299	AFF1	intron	0.601564	0.371447	5.01178	3.00303	4	6	3.35273	3.88706	0.232432	0.511591
314707[gene=4299][PH=31][PH0=0.66][P=1.0e-100]	chr4	88236722	88236734	+	chr4	88017698	88017710	+	4299	AFF1	intron	0.542538	0.399264	4.52002	3.22792	4	5	-1.54441	3.92318	0.447537	0.606143
314965[gene=4299][PH=80][PH0=0.66][P=1.0e-100]	chr4	88250631	88250632	+	chr4	88031607	88031608	+	4299	AFF1	intron	1.59068	0.824183	13.2523	6.66325	6	5	6.50876	4.67351	0.0298525	0.333933
315119[gene=4299][PH=23][PH0=0.66][P=1.0e-100]	chr4	88258655	88258664	+	chr4	88039631	88039640	+	4299	AFF1	intron	0.736029	0.485204	6.13204	3.92272	7	6	0.0169688	3.76323	0.990234	0.748915
315229[gene=4299][PH=13][PH0=0.66][P=1.9e-08]	chr4	88265149	88265155	+	chr4	88046125	88046131	+	4299	AFF1	intron	0.216351	0.287121	1.80247	2.32128	4	5	0.197898	3.46976	0.916789	0.734278
315283[gene=4299][PH=21][PH0=0.66][P=1.0e-100]	chr4	88270149	88270156	+	chr4	88051125	88051132	+	4299	AFF1	intron	0.575654	0.607183	4.79592	4.90888	5	5	-2.79996	3.70312	0.0698553	0.394406
315365[gene=4299][PH=18][PH0=0.66][P=1.0e-100]	chr4	88272868	88272869	+	chr4	88053844	88053845	+	4299	AFF1	intron	0.269219	0.342413	2.24293	2.7683	3	5	-2.01282	3.6097	0.234392	0.512701
315518[gene=4299][PH=42][PH0=0.66][P=1.0e-100]	chr4	88276174	88276175	+	chr4	88057150	88057151	+	4299	AFF1	3'UTR	1.17411	0.84275	9.7818	6.81335	8	6	1.61991	4.15143	0.273681	0.53312
315593[gene=4299][PH=223][PH0=0.66][P=1.0e-100]	chr4	88276351	88276352	+	chr4	88057327	88057328	+	4299	AFF1	3'UTR	3.72998	2.49763	31.0754	20.1925	7	6	5.19614	5.74813	0.0352026	0.343474
315675[gene=4299][PH=12][PH0=0.66][P=3.5e-07]	chr4	88276804	88276809	+	chr4	88057780	88057785	+	4299	AFF1	3'UTR	0.188272	0.355878	1.56854	2.87716	3	6	0.368674	3.44772	0.845462	0.720269
315761[gene=4299][PH=30][PH0=0.66][P=1.0e-100]	chr4	88277346	88277347	+	chr4	88058322	88058323	+	4299	AFF1	3'UTR	0.624361	0.634061	5.20171	5.12617	7	5	-0.56544	3.90839	0.718672	0.689937
315780[gene=4299][PH=18][PH0=0.66][P=1.0e-100]	chr4	88277419	88277420	+	chr4	88058395	88058396	+	4299	AFF1	3'UTR	0.54751	0.333593	4.56145	2.69699	5	4	-5.26954	3.62073	0.00155429	0.181641
315910[gene=4299][PH=109][PH0=0.66][P=1.0e-100]	chr4	88278205	88278211	+	chr4	88059181	88059187	+	4299	AFF1	3'UTR	2.44876	1.92012	20.4012	15.5236	6	8	0.256413	5.03763	0.885246	0.728072
315957[gene=4299][PH=12][PH0=0.66][P=3.5e-07]	chr4	88278297	88278303	+	chr4	88059273	88059279	+	4299	AFF1	3'UTR	0.358834	0.237266	2.98954	1.91822	4	5	0.446986	3.44609	0.817828	0.713419
316075[gene=4299][PH=11][PH0=0.66][P=5.9e-06]	chr4	88279067	88279072	+	chr4	88060043	88060048	+	4299	AFF1	3'UTR	0.215146	0.298491	1.79244	2.41321	2	5	0.090745	3.41755	0.950565	0.741074
316110[gene=4299][PH=35][PH0=0.66][P=1.0e-100]	chr4	88279233	88279241	+	chr4	88060209	88060217	+	4299	AFF1	3'UTR	0.8261	0.583427	6.88245	4.71681	6	6	0.0531607	4.05626	0.973913	0.745389
316187[gene=4299][PH=101][PH0=0.66][P=1.0e-100]	chr4	88279528	88279529	+	chr4	88060504	88060505	+	4299	AFF1	3'UTR	2.48256	1.30879	20.6828	10.5811	5	6	-0.499385	4.93413	0.76893	0.702142
316267[gene=4299][PH=29][PH0=0.66][P=1.0e-100]	chr4	88279847	88279849	+	chr4	88060823	88060825	+	4299	AFF1	3'UTR	1.10605	0.44016	9.21481	3.55855	7	5	-1.32618	3.89238	0.436471	0.602146
316332[gene=4299][PH=20][PH0=0.66][P=1.0e-100]	chr4	88280110	88280116	+	chr4	88061086	88061092	+	4299	AFF1	3'UTR	0.648926	0.376515	5.40637	3.044	4	5	-2.71055	3.6796	0.221483	0.505535
316401[gene=4299][PH=59][PH0=0.66][P=1.0e-100]	chr4	88280573	88280574	+	chr4	88061549	88061550	+	4299	AFF1	3'UTR	0.864716	1.14492	7.20416	9.25627	4	6	-0.786836	4.42609	0.671519	0.677624
316453[gene=4299][PH=38][PH0=0.66][P=1.0e-100]	chr4	88280788	88280794	+	chr4	88061764	88061770	+	4299	AFF1	3'UTR	0.735727	1.07804	6.12952	8.7156	6	8	1.89799	4.08268	0.164452	0.473415
455742[gene=2334][PH=71][PH0=0.13][P=1.0e-100]	chrX	147880787	147880788	+	chrX	148073081	148073082	+	2334	AFF2	3'UTR	1.74542	1.35216	47.5933	37.2959	6	8	-1.23898	4.63188	0.431884	0.600114
455825[gene=2334][PH=60][PH0=0.13][P=1.0e-100]	chrX	147881244	147881251	+	chrX	148073538	148073545	+	2334	AFF2	3'UTR	1.3797	0.806535	37.6212	22.2462	6	6	0.61437	4.45783	0.73691	0.694448
455926[gene=2334][PH=74][PH0=0.13][P=1.0e-100]	chrX	147881718	147881720	+	chrX	148074012	148074014	+	2334	AFF2	3'UTR	1.63531	1.38098	44.591	38.0907	6	7	0.178438	4.66165	0.909262	0.732869
456141[gene=2334][PH=16][PH0=0.13][P=1.0e-100]	chrX	147883925	147883930	+	chrX	148076219	148076224	+	2334	AFF2	3'UTR	0.379261	1.27072	10.3415	35.0495	4	7	0.946199	3.57704	0.610189	0.659527
456208[gene=2334][PH=33][PH0=0.13][P=1.0e-100]	chrX	147884446	147884451	+	chrX	148076740	148076745	+	2334	AFF2	3'UTR	0.828685	0.46326	22.5963	12.7778	7	5	-0.678199	3.96389	0.720692	0.690438
456345[gene=2334][PH=60][PH0=0.13][P=1.0e-100]	chrX	147886215	147886219	+	chrX	148078509	148078513	+	2334	AFF2	3'UTR	1.28852	1.1414	35.1347	31.4825	6	7	-1.71547	4.44858	0.308615	0.549731
456516[gene=2334][PH=25][PH0=0.13][P=1.0e-100]	chrX	147888011	147888027	+	chrX	148080305	148080321	+	2334	AFF2	3'UTR	0.656973	0.338932	17.9141	9.34856	6	6	-1.97451	3.79777	0.211521	0.500233
556099[gene=3899][PH=31][PH0=0.47][P=1.4e-12]	chr2	99530258	99530259	-	chr2	100163826	100163827	-	3899	AFF3	3'UTR	0.761712	0.628084	5.45815	4.99636	6	6	2.42076	3.93207	0.155082	0.467822
556209[gene=3899][PH=63][PH0=0.47][P=1.4e-12]	chr2	99531134	99531138	-	chr2	100164702	100164706	-	3899	AFF3	3'UTR	1.04384	1.17591	7.47977	9.35426	6	7	-1.02407	4.48391	0.583129	0.65198
556267[gene=3899][PH=50][PH0=0.47][P=1.4e-12]	chr2	99531357	99531360	-	chr2	100164925	100164928	-	3899	AFF3	3'UTR	0.693649	1.17924	4.97043	9.38075	4	6	0.507383	4.28109	0.816522	0.713234
556302[gene=3899][PH=37][PH0=0.47][P=1.4e-12]	chr2	99531462	99531466	-	chr2	100165030	100165034	-	3899	AFF3	3'UTR	0.56195	0.782716	4.02673	6.22644	5	6	-1.5261	4.04827	0.334152	0.560756
556390[gene=3899][PH=173][PH0=0.47][P=1.4e-12]	chr2	99531665	99531666	-	chr2	100165233	100165234	-	3899	AFF3	3'UTR	3.53211	2.74126	25.3098	21.8065	8	8	-2.268	5.5297	0.155155	0.467822
556550[gene=3899][PH=67][PH0=0.47][P=1.4e-12]	chr2	99532108	99532113	-	chr2	100165676	100165681	-	3899	AFF3	3'UTR	1.69213	1.02229	12.1252	8.13223	6	6	0.81101	4.55378	0.649902	0.672045
556663[gene=3899][PH=73][PH0=0.47][P=1.4e-12]	chr2	99532481	99532487	-	chr2	100166049	100166055	-	3899	AFF3	3'UTR	1.7389	1.07155	12.4603	8.52413	8	5	-4.01446	4.62277	0.0366283	0.34647
556733[gene=3899][PH=33][PH0=0.47][P=1.4e-12]	chr2	99532709	99532715	-	chr2	100166277	100166283	-	3899	AFF3	3'UTR	0.670695	0.509544	4.80595	4.05338	3	5	-5.82292	3.98969	0.0187003	0.304967
556844[gene=3899][PH=180][PH0=0.47][P=1.4e-12]	chr2	99533030	99533031	-	chr2	100166598	100166599	-	3899	AFF3	3'UTR	3.9453	2.81062	28.2705	22.3583	8	7	0.179787	5.59729	0.916493	0.734235
557074[gene=3899][PH=10][PH0=0.47][P=1.2e-05]	chr2	99533615	99533617	-	chr2	100167183	100167185	-	3899	AFF3	3'UTR	0.0944465	0.267568	0.676769	2.12848	1	6	-3.01093	3.37895	0.146368	0.46216
557120[gene=3899][PH=24][PH0=0.47][P=1.4e-12]	chr2	99533781	99533790	-	chr2	100167349	100167358	-	3899	AFF3	3'UTR	0.594734	0.459053	4.26164	3.65173	5	6	-1.87985	3.77163	0.333211	0.560247
557705[gene=3899][PH=10][PH0=0.47][P=1.2e-05]	chr2	99608647	99608657	-	chr2	100242215	100242225	-	3899	AFF3	intron	0.0551925	0.324634	0.395489	2.58243	1	5	4.09142	3.37159	0.0447027	0.359963
558632[gene=3899][PH=15][PH0=0.47][P=2.9e-12]	chr2	99758580	99758599	-	chr2	100392148	100392167	-	3899	AFF3	intron	0.359736	0.282515	2.57773	2.24739	5	4	-1.42287	3.53953	0.46834	0.613511
559008[gene=3899][PH=25][PH0=0.47][P=1.4e-12]	chr2	99782946	99782950	-	chr2	100416514	100416518	-	3899	AFF3	intron	0.797946	0.358424	5.71779	2.85123	5	4	4.36446	3.7898	0.0126552	0.282275
559378[gene=3899][PH=28][PH0=0.47][P=1.4e-12]	chr2	99807381	99807387	-	chr2	100440949	100440955	-	3899	AFF3	intron	0.487642	0.547126	3.49426	4.35234	3	7	3.7221	3.86085	0.0573858	0.378942
559475[gene=3899][PH=13][PH0=0.47][P=9.8e-10]	chr2	99813181	99813186	-	chr2	100446749	100446754	-	3899	AFF3	intron	0.375803	0.304018	2.69286	2.41844	3	5	3.73743	3.48291	0.102763	0.427916
559835[gene=3899][PH=10][PH0=0.47][P=1.2e-05]	chr2	99837351	99837360	-	chr2	100470919	100470928	-	3899	AFF3	intron	0.0305394	1.02849	0.218834	8.18154	1	6	3.7223	3.38194	0.0797323	0.404582
560078[gene=3899][PH=25][PH0=0.47][P=1.4e-12]	chr2	99849852	99849858	-	chr2	100483420	100483426	-	3899	AFF3	intron	0.575568	0.755899	4.1243	6.01311	4	5	1.4218	3.79984	0.550301	0.641626
560202[gene=3899][PH=18][PH0=0.47][P=1.4e-12]	chr2	99855482	99855485	-	chr2	100489050	100489053	-	3899	AFF3	intron	0.525916	0.318966	3.76852	2.53735	5	4	2.73362	3.61102	0.141858	0.45904
560502[gene=3899][PH=16][PH0=0.47][P=1.4e-12]	chr2	99871077	99871090	-	chr2	100504645	100504658	-	3899	AFF3	intron	0.181193	0.372302	1.29836	2.96163	4	5	3.15279	3.55355	0.0899356	0.41557
560686[gene=3899][PH=19][PH0=0.47][P=1.4e-12]	chr2	99887316	99887320	-	chr2	100520884	100520888	-	3899	AFF3	intron	0.413736	0.229581	2.96468	1.8263	4	5	0.784743	3.64145	0.698031	0.68472
560875[gene=3899][PH=15][PH0=0.47][P=2.9e-12]	chr2	99897149	99897151	-	chr2	100530717	100530719	-	3899	AFF3	intron	0.46795	0.154538	3.35315	1.22934	5	3	-1.28632	3.53905	0.59552	0.655383
560905[gene=3899][PH=25][PH0=0.47][P=1.4e-12]	chr2	99898141	99898149	-	chr2	100531709	100531717	-	3899	AFF3	intron	0.704218	1.27458	5.04617	10.1392	6	5	1.53723	3.81059	0.57787	0.650223
560996[gene=3899][PH=27][PH0=0.47][P=1.4e-12]	chr2	99902570	99902576	-	chr2	100536138	100536144	-	3899	AFF3	intron	0.406933	0.388021	2.91593	3.08668	5	4	3.88227	3.83157	0.151678	0.465329
561646[gene=3899][PH=40][PH0=0.47][P=1.4e-12]	chr2	99931661	99931664	-	chr2	100565229	100565232	-	3899	AFF3	intron	1.0072	0.411171	7.21725	3.27083	6	4	3.10427	4.09164	0.174831	0.480197
562147[gene=3899][PH=18][PH0=0.47][P=1.4e-12]	chr2	99946123	99946126	-	chr2	100579691	100579694	-	3899	AFF3	intron	0.229939	0.327223	1.64765	2.60303	4	6	2.86687	3.60247	0.116896	0.439659
562215[gene=3899][PH=9][PH0=0.47][P=2.3e-04]	chr2	99946800	99946804	-	chr2	100580368	100580372	-	3899	AFF3	intron	0.0305394	0.335443	0.218834	2.66842	1	5	3.13771	3.34197	0.135884	0.455321
562232[gene=3899][PH=9][PH0=0.47][P=2.3e-04]	chr2	99946895	99946902	-	chr2	100580463	100580470	-	3899	AFF3	intron	0.484699	0.0520692	3.47317	0.414206	5	2	0.424333	3.34306	0.84998	0.721085
562397[gene=3899][PH=22][PH0=0.47][P=1.4e-12]	chr2	99954669	99954674	-	chr2	100588237	100588242	-	3899	AFF3	intron	0.2374	0.600698	1.70112	4.7785	3	6	2.75809	3.72288	0.218127	0.503721
562499[gene=3899][PH=44][PH0=0.47][P=1.4e-12]	chr2	99958431	99958434	-	chr2	100591999	100592002	-	3899	AFF3	intron	1.52601	0.406389	10.9348	3.23279	6	4	3.7841	4.18631	0.111797	0.436156
562672[gene=3899][PH=32][PH0=0.47][P=1.4e-12]	chr2	99965431	99965438	-	chr2	100598999	100599006	-	3899	AFF3	intron	0.360092	0.915796	2.58029	7.28508	3	8	2.44483	3.96541	0.255126	0.524545
562752[gene=3899][PH=26][PH0=0.47][P=1.4e-12]	chr2	99966799	99966811	-	chr2	100600367	100600379	-	3899	AFF3	intron	0.924862	0.339124	6.62722	2.6977	7	4	0.168489	3.82435	0.927679	0.736415
563193[gene=3899][PH=18][PH0=0.47][P=1.4e-12]	chr2	99977909	99977910	-	chr2	100611477	100611478	-	3899	AFF3	intron	0.438626	0.30101	3.14303	2.39451	5	4	4.68737	3.61443	0.0369996	0.347551
563357[gene=3899][PH=11][PH0=0.47][P=5.7e-07]	chr2	99983236	99983242	-	chr2	100616804	100616810	-	3899	AFF3	intron	0.0718497	0.264147	0.514848	2.10127	2	5	1.29531	3.40214	0.487846	0.620295
563788[gene=3899][PH=8][PH0=0.47][P=3.8e-03]	chr2	100010109	100010127	-	chr2	100643677	100643695	-	3899	AFF3	intron	0.361268	0.044483	2.58871	0.353858	5	1	-1.08755	3.31425	0.624198	0.664406
563986[gene=3899][PH=35][PH0=0.47][P=1.4e-12]	chr2	100019734	100019740	-	chr2	100653302	100653308	-	3899	AFF3	intron	0.835454	1.051	5.98655	8.36058	4	5	4.04343	4.01575	0.106086	0.430595
564315[gene=3899][PH=10][PH0=0.47][P=1.2e-05]	chr2	100041560	100041563	-	chr2	100675128	100675131	-	3899	AFF3	intron	0.164536	0.20734	1.179	1.64937	3	5	1.3503	3.37903	0.513235	0.629009
564385[gene=3899][PH=24][PH0=0.47][P=1.4e-12]	chr2	100045322	100045328	-	chr2	100678890	100678896	-	3899	AFF3	intron	0.573044	0.426041	4.10622	3.38912	5	6	0.37415	3.77664	0.828767	0.716266
564465[gene=3899][PH=40][PH0=0.47][P=1.4e-12]	chr2	100047006	100047017	-	chr2	100680574	100680585	-	3899	AFF3	intron	1.94437	0.400185	13.9326	3.18344	5	5	3.44421	4.12722	0.212363	0.500551
564726[gene=3899][PH=38][PH0=0.47][P=1.4e-12]	chr2	100063337	100063341	-	chr2	100696905	100696909	-	3899	AFF3	intron	1.07613	0.48244	7.71112	3.83777	5	5	3.75748	4.08101	0.0312217	0.337146
564862[gene=3899][PH=35][PH0=0.47][P=1.4e-12]	chr2	100081273	100081288	-	chr2	100714841	100714856	-	3899	AFF3	intron	1.09739	1.0245	7.86348	8.1498	6	5	1.90727	4.01771	0.394852	0.58529
568264[gene=27125][PH=155][PH0=2.82][P=1.0e-100]	chr5	132239431	132239432	-	chr5	132211532	132211533	-	27125	AFF4	3'UTR	3.11516	6.48036	9.47474	19.5936	7	9	1.94549	5.47857	0.0919173	0.418
568377[gene=27125][PH=24][PH0=2.82][P=2.5e-10]	chr5	132239653	132239656	-	chr5	132211754	132211757	-	27125	AFF4	3'UTR	0.593481	0.703974	1.80507	2.12849	5	6	-0.0675741	3.78972	0.966603	0.743982
568431[gene=27125][PH=34][PH0=2.82][P=1.0e-100]	chr5	132239884	132239888	-	chr5	132211985	132211989	-	27125	AFF4	3'UTR	0.889287	0.714037	2.70476	2.15892	6	7	0.536699	3.9924	0.739257	0.694931
568487[gene=27125][PH=98][PH0=2.82][P=1.0e-100]	chr5	132240001	132240002	-	chr5	132212102	132212103	-	27125	AFF4	3'UTR	2.53551	2.10307	7.71173	6.35873	8	8	-0.973929	4.9351	0.437644	0.6027
568586[gene=27125][PH=16][PH0=2.82][P=1.1e-03]	chr5	132240436	132240437	-	chr5	132212537	132212538	-	27125	AFF4	3'UTR	0.139527	0.564455	0.42437	1.70665	2	5	0.565898	3.56162	0.80332	0.71041
568634[gene=27125][PH=56][PH0=2.82][P=1.0e-100]	chr5	132240609	132240610	-	chr5	132212710	132212711	-	27125	AFF4	3'UTR	0.765324	1.23764	2.32773	3.74204	5	6	0.734519	4.36603	0.630521	0.666395
568729[gene=27125][PH=238][PH0=2.82][P=1.0e-100]	chr5	132240797	132240801	-	chr5	132212898	132212902	-	27125	AFF4	3'UTR	5.67449	5.23296	17.2589	15.8221	8	8	1.05829	5.98883	0.424477	0.597407
568830[gene=27125][PH=28][PH0=2.82][P=1.0e-100]	chr5	132241054	132241061	-	chr5	132213155	132213162	-	27125	AFF4	3'UTR	0.349012	0.576136	1.06152	1.74197	4	6	0.669474	3.86173	0.755816	0.698963
568880[gene=27125][PH=21][PH0=2.82][P=1.1e-07]	chr5	132241386	132241387	-	chr5	132213487	132213488	-	27125	AFF4	3'UTR	0.653518	0.261749	1.98767	0.791409	5	3	-0.0224604	3.69546	0.997126	0.750331
569050[gene=27125][PH=31][PH0=2.82][P=1.0e-100]	chr5	132242275	132242276	-	chr5	132214376	132214377	-	27125	AFF4	3'UTR	0.679584	0.60872	2.06695	1.84049	6	5	0.433291	3.92648	0.823888	0.715191
569110[gene=27125][PH=25][PH0=2.82][P=2.9e-11]	chr5	132242405	132242406	-	chr5	132214506	132214507	-	27125	AFF4	3'UTR	0.483864	0.459162	1.47167	1.3883	3	5	1.43476	3.79652	0.514293	0.629362
569171[gene=27125][PH=84][PH0=2.82][P=1.0e-100]	chr5	132242528	132242529	-	chr5	132214629	132214630	-	27125	AFF4	3'UTR	2.01102	0.989644	6.11649	2.99223	8	6	0.249901	4.72917	0.862243	0.723416
569233[gene=27125][PH=17][PH0=2.82][P=2.0e-04]	chr5	132242719	132242720	-	chr5	132214820	132214821	-	27125	AFF4	3'UTR	0.308174	1.17926	0.937309	3.56554	4	5	-0.229842	3.59659	0.91133	0.733273
569288[gene=27125][PH=79][PH0=2.82][P=1.0e-100]	chr5	132242833	132242834	-	chr5	132214934	132214935	-	27125	AFF4	3'UTR	1.7473	2.10805	5.31441	6.37378	7	8	0.466151	4.69639	0.750465	0.697681
569369[gene=27125][PH=44][PH0=2.82][P=1.0e-100]	chr5	132243044	132243061	-	chr5	132215145	132215162	-	27125	AFF4	3'UTR	1.16161	0.961059	3.53304	2.9058	6	7	0.181557	4.22032	0.907069	0.732518
569469[gene=27125][PH=105][PH0=2.82][P=1.0e-100]	chr5	132243258	132243259	-	chr5	132215359	132215360	-	27125	AFF4	3'UTR	2.89241	3.13593	8.79726	9.48161	7	9	-0.0117895	5.05779	0.991389	0.749279
569536[gene=27125][PH=22][PH0=2.82][P=1.6e-08]	chr5	132243479	132243482	-	chr5	132215580	132215583	-	27125	AFF4	3'UTR	0.634703	0.572876	1.93045	1.73211	5	5	-2.34724	3.7563	0.213118	0.501002
569550[gene=27125][PH=15][PH0=2.82][P=6.0e-03]	chr5	132243531	132243534	-	chr5	132215632	132215635	-	27125	AFF4	3'UTR	0.163138	1.30211	0.496185	3.93698	2	7	-3.46569	3.54857	0.0923794	0.41814
569616[gene=27125][PH=272][PH0=2.82][P=1.0e-100]	chr5	132243653	132243654	-	chr5	132215754	132215755	-	27125	AFF4	3'UTR	8.67754	5.36663	26.3927	16.2262	8	8	-2.298	6.17021	0.15557	0.468037
569778[gene=27125][PH=25][PH0=2.82][P=2.9e-11]	chr5	132243958	132243965	-	chr5	132216059	132216066	-	27125	AFF4	3'UTR	0.361802	0.698097	1.10042	2.11073	5	6	2.0887	3.7892	0.136723	0.455785
569891[gene=27125][PH=116][PH0=2.82][P=1.0e-100]	chr5	132244220	132244221	-	chr5	132216321	132216322	-	27125	AFF4	3'UTR	3.55953	2.78438	10.8263	8.41869	8	7	2.15146	5.15001	0.116011	0.439556
569996[gene=27125][PH=24][PH0=2.82][P=2.5e-10]	chr5	132244413	132244415	-	chr5	132216514	132216516	-	27125	AFF4	3'UTR	0.380602	0.516316	1.1576	1.5611	3	7	0.0408654	3.75359	0.982348	0.747532
570036[gene=27125][PH=51][PH0=2.82][P=1.0e-100]	chr5	132244514	132244519	-	chr5	132216615	132216620	-	27125	AFF4	3'UTR	0.848798	1.33931	2.58161	4.04946	6	8	1.30083	4.31013	0.369801	0.575008
570146[gene=27125][PH=29][PH0=2.82][P=1.0e-100]	chr5	132247791	132247795	-	chr5	132219892	132219896	-	27125	AFF4	intron	0.562965	0.475459	1.71226	1.43757	5	6	-2.00296	3.88498	0.247719	0.519978
570250[gene=27125][PH=22][PH0=2.82][P=1.6e-08]	chr5	132249675	132249676	-	chr5	132221776	132221777	-	27125	AFF4	intron	0.242931	0.394714	0.738872	1.19343	4	5	3.45089	3.70186	0.0276807	0.329553
570291[gene=27125][PH=38][PH0=2.82][P=1.0e-100]	chr5	132250309	132250311	-	chr5	132222410	132222412	-	27125	AFF4	intron	0.514028	0.599653	1.56341	1.81307	4	5	2.32263	4.05261	0.297739	0.544717
570840[gene=27125][PH=72][PH0=2.82][P=1.0e-100]	chr5	132265232	132265234	-	chr5	132237333	132237335	-	27125	AFF4	intron	1.65361	1.2785	5.02943	3.86561	7	7	1.34728	4.62127	0.386386	0.582352
570930[gene=27125][PH=19][PH0=2.82][P=5.4e-06]	chr5	132266735	132266749	-	chr5	132238836	132238850	-	27125	AFF4	intron	0.766888	0.180912	2.33249	0.546993	6	4	-1.4717	3.64377	0.39364	0.58474
571001[gene=27125][PH=42][PH0=2.82][P=1.0e-100]	chr5	132267821	132267826	-	chr5	132239922	132239927	-	27125	AFF4	intron	0.969692	0.739713	2.94931	2.23655	6	7	1.59366	4.15183	0.406421	0.590314
571120[gene=27125][PH=65][PH0=2.82][P=1.0e-100]	chr5	132269256	132269257	-	chr5	132241357	132241358	-	27125	AFF4	intron	1.26192	1.36546	3.83813	4.12852	7	8	1.06834	4.52585	0.393968	0.584947
571349[gene=27125][PH=94][PH0=2.82][P=1.0e-100]	chr5	132275153	132275154	-	chr5	132247254	132247255	-	27125	AFF4	intron	1.73289	1.24874	5.27057	3.77562	6	6	3.51926	4.84645	0.0559434	0.376821
571442[gene=27125][PH=21][PH0=2.82][P=1.1e-07]	chr5	132275572	132275574	-	chr5	132247673	132247675	-	27125	AFF4	intron	0.643369	0.33157	1.9568	1.00251	7	5	1.29199	3.6964	0.438771	0.60318
571506[gene=27125][PH=25][PH0=2.82][P=2.9e-11]	chr5	132276490	132276497	-	chr5	132248591	132248598	-	27125	AFF4	intron	0.2586	0.783241	0.78653	2.36816	3	6	-2.21799	3.81034	0.302778	0.54718
571540[gene=27125][PH=17][PH0=2.82][P=2.0e-04]	chr5	132276618	132276621	-	chr5	132248719	132248722	-	27125	AFF4	intron	0.350752	0.226601	1.06681	0.685136	5	4	-1.00443	3.58235	0.587292	0.653147
571627[gene=27125][PH=23][PH0=2.82][P=2.0e-09]	chr5	132277458	132277468	-	chr5	132249559	132249569	-	27125	AFF4	intron	0.688969	0.275177	2.0955	0.832009	5	4	1.11036	3.73038	0.584783	0.65253
[truncated: 111,796 more rows]

## Sheet: 3E Splicing Data AD
AS_Name	AS_Chr_hg18	AS_Start_hg18	AS_End_hg18	Exon_Start_hg18	Exon_End_hg18	AS_Strand_hg18	AS_Chr_hg19	AS_Start_hg19	AS_End_hg19	Exon_Start_hg19	Exon_End_hg19	AS_Strand_hg19	GeneID	GeneSymbol	PSI_Control	PSI_AD	dI_Control/AD	Pvalue_Control/AD	FDR_Control/AD	PSI_Mock	PSI_Elavl	dI_Mock/Elavl	Pvalue_Mock/Elavl	FDR_Mock/Elavl	PeakName	Chr_hg18	Start_hg18	End_hg18	Strand_hg18	Chr_hg19	Start_hg19	End_hg19	Strand_hg19	BC	PH	normalized PH	Peak_Position
[truncated: 173 more rows]

[truncated: 1 more sheets: 3F Y RNAs]
